# Supplementary material for: Genome-wide identification and functional analysis of lincRNAs acting as miRNA targets or decoys in maize
Source: BMC Genomics. 2015 Oct 15;16:793. doi: 10.1186/s12864-015-2024-0 (PMC4608266; doi:10.1186/s12864-015-2024-0)
Supplement: Additional file 1: — LincRNA information derived from three articles. (XLS 20 kb) [file 12864_2015_2024_MOESM1_ESM.xls]

## Sheet: Table S1
Additional file 1. LincRNAs information derived from three articles.
	The number of lncRNAs we choose from the article	The number of lincRNA after handle	Article resource
LincRNAs resouece 1	1704 high-confidence lncRNAs	1225	[20]
LincRNAs resouece 2	439 intergenic lncRNA that do not contain a small RNA sequence	439	[21]
LincRNAs resouece 3	664 lncRNAs	167 lincRNA that not contain the sRNAs	[22]
