# Supplementary material for: Genome-wide identification and functional analysis of lincRNAs acting as miRNA targets or decoys in maize
Source: BMC Genomics. 2015 Oct 15;16:793. doi: 10.1186/s12864-015-2024-0 (PMC4608266; doi:10.1186/s12864-015-2024-0)
Supplement: Additional file 2: — Summary of degradome reads in Zea mays . (XLS 20 kb) [file 12864_2015_2024_MOESM2_ESM.xls]

## Sheet: Table S2
Additional file 2. Summary of degradome reads in Zea mays.
	Optional nitrate_root tip	Low nitrate_root tip	Low nitrate_leaf	Optional nitrate_leaf
Total raw readsa	24124886	27034971	22090894	32561734
Reads after remove the adaptorsb	21232364	23624116	18033527	30971253
Uniq readsc	3268059	4106567	2682186	2965163
a Raw reads pre-filtered for quality and length
b After trim the adaptors and remove the reads <18 nt
c Remove the redundant reads
