# Supplementary material for: Genome-wide identification and functional analysis of lincRNAs acting as miRNA targets or decoys in maize
Source: BMC Genomics. 2015 Oct 15;16:793. doi: 10.1186/s12864-015-2024-0 (PMC4608266; doi:10.1186/s12864-015-2024-0)
Supplement: Additional file 3: — LincRNAs predicted as putative miRNA targets. (XLS 344 kb) [file 12864_2015_2024_MOESM3_ESM.xls]

## Sheet: Sheet1
Additional file 3. LincRNAs predicted as putative miRNA targets.
zma-miRNAs	Transcripts	start-end	MFEperfect	MFEsite	MFEratio
zma-miR1432-3p	Li_TCONS_00096161	245-265	-45.2	-30.2	0.668142
Transcript:	5' UGUGUCAGGUGAGA-GGCGCCG 3'
	||o |||||o|||| |o|o||
zma-miRNA:	3' ACGAAGUCCGCUCUACUGUGGG 5'
zma-miR1432-5p	Boerner_Z27kG1_13480	54-75	-41.7	-28.5	0.683453
Transcript:	5' GUCGGUGAUCUUUUCUCCUGUG 3'
	||||||| || |o||||||| |
zma-miRNA:	3' CAGCCAC-AGUAGAGAGGACUC 5'
zma-miR156a-3p	Boerner_Z27kG1_03819	103-124	-41.7	-27.9	0.669065
Transcript:	5' UCGGACGGGGAGAGGGGCGGGG 3'
	| |||o|o|||||oo| |o|
zma-miRNA:	3' UGACUGUCUCUCUCUUCACUCG 5'
zma-miR156a-3p	Li_TCONS_00031448	421-441	-41.7	-28.4	0.681055
Transcript:	5' GCUG-CAGGGAGAGAGGCGCGC 3'
	o||| |||o||||||o| | ||
zma-miRNA:	3' UGACUGUCUCUCUCUUCACUCG 5'
zma-miR156a-3p	Li_TCONS_00032392	21-41	-41.7	-32	0.767386
Transcript:	5' GUUGAUAGAGAGGGAGG-GAGC 3'
	oo|||o||||||o||o| ||||
zma-miRNA:	3' UGACUGUCUCUCUCUUCACUCG 5'
zma-miR156a-3p	Li_TCONS_00040713	398-418	-41.7	-29.3	0.702638
Transcript:	5' CCUG-CGGGGAGGGAGGGGAGC 3'
	||| |o|o|||o||o| ||||
zma-miRNA:	3' UGACUGUCUCUCUCUUCACUCG 5'
zma-miR156a-3p	Li_TCONS_00056126	865-886	-41.7	-29.1	0.697842
Transcript:	5' AGUGCGCAGAGAGAGGGGUG-GC 3'
	| || o|||||||||oo||| ||
zma-miRNA:	3' UGAC-UGUCUCUCUCUUCACUCG 5'
zma-miR156a-3p	Li_TCONS_00060799	11-31	-41.7	-29.1	0.697842
Transcript:	5' ACUGACAGUGAG-GAAGUGCGC 3'
	|||||||| ||| |||||| ||
zma-miRNA:	3' UGACUGUCUCUCUCUUCACUCG 5'
zma-miR156a-3p	Li_TCONS_00060800	11-31	-41.7	-29.1	0.697842
Transcript:	5' ACUGACAGUGAG-GAAGUGCGC 3'
	|||||||| ||| |||||| ||
zma-miRNA:	3' UGACUGUCUCUCUCUUCACUCG 5'
zma-miR156a-3p	Li_TCONS_00070348	133-153	-41.7	-28	0.671463
Transcript:	5' GCCGAGAGAGAGAG-GGUGAGU 3'
	o| || |||||||| o|||||o
zma-miRNA:	3' UGACUGUCUCUCUCUUCACUCG 5'
zma-miR156a-3p	Li_TCONS_00089221	425-446	-41.7	-27.4	0.657074
Transcript:	5' GCUGAGCAGAGUGAG-AGUGAGA 3'
	o|||| ||||| ||| ||||||
zma-miRNA:	3' UGACU-GUCUCUCUCUUCACUCG 5'
zma-miR156b-3p	Boerner_Z27kG1_18536	1100-1121	-40.8	-28.5	0.698529
Transcript:	5' GGUGACAGAUGAGGGGGAGAGC 3'
	o |||||||| ||o||| ||||
zma-miRNA:	3' UGACUGUCUA-UCUCCCACUCG 5'
zma-miR156b-3p	Li_TCONS_00019135	228-248	-40.8	-28.7	0.703431
Transcript:	5' UUUGGCAGGUAGAGAGUGAGU 3'
	o||o|||o||||| |||||o
zma-miRNA:	3' UGACUGUCUAUCUCCCACUCG 5'
zma-miR156b-3p	Li_TCONS_00051477	37-56	-40.8	-26.7	0.654412
Transcript:	5' ACUGACGG-UGGGGCGGUG-GC 3'
	||||||o| |o|o| |||| ||
zma-miRNA:	3' UGACUGUCUAUCUC-CCACUCG 5'
zma-miR156b-3p	Li_TCONS_00070348	133-153	-40.8	-28.4	0.696078
Transcript:	5' GCCGAGAGAGAGAGGGUGAGU 3'
	o| || ||| ||||||||||o
zma-miRNA:	3' UGACUGUCUAUCUCCCACUCG 5'
zma-miR156b-3p	Li_TCONS_00089844	586-607	-40.8	-28.6	0.70098
Transcript:	5' ACUG-CAGACUAGAGGGCUGGGC 3'
	|||| |||| ||||||| ||o||
zma-miRNA:	3' UGACUGUCU-AUCUCCC-ACUCG 5'
zma-miR156e-3p	Li_TCONS_00020225	437-460	-43.6	-31.1	0.713303
Transcript:	5' GGAGACAGAGGUGGGCGAGUGGGC 3'
	|o |||||||o |o|| ||||o||
zma-miRNA:	3' CUACUGUCUCU-CUCG-UCACUCG 5'
zma-miR156e-3p	Li_TCONS_00041279	378-399	-43.6	-29.4	0.674312
Transcript:	5' UGUAGCAGAGAGGGUGGCGAGC 3'
	o| o|||||||o|oo| ||||
zma-miRNA:	3' CUACUGUCUCUCUCGUCACUCG 5'
zma-miR156e-3p	Li_TCONS_00052687	45-64	-43.6	-29.2	0.669725
Transcript:	5' GGUGGGGGAG-GAGC-GUGGGC 3'
	|o||o o||| |||| |||o||
zma-miRNA:	3' CUACUGUCUCUCUCGUCACUCG 5'
zma-miR156e-3p	Li_TCONS_00056126	865-886	-43.6	-29.6	0.678899
Transcript:	5' AGUGCGCAGAGAGAGGGGUG-GC 3'
	o|| o||||||||| o||| ||
zma-miRNA:	3' CUAC-UGUCUCUCUCGUCACUCG 5'
zma-miR156e-3p	Li_TCONS_00080887	75-95	-43.6	-29.4	0.674312
Transcript:	5' GA-GAGAGAGAGAGCAGGGAGA 3'
	|| || ||||||||||| |||
zma-miRNA:	3' CUACUGUCUCUCUCGUCACUCG 5'
zma-miR156e-3p	Li_TCONS_00085811	16-37	-43.6	-34	0.779817
Transcript:	5' AGGGAGAGAGAGAGCAGUGAGA 3'
	o || |||||||||||||||
zma-miRNA:	3' CUACUGUCUCUCUCGUCACUCG 5'
zma-miR156e-3p	zhang_TCONS_00012690	489-511	-43.6	-33.5	0.768349
Transcript:	5' GACGGCAGGGGCGAGCGGUGAGC 3'
	|| |o|||o|o ||||o||||||
zma-miRNA:	3' CUACUGUCUCU-CUCGUCACUCG 5'
zma-miR156e-5p:zma-miR156f-5p:zma-miR156l-5p:zma-miR156h-5p:zma-miR156c:zma-miR156g-5p:zma-miR156b-5p:zma-miR156a-5p:zma-miR156d-5p:zma-miR156i-5p	Boerner_Z27kG1_08913	340-360	-37.2	-25.8	0.693548
Transcript:	5' GUGCUCAUUGUCUUGCUGUUG 3'
	|||||||o| |||| ||||oo
zma-miRNA:	3' CACGAGUGAGAGAA-GACAGU 5'
zma-miR156e-5p:zma-miR156f-5p:zma-miR156l-5p:zma-miR156h-5p:zma-miR156c:zma-miR156g-5p:zma-miR156b-5p:zma-miR156a-5p:zma-miR156d-5p:zma-miR156i-5p	Li_TCONS_00030729	275-293	-37.2	-25	0.672043
Transcript:	5' CUGCUCACCCUC-UCUGUCC 3'
	||||||| ||| ||||||
zma-miRNA:	3' CACGAGUGAGAGAAGACAGU 5'
zma-miR156f-3p:zma-miR156g-3p:zma-miR156d-3p	Boerner_Z27kG1_10640	132-153	-40.7	-27.9	0.685504
Transcript:	5' GUCGACAGAAAGGGGCGUGAGA 3'
	|o |||||||||o|o |||||
zma-miRNA:	3' CGACUGUCUUUCUCUUCACUCG 5'
zma-miR156f-3p:zma-miR156g-3p:zma-miR156d-3p	Boerner_Z27kG1_10756	214-234	-40.7	-28.6	0.702703
Transcript:	5' UUUGGCAGGAAG-GGAGUGAGU 3'
	o||o|||o||| |o||||||o
zma-miRNA:	3' CGACUGUCUUUCUCUUCACUCG 5'
zma-miR156f-3p:zma-miR156g-3p:zma-miR156d-3p	Li_TCONS_00001065	456-479	-40.7	-26.8	0.658477
Transcript:	5' GCUGAUCAGAAGGGUGAAGUGGAU 3'
	||||| |||||o|o ||||||o o
zma-miRNA:	3' CGACU-GUCUUUCU-CUUCACUCG 5'
zma-miR156f-3p:zma-miR156g-3p:zma-miR156d-3p	Li_TCONS_00007752	444-464	-40.7	-26.6	0.653563
Transcript:	5' UCUGGGAGAUAGAGAAG-GAGC 3'
	|||o ||| ||||||| ||||
zma-miRNA:	3' CGACUGUCUUUCUCUUCACUCG 5'
zma-miR156f-3p:zma-miR156g-3p:zma-miR156d-3p	Li_TCONS_00031448	421-441	-40.7	-27.9	0.685504
Transcript:	5' GCUG-CAGGGAGAGAGGCGCGC 3'
	|||| |||oo|||||o| | ||
zma-miRNA:	3' CGACUGUCUUUCUCUUCACUCG 5'
zma-miR156f-3p:zma-miR156g-3p:zma-miR156d-3p	Li_TCONS_00032392	21-41	-40.7	-32.1	0.788698
Transcript:	5' GUUGAUAGAGAGGGAGG-GAGC 3'
	|o|||o|||o||o||o| ||||
zma-miRNA:	3' CGACUGUCUUUCUCUUCACUCG 5'
zma-miR156f-3p:zma-miR156g-3p:zma-miR156d-3p	Li_TCONS_00040713	398-418	-40.7	-26.9	0.660934
Transcript:	5' CCUG-CGGGGAGGGAGGGGAGC 3'
	||| |o|oo||o||o| ||||
zma-miRNA:	3' CGACUGUCUUUCUCUUCACUCG 5'
zma-miR156f-3p:zma-miR156g-3p:zma-miR156d-3p	Li_TCONS_00051577	563-583	-40.7	-28.8	0.707617
Transcript:	5' GC-GGCCGGAAGAGAGGUGAGU 3'
	|| |o| |o||||||o|||||o
zma-miRNA:	3' CGACUGUCUUUCUCUUCACUCG 5'
zma-miR156f-3p:zma-miR156g-3p:zma-miR156d-3p	Li_TCONS_00070348	133-153	-40.7	-26.7	0.65602
Transcript:	5' GCCGAGAGAGAGAG-GGUGAGU 3'
	|| || |||o|||| o|||||o
zma-miRNA:	3' CGACUGUCUUUCUCUUCACUCG 5'
zma-miR156f-3p:zma-miR156g-3p:zma-miR156d-3p	Li_TCONS_00089221	425-446	-40.7	-26.9	0.660934
Transcript:	5' GCUGAGCAGAGUGAG-AGUGAGA 3'
	||||| ||||o ||| ||||||
zma-miRNA:	3' CGACU-GUCUUUCUCUUCACUCG 5'
zma-miR156h-3p	Boerner_Z27kG1_02701	1004-1026	-40.9	-26.8	0.655257
Transcript:	5' GGUGAGAGAAAGCAGCAG-GAUGC 3'
	|o||| |||||| ||||| || ||
zma-miRNA:	3' CUACUGUCUUUC-UCGUCACU-CG 5'
zma-miR156h-3p	Boerner_Z27kG1_16361	254-274	-40.9	-27.5	0.672372
Transcript:	5' GAUGGCGGGCGGAGGGGUG-GC 3'
	||||o|o|o o||| o||| ||
zma-miRNA:	3' CUACUGUCUUUCUCGUCACUCG 5'
zma-miR156h-3p	Li_TCONS_00020225	437-460	-40.9	-28.6	0.699267
Transcript:	5' GGAGACAGAGGUGGGCGAGUGGGC 3'
	|o ||||||oo |o|| ||||o||
zma-miRNA:	3' CUACUGUCUUU-CUCG-UCACUCG 5'
zma-miR156h-3p	Li_TCONS_00041279	378-399	-40.9	-26.8	0.655257
Transcript:	5' UGUAGCAGAGAGGGUGGCGAGC 3'
	o| o||||o||o|oo| ||||
zma-miRNA:	3' CUACUGUCUUUCUCGUCACUCG 5'
zma-miR156h-3p	Li_TCONS_00052687	45-64	-40.9	-26.7	0.652812
Transcript:	5' GGUGG-GGGAGGAGC-GUGGGC 3'
	|o||o o|o|o|||| |||o||
zma-miRNA:	3' CUACUGUCUUUCUCGUCACUCG 5'
zma-miR156h-3p	Li_TCONS_00056126	865-886	-40.9	-27	0.660147
Transcript:	5' AGUGCGCAGAGAGAGGGGUG-GC 3'
	o|| o||||o|||| o||| ||
zma-miRNA:	3' CUAC-UGUCUUUCUCGUCACUCG 5'
zma-miR156h-3p	Li_TCONS_00062800	507-527	-40.9	-29.5	0.721271
Transcript:	5' GGUGAAGGGAGGAGCAG-GGGC 3'
	|o||| o|o|o|||||| |o||
zma-miRNA:	3' CUACUGUCUUUCUCGUCACUCG 5'
zma-miR156h-3p	Li_TCONS_00080610	40-60	-40.9	-27.7	0.677262
Transcript:	5' GAUG-CAGGCAGAGCAGAGAGC 3'
	|||| |||o ||||||| ||||
zma-miRNA:	3' CUACUGUCUUUCUCGUCACUCG 5'
zma-miR156h-3p	Li_TCONS_00080887	75-95	-40.9	-26.8	0.655257
Transcript:	5' GA-GAGAGAGAGAGCAGGGAGA 3'
	|| || |||o||||||| |||
zma-miRNA:	3' CUACUGUCUUUCUCGUCACUCG 5'
zma-miR156h-3p	Li_TCONS_00085811	16-37	-40.9	-31.4	0.767726
Transcript:	5' AGGGAGAGAGAGAGCAGUGAGA 3'
	o || |||o|||||||||||
zma-miRNA:	3' CUACUGUCUUUCUCGUCACUCG 5'
zma-miR156h-3p	zhang_TCONS_00012690	489-511	-40.9	-30.9	0.755501
Transcript:	5' GACGGCAGGGGCGAGCGGUGAGC 3'
	|| |o|||ooo ||||o||||||
zma-miRNA:	3' CUACUGUCUUU-CUCGUCACUCG 5'
zma-miR156h-3p	zhang_TCONS_00012690	625-646	-40.9	-29.2	0.713936
Transcript:	5' GAUGGCGGGAUGGGUGGUGUGC 3'
	||||o|o|o| |o|oo||| ||
zma-miRNA:	3' CUACUGUCUUUCUCGUCACUCG 5'
zma-miR156i-3p	Boerner_Z27kG1_16361	254-274	-41.5	-27.5	0.662651
Transcript:	5' GAUGGCGGGCGGAGGGGUG-GC 3'
	||||o|o|o o||| o||| ||
zma-miRNA:	3' CUACUGUCUAUCUCGUCACUCG 5'
zma-miR156i-3p	Li_TCONS_00003600	45-67	-41.5	-28.7	0.691566
Transcript:	5' GGUGGGCAGAUAGAGUAGAGAGA 3'
	|o| |o|||||||||o|| |||
zma-miRNA:	3' CUA-CUGUCUAUCUCGUCACUCG 5'
zma-miR156i-3p	Li_TCONS_00020225	437-460	-41.5	-27.3	0.657831
Transcript:	5' GGAGACAGAGGUGGGCGAGUGGGC 3'
	|o |||||| o |o|| ||||o||
zma-miRNA:	3' CUACUGUCUAU-CUCG-UCACUCG 5'
zma-miR156i-3p	Li_TCONS_00071906	270-292	-41.5	-28.4	0.684337
Transcript:	5' UAUGCACGGAUAGAGCCGUGAGG 3'
	||| ||o|||||||| |||||
zma-miRNA:	3' CUAC-UGUCUAUCUCGUCACUCG 5'
zma-miR156i-3p	Li_TCONS_00080610	40-60	-41.5	-27.7	0.66747
Transcript:	5' GAUG-CAGGCAGAGCAGAGAGC 3'
	|||| |||o ||||||| ||||
zma-miRNA:	3' CUACUGUCUAUCUCGUCACUCG 5'
zma-miR156i-3p	zhang_TCONS_00012690	489-511	-41.5	-29.4	0.708434
Transcript:	5' GACGGCAGGGGCGAGCGGUGAGC 3'
	|| |o|||o o ||||o||||||
zma-miRNA:	3' CUACUGUCUAU-CUCGUCACUCG 5'
zma-miR156j-3p	Boerner_Z27kG1_02681	1076-1097	-45.2	-32.5	0.719027
Transcript:	5' GA-GACAGUGGGAGAGGAGAGCU 3'
	|| |||||||o||| o||||||
zma-miRNA:	3' CUACUGUCACUCUCGUCUCUCGU 5'
zma-miR156j-3p	Boerner_Z27kG1_12505	165-186	-45.2	-30.5	0.674779
Transcript:	5' GAUG-CGGUGGAGGCGGAGGGUA 3'
	|||| |o|||o o||o|||o|o|
zma-miRNA:	3' CUACUGUCACUCUCGUCUCUCGU 5'
zma-miR156j-3p	Boerner_Z27kG1_18536	1100-1122	-45.2	-32.6	0.721239
Transcript:	5' GGUGACAGAUGAGGG-GGAGAGCC 3'
	|o|||||| ||||o| o||||||
zma-miRNA:	3' CUACUGUC-ACUCUCGUCUCUCGU 5'
zma-miR156j-3p	Boerner_Z27kG1_21962	201-223	-45.2	-29.4	0.650442
Transcript:	5' CAUGAGCAGCGGGAGC-GAGAGCA 3'
	|||| ||| |o|||| |||||||
zma-miRNA:	3' CUACU-GUCACUCUCGUCUCUCGU 5'
zma-miR156j-3p	Li_TCONS_00096958	261-285	-45.2	-33.3	0.736726
Transcript:	5' GGUGGCAGUUGAGGAGCGGAGGGUC 3'
	|o||o||| ||| ||||o|||o|o
zma-miRNA:	3' CUACUGUC-ACU-CUCGUCUCUCGU 5'
zma-miR156j-3p	zhang_TCONS_00046418	70-91	-45.2	-30.2	0.668142
Transcript:	5' GGCGAGAGUGAGGG-AGAGAGCA 3'
	|o || ||||||o| ||||||||
zma-miRNA:	3' CUACUGUCACUCUCGUCUCUCGU 5'
zma-miR156j-5p	Li_TCONS_00011532	128-147	-39	-25.6	0.65641
Transcript:	5' CGUGCUCUCUCUU-UCUCUCA 3'
	|||||||||||o ||| |||
zma-miRNA:	3' ACACGAGAGAGAGAAGACAGU 5'
zma-miR156j-5p	Li_TCONS_00062355	24-45	-39	-25.8	0.661538
Transcript:	5' GGCGCUCUCUCUCUCUCUCUCA 3'
	| ||||||||||| ||| |||
zma-miRNA:	3' ACACGAGAGAGAGA-AGACAGU 5'
zma-miR156j-5p	Li_TCONS_00082595	284-304	-39	-27.5	0.705128
Transcript:	5' CGCGCUCUCUCUCUUCUCUCU 3'
	| |||||||||||||| ||
zma-miRNA:	3' ACACGAGAGAGAGAAGACAGU 5'
zma-miR156j-5p	Li_TCONS_00096947	14-35	-39	-26.5	0.679487
Transcript:	5' CGUAGCUCUC-CUCUUCAUGUCA 3'
	|| |||||| |||||| |||||
zma-miRNA:	3' ACA-CGAGAGAGAGAAG-ACAGU 5'
zma-miR156k-3p	Boerner_Z27kG1_10640	132-153	-42.2	-27.5	0.651659
Transcript:	5' GUCGACAGAAAGGGGCGUGAGA 3'
	|o |||||||||o|o |o|||
zma-miRNA:	3' CGACUGUCUUUCUCUUCGCUCG 5'
zma-miR156k-3p	Boerner_Z27kG1_10756	214-234	-42.2	-28.2	0.668246
Transcript:	5' UUUGGCAGGAAG-GGAGUGAGU 3'
	o||o|||o||| |o||o|||o
zma-miRNA:	3' CGACUGUCUUUCUCUUCGCUCG 5'
zma-miR156k-3p	Boerner_Z27kG1_18633	226-246	-42.2	-29.4	0.696682
Transcript:	5' GC-GACAGGAAUAGGGGCGGGC 3'
	|| |||||o|| ||oo|||o||
zma-miRNA:	3' CGACUGUCUUUCUCUUCGCUCG 5'
zma-miR156k-3p	Li_TCONS_00013157	135-155	-42.2	-29.1	0.689573
Transcript:	5' ACUGA-AGGAGGAGGAGCGGGG 3'
	|||| ||o|o|||o||||o|
zma-miRNA:	3' CGACUGUCUUUCUCUUCGCUCG 5'
zma-miR156k-3p	Li_TCONS_00026004	69-89	-42.2	-29.4	0.696682
Transcript:	5' GC-GACGGAGGAGGAGGCGGGC 3'
	|| |||o||oo o||o|||o||
zma-miRNA:	3' CGACUGUCUUUCUCUUCGCUCG 5'
zma-miR156k-3p	Li_TCONS_00031331	293-315	-42.2	-30.1	0.71327
Transcript:	5' GCUGAGAGCAGGGAGGGGCGCGC 3'
	||||| || |oo|||oo||| ||
zma-miRNA:	3' CGACUGUC-UUUCUCUUCGCUCG 5'
zma-miR156k-3p	Li_TCONS_00031448	421-441	-42.2	-33.3	0.7891
Transcript:	5' GCUG-CAGGGAGAGAGGCGCGC 3'
	|||| |||oo|||||o||| ||
zma-miRNA:	3' CGACUGUCUUUCUCUUCGCUCG 5'
zma-miR156k-3p	Li_TCONS_00032392	21-41	-42.2	-32.1	0.760664
Transcript:	5' GUUGAUAGAGAGGGAGG-GAGC 3'
	|o|||o|||o||o||o| ||||
zma-miRNA:	3' CGACUGUCUUUCUCUUCGCUCG 5'
zma-miR156k-3p	Li_TCONS_00040713	398-418	-42.2	-29.6	0.701422
Transcript:	5' CCUG-CGGGGAGGGAGGGGAGC 3'
	||| |o|oo||o||o| ||||
zma-miRNA:	3' CGACUGUCUUUCUCUUCGCUCG 5'
zma-miR156k-3p	Li_TCONS_00051577	563-583	-42.2	-28.4	0.672986
Transcript:	5' GC-GGCCGGAAGAGAGGUGAGU 3'
	|| |o| |o||||||o|o|||o
zma-miRNA:	3' CGACUGUCUUUCUCUUCGCUCG 5'
zma-miR156k-3p	Li_TCONS_00062559	11-33	-42.2	-28.3	0.670616
Transcript:	5' GCCGACGGAAGGAGGACGCGAAC 3'
	|| |||o|||o|||o| |||| |
zma-miRNA:	3' CGACUGUCUUUCUCUU-CGCUCG 5'
zma-miR156k-3p	Li_TCONS_00089213	141-163	-42.2	-27.5	0.651659
Transcript:	5' GCUGCCGUGAGAGAGGGGGGAGU 3'
	|||| |o ||o||||oo| |||o
zma-miRNA:	3' CGACUGU-CUUUCUCUUCGCUCG 5'
zma-miR156k-5p	Li_TCONS_00030870	511-530	-38.7	-25.6	0.661499
Transcript:	5' CUACUUGCUCUCGUCUGUCC 3'
	| ||o|||||| ||||||
zma-miRNA:	3' CACGAGCGAGAGAAGACAGU 5'
zma-miR156l-3p	Li_TCONS_00003600	45-67	-43.5	-31.3	0.71954
Transcript:	5' GGUGGGCAGAUAGAGUAGAGAGA 3'
	||| |o|||||||||o|| |||
zma-miRNA:	3' CCA-CUGUCUAUCUCGUCACUCG 5'
zma-miR156l-3p	Li_TCONS_00052687	45-64	-43.5	-29.1	0.668966
Transcript:	5' GGUGGGGGA-GGAGC-GUGGGC 3'
	||||o o|| o|||| |||o||
zma-miRNA:	3' CCACUGUCUAUCUCGUCACUCG 5'
zma-miR156l-3p	Li_TCONS_00062800	507-527	-43.5	-28.3	0.650575
Transcript:	5' GGUGAAGGGAGGAGCAG-GGGC 3'
	||||| o|o o|||||| |o||
zma-miRNA:	3' CCACUGUCUAUCUCGUCACUCG 5'
zma-miR156l-3p	Li_TCONS_00085811	17-37	-43.5	-29.9	0.687356
Transcript:	5' GG-GAGAGAGAGAGCAGUGAGA 3'
	|| || ||| |||||||||||
zma-miRNA:	3' CCACUGUCUAUCUCGUCACUCG 5'
zma-miR159a-5p	Boerner_Z27kG1_22950	256-275	-36.4	-24.3	0.667582
Transcript:	5' CCUUCGGAGUGG-AGGAGCUC 3'
	| | |||o||o ||||||||
zma-miRNA:	3' AGUAACCUUACUAUCCUCGAG 5'
zma-miR159a-5p	Li_TCONS_00042180	246-266	-36.4	-26.2	0.71978
Transcript:	5' GCAGUGGGGUGAUCGGGGCUC 3'
	|| |||oo|||| ||o||||
zma-miRNA:	3' AGUAACCUUACUAUCCUCGAG 5'
zma-miR159c-5p:zma-miR159d-5p	Boerner_Z27kG1_22232	159-179	-41.7	-33.2	0.796163
Transcript:	5' GGGUUGGCUCGGAGGGAGCGC 3'
	||o|||| |||o||||||| |
zma-miRNA:	3' CCUAACCUAGCUUCCCUCGAG 5'
zma-miR159d-3p:zma-miR159c-3p	Boerner_Z27kG1_07315	687-707	-40.1	-32.8	0.817955
Transcript:	5' AGGAGCUUUCUUCAGUUCAGG 3'
	|||||||oo|||||o|o||o|
zma-miRNA:	3' UCCUCGAGGGAAGUUAGGUUC 5'
zma-miR159d-3p:zma-miR159c-3p	Boerner_Z27kG1_08147	468-488	-40.1	-29.9	0.745636
Transcript:	5' AGGAGCUUUCUUCAGUUCAGU 3'
	|||||||oo|||||o|o||o
zma-miRNA:	3' UCCUCGAGGGAAGUUAGGUUC 5'
zma-miR159d-3p:zma-miR159c-3p	Boerner_Z27kG1_12041	464-484	-40.1	-29.9	0.745636
Transcript:	5' AGGAGCUUUCUUCAGUUCAGU 3'
	|||||||oo|||||o|o||o
zma-miRNA:	3' UCCUCGAGGGAAGUUAGGUUC 5'
zma-miR159d-3p:zma-miR159c-3p	Boerner_Z27kG1_14953	633-654	-40.1	-29	0.723192
Transcript:	5' AGGAGCUUUCUUCAGUUUCAGG 3'
	|||||||oo|||||o |o||o|
zma-miRNA:	3' UCCUCGAGGGAAGUU-AGGUUC 5'
zma-miR159d-3p:zma-miR159c-3p	Boerner_Z27kG1_24351	497-517	-40.1	-33.1	0.825436
Transcript:	5' AGGAGCUUUCUUCAGUUCAGG 3'
	|||||||oo|||||o|o||o|
zma-miRNA:	3' UCCUCGAGGGAAGUUAGGUUC 5'
zma-miR159d-3p:zma-miR159c-3p	Li_TCONS_00073054	313-333	-40.1	-26.6	0.663342
Transcript:	5' CGGAGUUUUCUUCAGGCCGAG 3'
	||||o|oo|||||o ||o||
zma-miRNA:	3' UCCUCGAGGGAAGUUAGGUUC 5'
zma-miR159e-3p	Boerner_Z27kG1_03246	584-606	-38.2	-25.3	0.662304
Transcript:	5' AGGAGCUCUCCGUCGAGCGCGAG 3'
	||||||| || ||o|o| |o|
zma-miRNA:	3' ACCUCGAG-GGAAGUUUG-GUUA 5'
zma-miR159e-3p	Boerner_Z27kG1_07315	687-707	-38.2	-25.3	0.662304
Transcript:	5' AGGAGCUUUCUUCAGUUCAGG 3'
	||||||oo|||||o o||o
zma-miRNA:	3' ACCUCGAGGGAAGUUUGGUUA 5'
zma-miR159e-3p	Boerner_Z27kG1_08147	468-488	-38.2	-26.2	0.685864
Transcript:	5' AGGAGCUUUCUUCAGUUCAGU 3'
	||||||oo|||||o o||o|
zma-miRNA:	3' ACCUCGAGGGAAGUUUGGUUA 5'
zma-miR159e-3p	Boerner_Z27kG1_12041	464-484	-38.2	-26.2	0.685864
Transcript:	5' AGGAGCUUUCUUCAGUUCAGU 3'
	||||||oo|||||o o||o|
zma-miRNA:	3' ACCUCGAGGGAAGUUUGGUUA 5'
zma-miR159e-3p	Boerner_Z27kG1_24351	497-517	-38.2	-25.3	0.662304
Transcript:	5' AGGAGCUUUCUUCAGUUCAGG 3'
	||||||oo|||||o o||o
zma-miRNA:	3' ACCUCGAGGGAAGUUUGGUUA 5'
zma-miR159e-3p	Li_TCONS_00052447	223-242	-38.2	-27.2	0.712042
Transcript:	5' UGGAG-UCCCUUGAAGCCGAC 3'
	||||| |||||| ||o||o|
zma-miRNA:	3' ACCUCGAGGGAAGUUUGGUUA 5'
zma-miR159e-3p	Li_TCONS_00073054	313-333	-38.2	-28.9	0.756545
Transcript:	5' CGGAGUUUUCUUCAGGCCGAG 3'
	||||o|oo|||||oo||o|
zma-miRNA:	3' ACCUCGAGGGAAGUUUGGUUA 5'
zma-miR159e-3p	zhang_TCONS_00028614	349-370	-38.2	-26.1	0.683246
Transcript:	5' GGGAGCUUUCUUCAAGAUCAAA 3'
	||||||oo|||| |o|o|||
zma-miRNA:	3' ACCUCGAGGGAAG-UUUGGUUA 5'
zma-miR159e-5p	Boerner_Z27kG1_09751	293-312	-41.8	-28.7	0.686603
Transcript:	5' CAGCAGA-GCUGGAGGAGCUU 3'
	|o|||| |||| |||||||
zma-miRNA:	3' CUUGUCUACGACGUCCUCGAC 5'
zma-miR159e-5p	Boerner_Z27kG1_10696	172-192	-41.8	-30.7	0.73445
Transcript:	5' GCACAGGCGCUGCAGGCGCUG 3'
	| ||||o |||||||| ||||
zma-miRNA:	3' CUUGUCUACGACGUCCUCGAC 5'
zma-miR159e-5p	Boerner_Z27kG1_15115	817-837	-41.8	-27.5	0.657895
Transcript:	5' GAGCUGGAUGCUG-AGGAGUUC 3'
	||o| o||||||| |||||o|
zma-miRNA:	3' CUUG-UCUACGACGUCCUCGAC 5'
zma-miR159e-5p	Li_TCONS_00013475	275-293	-41.8	-27.9	0.667464
Transcript:	5' GAGGGGG-GC-GCGGGAGCUG 3'
	||o o|o || ||o|||||||
zma-miRNA:	3' CUUGUCUACGACGUCCUCGAC 5'
zma-miR159e-5p	Li_TCONS_00095633	340-361	-41.8	-28.1	0.672249
Transcript:	5' GCGCAGAUGCAGCAGGCAGCUA 3'
	| o||||||| ||||| ||||
zma-miRNA:	3' CUUGUCUACGACGUCC-UCGAC 5'
zma-miR159f-5p	Boerner_Z27kG1_22950	256-275	-38.5	-27.2	0.706494
Transcript:	5' CCUUCGGAGUG-GAGGAGCUC 3'
	| | |||o|| |||||||||
zma-miRNA:	3' AGUAACCUUACUCUCCUCGAG 5'
zma-miR159f-5p	Li_TCONS_00028283	143-162	-38.5	-25.3	0.657143
Transcript:	5' UCG-UGGAGUG-GAGGGGCAUC 3'
	||o ||||o|| ||||o|| ||
zma-miRNA:	3' AGUAACCUUACUCUCCUCG-AG 5'
zma-miR159f-5p	Li_TCONS_00031536	121-142	-38.5	-25.6	0.664935
Transcript:	5' ACGUUGGGGCUGGGGCGAGCUC 3'
	|o||||oo ||o|o ||||||
zma-miRNA:	3' AGUAACCUU-ACUCUCCUCGAG 5'
zma-miR159f-5p	Li_TCONS_00072114	233-252	-38.5	-27.2	0.706494
Transcript:	5' GCAUGGGAGUGAGA-GAGCUC 3'
	||| |||o||||| ||||||
zma-miRNA:	3' AGUAACCUUACUCUCCUCGAG 5'
zma-miR159f-5p	Li_TCONS_00079903	1237-1255	-38.5	-26.3	0.683117
Transcript:	5' GCA-UGGAG-GAGAGGGGCUU 3'
	|| ||||o ||||||o|||o
zma-miRNA:	3' AGUAACCUUACUCUCCUCGAG 5'
zma-miR159g-3p	Li_TCONS_00008208	74-94	-37.6	-24.7	0.656915
Transcript:	5' CAGGACCUCCUUUCA-UCCAAC 3'
	|||o| ||||o|||| |||||
zma-miRNA:	3' GUCUU-GAGGGAAGUGAGGUUU 5'
zma-miR159g-3p	Li_TCONS_00074927	233-252	-37.6	-26.7	0.710106
Transcript:	5' GGGAGCUCCCUUC-CUCUCGC 3'
	o||o|||||||| |||o o
zma-miRNA:	3' GUCUUGAGGGAAGUGAGGUUU 5'
zma-miR159g-3p	zhang_TCONS_00008398	13-33	-37.6	-26.4	0.702128
Transcript:	5' GAGAUCUCCCUCCGCUCCAGC 3'
	||| |||||| |o|||||o
zma-miRNA:	3' GUCUUGAGGGAAGUGAGGUUU 5'
zma-miR159g-5p:zma-miR159h-5p:zma-miR159i-5p	Li_TCONS_00032152	184-205	-37.8	-25.2	0.666667
Transcript:	5' GUAAUGGUGUGGAGUGGAGAGC 3'
	|| |||||||o|| |||| o|
zma-miRNA:	3' AAUAACCACACUUC-CCUCGUG 5'
zma-miR159i-3p:zma-miR159h-3p	Li_TCONS_00001755	113-133	-40	-29.5	0.7375
Transcript:	5' CAGAGUUGCCUUCCCUCCAAC 3'
	|||||o| ||||| ||||||
zma-miRNA:	3' GUCUCGAGGGAAGUGAGGUUU 5'
zma-miR159i-3p:zma-miR159h-3p	Li_TCONS_00064426	162-181	-40	-26.1	0.6525
Transcript:	5' AGGGGCUCCGUUC-CUCCCGC 3'
	o|o||||| ||| |||| o
zma-miRNA:	3' GUCUCGAGGGAAGUGAGGUUU 5'
zma-miR159i-3p:zma-miR159h-3p	Li_TCONS_00074927	233-252	-40	-29.1	0.7275
Transcript:	5' GGGAGCUCCCUUC-CUCUCGC 3'
	o||||||||||| |||o o
zma-miRNA:	3' GUCUCGAGGGAAGUGAGGUUU 5'
zma-miR159k-3p:zma-miR159f-3p:zma-miR159a-3p:zma-miR159b-3p:zma-miR159j-3p	Boerner_Z27kG1_07315	687-707	-37.7	-27.1	0.718833
Transcript:	5' AGGAGCUUUCUUCAGUUCAGG 3'
	o|||||oo|||||o|o||oo
zma-miRNA:	3' GUCUCGAGGGAAGUUAGGUUU 5'
zma-miR159k-3p:zma-miR159f-3p:zma-miR159a-3p:zma-miR159b-3p:zma-miR159j-3p	Boerner_Z27kG1_08147	468-488	-37.7	-26.6	0.70557
Transcript:	5' AGGAGCUUUCUUCAGUUCAGU 3'
	o|||||oo|||||o|o||o
zma-miRNA:	3' GUCUCGAGGGAAGUUAGGUUU 5'
zma-miR159k-3p:zma-miR159f-3p:zma-miR159a-3p:zma-miR159b-3p:zma-miR159j-3p	Boerner_Z27kG1_12041	464-484	-37.7	-26.6	0.70557
Transcript:	5' AGGAGCUUUCUUCAGUUCAGU 3'
	o|||||oo|||||o|o||o
zma-miRNA:	3' GUCUCGAGGGAAGUUAGGUUU 5'
zma-miR159k-3p:zma-miR159f-3p:zma-miR159a-3p:zma-miR159b-3p:zma-miR159j-3p	Boerner_Z27kG1_24351	497-517	-37.7	-27.2	0.721485
Transcript:	5' AGGAGCUUUCUUCAGUUCAGG 3'
	o|||||oo|||||o|o||oo
zma-miRNA:	3' GUCUCGAGGGAAGUUAGGUUU 5'
zma-miR159k-3p:zma-miR159f-3p:zma-miR159a-3p:zma-miR159b-3p:zma-miR159j-3p	Li_TCONS_00073054	313-333	-37.7	-24.6	0.65252
Transcript:	5' CGGAGUUUUCUUCAGGCCGAG 3'
	|o|||o|oo|||||o ||o|o
zma-miRNA:	3' GUCUCGAGGGAAGUUAGGUUU 5'
zma-miR159k-3p:zma-miR159f-3p:zma-miR159a-3p:zma-miR159b-3p:zma-miR159j-3p	Li_TCONS_00078836	758-778	-37.7	-25	0.66313
Transcript:	5' CAAGGCUCCCUUCCAUCUGGA 3'
	|| o||||||||| |||ooo|
zma-miRNA:	3' GUCUCGAGGGAAGUUAGGUUU 5'
zma-miR160a-3p	Boerner_Z27kG1_03378	284-305	-44.9	-29.4	0.654788
Transcript:	5' CAUAGCUUGGCUCCUAGCGCCU 3'
	||| |||||||o||| ||o| o
zma-miRNA:	3' GUA-CGAACCGGGGAACGUGCG 5'
zma-miR160a-3p	Boerner_Z27kG1_08283	74-94	-44.9	-29.6	0.659243
Transcript:	5' UGUGCUCGGCUGCUUGGACGC 3'
	oo|||| |||o |||| ||||
zma-miRNA:	3' GUACGAACCGGGGAACGUGCG 5'
zma-miR160a-3p	Boerner_Z27kG1_20285	422-442	-44.9	-29.7	0.66147
Transcript:	5' AAUGCCUGGCCUCUUGCGAGU 3'
	|||| |||||o|||||o |o
zma-miRNA:	3' GUACGAACCGGGGAACGUGCG 5'
zma-miR160a-3p	Boerner_Z27kG1_21681	683-705	-44.9	-30.3	0.674833
Transcript:	5' CGUGCUGUGGACCCCUUACAUGC 3'
	|o|||| ||| |||||| ||o||
zma-miRNA:	3' GUACGA-ACC-GGGGAACGUGCG 5'
zma-miR160a-3p	Li_TCONS_00041350	95-115	-44.9	-30.6	0.681514
Transcript:	5' GGCGCUUGGGCCCUUGCGCUU 3'
	o |||||| |||||||o| o
zma-miRNA:	3' GUACGAACCGGGGAACGUGCG 5'
zma-miR160b-3p:zma-miR160g-3p	Boerner_Z27kG1_03378	284-305	-42.8	-30.3	0.707944
Transcript:	5' CAUAGCUUGGCUCCUAGCGCCU 3'
	||| ||||||||||| ||o| o
zma-miRNA:	3' GUA-CGAACCGAGGAACGUGCG 5'
zma-miR160b-3p:zma-miR160g-3p	Boerner_Z27kG1_08283	74-94	-42.8	-29.6	0.691589
Transcript:	5' UGUGCUCGGCUGCUUGGACGC 3'
	oo|||| |||| |||| ||||
zma-miRNA:	3' GUACGAACCGAGGAACGUGCG 5'
zma-miR160b-3p:zma-miR160g-3p	Boerner_Z27kG1_22585	168-185	-42.8	-29.7	0.693925
Transcript:	5' CGUGC-UGGC-CC-UGCACGC 3'
	|o||| |||| || |||||||
zma-miRNA:	3' GUACGAACCGAGGAACGUGCG 5'
zma-miR160c-3p	Boerner_Z27kG1_15925	396-417	-41.5	-27.5	0.662651
Transcript:	5' CGUGACGUGGCGGCAUGCACGU 3'
	o|| | ||||o ||||||||o
zma-miRNA:	3' AUAC-GAACCGUGGUACGUGCG 5'
zma-miR160c-3p	Boerner_Z27kG1_16361	1423-1444	-41.5	-28.6	0.689157
Transcript:	5' GGUGCAUUGAGCGCCGUGC-CGC 3'
	o||| ||| ||o||o||| |||
zma-miRNA:	3' AUACG-AAC-CGUGGUACGUGCG 5'
zma-miR160c-3p	Boerner_Z27kG1_22585	168-185	-41.5	-27.4	0.660241
Transcript:	5' CGUGC-UGGC-CC-UGCACGC 3'
	o||| |||| || |||||||
zma-miRNA:	3' AUACGAACCGUGGUACGUGCG 5'
zma-miR160c-3p	Boerner_Z27kG1_23317	2302-2323	-41.5	-27.7	0.66747
Transcript:	5' CGUGUUUGGCCAGCAUGUAUGC 3'
	o||o|||| || ||||o|o||
zma-miRNA:	3' AUACGAACC-GUGGUACGUGCG 5'
zma-miR160c-3p	Li_TCONS_00030135	108-128	-41.5	-28.9	0.696386
Transcript:	5' UCUGGUUGGCGCUAAGCACGC 3'
	| || |||||o|o| ||||||
zma-miRNA:	3' AUACGAACCGUGGUACGUGCG 5'
zma-miR160c-3p	Li_TCONS_00030316	631-650	-41.5	-30.9	0.744578
Transcript:	5' UGAGC-UGGCACCGUGCAUGU 3'
	|o || |||||||o||||o|o
zma-miRNA:	3' AUACGAACCGUGGUACGUGCG 5'
zma-miR160c-3p	Li_TCONS_00036807	94-113	-41.5	-27	0.650602
Transcript:	5' UGUGCAUGGCAUCGU-CGCGU 3'
	|o||| |||||o|o| |o||o
zma-miRNA:	3' AUACGAACCGUGGUACGUGCG 5'
zma-miR160c-3p	Li_TCONS_00052129	22-43	-41.5	-30	0.722892
Transcript:	5' AAUGGUUGGGGCCAUGCCACGC 3'
	||| |||| o||||| |||||
zma-miRNA:	3' AUACGAACCGUGGUAC-GUGCG 5'
zma-miR160c-3p	Li_TCONS_00053523	22-43	-41.5	-28.6	0.689157
Transcript:	5' UGUGCUAGGCUGCUAUGUAUGC 3'
	|o|||| ||| o|o|||o|o||
zma-miRNA:	3' AUACGAACCG-UGGUACGUGCG 5'
zma-miR160c-3p	Li_TCONS_00064102	13-36	-41.5	-27.6	0.66506
Transcript:	5' CGGGCUCUGGCGCCUGUGCGCUGC 3'
	o ||| ||||o|| o|||o| ||
zma-miRNA:	3' AUACGA-ACCGUGG-UACGUG-CG 5'
zma-miR160c-3p	Li_TCONS_00089776	135-154	-41.5	-30.5	0.73494
Transcript:	5' UGUGCGU-GCGCCGUGCACGU 3'
	|o||| | ||o||o||||||o
zma-miRNA:	3' AUACGAACCGUGGUACGUGCG 5'
zma-miR160c-5p:zma-miR160g-5p:zma-miR160a-5p:zma-miR160d-5p:zma-miR160e:zma-miR160b-5p	Boerner_Z27kG1_02332	237-258	-45.4	-30.1	0.662996
Transcript:	5' CGGCAUACUGCGGGGCGGGGUA 3'
	||||||| | ||o|| o||o|
zma-miRNA:	3' ACCGUAUGUC-CCUCGGUCCGU 5'
zma-miR160c-5p:zma-miR160g-5p:zma-miR160a-5p:zma-miR160d-5p:zma-miR160e:zma-miR160b-5p	Boerner_Z27kG1_15214	833-851	-45.4	-30.3	0.667401
Transcript:	5' UGGCG-ACGGGG-GUCGGGCU 3'
	||||o ||o||| |o|o|||
zma-miRNA:	3' ACCGUAUGUCCCUCGGUCCGU 5'
zma-miR160c-5p:zma-miR160g-5p:zma-miR160a-5p:zma-miR160d-5p:zma-miR160e:zma-miR160b-5p	Boerner_Z27kG1_22756	4-27	-45.4	-32.3	0.711454
Transcript:	5' CGGCGUACGGAGGAGACCAAGGCG 3'
	|||o|||o| |||| || ||||o
zma-miRNA:	3' ACCGUAUGUC-CCUC-GG-UCCGU 5'
zma-miR160c-5p:zma-miR160g-5p:zma-miR160a-5p:zma-miR160d-5p:zma-miR160e:zma-miR160b-5p	Li_TCONS_00013789	385-405	-45.4	-34.5	0.759912
Transcript:	5' CGGCGUGCAGGGUAGCC-GGCC 3'
	|||o|o||||| |||| |||
zma-miRNA:	3' ACCGUAUGUCCC-UCGGUCCGU 5'
zma-miR160c-5p:zma-miR160g-5p:zma-miR160a-5p:zma-miR160d-5p:zma-miR160e:zma-miR160b-5p	Li_TCONS_00030323	211-231	-45.4	-29.6	0.651982
Transcript:	5' AGGCAGGCAGGCAGGCAGGCG 3'
	|||| o|||| || |||||o
zma-miRNA:	3' ACCGUAUGUCCCUCGGUCCGU 5'
zma-miR160c-5p:zma-miR160g-5p:zma-miR160a-5p:zma-miR160d-5p:zma-miR160e:zma-miR160b-5p	Li_TCONS_00031448	155-175	-45.4	-33.5	0.737885
Transcript:	5' CGGCGCGCAGGGAGCAGGGCG 3'
	|||o o|||||||| o|||o
zma-miRNA:	3' ACCGUAUGUCCCUCGGUCCGU 5'
zma-miR160c-5p:zma-miR160g-5p:zma-miR160a-5p:zma-miR160d-5p:zma-miR160e:zma-miR160b-5p	Li_TCONS_00031754	199-218	-45.4	-30.2	0.665198
Transcript:	5' GGGUAGAC-GGGAGCGGGGCA 3'
	||o| || |||||| o||||
zma-miRNA:	3' ACCGUAUGUCCCUCGGUCCGU 5'
zma-miR160c-5p:zma-miR160g-5p:zma-miR160a-5p:zma-miR160d-5p:zma-miR160e:zma-miR160b-5p	Li_TCONS_00062623	149-168	-45.4	-30.2	0.665198
Transcript:	5' AGGCG-GCUGGGGGCUGGGCA 3'
	|||o o| |||o||oo||||
zma-miRNA:	3' ACCGUAUGUCCCUCGGUCCGU 5'
zma-miR160c-5p:zma-miR160g-5p:zma-miR160a-5p:zma-miR160d-5p:zma-miR160e:zma-miR160b-5p	Li_TCONS_00095590	884-904	-45.4	-30.3	0.667401
Transcript:	5' UGGGAGGCUGGGAGCUAGGCU 3'
	||| | o| ||||||o||||
zma-miRNA:	3' ACCGUAUGUCCCUCGGUCCGU 5'
zma-miR160c-5p:zma-miR160g-5p:zma-miR160a-5p:zma-miR160d-5p:zma-miR160e:zma-miR160b-5p	Li_TCONS_00096671	392-413	-45.4	-30.4	0.669604
Transcript:	5' GGCGCAUGCGGGGAGGCCGGUA 3'
	| ||||o|o||||| | ||o|
zma-miRNA:	3' AC-CGUAUGUCCCUCGGUCCGU 5'
zma-miR160d-3p	Boerner_Z27kG1_19243	370-389	-44.4	-29.9	0.673423
Transcript:	5' CAGGCUGGGCUCCAGGC-CGC 3'
	|| ||| ||||||| || |||
zma-miRNA:	3' GUACGAACCGAGGUGCGUGCG 5'
zma-miR160d-3p	Boerner_Z27kG1_22585	168-185	-44.4	-29	0.653153
Transcript:	5' CGUGC-UGGC-CC-UGCACGC 3'
	|o||| |||| || o||||||
zma-miRNA:	3' GUACGAACCGAGGUGCGUGCG 5'
zma-miR160d-3p	Boerner_Z27kG1_23963	291-310	-44.4	-29.9	0.673423
Transcript:	5' CAGGCUGGGCUCCAGGC-CGC 3'
	|| ||| ||||||| || |||
zma-miRNA:	3' GUACGAACCGAGGUGCGUGCG 5'
zma-miR160d-3p	Li_TCONS_00020366	793-813	-44.4	-30.3	0.682432
Transcript:	5' CAUGCUCGGCUGUGCGCAUGG 3'
	|||||| |||| oo||||o|
zma-miRNA:	3' GUACGAACCGAGGUGCGUGCG 5'
zma-miR160d-3p	Li_TCONS_00045093	200-218	-44.4	-31.8	0.716216
Transcript:	5' CA-GCUUGGCUCCGCG-ACGG 3'
	|| ||||||||||o|| |||
zma-miRNA:	3' GUACGAACCGAGGUGCGUGCG 5'
zma-miR160d-3p	Li_TCONS_00053647	172-191	-44.4	-29	0.653153
Transcript:	5' AGUGC-UGGCUGCGCGGGCGU 3'
	o||| ||||| |o|| o||o
zma-miRNA:	3' GUACGAACCGAGGUGCGUGCG 5'
zma-miR160d-3p	Li_TCONS_00053971	393-412	-44.4	-30.2	0.68018
Transcript:	5' CGUGCUUGG-UCCACGUGCCC 3'
	|o||||||| ||||||oo| |
zma-miRNA:	3' GUACGAACCGAGGUGCGUGCG 5'
zma-miR160f-3p	Boerner_Z27kG1_20123	1302-1320	-46.8	-33.2	0.709402
Transcript:	5' CGUGCC-GGUG-CUCGCACGC 3'
	|o|||| ||oo |||||||||
zma-miRNA:	3' GUACGGACCGUGGAGCGUGCG 5'
zma-miR160f-3p	Li_TCONS_00030316	934-954	-46.8	-32.9	0.702991
Transcript:	5' CGUGCAUGCCGCCUCGCAUGC 3'
	|o||| || |o|||||||o||
zma-miRNA:	3' GUACGGACCGUGGAGCGUGCG 5'
zma-miR160f-3p	Li_TCONS_00072151	739-760	-46.8	-30.5	0.651709
Transcript:	5' CAUGCUGUGGUGCGUCGCCCGC 3'
	|||||o |||oo| |||| |||
zma-miRNA:	3' GUACGG-ACCGUGGAGCGUGCG 5'
zma-miR160f-3p	Li_TCONS_00095590	732-751	-46.8	-31	0.662393
Transcript:	5' GGUGGCUGGUGCC-CGUGCGC 3'
	o|| ||||oo|| ||oo|||
zma-miRNA:	3' GUACGGACCGUGGAGCGUGCG 5'
zma-miR160f-5p	Boerner_Z27kG1_02332	237-258	-46.2	-32.2	0.69697
Transcript:	5' CGGCAUACUGCGGGGCGGGGUA 3'
	|||||||| | ||o|| o||o|
zma-miRNA:	3' GCCGUAUGUC-CCUCGGUCCGU 5'
zma-miR160f-5p	Boerner_Z27kG1_22756	4-27	-46.2	-35	0.757576
Transcript:	5' CGGCGUACGGAGGAGACCAAGGCG 3'
	||||o|||o| |||| || ||||o
zma-miRNA:	3' GCCGUAUGUC-CCUC-GG-UCCGU 5'
zma-miR160f-5p	Li_TCONS_00013789	385-405	-46.2	-36.6	0.792208
Transcript:	5' CGGCGUGCAGGGUAGCC-GGCC 3'
	||||o|o||||| |||| |||
zma-miRNA:	3' GCCGUAUGUCCC-UCGGUCCGU 5'
zma-miR160f-5p	Li_TCONS_00031436	55-76	-46.2	-30.1	0.651515
Transcript:	5' CGGUGUGAGGGGAAGCCAGGAA 3'
	|||oo|o o||| ||||||| |
zma-miRNA:	3' GCCGUAUGUCCC-UCGGUCCGU 5'
zma-miR160f-5p	Li_TCONS_00031448	155-175	-46.2	-36.2	0.78355
Transcript:	5' CGGCGCGCAGGGAGCAGGGCG 3'
	||||o o|||||||| o|||o
zma-miRNA:	3' GCCGUAUGUCCCUCGGUCCGU 5'
zma-miR160f-5p	Li_TCONS_00052634	66-86	-46.2	-30.7	0.664502
Transcript:	5' CGACGCGCAGGGAGGCAGGCC 3'
	|| |o o||||||| |||||
zma-miRNA:	3' GCCGUAUGUCCCUCGGUCCGU 5'
zma-miR160f-5p	Li_TCONS_00062623	149-168	-46.2	-30.4	0.658009
Transcript:	5' AGGCG-GCUGGGGGCUGGGCA 3'
	|||o o| |||o||oo||||
zma-miRNA:	3' GCCGUAUGUCCCUCGGUCCGU 5'
zma-miR160f-5p	Li_TCONS_00064674	86-108	-46.2	-30.2	0.65368
Transcript:	5' CGGCCUACCGUGGAGCCGGUGCA 3'
	|||| ||| | ||||||o| |||
zma-miRNA:	3' GCCGUAUGUC-CCUCGGUC-CGU 5'
zma-miR160f-5p	Li_TCONS_00082354	25-44	-46.2	-31	0.670996
Transcript:	5' CGGGA-GCAGGGAGCCAGCUA 3'
	||| | o||||||||||| o|
zma-miRNA:	3' GCCGUAUGUCCCUCGGUCCGU 5'
zma-miR162-3p	Boerner_Z27kG1_18556	1674-1693	-34.9	-23.8	0.681948
Transcript:	5' UGGAUGCAGAGGAUGAACUA 3'
	|||||||||||| | | | |
zma-miRNA:	3' ACCUACGUCUCCAAAUAGCU 5'
zma-miR162-3p	Li_TCONS_00079984	934-952	-34.9	-23.6	0.676218
Transcript:	5' GGGGUGCGGGGGUUGG-UGA 3'
	||o|||o|o|||| o o||
zma-miRNA:	3' ACCUACGUCUCCAAAUAGCU 5'
zma-miR162-5p	Boerner_Z27kG1_13892	28-48	-40.6	-26.78	0.659606
Transcript:	5' GAUGGACACGCUACUGCGCCG 3'
	||| || | o|o||||||||
zma-miRNA:	3' CUAGCUAUUUGGUGACGCGGG 5'
zma-miR162-5p	Li_TCONS_00021540	273-292	-40.6	-26.6	0.655172
Transcript:	5' CGUCG-UGGACCACUGCGUUG 3'
	o||| |oo|||||||||oo
zma-miRNA:	3' CUAGCUAUUUGGUGACGCGGG 5'
zma-miR162-5p	Li_TCONS_00043460	142-161	-40.6	-26.9	0.662562
Transcript:	5' UAGCGGU-GGCCAUUGUGCCC 3'
	| ||o| oo|||o||o||||
zma-miRNA:	3' CUAGCUAUUUGGUGACGCGGG 5'
zma-miR162-5p	Li_TCONS_00051536	55-76	-40.6	-29.1	0.716749
Transcript:	5' CGUCGAUGCGGCCACUGCGCAC 3'
	o|||||o oo||||||||| |
zma-miRNA:	3' CUAGCUAU-UUGGUGACGCGGG 5'
zma-miR162-5p	Li_TCONS_00077869	458-477	-40.6	-28.9	0.711823
Transcript:	5' GGUCGGU-GGCCUCUGCGCCG 3'
	|o|||o| oo|| |||||||
zma-miRNA:	3' CUAGCUAUUUGGUGACGCGGG 5'
zma-miR164a-3p	Boerner_Z27kG1_15828	38-57	-39	-25.7	0.658974
Transcript:	5' CAAGGGGAGGGAGAAC-CGAG 3'
	| ||o||o||||||| || |
zma-miRNA:	3' CUACCUCUUCCUCUUGUGCAC 5'
zma-miR164a-3p	Boerner_Z27kG1_20186	1008-1028	-39	-26.2	0.671795
Transcript:	5' GGUGGGGAGGGAGAAUUUUUU 3'
	|o|||o||o||||||o o |
zma-miRNA:	3' CUACCUCUUCCUCUUGUGCAC 5'
zma-miR164a-3p	Boerner_Z27kG1_23613	428-448	-39	-27.2	0.697436
Transcript:	5' AGUGGAGGAGGAGCGGGCGUC 3'
	o|||||o||||| o o|||
zma-miRNA:	3' CUACCUCUUCCUCUUGUGCAC 5'
zma-miR164a-3p	Li_TCONS_00052863	195-216	-39	-27.5	0.705128
Transcript:	5' GGUGGCGAAGGGGAGCAACGCG 3'
	|o||| |||||o||o| ||| |
zma-miRNA:	3' CUACCUCUUCCUCUUG-UGCAC 5'
zma-miR164a-3p	zhang_TCONS_00037444	374-393	-39	-25.9	0.664103
Transcript:	5' GA-GGAGAGGGAGACACAC-UG 3'
	|| |||||o||||| |||| ||
zma-miRNA:	3' CUACCUCUUCCUCU-UGUGCAC 5'
zma-miR164a-3p	zhang_TCONS_00056255	208-228	-39	-27.4	0.702564
Transcript:	5' GA-GGAGGAGGAGGGUCAGGUG 3'
	|| ||||o|||||oo || |||
zma-miRNA:	3' CUACCUCUUCCUCUU-GUGCAC 5'
zma-miR164b-3p	Boerner_Z27kG1_01046	97-117	-39.3	-26.4	0.671756
Transcript:	5' GGUGGACGAGGUGGUGCAUGG 3'
	|||||| o||o||| |||oo
zma-miRNA:	3' CCACCUCUUCUACC-CGUGUA 5'
zma-miR164b-3p	Boerner_Z27kG1_14168	228-248	-39.3	-28.1	0.715013
Transcript:	5' GGUGGAGGUGGUGUGGCAGAU 3'
	|||||||o |o|| |||| ||
zma-miRNA:	3' CCACCUCUUCUAC-CCGUGUA 5'
zma-miR164b-3p	Boerner_Z27kG1_16395	251-271	-39.3	-28.1	0.715013
Transcript:	5' GGUGGAGGUGGUGUGGCAGAU 3'
	|||||||o |o|| |||| ||
zma-miRNA:	3' CCACCUCUUCUAC-CCGUGUA 5'
zma-miR164b-3p	Boerner_Z27kG1_21452	419-439	-39.3	-28.1	0.715013
Transcript:	5' GGUGGAGGUGGUGUGGCAGAU 3'
	|||||||o |o|| |||| ||
zma-miRNA:	3' CCACCUCUUCUAC-CCGUGUA 5'
zma-miR164b-3p	Boerner_Z27kG1_22949	964-984	-39.3	-26.8	0.681934
Transcript:	5' UGUGGUGAGGAUGGUGCACCU 3'
	|||| ||o||||| |||| |
zma-miRNA:	3' CCACCUCUUCUACC-CGUGUA 5'
zma-miR164b-3p	Li_TCONS_00013789	550-568	-39.3	-28	0.712468
Transcript:	5' GG-GGGGGGGGGGGGCGCAG 3'
	|| ||o|oo|o ||||o||
zma-miRNA:	3' CCACCUCUUCUACCCGUGUA 5'
zma-miR164b-3p	Li_TCONS_00020925	244-263	-39.3	-26.6	0.676845
Transcript:	5' GGUGGA-AGGAUGAGGUACAC 3'
	|||||| |o|||| ||o|||
zma-miRNA:	3' CCACCUCUUCUAC-CCGUGUA 5'
zma-miR164b-3p	Li_TCONS_00026004	74-93	-39.3	-28.7	0.73028
Transcript:	5' GGAGGAGGAGGCGGGCACGA 3'
	|| ||||o||o ||||||o
zma-miRNA:	3' CCACCUCUUCUACCCGUGUA 5'
zma-miR164b-3p	Li_TCONS_00072944	695-715	-39.3	-28	0.712468
Transcript:	5' GGUGGAGGUGGUGGGUGGCAG 3'
	|||||||o |o||||o o||
zma-miRNA:	3' CCACCUCUUCUACCCG-UGUA 5'
zma-miR164b-3p	Li_TCONS_00079499	215-235	-39.3	-27.2	0.692112
Transcript:	5' AGUGUGGGAAGAUGGGCGAGC 3'
	||| |o||||||||||o o
zma-miRNA:	3' CCAC-CUCUUCUACCCGUGUA 5'
zma-miR164b-3p	Li_TCONS_00089242	154-173	-39.3	-26.6	0.676845
Transcript:	5' UGUGGGGGAGAAGGGGGCGA 3'
	||||o|o||| ||| o|o
zma-miRNA:	3' CCACCUCUUCUACCCGUGUA 5'
zma-miR164b-3p	Li_TCONS_00096446	388-409	-39.3	-27.8	0.707379
Transcript:	5' GGUGGACGAGGGCUGGGGACAU 3'
	|||||| ||o|o |||| ||||
zma-miRNA:	3' CCACCU-CUUCU-ACCCGUGUA 5'
zma-miR164b-3p	Li_TCONS_00096980	540-560	-39.3	-26.2	0.666667
Transcript:	5' GG-GGAGAGGAUGCGGCCGCGG 3'
	|| |||||o|||| || |o|o
zma-miRNA:	3' CCACCUCUUCUAC-CC-GUGUA 5'
zma-miR164b-3p	zhang_TCONS_00084163	625-645	-39.3	-26.4	0.671756
Transcript:	5' GGUCGGAGGGGA-GGGCGGCAU 3'
	||| ||||oo|| |||| o|||
zma-miRNA:	3' CCA-CCUCUUCUACCCG-UGUA 5'
zma-miR164c-3p:zma-miR164h-3p	Boerner_Z27kG1_11042	133-153	-39.7	-27.7	0.697733
Transcript:	5' GGUGGAGGGGGAGGGGUGC-UG 3'
	|o|||| |oo||o|||oo| ||
zma-miRNA:	3' CUACCU-CUUCUUCCCGUGUAC 5'
zma-miR164c-3p:zma-miR164h-3p	Boerner_Z27kG1_11145	678-698	-39.7	-28.1	0.707809
Transcript:	5' GAUGGAGGAGAUAGGGGAC-UG 3'
	|||||||o||| |||| || ||
zma-miRNA:	3' CUACCUCUUCU-UCCCGUGUAC 5'
zma-miR164c-3p:zma-miR164h-3p	Boerner_Z27kG1_11916	758-778	-39.7	-29.8	0.75063
Transcript:	5' GAUGGAGGUGGAGGGUACACG 3'
	|||||||o |o||||o||| |
zma-miRNA:	3' CUACCUCUUCUUCCCGUGUAC 5'
zma-miR164c-3p:zma-miR164h-3p	Boerner_Z27kG1_17564	215-236	-39.7	-28	0.70529
Transcript:	5' GGCUGGUGGGGAGGGGCGCGUU 3'
	|o ||| |oo||o||||o|o|
zma-miRNA:	3' CU-ACCUCUUCUUCCCGUGUAC 5'
zma-miR164c-3p:zma-miR164h-3p	Boerner_Z27kG1_22756	33-54	-39.7	-27.5	0.692695
Transcript:	5' GGUGGCGGAGAAGGCGCGGAUG 3'
	|o||| |o|||||| ||o |||
zma-miRNA:	3' CUACCUCUUCUUCC-CGUGUAC 5'
zma-miR164c-3p:zma-miR164h-3p	Li_TCONS_00023489	142-161	-39.7	-26.8	0.675063
Transcript:	5' GGUGGAG-AGCAGGGCAUAGG 3'
	|o||||| || ||||||o| |
zma-miRNA:	3' CUACCUCUUCUUCCCGUGUAC 5'
zma-miR164c-3p:zma-miR164h-3p	Li_TCONS_00023490	142-161	-39.7	-26.8	0.675063
Transcript:	5' GGUGGAG-AGCAGGGCAUAGG 3'
	|o||||| || ||||||o| |
zma-miRNA:	3' CUACCUCUUCUUCCCGUGUAC 5'
zma-miR164c-3p:zma-miR164h-3p	Li_TCONS_00052453	3-23	-39.7	-26.6	0.670025
Transcript:	5' GAUGGGGAAGUGGGGGAGAUC 3'
	|||||o|||| o||| | ||
zma-miRNA:	3' CUACCUCUUCUUCCCGUGUAC 5'
zma-miR164c-3p:zma-miR164h-3p	Li_TCONS_00079903	1238-1258	-39.7	-27.8	0.700252
Transcript:	5' CAUGGAGGAGAGGGGCUUCUC 3'
	||||||o|||o|||| o |
zma-miRNA:	3' CUACCUCUUCUUCCCGUGUAC 5'
zma-miR164c-3p:zma-miR164h-3p	Li_TCONS_00080908	112-132	-39.7	-26.1	0.657431
Transcript:	5' GGCGGAGGAGAGGGGUCCGUC 3'
	|o ||||o|||o|||o |o|
zma-miRNA:	3' CUACCUCUUCUUCCCGUGUAC 5'
zma-miR164c-3p:zma-miR164h-3p	Li_TCONS_00096375	251-272	-39.7	-27.1	0.68262
Transcript:	5' GAU-GAGAAGAGGGGUCACGAUG 3'
	||| |||||||o||| ||| |||
zma-miRNA:	3' CUACCUCUUCUUCCC-GUG-UAC 5'
zma-miR164c-3p:zma-miR164h-3p	zhang_TCONS_00056255	208-228	-39.7	-28.5	0.717884
Transcript:	5' GA-GGAGGAGGAGGGUCAGGUG 3'
	|| ||||o||o|||| || o||
zma-miRNA:	3' CUACCUCUUCUUCCC-GUGUAC 5'
zma-miR164c-3p:zma-miR164h-3p	zhang_TCONS_00084163	625-646	-39.7	-26.8	0.675063
Transcript:	5' GGUCGGAGGGG-AGGGCGGCAUG 3'
	|o| ||||oo| ||||| o||||
zma-miRNA:	3' CUA-CCUCUUCUUCCCG-UGUAC 5'
zma-miR164c-5p:zma-miR164a-5p:zma-miR164b-5p:zma-miR164g-5p:zma-miR164d-5p	Boerner_Z27kG1_12757	608-627	-44.3	-29.5	0.665914
Transcript:	5' UGUG-GUGCCCUGCUCUUCCA 3'
	||oo |||||||||| o||||
zma-miRNA:	3' ACGUGCACGGGACGAAGAGGU 5'
zma-miR164c-5p:zma-miR164a-5p:zma-miR164b-5p:zma-miR164g-5p:zma-miR164d-5p	Boerner_Z27kG1_22232	1323-1344	-44.3	-30.2	0.681716
Transcript:	5' GGCAGCGUGCCUAGCUUCUCUG 3'
	||| ||||||o |||||||oo
zma-miRNA:	3' ACGU-GCACGGGACGAAGAGGU 5'
zma-miR164c-5p:zma-miR164a-5p:zma-miR164b-5p:zma-miR164g-5p:zma-miR164d-5p	Li_TCONS_00027926	144-163	-44.3	-29.2	0.659142
Transcript:	5' AGCAC-UGCCGCUGCUUC-CCA 3'
	|||| |||| ||||||| |||
zma-miRNA:	3' ACGUGCACGG-GACGAAGAGGU 5'
zma-miR164c-5p:zma-miR164a-5p:zma-miR164b-5p:zma-miR164g-5p:zma-miR164d-5p	Li_TCONS_00041611	595-616	-44.3	-30.4	0.68623
Transcript:	5' GGCGUCGUGGCCAGCUUCUCCG 3'
	||o |||| || ||||||||o
zma-miRNA:	3' ACGU-GCACGGGACGAAGAGGU 5'
zma-miR164c-5p:zma-miR164a-5p:zma-miR164b-5p:zma-miR164g-5p:zma-miR164d-5p	Li_TCONS_00063251	63-84	-44.3	-33.8	0.76298
Transcript:	5' CGCACGUUGCCUUGCUUCUUCC 3'
	||||| ||||o|||||||o|
zma-miRNA:	3' ACGUGC-ACGGGACGAAGAGGU 5'
zma-miR164c-5p:zma-miR164a-5p:zma-miR164b-5p:zma-miR164g-5p:zma-miR164d-5p	Li_TCONS_00089844	479-499	-44.3	-30.8	0.69526
Transcript:	5' AGUAC-UGCUCCUGCUUCUCCU 3'
	|o|| ||| |||||||||||
zma-miRNA:	3' ACGUGCACG-GGACGAAGAGGU 5'
zma-miR164d-3p	Boerner_Z27kG1_03825	1414-1433	-38.5	-26.5	0.688312
Transcript:	5' AUGGAGAGGGAGGCUCCUUC 3'
	|||||||o||||o|o | |
zma-miRNA:	3' UACCUCUUCCUCUGGUGCAC 5'
zma-miR164d-3p	Boerner_Z27kG1_07350	176-197	-38.5	-25.1	0.651948
Transcript:	5' UUGCGAGAAGGGCGGGCGCGUG 3'
	|| |||||||o |o |o||||
zma-miRNA:	3' UAC-CUCUUCCU-CUGGUGCAC 5'
zma-miR164d-3p	Boerner_Z27kG1_17502	295-314	-38.5	-25.3	0.657143
Transcript:	5' AAGGGGAAGGCGGCGGCGUC 3'
	| ||o||||| |o| o|||
zma-miRNA:	3' UACCUCUUCCUCUGGUGCAC 5'
zma-miR164d-3p	Boerner_Z27kG1_17911	100-119	-38.5	-26.2	0.680519
Transcript:	5' GGGGGGAAGG-GAUCACGAUG 3'
	o ||o||||| ||o|||| ||
zma-miRNA:	3' UACCUCUUCCUCUGGUGC-AC 5'
zma-miR164d-3p	Boerner_Z27kG1_22106	573-593	-38.5	-26.7	0.693506
Transcript:	5' AUGGUGGAGGAGGACCAUGUU 3'
	|||| |o|||| |||||o||
zma-miRNA:	3' UACCUCUUCCU-CUGGUGCAC 5'
zma-miR164d-3p	Boerner_Z27kG1_24198	324-344	-38.5	-25.6	0.664935
Transcript:	5' GAGGAGGAGGAGGACCUCGAG 3'
	o ||||o|||| |||| || |
zma-miRNA:	3' UACCUCUUCCU-CUGGUGCAC 5'
zma-miR164d-3p	Li_TCONS_00003667	528-548	-38.5	-27.8	0.722078
Transcript:	5' CUGGGGAAGGAGAACCUUGUG 3'
	|||o||||||| ||| o|||
zma-miRNA:	3' UACCUCUUCCUC-UGGUGCAC 5'
zma-miR164d-3p	Li_TCONS_00031331	243-264	-38.5	-25.1	0.651948
Transcript:	5' AUGGAUGAGGGAGAUAGCCGUG 3'
	||||| ||o|||||o o ||||
zma-miRNA:	3' UACCU-CUUCCUCUGGU-GCAC 5'
zma-miR164d-3p	Li_TCONS_00062888	486-506	-38.5	-25.2	0.654545
Transcript:	5' AAGGAGGAGAGAGGCGACGCG 3'
	| ||||o|| |||o| ||| |
zma-miRNA:	3' UACCUCUUC-CUCUGGUGCAC 5'
zma-miR164d-3p	Li_TCONS_00089332	98-116	-38.5	-25.3	0.657143
Transcript:	5' CUGGGGCAGGAG-CCAGGUG 3'
	|||o| ||||| ||| |||
zma-miRNA:	3' UACCUCUUCCUCUGGUGCAC 5'
zma-miR164d-3p	Li_TCONS_00096375	33-52	-38.5	-28.5	0.74026
Transcript:	5' GUGGAGGAGGAGGUCCG-GUG 3'
	o|||||o|||||o ||o |||
zma-miRNA:	3' UACCUCUUCCUCU-GGUGCAC 5'
zma-miR164d-3p	zhang_TCONS_00018515	655-675	-38.5	-27.9	0.724675
Transcript:	5' UUGGAGAGGGAGAGUCGCGGG 3'
	||||||o||||| o|o|| |
zma-miRNA:	3' UACCUCUUCCUCU-GGUGCAC 5'
zma-miR164d-3p	zhang_TCONS_00037444	374-393	-38.5	-27.6	0.716883
Transcript:	5' GAGGAGAGGGAGACACAC-UG 3'
	o |||||o|||||| ||| ||
zma-miRNA:	3' UACCUCUUCCUCUG-GUGCAC 5'
zma-miR164e-3p	Boerner_Z27kG1_03819	109-130	-45.7	-30.2	0.660832
Transcript:	5' GG-GGAGAGGGGCGGGGGUCGUG 3'
	|| ||||| ||||||o o |o||
zma-miRNA:	3' CCACCUCU-CCCGCCUGU-GUAC 5'
zma-miR164e-3p	Boerner_Z27kG1_05212	695-715	-45.7	-30.8	0.673961
Transcript:	5' GGCGGCGAGGGCGGUCGGGUG 3'
	|| || |||||||| |o o||
zma-miRNA:	3' CCACCUCUCCCGCCUGUGUAC 5'
zma-miR164e-3p	Boerner_Z27kG1_18633	356-376	-45.7	-31.2	0.682713
Transcript:	5' CGAGGAGCGGGCGGGCGGGUG 3'
	| |||| ||||||o|o o||
zma-miRNA:	3' CCACCUCUCCCGCCUGUGUAC 5'
zma-miR164e-3p	Li_TCONS_00096446	388-410	-45.7	-35.2	0.770241
Transcript:	5' GGUGGACGAGGGCUGGGGACAUG 3'
	|||||| |||||| ||o |||||
zma-miRNA:	3' CCACCU-CUCCCG-CCUGUGUAC 5'
zma-miR164f-3p	Boerner_Z27kG1_07350	175-197	-42.3	-28.8	0.680851
Transcript:	5' UUUGCGAGAAGGGCGGGCGCGUG 3'
	||| |||||||o | ||o||||
zma-miRNA:	3' CAAC-CUCUUCCU-CGCGUGCAC 5'
zma-miR164f-3p	Li_TCONS_00021540	469-489	-42.3	-33.8	0.799054
Transcript:	5' GUAGGGGAAGGAGCGCCCGUG 3'
	|| ||o|||||||||| ||||
zma-miRNA:	3' CAACCUCUUCCUCGCGUGCAC 5'
zma-miR164f-5p	Boerner_Z27kG1_02372	40-60	-44.3	-30.8	0.69526
Transcript:	5' AGCUGC-UGCCCUGCUGCUCCA 3'
	||| o| ||||||||| |||||
zma-miRNA:	3' UCG-UGCACGGGACGAAGAGGU 5'
zma-miR164f-5p	Boerner_Z27kG1_02697	333-354	-44.3	-28.8	0.650113
Transcript:	5' GCCGCGCGCCCUGCUGCAUCCG 3'
	o |o|| |||||||| | |||o
zma-miRNA:	3' UCGUGCACGGGACGAAG-AGGU 5'
zma-miR164f-5p	Boerner_Z27kG1_22232	1323-1344	-44.3	-30.8	0.69526
Transcript:	5' GGCAGCGUGCCUAGCUUCUCUG 3'
	o||| ||||||o |||||||oo
zma-miRNA:	3' UCGU-GCACGGGACGAAGAGGU 5'
zma-miR164f-5p	Li_TCONS_00016787	968-988	-44.3	-28.8	0.650113
Transcript:	5' AGCAUGCGCGCUGCAUUUCCA 3'
	||||o| || |||| |o||||
zma-miRNA:	3' UCGUGCACGGGACGAAGAGGU 5'
zma-miR164f-5p	Li_TCONS_00027926	144-163	-44.3	-30.3	0.683973
Transcript:	5' AGCAC-UGCCGCUGCUUC-CCA 3'
	||||| |||| ||||||| |||
zma-miRNA:	3' UCGUGCACGG-GACGAAGAGGU 5'
zma-miR164f-5p	Li_TCONS_00041611	595-616	-44.3	-31	0.699774
Transcript:	5' GGCGUCGUGGCCAGCUUCUCCG 3'
	o||o |||| || ||||||||o
zma-miRNA:	3' UCGU-GCACGGGACGAAGAGGU 5'
zma-miR164f-5p	Li_TCONS_00063251	63-84	-44.3	-33.2	0.749436
Transcript:	5' CGCACGUUGCCUUGCUUCUUCC 3'
	||||| ||||o|||||||o|
zma-miRNA:	3' UCGUGC-ACGGGACGAAGAGGU 5'
zma-miR164f-5p	Li_TCONS_00089844	479-499	-44.3	-32.1	0.724605
Transcript:	5' AGUAC-UGCUCCUGCUUCUCCU 3'
	||o|| ||| |||||||||||
zma-miRNA:	3' UCGUGCACG-GGACGAAGAGGU 5'
zma-miR164g-3p	Boerner_Z27kG1_03819	109-130	-45.5	-29.6	0.650549
Transcript:	5' GG-GGAGAGGGGCGGGGGUCGUG 3'
	|| |||||o||| |o| o ||||
zma-miRNA:	3' CCACCUCUUCCC-CUCGU-GCAC 5'
zma-miR164g-3p	Boerner_Z27kG1_11042	133-153	-45.5	-32.1	0.705495
Transcript:	5' GGUGGAGGGGGAGGGGUGC-UG 3'
	|||||||oo|| ||o|oo| ||
zma-miRNA:	3' CCACCUCUUCC-CCUCGUGCAC 5'
zma-miR164g-3p	Li_TCONS_00030374	293-312	-45.5	-29.8	0.654945
Transcript:	5' GG-GGGGGGGGGGGGGGGGUC 3'
	|| ||o|oo||||o| o ||
zma-miRNA:	3' CCACCUCUUCCCCUCGUGCAC 5'
zma-miR164g-3p	Li_TCONS_00045379	272-293	-45.5	-29.6	0.650549
Transcript:	5' GGUGGAGUGGGGUGGCGUGGUG 3'
	||||||| o||| o||oo |||
zma-miRNA:	3' CCACCUCUUCCCCUCGUG-CAC 5'
zma-miR164g-3p	Li_TCONS_00052863	195-216	-45.5	-35.5	0.78022
Transcript:	5' GGUGGCGAAGGGGAGCAACGCG 3'
	||||| |||||||||| ||| |
zma-miRNA:	3' CCACCUCUUCCCCUCG-UGCAC 5'
zma-miR164g-3p	Li_TCONS_00062623	3-24	-45.5	-32.1	0.705495
Transcript:	5' GGUGGGGUGGGGGAGCGGCUUG 3'
	|||||o| o||||||| o| ||
zma-miRNA:	3' CCACCUCUUCCCCUCG-UGCAC 5'
zma-miR164g-3p	Li_TCONS_00089993	32-52	-45.5	-31.5	0.692308
Transcript:	5' GCGUGGAGUGGGGGGGC-CGUU 3'
	| |||||| o||||o|| |||
zma-miRNA:	3' C-CACCUCUUCCCCUCGUGCAC 5'
zma-miR164g-3p	Li_TCONS_00097147	280-302	-45.5	-31	0.681319
Transcript:	5' GGUGAGGGAGGUGGGAGGAGGUG 3'
	|||| |o||o| ||||| | |||
zma-miRNA:	3' CCAC-CUCUUC-CCCUCGUGCAC 5'
zma-miR164h-5p	Boerner_Z27kG1_02697	332-354	-43.6	-29.2	0.669725
Transcript:	5' CGCCGCGCGCCCUGCUGCAUCCG 3'
	|o |o|| |||||||| | |||o
zma-miRNA:	3' GU-GUGCACGGGACGAAG-AGGU 5'
zma-miR164h-5p	Boerner_Z27kG1_15214	256-276	-43.6	-29.1	0.667431
Transcript:	5' CGCGCGUGCUCUUCUCCUCCU 3'
	|o|o|||||o|| || ||||
zma-miRNA:	3' GUGUGCACGGGACGAAGAGGU 5'
zma-miR164h-5p	Boerner_Z27kG1_15214	368-388	-43.6	-29.1	0.667431
Transcript:	5' CGCGCGUGCUCUUCUCCUCCU 3'
	|o|o|||||o|| || ||||
zma-miRNA:	3' GUGUGCACGGGACGAAGAGGU 5'
zma-miR164h-5p	Boerner_Z27kG1_19401	1432-1452	-43.6	-29	0.665138
Transcript:	5' CAUGC-UGCCCUGGUUUCUCCG 3'
	||oo| |||||| |o||||||o
zma-miRNA:	3' GUGUGCACGGGA-CGAAGAGGU 5'
zma-miR164h-5p	Li_TCONS_00063251	63-84	-43.6	-34.6	0.793578
Transcript:	5' CGCACGUUGCCUUGCUUCUUCC 3'
	|o|||| ||||o|||||||o|
zma-miRNA:	3' GUGUGC-ACGGGACGAAGAGGU 5'
zma-miR166a-3p	Boerner_Z27kG1_08632	473-493	-44.1	-31.5	0.714286
Transcript:	5' GGGGAGCGGGGUCUGGUCAGG 3'
	|||||o |oo|o|||||| |o
zma-miRNA:	3' CCCCUUACUUCGGACCAGGCU 5'
zma-miR166a-3p	Boerner_Z27kG1_21375	82-104	-44.1	-33.4	0.75737
Transcript:	5' GGGGAGUGAGGUCUGAGCUCUGA 3'
	|||||o|||o|o||| | ||o||
zma-miRNA:	3' CCCCUUACUUCGGAC-C-AGGCU 5'
zma-miR166a-3p	Boerner_Z27kG1_23730	584-604	-44.1	-31.5	0.714286
Transcript:	5' GGGGAGCGGGGUCUGGUCAGG 3'
	|||||o |oo|o|||||| |o
zma-miRNA:	3' CCCCUUACUUCGGACCAGGCU 5'
zma-miR166a-3p	Li_TCONS_00029817	427-448	-44.1	-29	0.657596
Transcript:	5' GGGGAA-GAAGCCGGGUGCACGA 3'
	|||||| |||||| ||| | |||
zma-miRNA:	3' CCCCUUACUUCGGACCA-G-GCU 5'
zma-miR166a-3p	Li_TCONS_00074859	77-98	-44.1	-29.4	0.666667
Transcript:	5' GCGGCAUGAAGCCUUGGUCCGC 3'
	| || |||||||| |||||||
zma-miRNA:	3' CCCCUUACUUCGG-ACCAGGCU 5'
zma-miR166a-3p	Li_TCONS_00074860	77-98	-44.1	-29.4	0.666667
Transcript:	5' GCGGCAUGAAGCCUUGGUCCGC 3'
	| || |||||||| |||||||
zma-miRNA:	3' CCCCUUACUUCGG-ACCAGGCU 5'
zma-miR166a-5p	Boerner_Z27kG1_06707	85-104	-43.2	-28.6	0.662037
Transcript:	5' UCUCG-GCCCGACGGCGUUCC 3'
	o|o|| ||| |||oo|o||||
zma-miRNA:	3' GGGGCUCGGUCUGUUGUAAGG 5'
zma-miR166a-5p	Boerner_Z27kG1_12308	46-65	-43.2	-29.3	0.678241
Transcript:	5' GCCGGAGCCGGAC-GCGUUCA 3'
	|| |||||o||| o|o|||
zma-miRNA:	3' GGGGCUCGGUCUGUUGUAAGG 5'
zma-miR166a-5p	Boerner_Z27kG1_13973	33-52	-43.2	-29.9	0.69213
Transcript:	5' CCCCGAGCU-GACCACGUUCG 3'
	||||||||o ||| ||o|||
zma-miRNA:	3' GGGGCUCGGUCUGUUGUAAGG 5'
zma-miR166a-5p	Boerner_Z27kG1_21784	655-675	-43.2	-33.6	0.777778
Transcript:	5' CCCCG-GCCAUGACAGCGUUUC 3'
	||||| |||| ||||o|o||o|
zma-miRNA:	3' GGGGCUCGGU-CUGUUGUAAGG 5'
zma-miR166a-5p	Li_TCONS_00010634	53-76	-43.2	-29	0.671296
Transcript:	5' CUCGCGCGGCCAUGGCAGCAUUCC 3'
	|o| || o|||| |o||o||||||
zma-miRNA:	3' GGG-GC-UCGGU-CUGUUGUAAGG 5'
zma-miR166a-5p	Li_TCONS_00010635	53-76	-43.2	-29	0.671296
Transcript:	5' CUCGCGCGGCCAUGGCAGCAUUCC 3'
	|o| || o|||| |o||o||||||
zma-miRNA:	3' GGG-GC-UCGGU-CUGUUGUAAGG 5'
zma-miR166a-5p	Li_TCONS_00020019	30-52	-43.2	-28.4	0.657407
Transcript:	5' CCUGGUAGCCAGACGUACACUCC 3'
	||o | ||||||||o ||| |||
zma-miRNA:	3' GGGGC-UCGGUCUGU-UGUAAGG 5'
zma-miR166b-3p:zma-miR166e:zma-miR166h-3p:zma-miR166d-3p:zma-miR166f:zma-miR166g-3p:zma-miR166i-3p:zma-miR166c-3p	Boerner_Z27kG1_08632	474-493	-40.8	-28.2	0.691176
Transcript:	5' GGGAGCGGGGUCUGGUCAGG 3'
	||||o |oo|o|||||| |o
zma-miRNA:	3' CCCUUACUUCGGACCAGGCU 5'
zma-miR166b-3p:zma-miR166e:zma-miR166h-3p:zma-miR166d-3p:zma-miR166f:zma-miR166g-3p:zma-miR166i-3p:zma-miR166c-3p	Boerner_Z27kG1_15221	941-961	-40.8	-28.2	0.691176
Transcript:	5' GGGAAAGGAGCGCUGGUCGGU 3'
	||||| |o||| |||||| |
zma-miRNA:	3' CCCUUACUUCG-GACCAGGCU 5'
zma-miR166b-3p:zma-miR166e:zma-miR166h-3p:zma-miR166d-3p:zma-miR166f:zma-miR166g-3p:zma-miR166i-3p:zma-miR166c-3p	Boerner_Z27kG1_21375	83-104	-40.8	-30.1	0.737745
Transcript:	5' GGGAGUGAGGUCUGAGCUCUGA 3'
	||||o|||o|o||| | ||o||
zma-miRNA:	3' CCCUUACUUCGGAC-C-AGGCU 5'
zma-miR166b-3p:zma-miR166e:zma-miR166h-3p:zma-miR166d-3p:zma-miR166f:zma-miR166g-3p:zma-miR166i-3p:zma-miR166c-3p	Boerner_Z27kG1_23730	585-604	-40.8	-28.2	0.691176
Transcript:	5' GGGAGCGGGGUCUGGUCAGG 3'
	||||o |oo|o|||||| |o
zma-miRNA:	3' CCCUUACUUCGGACCAGGCU 5'
zma-miR166b-3p:zma-miR166e:zma-miR166h-3p:zma-miR166d-3p:zma-miR166f:zma-miR166g-3p:zma-miR166i-3p:zma-miR166c-3p	Li_TCONS_00074859	78-98	-40.8	-29.4	0.720588
Transcript:	5' CGGCAUGAAGCCUUGGUCCGC 3'
	|| |||||||| |||||||
zma-miRNA:	3' CCCUUACUUCGG-ACCAGGCU 5'
zma-miR166b-3p:zma-miR166e:zma-miR166h-3p:zma-miR166d-3p:zma-miR166f:zma-miR166g-3p:zma-miR166i-3p:zma-miR166c-3p	Li_TCONS_00074860	78-98	-40.8	-29.4	0.720588
Transcript:	5' CGGCAUGAAGCCUUGGUCCGC 3'
	|| |||||||| |||||||
zma-miRNA:	3' CCCUUACUUCGG-ACCAGGCU 5'
zma-miR166c-5p	Boerner_Z27kG1_06707	85-104	-41.1	-29.5	0.717762
Transcript:	5' UCUCG-GCCCGACGGCGUUCC 3'
	o|||| ||| |||oo|o||||
zma-miRNA:	3' GGAGCUCGGUCUGUUGUAAGG 5'
zma-miR166c-5p	Li_TCONS_00020019	30-52	-41.1	-28.4	0.690998
Transcript:	5' CCUGGUAGCCAGACGUACACUCC 3'
	||| | ||||||||o ||| |||
zma-miRNA:	3' GGAGC-UCGGUCUGU-UGUAAGG 5'
zma-miR166g-5p	Boerner_Z27kG1_06707	85-104	-37.9	-25.7	0.6781
Transcript:	5' UCU-CGGCCCGACGGCGUUCC 3'
	||| |oo|| |||oo|o||||
zma-miRNA:	3' AGAGGUUGGUCUGUUGUAAGG 5'
zma-miR166g-5p	Boerner_Z27kG1_14206	802-823	-37.9	-25.1	0.662269
Transcript:	5' ACUCCACGCCGGGGAGCAUCCC 3'
	||||| o||o|o |o||| ||
zma-miRNA:	3' AGAGGU-UGGUCUGUUGUAAGG 5'
zma-miR166g-5p	Boerner_Z27kG1_21784	654-675	-37.9	-25.8	0.680739
Transcript:	5' GCCCCGGCCAUGACAGCGUUUC 3'
	| ||oo||| ||||o|o||o|
zma-miRNA:	3' AGAGGUUGGU-CUGUUGUAAGG 5'
zma-miR166h-5p	Boerner_Z27kG1_17085	280-301	-42.1	-29	0.688836
Transcript:	5' GUUGCGGAGCGGGCGUUAUUUU 3'
	||| |||| |||o|||o|||oo
zma-miRNA:	3' CAA-GCCUGGCCUGCAGUAAGG 5'
zma-miR166i-5p	Boerner_Z27kG1_04981	389-407	-42.8	-29.6	0.691589
Transcript:	5' UCGCGCGCCGGACG-CA-UCC 3'
	|| ||||||o|||| || |||
zma-miRNA:	3' AGAGCGCGGUCUGCUGUAAGG 5'
zma-miR166i-5p	Boerner_Z27kG1_06707	85-104	-42.8	-32.4	0.757009
Transcript:	5' UCUCG-GCCCGACGGCGUUCC 3'
	||||| ||| ||||o|o||||
zma-miRNA:	3' AGAGCGCGGUCUGCUGUAAGG 5'
zma-miR166i-5p	Boerner_Z27kG1_17308	553-572	-42.8	-33.3	0.778037
Transcript:	5' GUUCGCGCC-GACGGCGUUCC 3'
	o||||||| ||||o|o||||
zma-miRNA:	3' AGAGCGCGGUCUGCUGUAAGG 5'
zma-miR166i-5p	Li_TCONS_00052453	447-467	-42.8	-28.4	0.663551
Transcript:	5' AUUUGUGCUAGGCGGCAUCCC 3'
	o|o|o||o||o||o||| ||
zma-miRNA:	3' AGAGCGCGGUCUGCUGUAAGG 5'
zma-miR166j-5p	Boerner_Z27kG1_14339	1362-1382	-37.4	-24.6	0.657754
Transcript:	5' CCUUGCGCCCGGC-GGCAGACC 3'
	||||| o|| |o| oo||o|||
zma-miRNA:	3' GGAACUUGGUCUGUUUGUUUGG 5'
zma-miR166j-5p	Li_TCONS_00012215	226-249	-37.4	-24.5	0.65508
Transcript:	5' CCUUGAAUCGAGACGGCAGGGGCC 3'
	|||||||o| ||||oo | ooo||
zma-miRNA:	3' GGAACUUGG-UCUGUU-UGUUUGG 5'
zma-miR166j-5p	Li_TCONS_00040715	5-27	-37.4	-26.1	0.697861
Transcript:	5' CCGUGGACCGGUGCGGGCGAGCU 3'
	|| ||o|||o| o|ooo|o|o|o
zma-miRNA:	3' GGAACUUGGUC-UGUUUGUUUGG 5'
zma-miR166j-5p	Li_TCONS_00042105	213-234	-37.4	-25.8	0.68984
Transcript:	5' GCUUGAACCGGACGGUCAAAUU 3'
	||||||||o|||oo ||||oo
zma-miRNA:	3' GGAACUUGGUCUGUUUGUUUGG 5'
zma-miR166j-5p	Li_TCONS_00088581	86-108	-37.4	-26.4	0.705882
Transcript:	5' CCUUGGAGUCAGAUGAGCAGGCG 3'
	|||||o| o||||oo|o||oo|
zma-miRNA:	3' GGAACUU-GGUCUGUUUGUUUGG 5'
zma-miR166j-5p	Li_TCONS_00090272	126-147	-37.4	-25	0.668449
Transcript:	5' CCUCGUGCUGGGCAAACGAGCU 3'
	||| | o|oo|o|||||o|o|o
zma-miRNA:	3' GGAACUUGGUCUGUUUGUUUGG 5'
zma-miR166j-5p	Li_TCONS_00090273	126-147	-37.4	-25	0.668449
Transcript:	5' CCUCGUGCUGGGCAAACGAGCU 3'
	||| | o|oo|o|||||o|o|o
zma-miRNA:	3' GGAACUUGGUCUGUUUGUUUGG 5'
zma-miR166j-5p	zhang_TCONS_00084207	652-675	-37.4	-26.2	0.700535
Transcript:	5' CCUUGGAUCCAGAUCAGACGGUCC 3'
	|||||o| ||||| ||o||oo ||
zma-miRNA:	3' GGAACUU-GGUCU-GUUUGUUUGG 5'
zma-miR166k-5p	Boerner_Z27kG1_02688	120-139	-43.2	-30.2	0.699074
Transcript:	5' GUCC-AGCCAGACAGCAAUCA 3'
	o|| |||||||||o|||||
zma-miRNA:	3' GGGGCUCGGUCUGUUGUUAGG 5'
zma-miR166k-5p	Boerner_Z27kG1_21784	655-675	-43.2	-30.1	0.696759
Transcript:	5' CCCCG-GCCAUGACAGCGUUUC 3'
	||||| |||| ||||o|o |o|
zma-miRNA:	3' GGGGCUCGGU-CUGUUGUUAGG 5'
zma-miR166k-5p	Boerner_Z27kG1_22185	678-700	-43.2	-29.7	0.6875
Transcript:	5' CGCCGAGCCAGGAUGACCGGUCC 3'
	| |||||||| ||oo| |oo|||
zma-miRNA:	3' GGGGCUCGGU-CUGUU-GUUAGG 5'
zma-miR166k-5p	Boerner_Z27kG1_22522	189-209	-43.2	-31.4	0.726852
Transcript:	5' CGCCGAGCCGGACUGCGAGCC 3'
	| |||||||o||| o|o| ||
zma-miRNA:	3' GGGGCUCGGUCUGUUGUUAGG 5'
zma-miR166k-5p	Boerner_Z27kG1_22522	346-366	-43.2	-29.7	0.6875
Transcript:	5' AUCCGCGCCAGGCAGCAGGCC 3'
	o||| |||||o||o||o ||
zma-miRNA:	3' GGGGCUCGGUCUGUUGUUAGG 5'
zma-miR166k-5p	Li_TCONS_00004805	163-182	-43.2	-29.7	0.6875
Transcript:	5' GCGCGAGCC-GACAGCGGUCU 3'
	| |||||| ||||o|oo||o
zma-miRNA:	3' GGGGCUCGGUCUGUUGUUAGG 5'
zma-miR166k-5p	Li_TCONS_00019831	445-466	-43.2	-28.8	0.666667
Transcript:	5' CCCUGCGGCUAGGCGGCGAUGU 3'
	|||o| o||o||o|oo|o|| o
zma-miRNA:	3' GGGGC-UCGGUCUGUUGUUAGG 5'
zma-miR166k-5p	Li_TCONS_00020019	30-52	-43.2	-28.4	0.657407
Transcript:	5' CCUGGUAGCCAGACGUACACUCC 3'
	||o | ||||||||o ||| |||
zma-miRNA:	3' GGGGC-UCGGUCUGU-UGUUAGG 5'
zma-miR166k-5p	Li_TCONS_00020758	92-114	-43.2	-29.5	0.68287
Transcript:	5' ACCUGCGGCCAGGCGGCGGCUCC 3'
	||o| o|||||o|oo|oo |||
zma-miRNA:	3' GGGGC-UCGGUCUGUUGUU-AGG 5'
zma-miR166k-5p	Li_TCONS_00038698	75-97	-43.2	-28.8	0.666667
Transcript:	5' CCCUGAACCGAGCACAACAAUCC 3'
	|||o|| || || ||||||||||
zma-miRNA:	3' GGGGCUCGG-UC-UGUUGUUAGG 5'
zma-miR166k-5p	Li_TCONS_00063671	62-81	-43.2	-31.2	0.722222
Transcript:	5' CCCC-AGCCAGAGAAGAAUCC 3'
	|||| ||||||| || |||||
zma-miRNA:	3' GGGGCUCGGUCUGUUGUUAGG 5'
zma-miR166k-5p	zhang_TCONS_00034900	246-268	-43.2	-28.8	0.666667
Transcript:	5' CCCUGAACCGAGCACAACAAUCC 3'
	|||o|| || || ||||||||||
zma-miRNA:	3' GGGGCUCGG-UC-UGUUGUUAGG 5'
zma-miR166l-5p	Li_TCONS_00071582	1909-1929	-39.3	-25.7	0.653944
Transcript:	5' GCUCGGACUACGCCUCCAGUC 3'
	|| ||||o| ||||||| ||
zma-miRNA:	3' AGAACCUGGU-CGGAGGUAAG 5'
zma-miR166m-3p:zma-miR166l-3p	Boerner_Z27kG1_08632	473-493	-42	-28.5	0.678571
Transcript:	5' GGGGAGCGGGGUCUGGUCAGG 3'
	|o|||o |oo|o|||||| |o
zma-miRNA:	3' CUCCUUACUUCGGACCAGGCU 5'
zma-miR166m-3p:zma-miR166l-3p	Boerner_Z27kG1_21375	82-104	-42	-30.4	0.72381
Transcript:	5' GGGGAGUGAGGUCUGAGCUCUGA 3'
	|o|||o|||o|o||| | ||o||
zma-miRNA:	3' CUCCUUACUUCGGAC-C-AGGCU 5'
zma-miR166m-3p:zma-miR166l-3p	Boerner_Z27kG1_23730	584-604	-42	-28.5	0.678571
Transcript:	5' GGGGAGCGGGGUCUGGUCAGG 3'
	|o|||o |oo|o|||||| |o
zma-miRNA:	3' CUCCUUACUUCGGACCAGGCU 5'
zma-miR166m-3p:zma-miR166l-3p	Li_TCONS_00064102	204-223	-42	-27.6	0.657143
Transcript:	5' GAGG-AUGGGGCCGGGUGCGC 3'
	|||| |||oo||| ||| ||
zma-miRNA:	3' CUCCUUACUUCGGACCAGGCU 5'
zma-miR166m-3p:zma-miR166l-3p	Li_TCONS_00074859	77-98	-42	-29.2	0.695238
Transcript:	5' GCGGCAUGAAGCCUUGGUCCGC 3'
	| || |||||||| |||||||
zma-miRNA:	3' CUCCUUACUUCGG-ACCAGGCU 5'
zma-miR166m-3p:zma-miR166l-3p	Li_TCONS_00074860	77-98	-42	-29.2	0.695238
Transcript:	5' GCGGCAUGAAGCCUUGGUCCGC 3'
	| || |||||||| |||||||
zma-miRNA:	3' CUCCUUACUUCGG-ACCAGGCU 5'
zma-miR166m-5p	Boerner_Z27kG1_18494	472-492	-43.2	-28.8	0.666667
Transcript:	5' CCUCGGGCGACCCGGCAUCCC 3'
	|||||o|| | ||oo||| ||
zma-miRNA:	3' GGAGCUCGGUCGGUUGUAAGG 5'
zma-miR166n-5p	Boerner_Z27kG1_01291	759-780	-40.9	-26.7	0.652812
Transcript:	5' CACCGAGUCGAGGUCGAC-GUCC 3'
	|||||||o| ||o |o|| o|||
zma-miRNA:	3' GUGGCUCGG-UCU-GUUGUUAGG 5'
zma-miR166n-5p	Boerner_Z27kG1_03458	260-279	-40.9	-27.2	0.665037
Transcript:	5' GGCGGAGCCGG-CGGCGAUCU 3'
	o| |||||o| |oo|o|||o
zma-miRNA:	3' GUGGCUCGGUCUGUUGUUAGG 5'
zma-miR166n-5p	Boerner_Z27kG1_09431	99-118	-40.9	-27	0.660147
Transcript:	5' UGCUGAG-CAGAGGACGGUCC 3'
	oo|o||| |||| o||oo|||
zma-miRNA:	3' GUGGCUCGGUCUGUUGUUAGG 5'
zma-miR166n-5p	Boerner_Z27kG1_12308	45-65	-40.9	-26.7	0.652812
Transcript:	5' CGCCGGAGCCGGAC-GCGUUCA 3'
	|o|| |||||o||| o|o ||
zma-miRNA:	3' GUGG-CUCGGUCUGUUGUUAGG 5'
zma-miR166n-5p	Boerner_Z27kG1_13999	631-651	-40.9	-27.9	0.682152
Transcript:	5' UAUGGGGCCAGGCAGCCGUCU 3'
	o|o |o|||||o||o| o||o
zma-miRNA:	3' GUGGCUCGGUCUGUUGUUAGG 5'
zma-miR166n-5p	Boerner_Z27kG1_22185	678-700	-40.9	-31.4	0.767726
Transcript:	5' CGCCGAGCCAGGAUGACCGGUCC 3'
	|o|||||||| ||oo| |oo|||
zma-miRNA:	3' GUGGCUCGGU-CUGUU-GUUAGG 5'
zma-miR166n-5p	Boerner_Z27kG1_22522	189-209	-40.9	-33.1	0.809291
Transcript:	5' CGCCGAGCCGGACUGCGAGCC 3'
	|o|||||||o||| o|o| ||
zma-miRNA:	3' GUGGCUCGGUCUGUUGUUAGG 5'
zma-miR166n-5p	Boerner_Z27kG1_22522	345-366	-40.9	-28.9	0.706601
Transcript:	5' CAUCCGCGCCAGGCAGCAGGCC 3'
	|| ||| |||||o||o||o ||
zma-miRNA:	3' GU-GGCUCGGUCUGUUGUUAGG 5'
zma-miR166n-5p	Boerner_Z27kG1_22774	454-476	-40.9	-28.6	0.699267
Transcript:	5' CGCCGGCGCCGCGGCGGCGGUCG 3'
	|o|||o |||o |o|oo|oo||
zma-miRNA:	3' GUGGCU-CGGU-CUGUUGUUAGG 5'
zma-miR166n-5p	Li_TCONS_00004805	162-182	-40.9	-28	0.684597
Transcript:	5' UGCGCGAGCC-GACAGCGGUCU 3'
	oo| |||||| ||||o|oo||o
zma-miRNA:	3' GUG-GCUCGGUCUGUUGUUAGG 5'
zma-miR166n-5p	Li_TCONS_00014449	548-570	-40.9	-27.6	0.674817
Transcript:	5' CACGGUAGCCAAGACGAGGAUCC 3'
	||| | |||| ||||o| o||||
zma-miRNA:	3' GUGGC-UCGG-UCUGUUGUUAGG 5'
zma-miR166n-5p	Li_TCONS_00018419	48-68	-40.9	-27.3	0.667482
Transcript:	5' CAUCCGGGCGGGAU-ACGGUCC 3'
	|| |||o|| o||o ||oo|||
zma-miRNA:	3' GU-GGCUCGGUCUGUUGUUAGG 5'
zma-miR167a-3p	Li_TCONS_00072944	536-557	-39.5	-27.7	0.701266
Transcript:	5' GAGGAGGUCGUCAUGCGUGAGU 3'
	o| ||||o |||||||o||| o
zma-miRNA:	3' UUACUCCGACAGUACGUACUAG 5'
zma-miR167b-5p:zma-miR167d-5p:zma-miR167a-5p:zma-miR167c-5p	Boerner_Z27kG1_18846	519-540	-38.9	-26.2	0.673522
Transcript:	5' UAGGUCAUUGCUGGAGGCUUUG 3'
	|||o||| |||||| o||||oo
zma-miRNA:	3' AUCUAGU-ACGACCGUCGAAGU 5'
zma-miR167b-5p:zma-miR167d-5p:zma-miR167a-5p:zma-miR167c-5p	Boerner_Z27kG1_22626	1042-1061	-38.9	-26	0.66838
Transcript:	5' UAGAUCAUGCU-GCUGCUUUA 3'
	||||||||||| || ||||o|
zma-miRNA:	3' AUCUAGUACGACCGUCGAAGU 5'
zma-miR167b-5p:zma-miR167d-5p:zma-miR167a-5p:zma-miR167c-5p	Li_TCONS_00012136	210-231	-38.9	-27.3	0.701799
Transcript:	5' UAGGUCAUGCUGGUGUGCUCUU 3'
	|||o|||||||||oo ||| o
zma-miRNA:	3' AUCUAGUACGACCGU-CGAAGU 5'
zma-miR167b-5p:zma-miR167d-5p:zma-miR167a-5p:zma-miR167c-5p	Li_TCONS_00055831	53-72	-38.9	-26	0.66838
Transcript:	5' CAGGUCGUG-UGGGAGCUUCG 3'
	||o||o|| ||| ||||||o
zma-miRNA:	3' AUCUAGUACGACCGUCGAAGU 5'
zma-miR167c-3p	Li_TCONS_00011083	111-133	-47	-31.7	0.674468
Transcript:	5' GGCUGAGGCUGCCG-AGCGUGCUC 3'
	o| ||||||||||o |||o|| ||
zma-miRNA:	3' UC-ACUCCGACGGUGUCGUACUAG 5'
zma-miR167d-3p	Li_TCONS_00027569	265-287	-49	-32.7	0.667347
Transcript:	5' AGUGGGGCUGCCGUAGUGCGGCG 3'
	||||o|||||| |o||oo |o|
zma-miRNA:	3' UCACUCCGACGUCGUCGUACUGG 5'
zma-miR167e-3p	Boerner_Z27kG1_06954	299-321	-38.6	-25.1	0.650259
Transcript:	5' GAUGCAGCUGCCGCAGCAUCAUC 3'
	|||| |o||| |o|||||| |||
zma-miRNA:	3' CUACUUUGAC-GUGUCGUACUAG 5'
zma-miR167e-3p	Boerner_Z27kG1_14168	60-81	-38.6	-25.4	0.658031
Transcript:	5' AGUGAAGGUGCGCAGCGCGAGC 3'
	o||||o |||o||||o || |
zma-miRNA:	3' CUACUUUGACGUGUCGUACUAG 5'
zma-miR167e-3p	Boerner_Z27kG1_16395	83-104	-38.6	-25.4	0.658031
Transcript:	5' AGUGAAGGUGCGCAGCGCGAGC 3'
	o||||o |||o||||o || |
zma-miRNA:	3' CUACUUUGACGUGUCGUACUAG 5'
zma-miR167e-3p	Boerner_Z27kG1_21452	251-272	-38.6	-25.4	0.658031
Transcript:	5' AGUGAAGGUGCGCAGCGCGAGC 3'
	o||||o |||o||||o || |
zma-miRNA:	3' CUACUUUGACGUGUCGUACUAG 5'
zma-miR167e-3p	Li_TCONS_00030323	338-358	-38.6	-26.7	0.69171
Transcript:	5' AAUG-AGCAGCACGGCAUGGUC 3'
	||| |o| ||||o|||||o||
zma-miRNA:	3' CUACUUUGACGUGUCGUACUAG 5'
zma-miR167e-3p	Li_TCONS_00030340	508-529	-38.6	-25.3	0.65544
Transcript:	5' GAUCAGACUGGACAGCGAGAUC 3'
	||| |o|||| |||||o ||||
zma-miRNA:	3' CUACUUUGACGUGUCGUACUAG 5'
zma-miR167e-3p	Li_TCONS_00089015	151-171	-38.6	-26.8	0.694301
Transcript:	5' GGUGGAGCU-CGCGGCAUGGCC 3'
	|o||o|o|| |o|o|||||o |
zma-miRNA:	3' CUACUUUGACGUGUCGUACUAG 5'
zma-miR167f-3p	Boerner_Z27kG1_03915	630-650	-43.5	-29.1	0.668966
Transcript:	5' GGUGGAGCAGCGCAGC-CGCUG 3'
	||||o|o| ||||||| || |
zma-miRNA:	3' CCACUUUGACGCGUCGUGCUAG 5'
zma-miR167f-3p	Boerner_Z27kG1_08495	423-445	-43.5	-29.1	0.668966
Transcript:	5' GGUGGAGGCGGCGCGGGGCGGUU 3'
	||| ||oo| ||||o| o||o|o
zma-miRNA:	3' CCA-CUUUGACGCGUCGUGCUAG 5'
zma-miR167f-3p	Boerner_Z27kG1_14168	60-81	-43.5	-34.5	0.793103
Transcript:	5' AGUGAAGGUGCGCAGCGCGAGC 3'
	|||||o ||||||||o||| |
zma-miRNA:	3' CCACUUUGACGCGUCGUGCUAG 5'
zma-miR167f-3p	Boerner_Z27kG1_16395	83-104	-43.5	-34.5	0.793103
Transcript:	5' AGUGAAGGUGCGCAGCGCGAGC 3'
	|||||o ||||||||o||| |
zma-miRNA:	3' CCACUUUGACGCGUCGUGCUAG 5'
zma-miR167f-3p	Boerner_Z27kG1_21452	251-272	-43.5	-34.5	0.793103
Transcript:	5' AGUGAAGGUGCGCAGCGCGAGC 3'
	|||||o ||||||||o||| |
zma-miRNA:	3' CCACUUUGACGCGUCGUGCUAG 5'
zma-miR167f-3p	Li_TCONS_00062800	359-380	-43.5	-28.6	0.657471
Transcript:	5' GG-GGUACUGUGCGGGCGCGGUC 3'
	|| |o ||||o|| o||o||o||
zma-miRNA:	3' CCACUUUGACGCG-UCGUGCUAG 5'
zma-miR167f-3p	Li_TCONS_00089015	151-171	-43.5	-30.9	0.710345
Transcript:	5' GGUGGAGCU-CGCGGCAUGGCC 3'
	||||o|o|| |||o|||o|o |
zma-miRNA:	3' CCACUUUGACGCGUCGUGCUAG 5'
zma-miR167g-3p	Boerner_Z27kG1_22204	111-131	-34.3	-23	0.670554
Transcript:	5' GAUGAGACGGCGGCGGGCGCC 3'
	|||||o|| o|o||o | o||
zma-miRNA:	3' CUACUUUGAUGUCGUAC-UGG 5'
zma-miR167g-3p	Boerner_Z27kG1_24237	606-625	-34.3	-23.6	0.688047
Transcript:	5' GGUGGAACUAUGGCGUGUUG 3'
	|o||o|||||oo||o|| o
zma-miRNA:	3' CUACUUUGAUGUCGUACUGG 5'
zma-miR167g-3p	Li_TCONS_00043296	89-108	-34.3	-24.3	0.708455
Transcript:	5' CGUGCAACUGCGGCGUGGCG 3'
	o|| ||||o|o||o||o|
zma-miRNA:	3' CUACUUUGAUGUCGUACUGG 5'
zma-miR167g-3p	Li_TCONS_00062605	355-373	-34.3	-23.7	0.690962
Transcript:	5' GAUGGUGCUAUGGC-UGGCC 3'
	||||o o|||oo|| ||o||
zma-miRNA:	3' CUACUUUGAUGUCGUACUGG 5'
zma-miR167g-3p	Li_TCONS_00089015	151-171	-34.3	-30.6	0.892128
Transcript:	5' GGUGGAGCUCGCGGCAUGGCC 3'
	|o||o|o|| o|o|||||o||
zma-miRNA:	3' CUACUUUGA-UGUCGUACUGG 5'
zma-miR167g-3p	zhang_TCONS_00056323	329-349	-34.3	-22.9	0.667638
Transcript:	5' AAAGAAACUGCAGUAUUGACU 3'
	| ||||||o|||o| ||||o
zma-miRNA:	3' CUACUUUGAUGUCGU-ACUGG 5'
zma-miR167g-5p:zma-miR167j-5p:zma-miR167f-5p:zma-miR167e-5p:zma-miR167i-5p:zma-miR167h-5p	Li_TCONS_00012136	210-231	-40.2	-27	0.671642
Transcript:	5' UAGGUCAUGCUGGUGUGCUCUU 3'
	o||o|||||||||oo ||| o
zma-miRNA:	3' GUCUAGUACGACCGU-CGAAGU 5'
zma-miR167g-5p:zma-miR167j-5p:zma-miR167f-5p:zma-miR167e-5p:zma-miR167i-5p:zma-miR167h-5p	Li_TCONS_00055831	53-72	-40.2	-28.8	0.716418
Transcript:	5' CAGGUCGUG-UGGGAGCUUCG 3'
	|||o||o|| ||| ||||||o
zma-miRNA:	3' GUCUAGUACGACCGUCGAAGU 5'
zma-miR167i-3p:zma-miR167h-3p	Boerner_Z27kG1_00809	99-117	-33	-22.3	0.675758
Transcript:	5' GUGAAGUAGCAACAUGCUG 3'
	||||||o |||||||| |
zma-miRNA:	3' CACUUCGACGUUGUACUAG 5'
zma-miR167i-3p:zma-miR167h-3p	Boerner_Z27kG1_02412	524-542	-33	-26.7	0.809091
Transcript:	5' GAGAGGCUGCGAGAUGAUC 3'
	| ||o|||||o| ||||||
zma-miRNA:	3' CACUUCGACGUUGUACUAG 5'
zma-miR167i-3p:zma-miR167h-3p	Li_TCONS_00034452	148-167	-33	-21.6	0.654545
Transcript:	5' GUGAGGCUGCAGACGAGGAC 3'
	||||o|||||| ||o |o |
zma-miRNA:	3' CACUUCGACGU-UGUACUAG 5'
zma-miR167i-3p:zma-miR167h-3p	Li_TCONS_00089015	152-171	-33	-25.2	0.763636
Transcript:	5' GUGGAGCUCGCGGCAUGGCC 3'
	|||o|||| ||oo||||o |
zma-miRNA:	3' CACUUCGA-CGUUGUACUAG 5'
zma-miR167j-3p	Boerner_Z27kG1_02412	523-542	-32.4	-22.9	0.70679
Transcript:	5' AGAGAGGCUGCGAGAUGAUC 3'
	|o ||oo|||| | ||||||
zma-miRNA:	3' UUACUUUGACGGUGUACUAG 5'
zma-miR167j-3p	Boerner_Z27kG1_08495	337-356	-32.4	-22.6	0.697531
Transcript:	5' GCUCGAGCUGCCGCAUGGAC 3'
	o | o|o|||||o||||o |
zma-miRNA:	3' UUACUUUGACGGUGUACUAG 5'
zma-miR167j-3p	Li_TCONS_00027567	424-445	-32.4	-21.6	0.666667
Transcript:	5' AGUGGGACUGCCGUAGUGCGUC 3'
	|o||oo||||||oo o|| o||
zma-miRNA:	3' UUACUUUGACGGUG-UAC-UAG 5'
zma-miR167j-3p	Li_TCONS_00047838	379-397	-32.4	-22	0.679012
Transcript:	5' GGUGAAGCUGUU-CGUGGUC 3'
	oo||||o|||oo |o||o||
zma-miRNA:	3' UUACUUUGACGGUGUACUAG 5'
zma-miR167j-3p	Li_TCONS_00097327	842-861	-32.4	-24.6	0.759259
Transcript:	5' GGUGGUAGUGCCACGUGGUC 3'
	oo||o | ||||||o||o||
zma-miRNA:	3' UUACUUUGACGGUGUACUAG 5'
zma-miR167j-3p	zhang_TCONS_00065702	123-143	-32.4	-23.3	0.719136
Transcript:	5' UGUGGAGCUGUCUAUGUGAUC 3'
	o||o|o||| |o|oo|||||
zma-miRNA:	3' UUACUUUGAC-GGUGUACUAG 5'
zma-miR167j-3p	zhang_TCONS_00065703	369-389	-32.4	-23.3	0.719136
Transcript:	5' UGUGGAGCUGUCUAUGUGAUC 3'
	o||o|o||| |o|oo|||||
zma-miRNA:	3' UUACUUUGAC-GGUGUACUAG 5'
zma-miR168a-5p:zma-miR168b-5p	Boerner_Z27kG1_12093	106-125	-43.4	-33.5	0.771889
Transcript:	5' UUCCCGAUCUGGGCC-AGCGA 3'
	|||||||||| o|| |||||
zma-miRNA:	3' CAGGGCUAGACGUGGUUCGCU 5'
zma-miR168a-5p:zma-miR168b-5p	Boerner_Z27kG1_16214	106-125	-43.4	-33.5	0.771889
Transcript:	5' UUCCCGAUCUGGGCC-AGCGA 3'
	|||||||||| o|| |||||
zma-miRNA:	3' CAGGGCUAGACGUGGUUCGCU 5'
zma-miR168b-3p	Boerner_Z27kG1_12391	460-480	-37.9	-26.4	0.69657
Transcript:	5' UUGAUUUGAUGUGAGGCCGGG 3'
	|| |o||||||oo||| ||||
zma-miRNA:	3' AAGUGAACUACGUUCC-GCCC 5'
zma-miR168b-3p	Li_TCONS_00063423	736-756	-37.9	-25.7	0.6781
Transcript:	5' GUUGCUGGAUGCGGAGGUGGG 3'
	|oo|| ||||| o|||o|||
zma-miRNA:	3' AAGUGAACUACG-UUCCGCCC 5'
zma-miR169a-3p:zma-miR169b-3p	Boerner_Z27kG1_10640	83-103	-37.4	-26.1	0.697861
Transcript:	5' UGUGCCCAAGCACGGCUUGCC 3'
	|||o ||||| ||oo||||||
zma-miRNA:	3' ACAUCGGUUCUUGUUGAACGG 5'
zma-miR169a-3p:zma-miR169b-3p	Boerner_Z27kG1_15428	865-887	-37.4	-26.5	0.708556
Transcript:	5' AGUAGCCAGGAGCGGUCUGUGCA 3'
	|||||||o||o|oo || |||
zma-miRNA:	3' ACAUCGGUUCUUGUU-GA-ACGG 5'
zma-miR169a-3p:zma-miR169b-3p	Li_TCONS_00062311	600-619	-37.4	-27.9	0.745989
Transcript:	5' UGUGGCUAUGAGCAAC-UGCC 3'
	|||o||o| ||o|||| ||||
zma-miRNA:	3' ACAUCGGUUCUUGUUGAACGG 5'
zma-miR169a-3p:zma-miR169b-3p	zhang_TCONS_00007792	460-479	-37.4	-24.9	0.665775
Transcript:	5' UGUCGGCCAAG-GCAAC-UGCC 3'
	||| o|||||| o|||| ||||
zma-miRNA:	3' ACA-UCGGUUCUUGUUGAACGG 5'
zma-miR169a-5p:zma-miR169b-5p	Boerner_Z27kG1_09354	127-146	-41.5	-28.6	0.689157
Transcript:	5' ACAGCAGGUCGUCC-UGGUUG 3'
	| |||o|||o||| |||o||
zma-miRNA:	3' AGCCGUUCAGUAGGAACCGAC 5'
zma-miR169c-3p	Boerner_Z27kG1_22188	252-273	-43.4	-29.8	0.686636
Transcript:	5' UGUGGCCAAGGGCAGUCCUGAU 3'
	|||o|||||||o||| | || o
zma-miRNA:	3' ACAUCGGUUCCUGUCUGAACGG 5'
zma-miR169c-3p	Li_TCONS_00073432	282-303	-43.4	-34.2	0.788018
Transcript:	5' AGGAGCCCAGGACGGGCUUGCC 3'
	| |||| |||||o|o||||||
zma-miRNA:	3' ACAUCGGUUCCUGUCUGAACGG 5'
zma-miR169d	Boerner_Z27kG1_20509	1391-1410	-40.5	-26.9	0.664198
Transcript:	5' CA-AGGUAGUCGCCUUGGUCG 3'
	|| |||o|||| ||||||o o
zma-miRNA:	3' GUAUCCGUCAGAGGAACCGAU 5'
zma-miR169d	Li_TCONS_00080610	85-104	-40.5	-27.7	0.683951
Transcript:	5' CGCGGGC-GUCUCCAUGGCUA 3'
	|o o||| |||||| ||||||
zma-miRNA:	3' GUAUCCGUCAGAGGAACCGAU 5'
zma-miR169e	Li_TCONS_00080610	85-104	-41.9	-29.4	0.701671
Transcript:	5' CGCGGGC-GUCUCCAUGGCUA 3'
	|| o||| |||||| ||||||
zma-miRNA:	3' GCAUCCGUCAGAGGAACCGAU 5'
zma-miR169f-3p	Boerner_Z27kG1_00580	539-558	-40.2	-29.7	0.738806
Transcript:	5' AGUGGCGGAGGAGGAUG-GCC 3'
	|||o|| o||||o||oo |||
zma-miRNA:	3' UCAUCGGUUCCUUCUGUACGG 5'
zma-miR169f-3p	Boerner_Z27kG1_05963	409-427	-40.2	-28.7	0.71393
Transcript:	5' GGUAG-CGAGGAGGGC-UGCC 3'
	o|||| |o||||o|o| ||||
zma-miRNA:	3' UCAUCGGUUCCUUCUGUACGG 5'
zma-miR169f-3p	Boerner_Z27kG1_15675	450-471	-40.2	-28	0.696517
Transcript:	5' UGUCGGCCGAGGAGGGCGCGUC 3'
	|| o|||o||||o|o|o |o|
zma-miRNA:	3' UCA-UCGGUUCCUUCUGUACGG 5'
zma-miR169f-3p	Boerner_Z27kG1_15755	467-488	-40.2	-28	0.696517
Transcript:	5' UGUCGGCCGAGGAGGGCGCGUC 3'
	|| o|||o||||o|o|o |o|
zma-miRNA:	3' UCA-UCGGUUCCUUCUGUACGG 5'
zma-miR169f-3p	Boerner_Z27kG1_18846	245-266	-40.2	-26.4	0.656716
Transcript:	5' GGCAGCCAUAGGAGCGCAUGCC 3'
	o| ||||| ||||o o||||||
zma-miRNA:	3' UCAUCGGU-UCCUUCUGUACGG 5'
zma-miR169f-3p	Boerner_Z27kG1_23478	438-456	-40.2	-28.7	0.71393
Transcript:	5' GGUAG-CGAGGAGGGC-UGCC 3'
	o|||| |o||||o|o| ||||
zma-miRNA:	3' UCAUCGGUUCCUUCUGUACGG 5'
zma-miR169f-3p	Li_TCONS_00000342	293-312	-40.2	-26.2	0.651741
Transcript:	5' GG-AGUCAAGGGAGAUGUGUU 3'
	o| ||o|||||o|||oo||oo
zma-miRNA:	3' UCAUCGGUUCCUUCUGUACGG 5'
zma-miR169f-3p	Li_TCONS_00011416	248-270	-40.2	-26.52	0.659701
Transcript:	5' GGUGGCCGGUGGAAGUUGUUGCC 3'
	o||o|||oo ||||| oo ||||
zma-miRNA:	3' UCAUCGGUU-CCUUCUGU-ACGG 5'
zma-miR169f-3p	Li_TCONS_00069946	376-395	-40.2	-27.5	0.68408
Transcript:	5' CGUGGCCAAGGGAGUC-UGCG 3'
	||o|||||||o|| | |||
zma-miRNA:	3' UCAUCGGUUCCUUCUGUACGG 5'
zma-miR169f-3p	Li_TCONS_00069947	376-395	-40.2	-27.5	0.68408
Transcript:	5' CGUGGCCAAGGGAGUC-UGCG 3'
	||o|||||||o|| | |||
zma-miRNA:	3' UCAUCGGUUCCUUCUGUACGG 5'
zma-miR169f-3p	Li_TCONS_00088174	41-62	-40.2	-28.1	0.699005
Transcript:	5' CGAAGCCGAGGCGAGGCGUGCA 3'
	| ||||o||| o||o|o|||
zma-miRNA:	3' UCAUCGGUUCC-UUCUGUACGG 5'
zma-miR169f-3p	zhang_TCONS_00012886	315-334	-40.2	-26.3	0.654229
Transcript:	5' AAUGGCCAAGGGAGG-AUGCG 3'
	| |o|||||||o||o ||||
zma-miRNA:	3' UCAUCGGUUCCUUCUGUACGG 5'
zma-miR169f-3p	zhang_TCONS_00068267	225-245	-40.2	-30	0.746269
Transcript:	5' AGGAGCCGAGGGAGAGAUGCA 3'
	|| ||||o|||o||| ||||
zma-miRNA:	3' UCAUCGGUUCCUUCUGUACGG 5'
zma-miR169f-5p:zma-miR169g:zma-miR169h	Li_TCONS_00007972	291-311	-38.8	-27.3	0.703608
Transcript:	5' UAGGCGACUCGUCGUUGGCCG 3'
	|||||o| ||o|| ||||| o
zma-miRNA:	3' AUCCGUUCAGUAGGAACCGAU 5'
zma-miR169i-3p:zma-miR169j-3p:zma-miR169k-3p	Boerner_Z27kG1_05963	410-427	-36.5	-24.4	0.668493
Transcript:	5' GUAGCGAGGAGGGCUGCC 3'
	|||| |o| o|o|||||
zma-miRNA:	3' GAUCGGUUCCUCUGACGG 5'
zma-miR169i-3p:zma-miR169j-3p:zma-miR169k-3p	Boerner_Z27kG1_10860	827-844	-36.5	-24.6	0.673973
Transcript:	5' CUGGCC-AGGUGGCUCGCC 3'
	||o||| ||| |o|| |||
zma-miRNA:	3' GAUCGGUUCCUCUGA-CGG 5'
zma-miR169i-3p:zma-miR169j-3p:zma-miR169k-3p	Boerner_Z27kG1_15675	253-270	-36.5	-24.7	0.676712
Transcript:	5' CGAGCCAGGGCGACUGGC 3'
	| |||||o|| ||||| |
zma-miRNA:	3' GAUCGGUUCCUCUGACGG 5'
zma-miR169i-3p:zma-miR169j-3p:zma-miR169k-3p	Boerner_Z27kG1_15755	526-543	-36.5	-27.3	0.747945
Transcript:	5' GUGGCCGAGGAGGCGGCG 3'
	|o|||o|||||o| ||
zma-miRNA:	3' GAUCGGUUCCUCUGACGG 5'
zma-miR169i-3p:zma-miR169j-3p:zma-miR169k-3p	Boerner_Z27kG1_18103	552-568	-36.5	-24	0.657534
Transcript:	5' CUA-CCCAGGAGGCUGUC 3'
	||| || |||||o|||o|
zma-miRNA:	3' GAUCGGUUCCUCUGACGG 5'
zma-miR169i-3p:zma-miR169j-3p:zma-miR169k-3p	Boerner_Z27kG1_19143	308-325	-36.5	-24	0.657534
Transcript:	5' CCGGCCGAGGACGGC-GCC 3'
	| o|||o|||| |o| |||
zma-miRNA:	3' GAUCGGUUCCU-CUGACGG 5'
zma-miR169i-3p:zma-miR169j-3p:zma-miR169k-3p	Boerner_Z27kG1_21227	1127-1145	-36.5	-26	0.712329
Transcript:	5' CUGGGCUGGGUAGACUGCC 3'
	||o| | o|| ||||||||
zma-miRNA:	3' GAUCGGUUCC-UCUGACGG 5'
zma-miR169i-3p:zma-miR169j-3p:zma-miR169k-3p	Boerner_Z27kG1_22579	204-220	-36.5	-24.1	0.660274
Transcript:	5' AUAGUGGAGGAGGC-GCC 3'
	|||o o|||||o| |||
zma-miRNA:	3' GAUCGGUUCCUCUGACGG 5'
zma-miR169i-3p:zma-miR169j-3p:zma-miR169k-3p	Boerner_Z27kG1_23086	819-837	-36.5	-24.3	0.665753
Transcript:	5' GUGGCGCAGGGAGGGUGCG 3'
	|o|| ||o||||o |||
zma-miRNA:	3' GAUCG-GUUCCUCUGACGG 5'
zma-miR169i-3p:zma-miR169j-3p:zma-miR169k-3p	Boerner_Z27kG1_23478	439-456	-36.5	-24.4	0.668493
Transcript:	5' GUAGCGAGGAGGGCUGCC 3'
	|||| |o| o|o|||||
zma-miRNA:	3' GAUCGGUUCCUCUGACGG 5'
zma-miR169i-3p:zma-miR169j-3p:zma-miR169k-3p	Boerner_Z27kG1_23945	432-449	-36.5	-26.3	0.720548
Transcript:	5' UUAGUUUGGGAGGCUGCC 3'
	o|||oo o||||o|||||
zma-miRNA:	3' GAUCGGUUCCUCUGACGG 5'
zma-miR169i-3p:zma-miR169j-3p:zma-miR169k-3p	Li_TCONS_00014066	864-882	-36.5	-25.6	0.70137
Transcript:	5' CUAGCAGAGGAGGCAUGCA 3'
	||||| o|||||o| |||
zma-miRNA:	3' GAUCGGUUCCUCUG-ACGG 5'
zma-miR169i-3p:zma-miR169j-3p:zma-miR169k-3p	Li_TCONS_00015503	37-56	-36.5	-26.4	0.723288
Transcript:	5' CUGCGCCGGGGGGAUUGACC 3'
	||o |||oo||o||o|| ||
zma-miRNA:	3' GAU-CGGUUCCUCUGAC-GG 5'
zma-miR169i-3p:zma-miR169j-3p:zma-miR169k-3p	Li_TCONS_00015504	37-56	-36.5	-26.4	0.723288
Transcript:	5' CUGCGCCGGGGGGAUUGACC 3'
	||o |||oo||o||o|| ||
zma-miRNA:	3' GAU-CGGUUCCUCUGAC-GG 5'
zma-miR169i-3p:zma-miR169j-3p:zma-miR169k-3p	Li_TCONS_00015903	219-237	-36.5	-26.9	0.736986
Transcript:	5' CGGGUCAGGGAGACUCGCC 3'
	| o|o||o||||||| |||
zma-miRNA:	3' GAUCGGUUCCUCUGA-CGG 5'
zma-miR169i-3p:zma-miR169j-3p:zma-miR169k-3p	Li_TCONS_00018574	429-448	-36.5	-24.5	0.671233
Transcript:	5' CUGGGCAGGGCGGCGCUGCC 3'
	||o| ||o|| o| o|||||
zma-miRNA:	3' GAUCGGUUCC-UC-UGACGG 5'
zma-miR169i-3p:zma-miR169j-3p:zma-miR169k-3p	Li_TCONS_00021515	107-125	-36.5	-25.5	0.69863
Transcript:	5' CUAGGCCAGGGAGCAC-GCC 3'
	||| ||||o|||| || |||
zma-miRNA:	3' GAU-CGGUUCCUC-UGACGG 5'
zma-miR169i-3p:zma-miR169j-3p:zma-miR169k-3p	Li_TCONS_00033867	165-182	-36.5	-29.3	0.80274
Transcript:	5' GUGGCGAGGGAGAUUGCC 3'
	|o|| |o|||||o||||
zma-miRNA:	3' GAUCGGUUCCUCUGACGG 5'
zma-miR169i-3p:zma-miR169j-3p:zma-miR169k-3p	Li_TCONS_00034224	301-319	-36.5	-25.2	0.690411
Transcript:	5' GUGGCCAAGGACGACCGCU 3'
	|o|||||||| ||| ||o
zma-miRNA:	3' GAUCGGUUCCU-CUGACGG 5'
zma-miR169i-3p:zma-miR169j-3p:zma-miR169k-3p	Li_TCONS_00040713	719-734	-36.5	-25.8	0.706849
Transcript:	5' CU-GCCGAGG-GGCUGCU 3'
	|| |||o||| |o||||o
zma-miRNA:	3' GAUCGGUUCCUCUGACGG 5'
zma-miR169i-3p:zma-miR169j-3p:zma-miR169k-3p	Li_TCONS_00042827	247-266	-36.5	-25.7	0.70411
Transcript:	5' CUAGCUAGGGGGAGCUAGCU 3'
	|||||o|o||o|| || ||o
zma-miRNA:	3' GAUCGGUUCCUCU-GA-CGG 5'
zma-miR169i-3p:zma-miR169j-3p:zma-miR169k-3p	Li_TCONS_00044392	557-574	-36.5	-26.5	0.726027
Transcript:	5' GUGGUUGGGGAGAUUGCC 3'
	|o|oooo|||||o||||
zma-miRNA:	3' GAUCGGUUCCUCUGACGG 5'
zma-miR169i-3p:zma-miR169j-3p:zma-miR169k-3p	Li_TCONS_00044393	557-574	-36.5	-26.5	0.726027
Transcript:	5' GUGGUUGGGGAGAUUGCC 3'
	|o|oooo|||||o||||
zma-miRNA:	3' GAUCGGUUCCUCUGACGG 5'
zma-miR169i-3p:zma-miR169j-3p:zma-miR169k-3p	Li_TCONS_00048441	225-243	-36.5	-27.3	0.747945
Transcript:	5' GUGGCCGAGGAGGGUCGCC 3'
	|o|||o|||||o | |||
zma-miRNA:	3' GAUCGGUUCCUCUGA-CGG 5'
zma-miR169i-3p:zma-miR169j-3p:zma-miR169k-3p	Li_TCONS_00052634	479-496	-36.5	-26.2	0.717808
Transcript:	5' CUAGCGAGGGCGGCUGCG 3'
	||||| |o|| |o||||
zma-miRNA:	3' GAUCGGUUCCUCUGACGG 5'
zma-miR169i-3p:zma-miR169j-3p:zma-miR169k-3p	Li_TCONS_00068510	459-475	-36.5	-24.7	0.676712
Transcript:	5' CU-GCCAAGG-GAUCUGCC 3'
	|| ||||||| || |||||
zma-miRNA:	3' GAUCGGUUCCUCU-GACGG 5'
zma-miR169i-3p:zma-miR169j-3p:zma-miR169k-3p	Li_TCONS_00069946	377-395	-36.5	-25.1	0.687671
Transcript:	5' GUGGCCAAGGGAGUCUGCG 3'
	|o||||| |||| ||||
zma-miRNA:	3' GAUCGGUU-CCUCUGACGG 5'
zma-miR169i-3p:zma-miR169j-3p:zma-miR169k-3p	Li_TCONS_00069947	377-395	-36.5	-25.1	0.687671
Transcript:	5' GUGGCCAAGGGAGUCUGCG 3'
	|o||||| |||| ||||
zma-miRNA:	3' GAUCGGUU-CCUCUGACGG 5'
zma-miR169i-3p:zma-miR169j-3p:zma-miR169k-3p	Li_TCONS_00073020	157-175	-36.5	-24.9	0.682192
Transcript:	5' AUGGCUAGGGAGAUUCGCU 3'
	|o||o|o|||||o| ||o
zma-miRNA:	3' GAUCGGUUCCUCUGA-CGG 5'
zma-miR169i-3p:zma-miR169j-3p:zma-miR169k-3p	Li_TCONS_00073434	292-310	-36.5	-24.3	0.665753
Transcript:	5' CUAGCGAGGGCGAGCUGCU 3'
	||||| |o|| || ||||o
zma-miRNA:	3' GAUCGGUUCCUCU-GACGG 5'
zma-miR169i-3p:zma-miR169j-3p:zma-miR169k-3p	Li_TCONS_00089332	357-374	-36.5	-28.3	0.775342
Transcript:	5' AUGGCCAUGGGGACUGCA 3'
	|o|||| ||o||||||
zma-miRNA:	3' GAUCGGUUCCUCUGACGG 5'
zma-miR169i-3p:zma-miR169j-3p:zma-miR169k-3p	Li_TCONS_00089905	555-572	-36.5	-25	0.684932
Transcript:	5' CUAGCCGGAGAGCCUGCC 3'
	||||||oo ||| |||||
zma-miRNA:	3' GAUCGGUUCCUCUGACGG 5'
zma-miR169i-3p:zma-miR169j-3p:zma-miR169k-3p	Li_TCONS_00091165	147-165	-36.5	-23.8	0.652055
Transcript:	5' CUAGUGGAGGCGGACCGCC 3'
	||||o o||| o||| |||
zma-miRNA:	3' GAUCGGUUCC-UCUGACGG 5'
zma-miR169k-5p:zma-miR169i-5p:zma-miR169j-5p	Boerner_Z27kG1_09354	128-146	-40.1	-27	0.673317
Transcript:	5' CA-GCAGGUCGUCC-UGGUUG 3'
	|| |||o|||o||| |||o|o
zma-miRNA:	3' GUCCGUUCAGUAGGAACCGAU 5'
zma-miR169k-5p:zma-miR169i-5p:zma-miR169j-5p	Li_TCONS_00007972	291-311	-40.1	-26.7	0.665835
Transcript:	5' UAGGCGACUCGUCGUUGGCCG 3'
	o||||o| ||o|| ||||| o
zma-miRNA:	3' GUCCGUUCAGUAGGAACCGAU 5'
zma-miR169k-5p:zma-miR169i-5p:zma-miR169j-5p	Li_TCONS_00053398	333-353	-40.1	-26.1	0.650873
Transcript:	5' CUGGCGAGUCAACCUAGGCGA 3'
	| |||o||||| ||| ||| |
zma-miRNA:	3' GUCCGUUCAGUAGGAACCGAU 5'
zma-miR169l-3p	Boerner_Z27kG1_06005	556-575	-38.7	-25.6	0.661499
Transcript:	5' UGU-GUAGGGAUGGUUUAGCC 3'
	|| |o|||||||o||| |||
zma-miRNA:	3' CCAUCGUCCCUACUAAA-CGG 5'
zma-miR169l-3p	Boerner_Z27kG1_15785	381-400	-38.7	-25.8	0.666667
Transcript:	5' GGUAGCUGGUGGUGG-UUGCC 3'
	|||||| || |o||o |||||
zma-miRNA:	3' CCAUCGUCC-CUACUAAACGG 5'
zma-miR169l-5p	Boerner_Z27kG1_08014	1380-1402	-40.2	-26.9	0.669154
Transcript:	5' CGGGCAAGAUCGAUCCCGGGCAG 3'
	|o||| |o||| ||||| ||| o
zma-miRNA:	3' GUCCG-UUUAG-UAGGGACCGAU 5'
zma-miR169l-5p	Boerner_Z27kG1_15337	410-429	-40.2	-27.5	0.68408
Transcript:	5' AGGGUGAGUU-UCCCUGGCUC 3'
	o||oo|o|o |||||||||
zma-miRNA:	3' GUCCGUUUAGUAGGGACCGAU 5'
zma-miR169l-5p	Li_TCONS_00007972	291-311	-40.2	-26.4	0.656716
Transcript:	5' UAGGCGACUCGUCGUUGGCCG 3'
	o||||o| ||o|| o|||| o
zma-miRNA:	3' GUCCGUUUAGUAGGGACCGAU 5'
zma-miR169l-5p	Li_TCONS_00040713	647-667	-40.2	-27	0.671642
Transcript:	5' AGGGCGAGCCGUGCCUGGCCA 3'
	o|||o|o |o| |||||| |
zma-miRNA:	3' GUCCGUUUAGUAGGGACCGAU 5'
zma-miR169l-5p	Li_TCONS_00096140	17-37	-40.2	-29.5	0.733831
Transcript:	5' CCGGUGAAUUAUCUCUGGCUA 3'
	| ||oo|||o|||o|||||||
zma-miRNA:	3' GUCCGUUUAGUAGGGACCGAU 5'
zma-miR169m-3p	Boerner_Z27kG1_06616	177-196	-36.2	-26.4	0.729282
Transcript:	5' GUUCGCCAAGAGUGGACGCC 3'
	|| |||||||o|||| |||
zma-miRNA:	3' GAAUCGGUUCUUACCUACGG 5'
zma-miR169m-3p	Boerner_Z27kG1_07315	2216-2235	-36.2	-24.4	0.674033
Transcript:	5' CUUGGCUGAAGAG-GGAUGUC 3'
	|||o||o ||||o |||||o|
zma-miRNA:	3' GAAUCGG-UUCUUACCUACGG 5'
zma-miR169m-3p	Boerner_Z27kG1_08147	1105-1124	-36.2	-24.4	0.674033
Transcript:	5' CUUGGCUGAAGAG-GGAUGUC 3'
	|||o||o ||||o |||||o|
zma-miRNA:	3' GAAUCGG-UUCUUACCUACGG 5'
zma-miR169m-3p	Boerner_Z27kG1_12041	1143-1162	-36.2	-24.4	0.674033
Transcript:	5' CUUGGCUGAAGAG-GGAUGUC 3'
	|||o||o ||||o |||||o|
zma-miRNA:	3' GAAUCGG-UUCUUACCUACGG 5'
zma-miR169m-3p	Boerner_Z27kG1_13653	1492-1511	-36.2	-24.4	0.674033
Transcript:	5' CUUGGCUGAAGAG-GGAUGUC 3'
	|||o||o ||||o |||||o|
zma-miRNA:	3' GAAUCGG-UUCUUACCUACGG 5'
zma-miR169m-3p	Boerner_Z27kG1_24351	1066-1085	-36.2	-24.4	0.674033
Transcript:	5' CUUGGCUGAAGAG-GGAUGUC 3'
	|||o||o ||||o |||||o|
zma-miRNA:	3' GAAUCGG-UUCUUACCUACGG 5'
zma-miR169m-3p	Li_TCONS_00016787	6-25	-36.2	-24.3	0.671271
Transcript:	5' UUUGGCAAAGGGUGGGUGCG 3'
	o||o|| |||oo|||o|||
zma-miRNA:	3' GAAUCGGUUCUUACCUACGG 5'
zma-miR169m-3p	Li_TCONS_00044069	171-191	-36.2	-24.8	0.685083
Transcript:	5' CUAGGCCGAGGGAGGGUCGCC 3'
	|| o|||o||oo ||o| |||
zma-miRNA:	3' GAAUCGGUUCUUACCUA-CGG 5'
zma-miR169m-3p	Li_TCONS_00048441	224-243	-36.2	-24.5	0.676796
Transcript:	5' UGUGGCCGAGGA-GGGUCGCC 3'
	o |o|||o||o| ||o| |||
zma-miRNA:	3' GAAUCGGUUCUUACCUA-CGG 5'
zma-miR169m-3p	Li_TCONS_00062800	745-764	-36.2	-30.1	0.831492
Transcript:	5' CUUGGCCGGGCGUGGAUGCG 3'
	|||o|||oo| o|||||||
zma-miRNA:	3' GAAUCGGUUCUUACCUACGG 5'
zma-miR169m-3p	Li_TCONS_00071940	174-194	-36.2	-25	0.690608
Transcript:	5' CUUGGCCACAGCGUGGAUGGC 3'
	|||o|||| || o|||||| |
zma-miRNA:	3' GAAUCGGU-UCUUACCUACGG 5'
zma-miR169m-3p	zhang_TCONS_00011169	341-360	-36.2	-23.9	0.660221
Transcript:	5' CCUAGCCAGGCGGUGGA-GCC 3'
	| ||||||o| oo|||| |||
zma-miRNA:	3' GAAUCGGUUC-UUACCUACGG 5'
zma-miR169m-5p:zma-miR169n-5p:zma-miR169q-5p	Li_TCONS_00040713	647-667	-38.5	-26.7	0.693506
Transcript:	5' AGGGCGAGCCGUGCCUGGCCA 3'
	o|||o||||o| | |||| |
zma-miRNA:	3' AUCCGUUCGGUAAGAACCGAU 5'
zma-miR169n-3p	Li_TCONS_00021540	170-189	-40.4	-26.3	0.65099
Transcript:	5' CAUGGUCAAGGAGGUUCGCC 3'
	| |o|o||||o|||oo |||
zma-miRNA:	3' GAAUCGGUUCUUCCGGACGG 5'
zma-miR169n-3p	Li_TCONS_00048441	224-243	-40.4	-27.2	0.673267
Transcript:	5' UGUGGCCGAGGAGGGUCGCC 3'
	o |o|||o||o||| o |||
zma-miRNA:	3' GAAUCGGUUCUUCCGGACGG 5'
zma-miR169n-3p	Li_TCONS_00068739	16-36	-40.4	-28	0.693069
Transcript:	5' AUUGGCCGAGAUGGGCUCGCC 3'
	||o|||o||| o|||o |||
zma-miRNA:	3' GAAUCGGUUCU-UCCGGACGG 5'
zma-miR169o-3p	Boerner_Z27kG1_04858	469-487	-40.8	-28.2	0.691176
Transcript:	5' GCUGGCGGGGAAGAUCU-CC 3'
	|||o|| oo|||||o|| ||
zma-miRNA:	3' CGAUCGGUUCUUCUGGACGG 5'
zma-miR169o-3p	Boerner_Z27kG1_05963	409-427	-40.8	-26.9	0.659314
Transcript:	5' GGUAGCGAGGAGGG-CUGCC 3'
	| |||| |o||o|o |||||
zma-miRNA:	3' CGAUCGGUUCUUCUGGACGG 5'
zma-miR169o-3p	Boerner_Z27kG1_07006	263-282	-40.8	-29.3	0.718137
Transcript:	5' GCUAGCCAAGUGAG-CGUGCC 3'
	|||||||||| o|| | ||||
zma-miRNA:	3' CGAUCGGUUC-UUCUGGACGG 5'
zma-miR169o-3p	Boerner_Z27kG1_07240	25-43	-40.8	-27.1	0.664216
Transcript:	5' GCUGGCAGAGAAG-CCGGCC 3'
	|||o|| o||||| || |||
zma-miRNA:	3' CGAUCGGUUCUUCUGGACGG 5'
zma-miR169o-3p	Boerner_Z27kG1_08863	401-421	-40.8	-27	0.661765
Transcript:	5' ACUGGCCAGGAUGACGUUGCU 3'
	||o||||o|| ||| o|||o
zma-miRNA:	3' CGAUCGGUUCUUCUG-GACGG 5'
zma-miR169o-3p	Boerner_Z27kG1_15785	240-258	-40.8	-27.4	0.671569
Transcript:	5' GC-AGCCCAGGGGACCUGUG 3'
	|| |||| ||oo||||||o
zma-miRNA:	3' CGAUCGGUUCUUCUGGACGG 5'
zma-miR169o-3p	Boerner_Z27kG1_20621	313-332	-40.8	-29.3	0.718137
Transcript:	5' GCUAGCCAAGUGAG-CGUGCC 3'
	|||||||||| o|| | ||||
zma-miRNA:	3' CGAUCGGUUC-UUCUGGACGG 5'
zma-miR169o-3p	Boerner_Z27kG1_23478	438-456	-40.8	-26.9	0.659314
Transcript:	5' GGUAGCGAGGAGGG-CUGCC 3'
	| |||| |o||o|o |||||
zma-miRNA:	3' CGAUCGGUUCUUCUGGACGG 5'
zma-miR169o-3p	Li_TCONS_00042827	246-266	-40.8	-29	0.710784
Transcript:	5' GCUAGCUAGGGGGAGCUAGCU 3'
	||||||o|o|oo|| || ||o
zma-miRNA:	3' CGAUCGGUUCUUCUGGA-CGG 5'
zma-miR169o-3p	Li_TCONS_00053486	356-374	-40.8	-27.3	0.669118
Transcript:	5' GCCGGCCGGGAAG-CCUGGC 3'
	|| o|||oo|||| |||| |
zma-miRNA:	3' CGAUCGGUUCUUCUGGACGG 5'
zma-miR169o-3p	Li_TCONS_00068510	458-475	-40.8	-26.6	0.651961
Transcript:	5' UCU-GCCAAG-GGAUCUGCC 3'
	|| |||||| o||o|||||
zma-miRNA:	3' CGAUCGGUUCUUCUGGACGG 5'
zma-miR169o-3p	Li_TCONS_00073434	291-310	-40.8	-27.6	0.676471
Transcript:	5' GCUAGCGAGGGCGAGCUGCU 3'
	|||||| |o|o || ||||o
zma-miRNA:	3' CGAUCGGUUCUUCUGGACGG 5'
zma-miR169o-3p	Li_TCONS_00089905	554-572	-40.8	-27.2	0.666667
Transcript:	5' CCUAGCC-GGAGAGCCUGCC 3'
	|||||| o||o o||||||
zma-miRNA:	3' CGAUCGGUUCUUCUGGACGG 5'
zma-miR169o-3p	Li_TCONS_00091303	512-533	-40.8	-26.7	0.654412
Transcript:	5' GCUGCGCCAAGGGUGACCUACC 3'
	|||o ||||||oo ||||| ||
zma-miRNA:	3' CGAU-CGGUUCUU-CUGGACGG 5'
zma-miR169o-5p	Li_TCONS_00095633	530-550	-36.4	-24.5	0.673077
Transcript:	5' UAGGCGGGUUGUUUUCGGCGG 3'
	|||||oo||oo||o| ||| o
zma-miRNA:	3' AUCCGUUCAGUAAGAACCGAU 5'
zma-miR169p-3p	Boerner_Z27kG1_20186	512-533	-43.4	-29.4	0.677419
Transcript:	5' UGAGGCGCCGCGAUGACUUGCC 3'
	o| o|| ||o |||||||||||
zma-miRNA:	3' GCAUCGGGGU-CUACUGAACGG 5'
zma-miR169p-3p	Li_TCONS_00050200	677-695	-43.4	-31.2	0.718894
Transcript:	5' CG-AGCCCCGGA-GACUAGCC 3'
	|| ||||||o|| |||| |||
zma-miRNA:	3' GCAUCGGGGUCUACUGAACGG 5'
zma-miR169p-3p	Li_TCONS_00060328	245-267	-43.4	-29.5	0.679724
Transcript:	5' CGUAGCCCUUGGAUGCGCGUGCC 3'
	|||||||| oo|||| o| ||||
zma-miRNA:	3' GCAUCGGG-GUCUAC-UGAACGG 5'
zma-miR169p-3p	Li_TCONS_00062623	390-409	-43.4	-28.4	0.654378
Transcript:	5' CGCGGCCGCAG-UGGCUUGCU 3'
	|| o||| ||| ||o|||||o
zma-miRNA:	3' GCAUCGGGGUCUACUGAACGG 5'
zma-miR169p-5p	Li_TCONS_00053398	333-353	-41.6	-30	0.721154
Transcript:	5' CUGGCGAGUCAACCUAGGCGA 3'
	|o|||o||||| ||| ||| |
zma-miRNA:	3' GGCCGUUCAGUAGGAACCGAU 5'
zma-miR169p-5p	Li_TCONS_00080838	496-514	-41.6	-27.8	0.668269
Transcript:	5' CCGGC-GGUCA-CCGUGGCUC 3'
	||||| o|||| || |||||
zma-miRNA:	3' GGCCGUUCAGUAGGAACCGAU 5'
zma-miR169q-3p	Boerner_Z27kG1_01522	1035-1054	-39.5	-26.5	0.670886
Transcript:	5' CUUGGCUCGGAAGGCGCU-CC 3'
	|||o|| |o|||||| || ||
zma-miRNA:	3' GAAUCG-GUCUUCCG-GACGG 5'
zma-miR169q-3p	Boerner_Z27kG1_02332	445-464	-39.5	-28	0.708861
Transcript:	5' CUCGGCCGGGUGGCCGUGCC 3'
	|| o|||o|o |||| ||||
zma-miRNA:	3' GAAUCGGUCUUCCGG-ACGG 5'
zma-miR169q-3p	Li_TCONS_00063913	105-126	-39.5	-26.1	0.660759
Transcript:	5' CAUGGCGCAGAGGUGCCUGGCC 3'
	| |o|| ||||o| |||| |||
zma-miRNA:	3' GAAUCG-GUCUUC-CGGA-CGG 5'
zma-miR169q-3p	Li_TCONS_00089905	554-572	-39.5	-29.6	0.749367
Transcript:	5' CCUAGCCGGAGAGCCUGCC 3'
	| |||||o||o |||||||
zma-miRNA:	3' GAAUCGGUCUUCCGGACGG 5'
zma-miR169r-3p	Boerner_Z27kG1_10640	83-103	-39.8	-26.1	0.655779
Transcript:	5' UGUGCCCAAGCACGGCUUGCC 3'
	|||o ||||| ||oo||||||
zma-miRNA:	3' ACAUCGGUUCCUGUUGAACGG 5'
zma-miR169r-3p	Boerner_Z27kG1_22188	252-273	-39.8	-26.4	0.663317
Transcript:	5' UGUGGCCAAGGGCAGUCCUGAU 3'
	|||o|||||||o||o | || o
zma-miRNA:	3' ACAUCGGUUCCUGUU-GAACGG 5'
zma-miR169r-3p	Li_TCONS_00073432	282-303	-39.8	-27.3	0.68593
Transcript:	5' AGGAGCCCAGGACGGGCUUGCC 3'
	| |||| ||||| oo||||||
zma-miRNA:	3' ACAUCGGUUCCUG-UUGAACGG 5'
zma-miR169r-3p	zhang_TCONS_00007792	460-479	-39.8	-27.6	0.693467
Transcript:	5' UGUCGGCCAAGG-CAAC-UGCC 3'
	||| o||||||| |||| ||||
zma-miRNA:	3' ACA-UCGGUUCCUGUUGAACGG 5'
zma-miR169r-5p:zma-miR169c-5p	Boerner_Z27kG1_09354	127-146	-42.9	-28.6	0.666667
Transcript:	5' ACAGCAGGUCGUCC-UGGUUG 3'
	| |||o|||o||| |||o||
zma-miRNA:	3' GGCCGUUCAGUAGGAACCGAC 5'
zma-miR169r-5p:zma-miR169c-5p	Li_TCONS_00020377	235-255	-42.9	-28.9	0.67366
Transcript:	5' CUGGUGAGUCA-CCUUGAGUUG 3'
	|o||oo||||| ||||| |o||
zma-miRNA:	3' GGCCGUUCAGUAGGAAC-CGAC 5'
zma-miR171a-3p	Boerner_Z27kG1_23613	516-536	-36.1	-24.2	0.67036
Transcript:	5' GUGUUGGCAGCGGCUGCGG-CA 3'
	o|o||||| |||||| |oo ||
zma-miRNA:	3' UAUAACCG-CGCCGA-GUUAGU 5'
zma-miR171a-3p	Li_TCONS_00011448	1385-1405	-36.1	-24.3	0.67313
Transcript:	5' GAAUGGGCGCGGGUCAUGUCA 3'
	o || ||||||| ||| o|||
zma-miRNA:	3' UAUAACCGCGCCGAGU-UAGU 5'
zma-miR171a-3p	Li_TCONS_00030786	569-588	-36.1	-23.8	0.65928
Transcript:	5' GCACUGGCGUGGUUGGAUCU 3'
	o | |||||o||o| o|||
zma-miRNA:	3' UAUAACCGCGCCGAGUUAGU 5'
zma-miR171a-3p	Li_TCONS_00053170	56-75	-36.1	-26.2	0.725762
Transcript:	5' AUGUAGGCGCGGCUGAUUCA 3'
	||o| ||||||||| | |||
zma-miRNA:	3' UAUAACCGCGCCGAGUUAGU 5'
zma-miR171a-3p	Li_TCONS_00062800	586-606	-36.1	-24.3	0.67313
Transcript:	5' AGGUCGGUCGCGGCUCAAUGA 3'
	| o| || ||||||||||| |
zma-miRNA:	3' UAUAACC-GCGCCGAGUUAGU 5'
zma-miR171a-5p	Boerner_Z27kG1_08413	26-45	-35.8	-25.8	0.72067
Transcript:	5' GCUGGCUG-ACCUCGCCGAUG 3'
	|||o || ||||||||o||o
zma-miRNA:	3' AGACUAACUUGGAGCGGUUAU 5'
zma-miR171a-5p	Boerner_Z27kG1_17286	290-310	-35.8	-24.8	0.692737
Transcript:	5' GCUGAUGGGGCCUCGCGAAGA 3'
	||||| |oo|||||| || |
zma-miRNA:	3' AGACUAACUUGGAGCGGUUAU 5'
zma-miR171b-3p	Boerner_Z27kG1_10860	673-691	-36.2	-26.6	0.734807
Transcript:	5' GAGGUGUUGGC-CGGCUCGC 3'
	| |o|o||||| ||||||o
zma-miRNA:	3' CACUAUAACCGUGCCGAGUU 5'
zma-miR171b-3p	Boerner_Z27kG1_15063	769-786	-36.2	-23.7	0.654696
Transcript:	5' GUGGGA-UGGCACGGC-CAG 3'
	|||o | ||||||||| ||o
zma-miRNA:	3' CACUAUAACCGUGCCGAGUU 5'
zma-miR171b-3p	Li_TCONS_00014066	423-442	-36.2	-25	0.690608
Transcript:	5' AUGGUACUGGUACGGUUCAU 3'
	||o|| |||o||||o|||
zma-miRNA:	3' CACUAUAACCGUGCCGAGUU 5'
zma-miR171b-3p	Li_TCONS_00073733	322-342	-36.2	-25.6	0.707182
Transcript:	5' GCGAUGAUGCGCACGGCUCAA 3'
	| |||o || |||||||||||
zma-miRNA:	3' CACUAUAAC-CGUGCCGAGUU 5'
zma-miR171b-5p	Boerner_Z27kG1_16154	453-472	-35	-22.9	0.654286
Transcript:	5' UAUCGAACCGCGCCACUGAU 3'
	|| ||||||||||| |o o
zma-miRNA:	3' CUAACUUGGCGCGGUUAUAG 5'
zma-miR171b-5p	Boerner_Z27kG1_22585	147-168	-35	-22.8	0.651429
Transcript:	5' GCUCGAACCGCGCGCGCAUGUC 3'
	| | ||||||||| |o ||o||
zma-miRNA:	3' CUAACUUGGCGCG-GU-UAUAG 5'
zma-miR171b-5p	Li_TCONS_00097147	140-160	-35	-23.4	0.668571
Transcript:	5' GGUUCGGACCGCGCGGAUCUG 3'
	|o|| |o||||||| o|| |
zma-miRNA:	3' CUAA-CUUGGCGCGGUUAUAG 5'
zma-miR171c-5p	Li_TCONS_00044268	530-551	-35.6	-23.6	0.662921
Transcript:	5' UCUGGUUGGGCUGCCAUUAAUU 3'
	||||o|||oo|o| ||oo|||
zma-miRNA:	3' AGACUAACUUGGC-GUGGUUAU 5'
zma-miR171d-5p:zma-miR171e-5p	Li_TCONS_00004805	154-175	-42.4	-29.6	0.698113
Transcript:	5' UUAGAGUGUGCGCGAGCCGACA 3'
	|o ||||| || ||||||o|||
zma-miRNA:	3' AGACUCACUCG-GCUCGGUUGU 5'
zma-miR171d-5p:zma-miR171e-5p	Li_TCONS_00013789	203-222	-42.4	-27.7	0.653302
Transcript:	5' GCCGAG-GAGCCGAGCCGGAG 3'
	| ||| ||||||||||oo o
zma-miRNA:	3' AGACUCACUCGGCUCGGUUGU 5'
zma-miR171f-3p	Boerner_Z27kG1_10860	672-691	-37.8	-26.6	0.703704
Transcript:	5' GGAGGUGUUGGC-CGGCUCGC 3'
[truncated: 1,186 more rows]
