# Supplementary material for: Genome-wide identification and functional analysis of lincRNAs acting as miRNA targets or decoys in maize
Source: BMC Genomics. 2015 Oct 15;16:793. doi: 10.1186/s12864-015-2024-0 (PMC4608266; doi:10.1186/s12864-015-2024-0)
Supplement: Additional file 4: — The number of degradome reads that are perfectly matched with lincRNAs identified as miRNA targets. (XLS 2627 kb) [file 12864_2015_2024_MOESM4_ESM.xls]

## Sheet: Sheet1
Additional file 4. The number of degradome reads that are perfectly matched with lincRNAs identified as miRNA targets.
miRNAs and lincRNAs that start with '>'	lincRNAs	start-end	MFEperfect	MFEsite	MFEratio	Category	P-value	Degradome data file
>Li_TCONS_00089775
zma-miR2275a-3p	Li_TCONS_00089775	205-227	-32.7	-21.9	0.669725	4/	0.108332079608515/	LN_leaf/
Transcript:	5' CGAGAGGUUGGAUGGAAAAGGAA 3'
	|||| o||||| |||||| o||
zma-miRNA:	3' ACUCUAUAACCU-CCUUUUGUUU 5'
TTCCATAGAGAATATATTCTCGTAATTTTACCGGTGGACTAAAAGACAGGATACGATACGGACGGTAGATTTTTTTTTACAGTATTTCAAGTCCTGCCTGCGTTTCTTTCCTTGTGAACCAAACGAGGAGCGAAAAGTGGGAACAGGTGGGTCGGGTCGGGGGGTCTCCGGAATCCACACGCAAACGCAGTGTCGCGGTGCGATCGAGAGGTTGGATGGAAAAGGAAGAAAGGAACGTTGAACCCACGCGCGTGTTGCTGGTTGGCGCCCGGCGTCCGCTCCCCCCCGTGTGCTTCCCCGTCACATCACAATAACACGCCGGACTGCCAGCGTTGCTTGTACATACACAAGCACCCAACCCAAGCAGGGAGCGAGTGGTCAGAGACCAATTCCGCAAGG…
>Boerner_Z27kG1_09751
zma-miR159e-5p	Boerner_Z27kG1_09751	293-312	-41.8	-28.7	0.686603	4/4/	0.046652330438411/0.0376258355001702/	LN_leaf/HN_root/
Transcript:	5' CAGCAGA-GCUGGAGGAGCUU 3'
	|o|||| |||| |||||||
zma-miRNA:	3' CUUGUCUACGACGUCCUCGAC 5'
CCCTCATCGAACCTCGGAATGGATTCTCGACTCCACCGACAACCTCCACGCTGAACAGCTGTCAGGGCCGAGGTGAAGGCAAGCTTGAGATCAGACTCCCACTAATTCTGGTACGGAGGAGTATTTTGCAAGGGCACAATAGAGATGTGTATCAATCATCCTAGTAAAAAAAAAAATCCACCAATTTGTTAATATACCAGTCAGTGGGTGAAGCGAAGATTGGCAGCCATGGCTTTGGATGTATATTGCTTGATGTGGTCAGCCATGCCTTTTGAGTTCTTCTATGCCAGGGCAGCAGAGCTGGAGGAGCTTATGTCATGTGCAGTTGCCGCATGCGCCAATGCTCCTGTGTTTGTAAAGGTCGGAGCTGAGGTGCTGCGGCTATCATCTGGGTCCGCG…
CCCTCATCGAACCTCGGAATG_LN_root_2................................................................................................................................................................................................................................................................................................................................................................................…
CCCTCATCGAACCTCGGAAT_LN_root_2:_LN_leaf_3......................................................................................................................................................................................................................................................................................................................................................................…
.CCTCATCGAACCTCGGAATGG_HN_root_2:_LN_root_1:_LN_leaf_2:_HN_leaf_13.............................................................................................................................................................................................................................................................................................................................................…
.CCTCATCGAACCTCGGAA_HN_root_8..................................................................................................................................................................................................................................................................................................................................................................................…
.CCTCATCGAACCTCGGAATG_LN_root_5................................................................................................................................................................................................................................................................................................................................................................................…
..CTCATCGAACCTCGGAATGG_LN_root_16..............................................................................................................................................................................................................................................................................................................................................................................…
....CATCGAACCTCGGAATGGA_HN_leaf_3..............................................................................................................................................................................................................................................................................................................................................................................…
....CATCGAACCTCGGAATGGAT_LN_leaf_1.............................................................................................................................................................................................................................................................................................................................................................................…
.....ATCGAACCTCGGAATGGATTC_HN_root_3:_LN_leaf_3................................................................................................................................................................................................................................................................................................................................................................…
.......CGAACCTCGGAATGGATTCTC_LN_leaf_3.........................................................................................................................................................................................................................................................................................................................................................................…
.......CGAACCTCGGAATGGATTCT_LN_root_2..........................................................................................................................................................................................................................................................................................................................................................................…
........GAACCTCGGAATGGATTCTC_HN_root_2.........................................................................................................................................................................................................................................................................................................................................................................…
..............CGGAATGGATTCTCGACT_LN_root_3.....................................................................................................................................................................................................................................................................................................................................................................…
.................AATGGATTCTCGACTCCA_LN_root_2..................................................................................................................................................................................................................................................................................................................................................................…
........................TCTCGACTCCACCGACAACC_HN_root_2.........................................................................................................................................................................................................................................................................................................................................................…
.........................CTCGACTCCACCGACAACCTC_LN_root_2.......................................................................................................................................................................................................................................................................................................................................................…
.........................CTCGACTCCACCGACAACCT_LN_root_19.......................................................................................................................................................................................................................................................................................................................................................…
..........................TCGACTCCACCGACAACCT_LN_root_28.......................................................................................................................................................................................................................................................................................................................................................…
..........................TCGACTCCACCGACAACCTC_HN_root_3:_LN_root_3............................................................................................................................................................................................................................................................................................................................................…
...........................CGACTCCACCGACAACCT_LN_root_11.......................................................................................................................................................................................................................................................................................................................................................…
............................GACTCCACCGACAACCTCCAC_HN_root_3:_LN_root_4.........................................................................................................................................................................................................................................................................................................................................…
.............................ACTCCACCGACAACCTCCAC_HN_root_10:_HN_leaf_5........................................................................................................................................................................................................................................................................................................................................…
..............................CTCCACCGACAACCTCCACGC_LN_root_1..................................................................................................................................................................................................................................................................................................................................................…
................................CCACCGACAACCTCCACGC_HN_root_7..................................................................................................................................................................................................................................................................................................................................................…
.................................CACCGACAACCTCCACGC_HN_root_5:_HN_leaf_6.......................................................................................................................................................................................................................................................................................................................................…
....................................CGACAACCTCCACGCTGAAC_HN_leaf_1.............................................................................................................................................................................................................................................................................................................................................…
.....................................GACAACCTCCACGCTGAACAG_HN_root_17:_LN_root_15:_LN_leaf_10:_HN_leaf_3.......................................................................................................................................................................................................................................................................................................…
......................................ACAACCTCCACGCTGAACAGC_HN_root_6:_LN_root_2:_HN_leaf_6....................................................................................................................................................................................................................................................................................................................…
......................................ACAACCTCCACGCTGAACAG_HN_root_30:_LN_root_39:_LN_leaf_12:_HN_leaf_65......................................................................................................................................................................................................................................................................................................…
.......................................CAACCTCCACGCTGAACAG_LN_root_14..........................................................................................................................................................................................................................................................................................................................................…
.......................................CAACCTCCACGCTGAACAGCT_HN_root_2.........................................................................................................................................................................................................................................................................................................................................…
.......................................CAACCTCCACGCTGAACAGC_HN_root_3:_LN_root_4:_HN_leaf_2....................................................................................................................................................................................................................................................................................................................…
........................................AACCTCCACGCTGAACAGCT_HN_root_1:_LN_root_1..............................................................................................................................................................................................................................................................................................................................…
........................................AACCTCCACGCTGAACAGC_HN_root_18:_LN_leaf_4:_HN_leaf_10..................................................................................................................................................................................................................................................................................................................…
..........................................CCTCCACGCTGAACAGCTG_HN_root_1........................................................................................................................................................................................................................................................................................................................................…
...........................................CTCCACGCTGAACAGCTGTC_LN_root_1......................................................................................................................................................................................................................................................................................................................................…
............................................TCCACGCTGAACAGCTGTCAG_LN_root_3:_LN_leaf_8:_HN_leaf_3..............................................................................................................................................................................................................................................................................................................…
.............................................CCACGCTGAACAGCTGTCAG_LN_root_5:_LN_leaf_4.........................................................................................................................................................................................................................................................................................................................…
................................................CGCTGAACAGCTGTCAGGG_LN_root_2..................................................................................................................................................................................................................................................................................................................................…
.................................................GCTGAACAGCTGTCAGGGCCG_LN_leaf_3...............................................................................................................................................................................................................................................................................................................................…
..................................................CTGAACAGCTGTCAGGGCCGA_LN_leaf_2..............................................................................................................................................................................................................................................................................................................................…
...................................................TGAACAGCTGTCAGGGCCGA_LN_leaf_10.............................................................................................................................................................................................................................................................................................................................…
....................................................GAACAGCTGTCAGGGCCGAG_HN_root_1.............................................................................................................................................................................................................................................................................................................................…
.....................................................AACAGCTGTCAGGGCCGAGGT_LN_leaf_3...........................................................................................................................................................................................................................................................................................................................…
......................................................ACAGCTGTCAGGGCCGAGG_HN_leaf_1............................................................................................................................................................................................................................................................................................................................…
........................................................AGCTGTCAGGGCCGAGGTGAA_HN_root_3........................................................................................................................................................................................................................................................................................................................…
..........................................................CTGTCAGGGCCGAGGTGAAGG_LN_leaf_2......................................................................................................................................................................................................................................................................................................................…
............................................................GTCAGGGCCGAGGTGAAGGCA_LN_leaf_7....................................................................................................................................................................................................................................................................................................................…
...................................................................CCGAGGTGAAGGCAAGCTTGA_LN_leaf_2.............................................................................................................................................................................................................................................................................................................…
....................................................................CGAGGTGAAGGCAAGCTTGAG_LN_root_4............................................................................................................................................................................................................................................................................................................…
.....................................................................GAGGTGAAGGCAAGCTTGAG_LN_root_9:_HN_leaf_15................................................................................................................................................................................................................................................................................................…
......................................................................AGGTGAAGGCAAGCTTGAGA_HN_leaf_2...........................................................................................................................................................................................................................................................................................................…
.........................................................................TGAAGGCAAGCTTGAGATCAG_HN_root_3.......................................................................................................................................................................................................................................................................................................…
...........................................................................AAGGCAAGCTTGAGATCAGAC_HN_root_11:_LN_root_6:_HN_leaf_7..............................................................................................................................................................................................................................................................................…
............................................................................AGGCAAGCTTGAGATCAGAC_HN_root_9:_LN_root_5:_HN_leaf_25..............................................................................................................................................................................................................................................................................…
..............................................................................GCAAGCTTGAGATCAGACTCC_HN_root_2..................................................................................................................................................................................................................................................................................................…
...............................................................................CAAGCTTGAGATCAGACTCC_HN_root_3:_LN_root_1.......................................................................................................................................................................................................................................................................................…
...............................................................................CAAGCTTGAGATCAGACTC_LN_root_10..................................................................................................................................................................................................................................................................................................…
................................................................................AAGCTTGAGATCAGACTCC_LN_root_1..................................................................................................................................................................................................................................................................................................…
................................................................................AAGCTTGAGATCAGACTC_LN_root_17..................................................................................................................................................................................................................................................................................................…
.................................................................................AGCTTGAGATCAGACTCCCAC_HN_root_6:_LN_root_1....................................................................................................................................................................................................................................................................................…
..................................................................................GCTTGAGATCAGACTCCCAC_HN_root_4:_LN_root_4....................................................................................................................................................................................................................................................................................…
.......................................................................................AGATCAGACTCCCACTAATTC_LN_root_2.........................................................................................................................................................................................................................................................................................…
.........................................................................................ATCAGACTCCCACTAATTC_HN_leaf_5.........................................................................................................................................................................................................................................................................................…
..........................................................................................TCAGACTCCCACTAATTC_HN_root_7:_HN_leaf_2..............................................................................................................................................................................................................................................................................…
............................................................................................AGACTCCCACTAATTCTGGT_HN_root_4:_LN_root_13:_LN_leaf_3:_HN_leaf_13..................................................................................................................................................................................................................................................…
....................................................................................................ACTAATTCTGGTACGGAGGA_LN_leaf_5.............................................................................................................................................................................................................................................................................…
.....................................................................................................CTAATTCTGGTACGGAGGAG_LN_leaf_8............................................................................................................................................................................................................................................................................…
.........................................................................................................TTCTGGTACGGAGGAGTAT_LN_leaf_4.........................................................................................................................................................................................................................................................................…
..........................................................................................................TCTGGTACGGAGGAGTATT_LN_leaf_5........................................................................................................................................................................................................................................................................…
.............................................................................................................GGTACGGAGGAGTATTTTGC_LN_leaf_4....................................................................................................................................................................................................................................................................…
...............................................................................................................TACGGAGGAGTATTTTGCAAG_HN_root_11:_LN_root_6:_HN_leaf_30.........................................................................................................................................................................................................................................…
................................................................................................................ACGGAGGAGTATTTTGCAAG_HN_root_10:_LN_root_25:_LN_leaf_1:_HN_leaf_23.............................................................................................................................................................................................................................…
...................................................................................................................GAGGAGTATTTTGCAAGGGCA_LN_leaf_7.............................................................................................................................................................................................................................................................…
....................................................................................................................AGGAGTATTTTGCAAGGGCA_LN_root_2:_HN_leaf_10.................................................................................................................................................................................................................................................…
.....................................................................................................................GGAGTATTTTGCAAGGGCAC_HN_root_2............................................................................................................................................................................................................................................................…
......................................................................................................................GAGTATTTTGCAAGGGCACAA_LN_root_1:_HN_leaf_3...............................................................................................................................................................................................................................................…
.......................................................................................................................AGTATTTTGCAAGGGCACAA_LN_leaf_6..........................................................................................................................................................................................................................................................…
..........................................................................................................................ATTTTGCAAGGGCACAATAG_HN_root_1.......................................................................................................................................................................................................................................................…
..............................................................................................................................TGCAAGGGCACAATAGAGA_HN_leaf_9....................................................................................................................................................................................................................................................…
.................................................................................................................................AAGGGCACAATAGAGATGTG_HN_root_2:_LN_root_1.....................................................................................................................................................................................................................................…
.....................................................................................................................................GCACAATAGAGATGTGTATC_LN_root_3............................................................................................................................................................................................................................................…
...................................................................................................................................................TGTATCAATCATCCTAGTAA_HN_leaf_5..............................................................................................................................................................................................................................…
...................................................................................................................................................TGTATCAATCATCCTAGTAAA_LN_root_2.............................................................................................................................................................................................................................…
...............................................................................................................................................................CCTAGTAAAAAAAAAAATC_LN_root_2...................................................................................................................................................................................................................…
..................................................................................................................................................................................CACCAATTTGTTAATATA_LN_root_3.................................................................................................................................................................................................…
.......................................................................................................................................................................................ATTTGTTAATATACCAGTCAG_LN_leaf_5:_HN_leaf_5..............................................................................................................................................................................…
..........................................................................................................................................................................................TGTTAATATACCAGTCAG_HN_leaf_2.........................................................................................................................................................................................…
..............................................................................................................................................................................................AATATACCAGTCAGTGGG_HN_leaf_2.....................................................................................................................................................................................…
..........................................................................................................................................................................................................AGTGGGTGAAGCGAAGAT_HN_root_19........................................................................................................................................................................…
...........................................................................................................................................................................................................GTGGGTGAAGCGAAGATTGGC_LN_root_2.....................................................................................................................................................................…
................................................................................................................................................................................................................TGAAGCGAAGATTGGCAG_LN_root_2...................................................................................................................................................................…
................................................................................................................................................................................................................TGAAGCGAAGATTGGCAGCC_HN_root_1.................................................................................................................................................................…
...........................................................................................................................................................................................................................TTGGCAGCCATGGCTTTGGAT_HN_root_1.....................................................................................................................................................…
............................................................................................................................................................................................................................TGGCAGCCATGGCTTTGGA_HN_leaf_2......................................................................................................................................................…
..................................................................................................................................................................................................................................CCATGGCTTTGGATGTATAT_HN_root_1:_HN_leaf_7....................................................................................................................................…
...................................................................................................................................................................................................................................CATGGCTTTGGATGTATAT_HN_leaf_13..............................................................................................................................................…
...................................................................................................................................................................................................................................CATGGCTTTGGATGTATATT_HN_leaf_5..............................................................................................................................................…
....................................................................................................................................................................................................................................ATGGCTTTGGATGTATATTGC_HN_root_3............................................................................................................................................…
....................................................................................................................................................................................................................................ATGGCTTTGGATGTATATTG_LN_root_2.............................................................................................................................................…
.....................................................................................................................................................................................................................................TGGCTTTGGATGTATATTG_LN_root_1.............................................................................................................................................…
.........................................................................................................................................................................................................................................TTTGGATGTATATTGCTTGAT_LN_leaf_6:_HN_leaf_10...........................................................................................................................…
.........................................................................................................................................................................................................................................TTTGGATGTATATTGCTTGA_LN_root_3........................................................................................................................................…
..........................................................................................................................................................................................................................................TTGGATGTATATTGCTTGA_LN_leaf_2........................................................................................................................................…
..........................................................................................................................................................................................................................................TTGGATGTATATTGCTTGAT_LN_root_5:_LN_leaf_9:_HN_leaf_10................................................................................................................…
...........................................................................................................................................................................................................................................TGGATGTATATTGCTTGATG_HN_leaf_6......................................................................................................................................…
............................................................................................................................................................................................................................................GGATGTATATTGCTTGATG_HN_leaf_4......................................................................................................................................…
............................................................................................................................................................................................................................................GGATGTATATTGCTTGATGT_LN_root_8.....................................................................................................................................…
.............................................................................................................................................................................................................................................GATGTATATTGCTTGATG_HN_root_4:_HN_leaf_7...........................................................................................................................…
..............................................................................................................................................................................................................................................ATGTATATTGCTTGATGTGG_HN_leaf_5...................................................................................................................................…
...............................................................................................................................................................................................................................................TGTATATTGCTTGATGTGGTC_LN_leaf_3.................................................................................................................................…
...............................................................................................................................................................................................................................................TGTATATTGCTTGATGTGG_LN_leaf_7...................................................................................................................................…
.................................................................................................................................................................................................................................................TATATTGCTTGATGTGGTCAG_HN_root_6:_LN_leaf_1....................................................................................................................…
...................................................................................................................................................................................................................................................TATTGCTTGATGTGGTCAG_LN_root_3...............................................................................................................................…
....................................................................................................................................................................................................................................................ATTGCTTGATGTGGTCAG_LN_root_6...............................................................................................................................…
.....................................................................................................................................................................................................................................................TTGCTTGATGTGGTCAGCCA_LN_leaf_3............................................................................................................................…
......................................................................................................................................................................................................................................................TGCTTGATGTGGTCAGCCA_LN_leaf_5............................................................................................................................…
.......................................................................................................................................................................................................................................................GCTTGATGTGGTCAGCCATG_LN_root_2..........................................................................................................................…
.......................................................................................................................................................................................................................................................................CATGCCTTTTGAGTTCTTC_HN_root_2:_LN_leaf_2................................................................................................…
.........................................................................................................................................................................................................................................................................TGCCTTTTGAGTTCTTCTAT_LN_leaf_5........................................................................................................…
...........................................................................................................................................................................................................................................................................CCTTTTGAGTTCTTCTATG_LN_root_2.......................................................................................................…
............................................................................................................................................................................................................................................................................CTTTTGAGTTCTTCTATG_LN_root_11......................................................................................................…
...................................................................................................................................................................................................................................................................................GTTCTTCTATGCCAGGGCAG_LN_root_1..............................................................................................…
....................................................................................................................................................................................................................................................................................................CAGCAGAGCTGGAGGAGCT_HN_root_2..............................................................................…
....................................................................................................................................................................................................................................................................................................CAGCAGAGCTGGAGGAGC_LN_leaf_18..............................................................................…
.....................................................................................................................................................................................................................................................................................................AGCAGAGCTGGAGGAGCTTAT_LN_leaf_2...........................................................................…
.......................................................................................................................................................................................................................................................................................................CAGAGCTGGAGGAGCTTATG_HN_leaf_5..........................................................................…
..........................................................................................................................................................................................................................................................................................................AGCTGGAGGAGCTTATGTCA_HN_root_1:_LN_leaf_4............................................................…
...........................................................................................................................................................................................................................................................................................................GCTGGAGGAGCTTATGTCA_HN_root_3.......................................................................…
.............................................................................................................................................................................................................................................................................................................TGGAGGAGCTTATGTCATG_HN_root_7.....................................................................…
...............................................................................................................................................................................................................................................................................................................GAGGAGCTTATGTCATGTGC_LN_leaf_1..................................................................…
................................................................................................................................................................................................................................................................................................................AGGAGCTTATGTCATGTGCA_LN_leaf_3.................................................................…
.................................................................................................................................................................................................................................................................................................................GGAGCTTATGTCATGTGCAG_HN_root_2................................................................…
..................................................................................................................................................................................................................................................................................................................GAGCTTATGTCATGTGCAGTT_HN_root_2:_LN_root_2...................................................…
...................................................................................................................................................................................................................................................................................................................AGCTTATGTCATGTGCAGT_HN_root_4...............................................................…
...................................................................................................................................................................................................................................................................................................................AGCTTATGTCATGTGCAGTT_HN_root_2:_HN_leaf_2...................................................…
.....................................................................................................................................................................................................................................................................................................................CTTATGTCATGTGCAGTTG_LN_root_5.............................................................…
.....................................................................................................................................................................................................................................................................................................................CTTATGTCATGTGCAGTTGC_LN_root_1............................................................…
.....................................................................................................................................................................................................................................................................................................................CTTATGTCATGTGCAGTTGCC_HN_root_1...........................................................…
......................................................................................................................................................................................................................................................................................................................TTATGTCATGTGCAGTTGCC_HN_root_3...........................................................…
......................................................................................................................................................................................................................................................................................................................TTATGTCATGTGCAGTTG_LN_root_1.............................................................…
........................................................................................................................................................................................................................................................................................................................ATGTCATGTGCAGTTGCCGC_LN_root_4.........................................................…
..............................................................................................................................................................................................................................................................................................................................TGTGCAGTTGCCGCATGCG_LN_root_4....................................................…
..............................................................................................................................................................................................................................................................................................................................TGTGCAGTTGCCGCATGCGCC_LN_leaf_2..................................................…
...............................................................................................................................................................................................................................................................................................................................GTGCAGTTGCCGCATGCG_LN_root_2....................................................…
...............................................................................................................................................................................................................................................................................................................................GTGCAGTTGCCGCATGCGCCA_LN_leaf_4.................................................…
................................................................................................................................................................................................................................................................................................................................TGCAGTTGCCGCATGCGCCAA_HN_root_3:_LN_leaf_3.....................................…
.................................................................................................................................................................................................................................................................................................................................GCAGTTGCCGCATGCGCCAAT_LN_root_1...............................................…
.....................................................................................................................................................................................................................................................................................................................................TTGCCGCATGCGCCAATGCTC_HN_root_100:_LN_root_39:_LN_leaf_15:_HN_leaf_79.....…
......................................................................................................................................................................................................................................................................................................................................TGCCGCATGCGCCAATGCTC_HN_root_5:_LN_root_2:_HN_leaf_7.....................…
..............................................................................................................................................................................................................................................................................................................................................GCGCCAATGCTCCTGTGTTTG_LN_leaf_2..................................…
....................................................................................................................................................................................................................................................................................................................................................ATGCTCCTGTGTTTGTAAAG_LN_root_1.............................…
.........................................................................................................................................................................................................................................................................................................................................................CCTGTGTTTGTAAAGGTCGG_HN_root_1........................…
..............................................................................................................................................................................................................................................................................................................................................................GTTTGTAAAGGTCGGAGCTGA_LN_leaf_2..................…
..................................................................................................................................................................................................................................................................................................................................................................GTAAAGGTCGGAGCTGAGG_HN_root_4................…
....................................................................................................................................................................................................................................................................................................................................................................AAAGGTCGGAGCTGAGGTG_LN_root_3..............…
.................................................................................................................................................................................................................................................................................................................................................................................GAGGTGCTGCGGCTATCATCT_HN_leaf_…
..................................................................................................................................................................................................................................................................................................................................................................................AGGTGCTGCGGCTATCATC_HN_root_1…
...................................................................................................................................................................................................................................................................................................................................................................................GGTGCTGCGGCTATCATC_HN_root_3…
....................................................................................................................................................................................................................................................................................................................................................................................GTGCTGCGGCTATCATCTGGG_LN_ro…
.....................................................................................................................................................................................................................................................................................................................................................................................TGCTGCGGCTATCATCTGGG_LN_ro…
......................................................................................................................................................................................................................................................................................................................................................................................GCTGCGGCTATCATCTGGG_HN_ro…
.......................................................................................................................................................................................................................................................................................................................................................................................CTGCGGCTATCATCTGGGT_LN_r…
.......................................................................................................................................................................................................................................................................................................................................................................................CTGCGGCTATCATCTGGGTCC_HN…
........................................................................................................................................................................................................................................................................................................................................................................................TGCGGCTATCATCTGGGTCC_HN…
........................................................................................................................................................................................................................................................................................................................................................................................TGCGGCTATCATCTGGGT_LN_r…
..........................................................................................................................................................................................................................................................................................................................................................................................CGGCTATCATCTGGGTCCG_L…
..........................................................................................................................................................................................................................................................................................................................................................................................CGGCTATCATCTGGGTCCGC_…
...........................................................................................................................................................................................................................................................................................................................................................................................GGCTATCATCTGGGTCCGCG…
...............................................................................................................................................................................................................................................................................................................................................................................................ATCATCTGGGTCCGCG…
................................................................................................................................................................................................................................................................................................................................................................................................TCATCTGGGTCCGCG…
..................................................................................................................................................................................................................................................................................................................................................................................................ATCTGGGTCCGCG…
..................................................................................................................................................................................................................................................................................................................................................................................................ATCTGGGTCCGCG…
..................................................................................................................................................................................................................................................................................................................................................................................................ATCTGGGTCCGCG…
...................................................................................................................................................................................................................................................................................................................................................................................................TCTGGGTCCGCG…
....................................................................................................................................................................................................................................................................................................................................................................................................CTGGGTCCGCG…
.......................................................................................................................................................................................................................................................................................................................................................................................................GGTCCGCG…
........................................................................................................................................................................................................................................................................................................................................................................................................GTCCGCG…
.........................................................................................................................................................................................................................................................................................................................................................................................................TCCGCG…
.........................................................................................................................................................................................................................................................................................................................................................................................................TCCGCG…
..........................................................................................................................................................................................................................................................................................................................................................................................................CCGCG…
...........................................................................................................................................................................................................................................................................................................................................................................................................CGCG…
...........................................................................................................................................................................................................................................................................................................................................................................................................CGCG…
............................................................................................................................................................................................................................................................................................................................................................................................................GCG…
..............................................................................................................................................................................................................................................................................................................................................................................................................G…
..............................................................................................................................................................................................................................................................................................................................................................................................................G…
...............................................................................................................................................................................................................................................................................................................................................................................................................…
...............................................................................................................................................................................................................................................................................................................................................................................................................…
...............................................................................................................................................................................................................................................................................................................................................................................................................…
...............................................................................................................................................................................................................................................................................................................................................................................................................…
...............................................................................................................................................................................................................................................................................................................................................................................................................…
...............................................................................................................................................................................................................................................................................................................................................................................................................…
...............................................................................................................................................................................................................................................................................................................................................................................................................…
...............................................................................................................................................................................................................................................................................................................................................................................................................…
...............................................................................................................................................................................................................................................................................................................................................................................................................…
...............................................................................................................................................................................................................................................................................................................................................................................................................…
...............................................................................................................................................................................................................................................................................................................................................................................................................…
...............................................................................................................................................................................................................................................................................................................................................................................................................…
...............................................................................................................................................................................................................................................................................................................................................................................................................…
...............................................................................................................................................................................................................................................................................................................................................................................................................…
...............................................................................................................................................................................................................................................................................................................................................................................................................…
...............................................................................................................................................................................................................................................................................................................................................................................................................…
...............................................................................................................................................................................................................................................................................................................................................................................................................…
...............................................................................................................................................................................................................................................................................................................................................................................................................…
...............................................................................................................................................................................................................................................................................................................................................................................................................…
...............................................................................................................................................................................................................................................................................................................................................................................................................…
...............................................................................................................................................................................................................................................................................................................................................................................................................…
...............................................................................................................................................................................................................................................................................................................................................................................................................…
...............................................................................................................................................................................................................................................................................................................................................................................................................…
...............................................................................................................................................................................................................................................................................................................................................................................................................…
...............................................................................................................................................................................................................................................................................................................................................................................................................…
...............................................................................................................................................................................................................................................................................................................................................................................................................…
...............................................................................................................................................................................................................................................................................................................................................................................................................…
...............................................................................................................................................................................................................................................................................................................................................................................................................…
...............................................................................................................................................................................................................................................................................................................................................................................................................…
...............................................................................................................................................................................................................................................................................................................................................................................................................…
...............................................................................................................................................................................................................................................................................................................................................................................................................…
...............................................................................................................................................................................................................................................................................................................................................................................................................…
...............................................................................................................................................................................................................................................................................................................................................................................................................…
...............................................................................................................................................................................................................................................................................................................................................................................................................…
...............................................................................................................................................................................................................................................................................................................................................................................................................…
...............................................................................................................................................................................................................................................................................................................................................................................................................…
...............................................................................................................................................................................................................................................................................................................................................................................................................…
...............................................................................................................................................................................................................................................................................................................................................................................................................…
...............................................................................................................................................................................................................................................................................................................................................................................................................…
...............................................................................................................................................................................................................................................................................................................................................................................................................…
...............................................................................................................................................................................................................................................................................................................................................................................................................…
...............................................................................................................................................................................................................................................................................................................................................................................................................…
...............................................................................................................................................................................................................................................................................................................................................................................................................…
>Boerner_Z27kG1_13892
zma-miR162-5p	Boerner_Z27kG1_13892	28-48	-40.6	-26.78	0.659606	4/4/	0.155723446691249/0.115494255308684/	LN_root/HN_root/
Transcript:	5' GAUGGACACGCUACUGCGCCG 3'
	||| || | o|o||||||||
zma-miRNA:	3' CUAGCUAUUUGGUGACGCGGG 5'
CCGATTCCTTCTCTCTCCCGCTAAATGGATGGACACGCTACTGCGCCGGATTTCTCCCCAGCCGGTTCCTTCGGCCACGCGACCGCGCGCTCGGAAAACTCCACGGACAGCGAAGGAGGCGAACCAAGGGCGACGTATTCGCCGCCGGAGAAGGTAAGTGTCGATCCGCCGTGTCCCGCGATTCGTTTGTCTTGCTCCGAGCGGCGAACAGCAGTGGGGGTCGTCCTCGCGGATCCGTCTTCAAGCTTTCGCGGATCCGCCTTCAAGCTTCGCGGATCCCACACGAAACCTCCGAGTTCTCTCGCCAATTCGATCCGCCTCACCGCCGCCGCCCGTCCGCCGGTCGGCCTTGACTGCTCCGTCGCACGTGGCGGTTCGCAGCACGGAATCTACCTTGTG…
.CGATTCCTTCTCTCTCCCG_LN_root_3.................................................................................................................................................................................................................................................................................................................................................................................…
..........CTCTCTCCCGCTAAATGGAT_LN_leaf_5.......................................................................................................................................................................................................................................................................................................................................................................…
...........TCTCTCCCGCTAAATGGATGG_LN_leaf_4.....................................................................................................................................................................................................................................................................................................................................................................…
...............TCCCGCTAAATGGATGGACAC_LN_root_2.................................................................................................................................................................................................................................................................................................................................................................…
.................................................................TTCCTTCGGCCACGCGACCG_LN_root_3................................................................................................................................................................................................................................................................................................................…
.................................................................TTCCTTCGGCCACGCGACCGC_LN_root_1...............................................................................................................................................................................................................................................................................................................…
.........................................................................GCCACGCGACCGCGCGCTCGG_LN_leaf_1.......................................................................................................................................................................................................................................................................................................…
...............................................................................CGACCGCGCGCTCGGAAAAC_HN_root_2:_LN_root_2:_LN_leaf_5............................................................................................................................................................................................................................................................................…
...............................................................................CGACCGCGCGCTCGGAAAA_LN_root_2...................................................................................................................................................................................................................................................................................................…
.................................................................................ACCGCGCGCTCGGAAAACTC_LN_leaf_5:_HN_leaf_3.....................................................................................................................................................................................................................................................................................…
....................................................................................GCGCGCTCGGAAAACTCCAC_HN_root_1.............................................................................................................................................................................................................................................................................................…
....................................................................................GCGCGCTCGGAAAACTCCA_LN_root_2..............................................................................................................................................................................................................................................................................................…
..........................................................................................TCGGAAAACTCCACGGACAG_LN_root_7.......................................................................................................................................................................................................................................................................................…
..........................................................................................................................................................................GTGTCCCGCGATTCGTTTGT_HN_leaf_7.......................................................................................................................................................................................................…
...............................................................................................................................................................................CCGCGATTCGTTTGTCTTGC_LN_leaf_2..................................................................................................................................................................................................…
..............................................................................................................................................................................................CTTGCTCCGAGCGGCGAACAG_LN_root_1..................................................................................................................................................................................…
...............................................................................................................................................................................................TTGCTCCGAGCGGCGAACAG_LN_root_1..................................................................................................................................................................................…
...................................................................................................................................................................................................................................................................CCTTCAAGCTTCGCGGATCCC_LN_root_1.............................................................................................................…
......................................................................................................................................................................................................................................................................TCAAGCTTCGCGGATCCCAC_HN_leaf_1...........................................................................................................…
........................................................................................................................................................................................................................................................................AAGCTTCGCGGATCCCAC_LN_root_1...........................................................................................................…
..................................................................................................................................................................................................................................................................................................TCCGAGTTCTCTCGCCAATTC_LN_root_3..............................................................................…
....................................................................................................................................................................................................................................................................................................CGAGTTCTCTCGCCAATT_HN_leaf_8...............................................................................…
...................................................................................................................................................................................................................................................................................................................ATTCGATCCGCCTCACCG_LN_root_2................................................................…
......................................................................................................................................................................................................................................................................................................................CGATCCGCCTCACCGCCG_LN_root_3.............................................................…
.............................................................................................................................................................................................................................................................................................................................................CGTCCGCCGGTCGGCCTTGAC_LN_leaf_1:_HN_leaf_2........................…
..............................................................................................................................................................................................................................................................................................................................................GTCCGCCGGTCGGCCTTGAC_HN_leaf_3...................................…
...............................................................................................................................................................................................................................................................................................................................................TCCGCCGGTCGGCCTTGACTG_LN_leaf_2.................................…
................................................................................................................................................................................................................................................................................................................................................CCGCCGGTCGGCCTTGACTGC_LN_leaf_2................................…
..................................................................................................................................................................................................................................................................................................................................................GCCGGTCGGCCTTGACTGCTC_LN_leaf_2..............................…
........................................................................................................................................................................................................................................................................................................................................................................GTCGCACGTGGCGGTTCGCAG_LN_leaf_2........…
.....................................................................................................................................................................................................................................................................................................................................................................................GTTCGCAGCACGGAATCTAC_HN_ro…
...................................................................................................................................................................................................................................................................................................................................................................................................ATCTACCTTGTG…
...............................................................................................................................................................................................................................................................................................................................................................................................................…
...............................................................................................................................................................................................................................................................................................................................................................................................................…
...............................................................................................................................................................................................................................................................................................................................................................................................................…
...............................................................................................................................................................................................................................................................................................................................................................................................................…
...............................................................................................................................................................................................................................................................................................................................................................................................................…
...............................................................................................................................................................................................................................................................................................................................................................................................................…
...............................................................................................................................................................................................................................................................................................................................................................................................................…
...............................................................................................................................................................................................................................................................................................................................................................................................................…
...............................................................................................................................................................................................................................................................................................................................................................................................................…
...............................................................................................................................................................................................................................................................................................................................................................................................................…
...............................................................................................................................................................................................................................................................................................................................................................................................................…
...............................................................................................................................................................................................................................................................................................................................................................................................................…
...............................................................................................................................................................................................................................................................................................................................................................................................................…
...............................................................................................................................................................................................................................................................................................................................................................................................................…
...............................................................................................................................................................................................................................................................................................................................................................................................................…
...............................................................................................................................................................................................................................................................................................................................................................................................................…
...............................................................................................................................................................................................................................................................................................................................................................................................................…
...............................................................................................................................................................................................................................................................................................................................................................................................................…
...............................................................................................................................................................................................................................................................................................................................................................................................................…
...............................................................................................................................................................................................................................................................................................................................................................................................................…
...............................................................................................................................................................................................................................................................................................................................................................................................................…
...............................................................................................................................................................................................................................................................................................................................................................................................................…
...............................................................................................................................................................................................................................................................................................................................................................................................................…
...............................................................................................................................................................................................................................................................................................................................................................................................................…
...............................................................................................................................................................................................................................................................................................................................................................................................................…
...............................................................................................................................................................................................................................................................................................................................................................................................................…
...............................................................................................................................................................................................................................................................................................................................................................................................................…
...............................................................................................................................................................................................................................................................................................................................................................................................................…
...............................................................................................................................................................................................................................................................................................................................................................................................................…
...............................................................................................................................................................................................................................................................................................................................................................................................................…
...............................................................................................................................................................................................................................................................................................................................................................................................................…
...............................................................................................................................................................................................................................................................................................................................................................................................................…
...............................................................................................................................................................................................................................................................................................................................................................................................................…
...............................................................................................................................................................................................................................................................................................................................................................................................................…
...............................................................................................................................................................................................................................................................................................................................................................................................................…
...............................................................................................................................................................................................................................................................................................................................................................................................................…
...............................................................................................................................................................................................................................................................................................................................................................................................................…
...............................................................................................................................................................................................................................................................................................................................................................................................................…
...............................................................................................................................................................................................................................................................................................................................................................................................................…
...............................................................................................................................................................................................................................................................................................................................................................................................................…
...............................................................................................................................................................................................................................................................................................................................................................................................................…
...............................................................................................................................................................................................................................................................................................................................................................................................................…
...............................................................................................................................................................................................................................................................................................................................................................................................................…
...............................................................................................................................................................................................................................................................................................................................................................................................................…
...............................................................................................................................................................................................................................................................................................................................................................................................................…
...............................................................................................................................................................................................................................................................................................................................................................................................................…
...............................................................................................................................................................................................................................................................................................................................................................................................................…
...............................................................................................................................................................................................................................................................................................................................................................................................................…
...............................................................................................................................................................................................................................................................................................................................................................................................................…
>Boerner_Z27kG1_16361
zma-miR160c-3p	Boerner_Z27kG1_16361	1423-1444	-41.5	-28.6	0.689157	4/	0.0824022146606921/	LN_leaf/
Transcript:	5' GGUGCAUUGAGCGCCGUGC-CGC 3'
	o||| ||| ||o||o||| |||
zma-miRNA:	3' AUACG-AAC-CGUGGUACGUGCG 5'
GTTCGCCCCATGAGTCTGGCAGGTCAAAGAAGGGAAGAGACAACCGAAGGATCAACGGATCAAGCGAGGTAGTCGACTCCGCGTCTAATTAAACCTGTGGTCTGCGGACGGGCGGTCGTCGGTTAGAGCATTGCTTCCGTGTGGTGCGGTTGATAGCTCGGATCTTCTGCTGGCCGAGTTCGTCTTGGAGGAGAAGAGAGAGAGAGAGAGAGAGAGAGAGCGCCGGGATCGGAGCCAGGAAGCATCCAGCAGCGATGGCGGGCGGAGGGGTGGCGGCGCTGGGCGTGAAGACGGAGCGCGCGGCGCAGTACAAGGGGCGCATGACGCTCGCCGTCGCCACGACCTGCCTCGTGGCCGCCGTCGGGGGCGCCATCTTCGGCTACGACATCGGCATCTCCG…
..............................................................................................................................................................................................GAGAAGAGAGAGAGAGAGA_HN_root_3....................................................................................................................................................................................…
..............................................................................................................................................................................................GAGAAGAGAGAGAGAGAGAG_HN_root_4...................................................................................................................................................................................…
...............................................................................................................................................................................................AGAAGAGAGAGAGAGAGAGAG_HN_leaf_1.................................................................................................................................................................................…
.................................................................................................................................................................................................AAGAGAGAGAGAGAGAGAGAG_LN_leaf_2...............................................................................................................................................................................…
.................................................................................................................................................................................................AAGAGAGAGAGAGAGAGAGA_LN_leaf_3................................................................................................................................................................................…
..................................................................................................................................................................................................AGAGAGAGAGAGAGAGAGA_HN_root_2:_LN_root_82:_LN_leaf_1:_HN_leaf_5..............................................................................................................................................…
..................................................................................................................................................................................................AGAGAGAGAGAGAGAGAG_LN_root_26:_LN_leaf_2.....................................................................................................................................................................…
..................................................................................................................................................................................................AGAGAGAGAGAGAGAGAGAGA_HN_root_2:_LN_root_2:_LN_leaf_21:_HN_leaf_4............................................................................................................................................…
..................................................................................................................................................................................................AGAGAGAGAGAGAGAGAGAG_HN_root_6:_LN_root_108:_LN_leaf_13:_HN_leaf_3...........................................................................................................................................…
..................................................................................................................................................................................................AGAGAGAGAGAGAGAGAGAGAG_LN_root_3.............................................................................................................................................................................…
...................................................................................................................................................................................................GAGAGAGAGAGAGAGAGA_HN_root_22:_LN_root_8:_LN_leaf_21:_HN_leaf_42............................................................................................................................................…
...................................................................................................................................................................................................GAGAGAGAGAGAGAGAGAGAG_HN_root_11:_LN_root_69:_LN_leaf_88:_HN_leaf_30........................................................................................................................................…
...................................................................................................................................................................................................GAGAGAGAGAGAGAGAGAGA_HN_root_77:_LN_root_38:_LN_leaf_21:_HN_leaf_148........................................................................................................................................…
...................................................................................................................................................................................................GAGAGAGAGAGAGAGAGAG_HN_root_4:_LN_root_15:_LN_leaf_15:_HN_leaf_7............................................................................................................................................…
...................................................................................................................................................................................................GAGAGAGAGAGAGAGAGAGAGAG_LN_root_1...........................................................................................................................................................................…
........................................................................................................................................................................................................AGAGAGAGAGAGAGAGAGAGC_HN_root_2:_LN_root_1:_LN_leaf_3..................................................................................................................................................…
.........................................................................................................................................................................................................GAGAGAGAGAGAGAGAGAGCG_LN_leaf_1.......................................................................................................................................................................…
.........................................................................................................................................................................................................GAGAGAGAGAGAGAGAGAGC_HN_root_2:_LN_root_2:_HN_leaf_5..................................................................................................................................................…
..........................................................................................................................................................................................................AGAGAGAGAGAGAGAGAGCG_LN_leaf_1.......................................................................................................................................................................…
..........................................................................................................................................................................................................AGAGAGAGAGAGAGAGAGCGC_HN_root_1......................................................................................................................................................................…
...........................................................................................................................................................................................................GAGAGAGAGAGAGAGAGCG_HN_root_4:_HN_leaf_7............................................................................................................................................................…
...........................................................................................................................................................................................................GAGAGAGAGAGAGAGAGC_HN_leaf_1........................................................................................................................................................................…
....................................................................................................................................................................................................................AGAGAGAGCGCCGGGATCGG_LN_root_2.............................................................................................................................................................…
.................................................................................................................................................................................................................................................................................................................CAGTACAAGGGGCGCATGAC_LN_leaf_1................................................................…
..........................................................................................................................................................................................................................................................................................................................................................................GGGGGCGCCATCTTCGGCTAC_LN_root_1......…
...........................................................................................................................................................................................................................................................................................................................................................................................CTACGACATCGGCATCTCCG…
...................................................................................................................................................................................................................................................................................................................................................................................................TCGGCATCTCCG…
...............................................................................................................................................................................................................................................................................................................................................................................................................…
...............................................................................................................................................................................................................................................................................................................................................................................................................…
...............................................................................................................................................................................................................................................................................................................................................................................................................…
...............................................................................................................................................................................................................................................................................................................................................................................................................…
...............................................................................................................................................................................................................................................................................................................................................................................................................…
...............................................................................................................................................................................................................................................................................................................................................................................................................…
...............................................................................................................................................................................................................................................................................................................................................................................................................…
...............................................................................................................................................................................................................................................................................................................................................................................................................…
...............................................................................................................................................................................................................................................................................................................................................................................................................…
...............................................................................................................................................................................................................................................................................................................................................................................................................…
...............................................................................................................................................................................................................................................................................................................................................................................................................…
...............................................................................................................................................................................................................................................................................................................................................................................................................…
...............................................................................................................................................................................................................................................................................................................................................................................................................…
...............................................................................................................................................................................................................................................................................................................................................................................................................…
...............................................................................................................................................................................................................................................................................................................................................................................................................…
...............................................................................................................................................................................................................................................................................................................................................................................................................…
...............................................................................................................................................................................................................................................................................................................................................................................................................…
...............................................................................................................................................................................................................................................................................................................................................................................................................…
...............................................................................................................................................................................................................................................................................................................................................................................................................…
...............................................................................................................................................................................................................................................................................................................................................................................................................…
...............................................................................................................................................................................................................................................................................................................................................................................................................…
>Boerner_Z27kG1_23317
zma-miR160c-3p	Boerner_Z27kG1_23317	2302-2323	-41.5	-27.7	0.66747	4/2/4/	0.155723446691249/0.0297578023818319/0.117222544988215/	LN_root/LN_leaf/HN_leaf/
Transcript:	5' CGUGUUUGGCCAGCAUGUAUGC 3'
	o||o|||| || ||||o|o||
zma-miRNA:	3' AUACGAACC-GUGGUACGUGCG 5'
GGCTACTAATTATTTCCTGTTCCTACTAATTGTTATCGTATGAGAAATTTCATAGATAAGTATATCTGCGATAATGCAGGCACACATCTCCCTTTATGCTTACTTTATGCCAGGTTGTTCATTTCAGTTTCATGTTCATTTAGTAATACATAAGAACGGAATCTTTTGCACCTCAATTCCACTACCTATGTCATGTATAGACTATAGATGTTACAAATTTATGATCTGTTTACGAGGTTTAGCTGATGAGGCATATATGTTGCAATTTACTTTGTCAAACCACATATGACATATGTTCTCATAGGCCTGTGGAACTAAATGTGTCAGGTGTTTTCTCTCAAACATATTGAAACTGATGCGCATTGTATGATGCTACATTGCTACACACCATGGAAGTAG…
....................................................................................................................................................................................................................................................GATGAGGCATATATGTTG_HN_root_1...............................................................................................................................…
...........................................................................................................................................................................................................................................................................................................................................................................TGTATGATGCTACATTGCTAC_HN_leaf_3.....…
.................................................................................................................................................................................................................................................................................................................................................................................ATGCTACATTGCTACACA_LN_root_2..…
..........................................................................................................................................................................................................................................................................................................................................................................................................AGTAG…
...............................................................................................................................................................................................................................................................................................................................................................................................................…
...............................................................................................................................................................................................................................................................................................................................................................................................................…
...............................................................................................................................................................................................................................................................................................................................................................................................................…
...............................................................................................................................................................................................................................................................................................................................................................................................................…
...............................................................................................................................................................................................................................................................................................................................................................................................................…
...............................................................................................................................................................................................................................................................................................................................................................................................................…
...............................................................................................................................................................................................................................................................................................................................................................................................................…
...............................................................................................................................................................................................................................................................................................................................................................................................................…
...............................................................................................................................................................................................................................................................................................................................................................................................................…
...............................................................................................................................................................................................................................................................................................................................................................................................................…
...............................................................................................................................................................................................................................................................................................................................................................................................................…
...............................................................................................................................................................................................................................................................................................................................................................................................................…
...............................................................................................................................................................................................................................................................................................................................................................................................................…
...............................................................................................................................................................................................................................................................................................................................................................................................................…
...............................................................................................................................................................................................................................................................................................................................................................................................................…
...............................................................................................................................................................................................................................................................................................................................................................................................................…
...............................................................................................................................................................................................................................................................................................................................................................................................................…
...............................................................................................................................................................................................................................................................................................................................................................................................................…
...............................................................................................................................................................................................................................................................................................................................................................................................................…
...............................................................................................................................................................................................................................................................................................................................................................................................................…
...............................................................................................................................................................................................................................................................................................................................................................................................................…
...............................................................................................................................................................................................................................................................................................................................................................................................................…
...............................................................................................................................................................................................................................................................................................................................................................................................................…
...............................................................................................................................................................................................................................................................................................................................................................................................................…
...............................................................................................................................................................................................................................................................................................................................................................................................................…
...............................................................................................................................................................................................................................................................................................................................................................................................................…
...............................................................................................................................................................................................................................................................................................................................................................................................................…
...............................................................................................................................................................................................................................................................................................................................................................................................................…
...............................................................................................................................................................................................................................................................................................................................................................................................................…
...............................................................................................................................................................................................................................................................................................................................................................................................................…
...............................................................................................................................................................................................................................................................................................................................................................................................................…
...............................................................................................................................................................................................................................................................................................................................................................................................................…
...............................................................................................................................................................................................................................................................................................................................................................................................................…
...............................................................................................................................................................................................................................................................................................................................................................................................................…
...............................................................................................................................................................................................................................................................................................................................................................................................................…
...............................................................................................................................................................................................................................................................................................................................................................................................................…
...............................................................................................................................................................................................................................................................................................................................................................................................................…
...............................................................................................................................................................................................................................................................................................................................................................................................................…
...............................................................................................................................................................................................................................................................................................................................................................................................................…
...............................................................................................................................................................................................................................................................................................................................................................................................................…
...............................................................................................................................................................................................................................................................................................................................................................................................................…
...............................................................................................................................................................................................................................................................................................................................................................................................................…
...............................................................................................................................................................................................................................................................................................................................................................................................................…
...............................................................................................................................................................................................................................................................................................................................................................................................................…
...............................................................................................................................................................................................................................................................................................................................................................................................................…
...............................................................................................................................................................................................................................................................................................................................................................................................................…
...............................................................................................................................................................................................................................................................................................................................................................................................................…
...............................................................................................................................................................................................................................................................................................................................................................................................................…
...............................................................................................................................................................................................................................................................................................................................................................................................................…
...............................................................................................................................................................................................................................................................................................................................................................................................................…
...............................................................................................................................................................................................................................................................................................................................................................................................................…
...............................................................................................................................................................................................................................................................................................................................................................................................................…
...............................................................................................................................................................................................................................................................................................................................................................................................................…
...............................................................................................................................................................................................................................................................................................................................................................................................................…
...............................................................................................................................................................................................................................................................................................................................................................................................................…
...............................................................................................................................................................................................................................................................................................................................................................................................................…
...............................................................................................................................................................................................................................................................................................................................................................................................................…
...............................................................................................................................................................................................................................................................................................................................................................................................................…
...............................................................................................................................................................................................................................................................................................................................................................................................................…
...............................................................................................................................................................................................................................................................................................................................................................................................................…
...............................................................................................................................................................................................................................................................................................................................................................................................................…
...............................................................................................................................................................................................................................................................................................................................................................................................................…
...............................................................................................................................................................................................................................................................................................................................................................................................................…
...............................................................................................................................................................................................................................................................................................................................................................................................................…
...............................................................................................................................................................................................................................................................................................................................................................................................................…
...............................................................................................................................................................................................................................................................................................................................................................................................................…
>Boerner_Z27kG1_01291
zma-miR166n-5p	Boerner_Z27kG1_01291	759-780	-40.9	-26.7	0.652812	4/	0.262074732822801/	HN_leaf/
Transcript:	5' CACCGAGUCGAGGUCGAC-GUCC 3'
	|||||||o| ||o |o|| o|||
zma-miRNA:	3' GUGGCUCGG-UCU-GUUGUUAGG 5'
GAAACCGGTCAGAGACCACAAAAGTTTCCATGGTGCCTTGACGCTGATCATTCTCGGCGGCGAGTCCAGCTACAATCTGTGAGGCGGCGGCGGCGGCAAGAACTTGACAAGGACACCAAGCCTAGCCTGGCCAGCTGGCCTGAAAGGTGGATGATGACAACAGGAACAGTCACCTATTCCATGCTGATCTAGCGGCAAGCATCCACCTCCTCTGCGGTCTCCCCTCCGAATCTCCGATGGGTCCCCGGGGGCGACACGTACGCCGATCCGGTCCAGTGCGGAAACGAACCTCCACCGGCGGGGAAGCTCAATACAGGCACGATGCATCCAGGCACAAATCGATCGATTTAGAAACAAGAATCAAAGGTGTGCGAGCCGAGAGACGAACACGAGAGCAAA…
...............................................................................................................................................................................................................................................................................................................................................................................................................…
...............................................................................................................................................................................................................................................................................................................................................................................................................…
...............................................................................................................................................................................................................................................................................................................................................................................................................…
...............................................................................................................................................................................................................................................................................................................................................................................................................…
...............................................................................................................................................................................................................................................................................................................................................................................................................…
...............................................................................................................................................................................................................................................................................................................................................................................................................…
...............................................................................................................................................................................................................................................................................................................................................................................................................…
...............................................................................................................................................................................................................................................................................................................................................................................................................…
...............................................................................................................................................................................................................................................................................................................................................................................................................…
...............................................................................................................................................................................................................................................................................................................................................................................................................…
...............................................................................................................................................................................................................................................................................................................................................................................................................…
...............................................................................................................................................................................................................................................................................................................................................................................................................…
...............................................................................................................................................................................................................................................................................................................................................................................................................…
...............................................................................................................................................................................................................................................................................................................................................................................................................…
...............................................................................................................................................................................................................................................................................................................................................................................................................…
...............................................................................................................................................................................................................................................................................................................................................................................................................…
...............................................................................................................................................................................................................................................................................................................................................................................................................…
...............................................................................................................................................................................................................................................................................................................................................................................................................…
...............................................................................................................................................................................................................................................................................................................................................................................................................…
...............................................................................................................................................................................................................................................................................................................................................................................................................…
...............................................................................................................................................................................................................................................................................................................................................................................................................…
...............................................................................................................................................................................................................................................................................................................................................................................................................…
>Boerner_Z27kG1_22188
zma-miR169c-3p	Boerner_Z27kG1_22188	252-273	-43.4	-29.8	0.686636	4/	0.0312406958229978/	LN_root/
Transcript:	5' UGUGGCCAAGGGCAGUCCUGAU 3'
	|||o|||||||o||| | || o
zma-miRNA:	3' ACAUCGGUUCCUGUCUGAACGG 5'
GCATAGATGTGTTTACACTTCGCAGTGGGAGGCAATGCAACTCAATAGGTAACATAATTGCATTTAAAGTTCTGTTCTACCAGTTCTGTGATGGTATGGATGATTCTATTTAAGCCTCAATGTCTCAGCATTAGTTATATTGGTGGATTCCTCAAAGTATGATTGTTCACATTTATTCATTACCATGGCAGCACCGCTTACAGACATTTTAATGATTGGTGCAGCTGATTTTGATCTTACTGGACATTTAGTGTGGCCAAGGGCAGTCCTGATGAACAACTAACTATCTCAACACCCTGAAACTCTTAAGGGATGTTCAGTAATCGAGCTACGATCTGGGATTGGTGAGAAAATTCACTGCCAGACTCCCTGCTGCCTTTGGTTGTATGAAAGCTAAAT…
...................................................................................................................................................................................................................ATGATTGGTGCAGCTGATT_LN_leaf_4...............................................................................................................................................................…
...............................................................................................................................................................................................................................GCTGATTTTGATCTTACTGG_LN_leaf_4..................................................................................................................................................…
..................................................................................................................................................................................................................................GATTTTGATCTTACTGGACAT_LN_root_5..............................................................................................................................................…
...................................................................................................................................................................................................................................ATTTTGATCTTACTGGACAT_HN_root_5:_LN_root_7...................................................................................................................................…
.....................................................................................................................................................................................................................................TTTGATCTTACTGGACAT_LN_leaf_4..............................................................................................................................................…
.....................................................................................................................................................................................................................................TTTGATCTTACTGGACATTT_LN_root_3............................................................................................................................................…
...........................................................................................................................................................................................................................................CTTACTGGACATTTAGTG_HN_root_2........................................................................................................................................…
................................................................................................................................................................................................................................................TGGACATTTAGTGTGGCCAA_HN_leaf_1.................................................................................................................................…
..................................................................................................................................................................................................................................................................AAGGGCAGTCCTGATGAACAA_LN_root_2..............................................................................................................…
..................................................................................................................................................................................................................................................................................AACAACTAACTATCTCAACAC_HN_root_3:_HN_leaf_5...................................................................................…
...................................................................................................................................................................................................................................................................................ACAACTAACTATCTCAACAC_HN_root_4:_LN_root_4...................................................................................…
.............................................................................................................................................................................................................................................................................................................ACTCTTAAGGGATGTTCAGTA_LN_leaf_5...................................................................…
....................................................................................................................................................................................................................................................................................................................AGGGATGTTCAGTAATCGAGC_LN_leaf_8............................................................…
................................................................................................................................................................................................................................................................................................................................................................ATTCACTGCCAGACTCCCTG_LN_root_3.................…
....................................................................................................................................................................................................................................................................................................................................................................ACTGCCAGACTCCCTGCTG_LN_root_4..............…
...............................................................................................................................................................................................................................................................................................................................................................................CCCTGCTGCCTTTGGTTGTA_LN_leaf_5..…
.................................................................................................................................................................................................................................................................................................................................................................................CTGCTGCCTTTGGTTGTA_HN_leaf_1..…
...............................................................................................................................................................................................................................................................................................................................................................................................................…
...............................................................................................................................................................................................................................................................................................................................................................................................................…
...............................................................................................................................................................................................................................................................................................................................................................................................................…
...............................................................................................................................................................................................................................................................................................................................................................................................................…
...............................................................................................................................................................................................................................................................................................................................................................................................................…
>Boerner_Z27kG1_15755
zma-miR399e-5p	Boerner_Z27kG1_15755	72-93	-41.4	-28.1	0.678744	4/	0.166021268378512/	LN_leaf/
Transcript:	5' UGUGCUGUAGAGAGAGAAGCCA 3'
	o |||oo |||o|||||||||
zma-miRNA:	3' GGACGGU-UCUUUCUCUUCGGG 5'
CGCTAGACGGTCTCAAAGTGCTCCAAGCACAAGTCACAAGTATAGAGAGCTCGAGAAACCAAGATGAACAGTGTGCTGTAGAGAGAGAAGCCACAGACAGATACAGAAGGCCTGGGTTCTGGAGACATTGGCTTGCTTCTCTATATCCGCCAAAGACCAAAGCCAAGCAAAGCGGGCACAAGACTACAAGAGCGAGTAGCAATTGGGGGCCGAGAAAAATCACAAAAAATAGTGCCGCGGCGAGCGAGGGCGTCTGGGCGAGTGCGCGAGGCACCGTCCCGTACTCCCGTGTCACCCTTCGGGTTTTTGTTTTTCTTCTTTTCTGTTGGCTTTGGCCTTTGGGCTTCCCAGTTCCCCCGCCGCGCCCCGCCGCGCCCCGCGAGAGGAAAGGAAACAAAG…
...............................................................................................................................................................................................................................................................................................................................................................................................................…
...............................................................................................................................................................................................................................................................................................................................................................................................................…
...............................................................................................................................................................................................................................................................................................................................................................................................................…
...............................................................................................................................................................................................................................................................................................................................................................................................................…
...............................................................................................................................................................................................................................................................................................................................................................................................................…
...............................................................................................................................................................................................................................................................................................................................................................................................................…
...............................................................................................................................................................................................................................................................................................................................................................................................................…
...............................................................................................................................................................................................................................................................................................................................................................................................................…
>Boerner_Z27kG1_17308
zma-miR166i-5p	Boerner_Z27kG1_17308	553-572	-42.8	-33.3	0.778037	4/2/4/3/	0.0105239298546341/0.00188631556542906/0.00764104952427158/0.000469264918640078/	LN_root/LN_leaf/HN_root/HN_leaf/
Transcript:	5' GUUCGCGCC-GACGGCGUUCC 3'
	o||||||| ||||o|o||||
zma-miRNA:	3' AGAGCGCGGUCUGCUGUAAGG 5'
zma-miR529-3p	Boerner_Z27kG1_17308	93-112	-40.1	-26.1	0.650873	3/	0.0254852538994979/	HN_leaf/
Transcript:	5' AGGGGAGGGAGAGGG-AGAGG 3'
	oo|o||o||||||| | ||
zma-miRNA:	3' CUUCUUCUCUCUCCCAUGUCG 5'
CTCCGCTCGTCGATCAGCTCTCGGCTGACCACTCACCGCCAGTGGGTGCCTGCCGACCAGGTCTCGCCACCGCCGCCGCCGCCGCGGTAGAGAGGGGAGGGAGAGGGAGAGGGAGAAAAAACTGGCCCAGATCGAGAGGTACAGCACGAAAAAGAGAGGCAAGAGAGATAGGGGACCGGAGGGCGGCGGGCCGGGGCCCAAGACCGAGGGGCTCGTGCGCAGGAAGCTGATGAGGCTCCTGTCGCTCGTCCCCTTCGGCTGCCGTGCTGGACCCATCGACGACGCGCCGCCGCCCGTGGACCACGCTGCCGCCGCCGCCGCGAGGAGGCGCCGGAGGAGGAGGGCCAACAGAGCCGCCCAGCTGCTGGGGGCTGCTGCGGGTGCGCCGCAGCAGTGGCG…
>Boerner_Z27kG1_23086
zma-miR169i-3p:zma-miR169j-3p:zma-miR169k-3p	Boerner_Z27kG1_23086	819-837	-36.5	-24.3	0.665753	4/	0.45747874365438/	LN_leaf/
Transcript:	5' GUGGCGCAGGGAGGGUGCG 3'
	|o|| ||o||||o |||
zma-miRNA:	3' GAUCG-GUUCCUCUGACGG 5'
CGCCTCCCTCTCCTCTGCCCCACCCTCCTCCCCACGCCATCGGCGCCGCCATCATCGGATCCGGCCCAAGATGCCTCCGCCCCACGCGCCCGAGTCGTCGAGGCACACTCCTTCCCGCCTCCGTCGTCCACGCATATCTCCGCCTCACCTCGGCGCCCGAGTCGTCGCACGCGTTCGCGGTGGTGTCCATCCCGGCACCGGCCTCACGCACCGTCTACAGCTCCCAACTCTGCTCCTCTCAGTTCTCCCTCCGCATTTCGCCTTCTCTCCCTTCCTCTCCAAGCAGCGTCCTCCTCGCCTAGATCCGTACAAGCGGCAAATAACCTCTCCGGCGGCGAGACAGATGGAGTCGACCTCCGGCGAGGATGCTCCGAAGCACAACCCGATTCCGTCCGCGCT…
...............................................GCCATCATCGGATCCGGC_LN_root_2....................................................................................................................................................................................................................................................................................................................................…
........................................................GGATCCGGCCCAAGATGCC_HN_leaf_2..........................................................................................................................................................................................................................................................................................................................…
................................................................................................GTCGAGGCACACTCCTTCCCG_HN_leaf_3................................................................................................................................................................................................................................................................................…
.............................................................................................................................................................................................................ACGCACCGTCTACAGCTC_LN_root_1......................................................................................................................................................................…
.............................................................................................................................................................................................................ACGCACCGTCTACAGCTCC_LN_root_2.....................................................................................................................................................................…
......................................................................................................................................................................................................................CTACAGCTCCCAACTCTGCTC_HN_root_1..........................................................................................................................................................…
......................................................................................................................................................................................................................CTACAGCTCCCAACTCTGCT_LN_root_4:_LN_leaf_3................................................................................................................................................…
.........................................................................................................................................................................................................................CAGCTCCCAACTCTGCTCCT_LN_root_4........................................................................................................................................................…
.......................................................................................................................................................................................................................................................CCTCCGCATTTCGCCTTCT_LN_root_1...........................................................................................................................…
........................................................................................................................................................................................................................................................................................................................................................................................................CCGCGCT…
...............................................................................................................................................................................................................................................................................................................................................................................................................…
...............................................................................................................................................................................................................................................................................................................................................................................................................…
...............................................................................................................................................................................................................................................................................................................................................................................................................…
...............................................................................................................................................................................................................................................................................................................................................................................................................…
...............................................................................................................................................................................................................................................................................................................................................................................................................…
...............................................................................................................................................................................................................................................................................................................................................................................................................…
...............................................................................................................................................................................................................................................................................................................................................................................................................…
...............................................................................................................................................................................................................................................................................................................................................................................................................…
...............................................................................................................................................................................................................................................................................................................................................................................................................…
...............................................................................................................................................................................................................................................................................................................................................................................................................…
...............................................................................................................................................................................................................................................................................................................................................................................................................…
...............................................................................................................................................................................................................................................................................................................................................................................................................…
...............................................................................................................................................................................................................................................................................................................................................................................................................…
...............................................................................................................................................................................................................................................................................................................................................................................................................…
...............................................................................................................................................................................................................................................................................................................................................................................................................…
...............................................................................................................................................................................................................................................................................................................................................................................................................…
...............................................................................................................................................................................................................................................................................................................................................................................................................…
...............................................................................................................................................................................................................................................................................................................................................................................................................…
...............................................................................................................................................................................................................................................................................................................................................................................................................…
...............................................................................................................................................................................................................................................................................................................................................................................................................…
...............................................................................................................................................................................................................................................................................................................................................................................................................…
...............................................................................................................................................................................................................................................................................................................................................................................................................…
...............................................................................................................................................................................................................................................................................................................................................................................................................…
...............................................................................................................................................................................................................................................................................................................................................................................................................…
...............................................................................................................................................................................................................................................................................................................................................................................................................…
...............................................................................................................................................................................................................................................................................................................................................................................................................…
...............................................................................................................................................................................................................................................................................................................................................................................................................…
...............................................................................................................................................................................................................................................................................................................................................................................................................…
...............................................................................................................................................................................................................................................................................................................................................................................................................…
...............................................................................................................................................................................................................................................................................................................................................................................................................…
...............................................................................................................................................................................................................................................................................................................................................................................................................…
...............................................................................................................................................................................................................................................................................................................................................................................................................…
...............................................................................................................................................................................................................................................................................................................................................................................................................…
...............................................................................................................................................................................................................................................................................................................................................................................................................…
...............................................................................................................................................................................................................................................................................................................................................................................................................…
...............................................................................................................................................................................................................................................................................................................................................................................................................…
...............................................................................................................................................................................................................................................................................................................................................................................................................…
...............................................................................................................................................................................................................................................................................................................................................................................................................…
...............................................................................................................................................................................................................................................................................................................................................................................................................…
...............................................................................................................................................................................................................................................................................................................................................................................................................…
...............................................................................................................................................................................................................................................................................................................................................................................................................…
...............................................................................................................................................................................................................................................................................................................................................................................................................…
...............................................................................................................................................................................................................................................................................................................................................................................................................…
...............................................................................................................................................................................................................................................................................................................................................................................................................…
...............................................................................................................................................................................................................................................................................................................................................................................................................…
...............................................................................................................................................................................................................................................................................................................................................................................................................…
...............................................................................................................................................................................................................................................................................................................................................................................................................…
...............................................................................................................................................................................................................................................................................................................................................................................................................…
...............................................................................................................................................................................................................................................................................................................................................................................................................…
...............................................................................................................................................................................................................................................................................................................................................................................................................…
...............................................................................................................................................................................................................................................................................................................................................................................................................…
...............................................................................................................................................................................................................................................................................................................................................................................................................…
...............................................................................................................................................................................................................................................................................................................................................................................................................…
...............................................................................................................................................................................................................................................................................................................................................................................................................…
...............................................................................................................................................................................................................................................................................................................................................................................................................…
...............................................................................................................................................................................................................................................................................................................................................................................................................…
...............................................................................................................................................................................................................................................................................................................................................................................................................…
...............................................................................................................................................................................................................................................................................................................................................................................................................…
...............................................................................................................................................................................................................................................................................................................................................................................................................…
...............................................................................................................................................................................................................................................................................................................................................................................................................…
...............................................................................................................................................................................................................................................................................................................................................................................................................…
...............................................................................................................................................................................................................................................................................................................................................................................................................…
>Boerner_Z27kG1_16154
zma-miR171b-5p	Boerner_Z27kG1_16154	453-472	-35	-22.9	0.654286	4/	0.1284970893508/	LN_root/
Transcript:	5' UAUCGAACCGCGCCACUGAU 3'
	|| ||||||||||| |o o
zma-miRNA:	3' CUAACUUGGCGCGGUUAUAG 5'
zma-miR394b-3p:zma-miR394a-3p	Boerner_Z27kG1_16154	1242-1260	-38.9	-26.9	0.691517	4/2/4/4/	0.0414358507861807/0.00752393997803091/0.0302156653714103/0.0306897430648407/	LN_root/LN_leaf/HN_root/HN_leaf/
Transcript:	5' GGAUGGCAG-AUGCUCACCA 3'
	o |||||| ||||o||||
zma-miRNA:	3' GUAACCGUCAUACGGGUGGA 5'
CGTGCCCCTTGAGCTTGGAGCTCGAGCGCCACCAGGGTCACGCCCCTTCCTTATCCCTCGTCGGACCCGTCGAGCAGAGCCCGACGCCCTGGCTGAGCTGGTCTAGCTCGCGCCCTCTTCCAATTTGACCTTCCCTGCTCGGTCTGGCATGGAGGTCAGCCACCAGAAATCGTGCGCCAACCTTGCCCTTCTCAACCGTCGACCATGTGAAGCCATGGAGCCGTCGTTCTTAGCCCCGGCTCCCCAAGTCCGGCCAGGAACTTCCCAGCGCCTCCCTCTCTGCTCCTGTGCTCGGAGCCCAGTACTCCACCTCGCCGGGGTCGACCTCCCCTCGCCCTTATCCTCTGGCCGTCATCCTGGTCGCCGGTTGAGTCCCCTCATGGATGTCGTTGCCCAGGT…
>Boerner_Z27kG1_15115
zma-miR159e-5p	Boerner_Z27kG1_15115	817-837	-41.8	-27.5	0.657895	4/	0.0749674374736642/	HN_leaf/
Transcript:	5' GAGCUGGAUGCUG-AGGAGUUC 3'
	||o| o||||||| |||||o|
zma-miRNA:	3' CUUG-UCUACGACGUCCUCGAC 5'
CAACACAAAGCAGTCAAACAATTTCACCGGCGGGCGGCGGCGGCCACCAGCGCGTCGCCGCGACGTTAGCGCTTGATCCGGCGGCGGTGACTCAGCCCCTTTCTCTCCCCCAACGCTCAAATGCCACCGCGCGCCTTGCCCACTACCTCAACACCCGCATCTAGGCGCGTCGTCTACGTCCTCCTCGCGGCGCTCGCCACAGCGCCGTTCCTGCTCCTCCTCCTCTACGGTGGCGCCTCCCCGTCTGCGCTCTGCCCCACCTCCTACCGCACTCCCCGCCGCCTCCCGTACCCGTCCGTGCTCTGGTCCAAGGTGCCCCCGCTCCCGGCGCTCTCCACCTCGCCGCACCCGGACCTCCGCGGCTCTCGCTGGATCGTCTTCACCGCGTCGCCGCACGCC…
...............................................................................................................................................................................................................................................................................................................................................................................................................…
...............................................................................................................................................................................................................................................................................................................................................................................................................…
...............................................................................................................................................................................................................................................................................................................................................................................................................…
...............................................................................................................................................................................................................................................................................................................................................................................................................…
...............................................................................................................................................................................................................................................................................................................................................................................................................…
...............................................................................................................................................................................................................................................................................................................................................................................................................…
...............................................................................................................................................................................................................................................................................................................................................................................................................…
...............................................................................................................................................................................................................................................................................................................................................................................................................…
...............................................................................................................................................................................................................................................................................................................................................................................................................…
...............................................................................................................................................................................................................................................................................................................................................................................................................…
...............................................................................................................................................................................................................................................................................................................................................................................................................…
...............................................................................................................................................................................................................................................................................................................................................................................................................…
...............................................................................................................................................................................................................................................................................................................................................................................................................…
...............................................................................................................................................................................................................................................................................................................................................................................................................…
...............................................................................................................................................................................................................................................................................................................................................................................................................…
...............................................................................................................................................................................................................................................................................................................................................................................................................…
...............................................................................................................................................................................................................................................................................................................................................................................................................…
...............................................................................................................................................................................................................................................................................................................................................................................................................…
...............................................................................................................................................................................................................................................................................................................................................................................................................…
...............................................................................................................................................................................................................................................................................................................................................................................................................…
...............................................................................................................................................................................................................................................................................................................................................................................................................…
...............................................................................................................................................................................................................................................................................................................................................................................................................…
...............................................................................................................................................................................................................................................................................................................................................................................................................…
...............................................................................................................................................................................................................................................................................................................................................................................................................…
...............................................................................................................................................................................................................................................................................................................................................................................................................…
...............................................................................................................................................................................................................................................................................................................................................................................................................…
...............................................................................................................................................................................................................................................................................................................................................................................................................…
...............................................................................................................................................................................................................................................................................................................................................................................................................…
...............................................................................................................................................................................................................................................................................................................................................................................................................…
...............................................................................................................................................................................................................................................................................................................................................................................................................…
...............................................................................................................................................................................................................................................................................................................................................................................................................…
...............................................................................................................................................................................................................................................................................................................................................................................................................…
...............................................................................................................................................................................................................................................................................................................................................................................................................…
...............................................................................................................................................................................................................................................................................................................................................................................................................…
...............................................................................................................................................................................................................................................................................................................................................................................................................…
...............................................................................................................................................................................................................................................................................................................................................................................................................…
...............................................................................................................................................................................................................................................................................................................................................................................................................…
...............................................................................................................................................................................................................................................................................................................................................................................................................…
...............................................................................................................................................................................................................................................................................................................................................................................................................…
...............................................................................................................................................................................................................................................................................................................................................................................................................…
...............................................................................................................................................................................................................................................................................................................................................................................................................…
...............................................................................................................................................................................................................................................................................................................................................................................................................…
...............................................................................................................................................................................................................................................................................................................................................................................................................…
...............................................................................................................................................................................................................................................................................................................................................................................................................…
...............................................................................................................................................................................................................................................................................................................................................................................................................…
...............................................................................................................................................................................................................................................................................................................................................................................................................…
...............................................................................................................................................................................................................................................................................................................................................................................................................…
...............................................................................................................................................................................................................................................................................................................................................................................................................…
...............................................................................................................................................................................................................................................................................................................................................................................................................…
...............................................................................................................................................................................................................................................................................................................................................................................................................…
...............................................................................................................................................................................................................................................................................................................................................................................................................…
...............................................................................................................................................................................................................................................................................................................................................................................................................…
...............................................................................................................................................................................................................................................................................................................................................................................................................…
...............................................................................................................................................................................................................................................................................................................................................................................................................…
...............................................................................................................................................................................................................................................................................................................................................................................................................…
...............................................................................................................................................................................................................................................................................................................................................................................................................…
...............................................................................................................................................................................................................................................................................................................................................................................................................…
...............................................................................................................................................................................................................................................................................................................................................................................................................…
...............................................................................................................................................................................................................................................................................................................................................................................................................…
...............................................................................................................................................................................................................................................................................................................................................................................................................…
...............................................................................................................................................................................................................................................................................................................................................................................................................…
...............................................................................................................................................................................................................................................................................................................................................................................................................…
...............................................................................................................................................................................................................................................................................................................................................................................................................…
...............................................................................................................................................................................................................................................................................................................................................................................................................…
...............................................................................................................................................................................................................................................................................................................................................................................................................…
...............................................................................................................................................................................................................................................................................................................................................................................................................…
...............................................................................................................................................................................................................................................................................................................................................................................................................…
...............................................................................................................................................................................................................................................................................................................................................................................................................…
...............................................................................................................................................................................................................................................................................................................................................................................................................…
...............................................................................................................................................................................................................................................................................................................................................................................................................…
...............................................................................................................................................................................................................................................................................................................................................................................................................…
...............................................................................................................................................................................................................................................................................................................................................................................................................…
...............................................................................................................................................................................................................................................................................................................................................................................................................…
...............................................................................................................................................................................................................................................................................................................................................................................................................…
...............................................................................................................................................................................................................................................................................................................................................................................................................…
...............................................................................................................................................................................................................................................................................................................................................................................................................…
...............................................................................................................................................................................................................................................................................................................................................................................................................…
...............................................................................................................................................................................................................................................................................................................................................................................................................…
...............................................................................................................................................................................................................................................................................................................................................................................................................…
...............................................................................................................................................................................................................................................................................................................................................................................................................…
...............................................................................................................................................................................................................................................................................................................................................................................................................…
...............................................................................................................................................................................................................................................................................................................................................................................................................…
...............................................................................................................................................................................................................................................................................................................................................................................................................…
...............................................................................................................................................................................................................................................................................................................................................................................................................…
...............................................................................................................................................................................................................................................................................................................................................................................................................…
...............................................................................................................................................................................................................................................................................................................................................................................................................…
...............................................................................................................................................................................................................................................................................................................................................................................................................…
...............................................................................................................................................................................................................................................................................................................................................................................................................…
...............................................................................................................................................................................................................................................................................................................................................................................................................…
...............................................................................................................................................................................................................................................................................................................................................................................................................…
...............................................................................................................................................................................................................................................................................................................................................................................................................…
...............................................................................................................................................................................................................................................................................................................................................................................................................…
...............................................................................................................................................................................................................................................................................................................................................................................................................…
...............................................................................................................................................................................................................................................................................................................................................................................................................…
...............................................................................................................................................................................................................................................................................................................................................................................................................…
...............................................................................................................................................................................................................................................................................................................................................................................................................…
...............................................................................................................................................................................................................................................................................................................................................................................................................…
...............................................................................................................................................................................................................................................................................................................................................................................................................…
...............................................................................................................................................................................................................................................................................................................................................................................................................…
...............................................................................................................................................................................................................................................................................................................................................................................................................…
...............................................................................................................................................................................................................................................................................................................................................................................................................…
...............................................................................................................................................................................................................................................................................................................................................................................................................…
...............................................................................................................................................................................................................................................................................................................................................................................................................…
...............................................................................................................................................................................................................................................................................................................................................................................................................…
...............................................................................................................................................................................................................................................................................................................................................................................................................…
...............................................................................................................................................................................................................................................................................................................................................................................................................…
...............................................................................................................................................................................................................................................................................................................................................................................................................…
...............................................................................................................................................................................................................................................................................................................................................................................................................…
...............................................................................................................................................................................................................................................................................................................................................................................................................…
...............................................................................................................................................................................................................................................................................................................................................................................................................…
...............................................................................................................................................................................................................................................................................................................................................................................................................…
>Boerner_Z27kG1_22850
zma-miR399e-5p	Boerner_Z27kG1_22850	800-821	-41.4	-29	0.700483	4/	0.0456795892667266/	HN_leaf/
Transcript:	5' CCCGCGCGGGAGUGGGAAGCCC 3'
	|| || |oo||o |o|||||||
zma-miRNA:	3' GGACG-GUUCUUUCUCUUCGGG 5'
CGGCAAACCTGGAGTAACTGAGCCTGCACCGCGGCAGGCGGTACGACGCCTACATGCGCCGGCGCGACGCCAGGCGCGTGGCCGTGTCGGCCGAGCAGCGGCAGCACCAACCGGCGAATGGTAAGGTTCACCAACCTCGAGGCGTGCGCGCCACGCCGATGAGCCCGCGCGCGCTCAGGTGCGCGGGTCGGGACACGCACACGCAACAAGACGCGGCCGTGTCGACCCCGAGCACCCCGAGAAGCGACGGCGCGACGCTGCCGAGGAGCAGGACGGTGGGCGGCGGCGCGGAGGGGAGCCCGGCGAGGCCGTCGCACTCGCACCACCAGAGGCGGAACAGCCTCGGCGTCGTGCCCGCCGAGTTCGGCGAGTGCGCCACGCCGAGGCCGTTCCTGAAGC…
......ACCTGGAGTAACTGAGCCTG_LN_leaf_2...........................................................................................................................................................................................................................................................................................................................................................................…
............AGTAACTGAGCCTGCACC_LN_root_2.......................................................................................................................................................................................................................................................................................................................................................................…
......................................................................CAGGCGCGTGGCCGTGTCGG_HN_root_2...........................................................................................................................................................................................................................................................................................................…
.................................................................................CCGTGTCGGCCGAGCAGCGGC_LN_leaf_1...............................................................................................................................................................................................................................................................................................…
.....................................................................................GTCGGCCGAGCAGCGGCAGC_HN_leaf_2............................................................................................................................................................................................................................................................................................…
.................................................................................................GCGGCAGCACCAACCGGCGA_LN_root_1:_HN_leaf_2.....................................................................................................................................................................................................................................................................…
...............................................................................................................................................................................................................................................................................................................................................................................................................…
...............................................................................................................................................................................................................................................................................................................................................................................................................…
...............................................................................................................................................................................................................................................................................................................................................................................................................…
...............................................................................................................................................................................................................................................................................................................................................................................................................…
...............................................................................................................................................................................................................................................................................................................................................................................................................…
...............................................................................................................................................................................................................................................................................................................................................................................................................…
...............................................................................................................................................................................................................................................................................................................................................................................................................…
...............................................................................................................................................................................................................................................................................................................................................................................................................…
...............................................................................................................................................................................................................................................................................................................................................................................................................…
...............................................................................................................................................................................................................................................................................................................................................................................................................…
...............................................................................................................................................................................................................................................................................................................................................................................................................…
...............................................................................................................................................................................................................................................................................................................................................................................................................…
...............................................................................................................................................................................................................................................................................................................................................................................................................…
...............................................................................................................................................................................................................................................................................................................................................................................................................…
...............................................................................................................................................................................................................................................................................................................................................................................................................…
...............................................................................................................................................................................................................................................................................................................................................................................................................…
...............................................................................................................................................................................................................................................................................................................................................................................................................…
...............................................................................................................................................................................................................................................................................................................................................................................................................…
...............................................................................................................................................................................................................................................................................................................................................................................................................…
...............................................................................................................................................................................................................................................................................................................................................................................................................…
...............................................................................................................................................................................................................................................................................................................................................................................................................…
...............................................................................................................................................................................................................................................................................................................................................................................................................…
...............................................................................................................................................................................................................................................................................................................................................................................................................…
...............................................................................................................................................................................................................................................................................................................................................................................................................…
...............................................................................................................................................................................................................................................................................................................................................................................................................…
...............................................................................................................................................................................................................................................................................................................................................................................................................…
...............................................................................................................................................................................................................................................................................................................................................................................................................…
...............................................................................................................................................................................................................................................................................................................................................................................................................…
...............................................................................................................................................................................................................................................................................................................................................................................................................…
...............................................................................................................................................................................................................................................................................................................................................................................................................…
...............................................................................................................................................................................................................................................................................................................................................................................................................…
...............................................................................................................................................................................................................................................................................................................................................................................................................…
...............................................................................................................................................................................................................................................................................................................................................................................................................…
...............................................................................................................................................................................................................................................................................................................................................................................................................…
...............................................................................................................................................................................................................................................................................................................................................................................................................…
...............................................................................................................................................................................................................................................................................................................................................................................................................…
...............................................................................................................................................................................................................................................................................................................................................................................................................…
...............................................................................................................................................................................................................................................................................................................................................................................................................…
...............................................................................................................................................................................................................................................................................................................................................................................................................…
...............................................................................................................................................................................................................................................................................................................................................................................................................…
...............................................................................................................................................................................................................................................................................................................................................................................................................…
...............................................................................................................................................................................................................................................................................................................................................................................................................…
...............................................................................................................................................................................................................................................................................................................................................................................................................…
...............................................................................................................................................................................................................................................................................................................................................................................................................…
...............................................................................................................................................................................................................................................................................................................................................................................................................…
...............................................................................................................................................................................................................................................................................................................................................................................................................…
...............................................................................................................................................................................................................................................................................................................................................................................................................…
...............................................................................................................................................................................................................................................................................................................................................................................................................…
...............................................................................................................................................................................................................................................................................................................................................................................................................…
...............................................................................................................................................................................................................................................................................................................................................................................................................…
...............................................................................................................................................................................................................................................................................................................................................................................................................…
...............................................................................................................................................................................................................................................................................................................................................................................................................…
...............................................................................................................................................................................................................................................................................................................................................................................................................…
...............................................................................................................................................................................................................................................................................................................................................................................................................…
...............................................................................................................................................................................................................................................................................................................................................................................................................…
...............................................................................................................................................................................................................................................................................................................................................................................................................…
...............................................................................................................................................................................................................................................................................................................................................................................................................…
...............................................................................................................................................................................................................................................................................................................................................................................................................…
...............................................................................................................................................................................................................................................................................................................................................................................................................…
...............................................................................................................................................................................................................................................................................................................................................................................................................…
...............................................................................................................................................................................................................................................................................................................................................................................................................…
...............................................................................................................................................................................................................................................................................................................................................................................................................…
...............................................................................................................................................................................................................................................................................................................................................................................................................…
...............................................................................................................................................................................................................................................................................................................................................................................................................…
...............................................................................................................................................................................................................................................................................................................................................................................................................…
...............................................................................................................................................................................................................................................................................................................................................................................................................…
...............................................................................................................................................................................................................................................................................................................................................................................................................…
...............................................................................................................................................................................................................................................................................................................................................................................................................…
...............................................................................................................................................................................................................................................................................................................................................................................................................…
...............................................................................................................................................................................................................................................................................................................................................................................................................…
...............................................................................................................................................................................................................................................................................................................................................................................................................…
...............................................................................................................................................................................................................................................................................................................................................................................................................…
>Boerner_Z27kG1_17085
zma-miR166h-5p	Boerner_Z27kG1_17085	280-301	-42.1	-29	0.688836	4/	0.0282584214588473/	LN_leaf/
Transcript:	5' GUUGCGGAGCGGGCGUUAUUUU 3'
	||| |||| |||o|||o|||oo
zma-miRNA:	3' CAA-GCCUGGCCUGCAGUAAGG 5'
CAGATTTAGATGTTCATATGCAGATTTAGATGTCCAAAAAGAGAACATACCACTTGCAGACATTACATGTACAGGGTACAACAGCACATAGCGCCTGATTGGTTGCTCATCTGGGTGGAGCCTGGTCCAAACCTGGATGCAGGCTGAGACCAGCCTATATGTGTGGATGCAAGTGCCAAGTTTGCTTGCATGTTTGGTTGGATGTACCAAAGCAGCCATGATTTAATGGGCACATGTTTGGTTAAACAACACCAAGTCGGCGAATGTTTTTTACAAGAGGTTGCGGAGCGGGCGTTATTTTTGTGGAATAATGACCATATCGAGAGTCTGATCAAACAGAATAGTAGGGTTATACATCTAAGTGGCTTTTCCTTGCCATCTGGGATGGCCTATGGTGGT…
..GATTTAGATGTTCATATGCAG_LN_leaf_5..............................................................................................................................................................................................................................................................................................................................................................................…
.......AGATGTTCATATGCAGAT_LN_leaf_2............................................................................................................................................................................................................................................................................................................................................................................…
...........GTTCATATGCAGATTTAGAT_HN_root_3:_LN_leaf_2...........................................................................................................................................................................................................................................................................................................................................................…
..............................................ATACCACTTGCAGACATTAC_HN_leaf_1...................................................................................................................................................................................................................................................................................................................................…
............................................................CATTACATGTACAGGGTACAA_HN_leaf_4....................................................................................................................................................................................................................................................................................................................…
.................................................................................................ATTGGTTGCTCATCTGGG_HN_leaf_4..................................................................................................................................................................................................................................................................................…
........................................................................................................GCTCATCTGGGTGGAGCC_HN_leaf_2...........................................................................................................................................................................................................................................................................…
..........................................................................................................TCATCTGGGTGGAGCCTGGTC_HN_root_2......................................................................................................................................................................................................................................................................…
...........................................................................................................CATCTGGGTGGAGCCTGGTCC_HN_root_3.....................................................................................................................................................................................................................................................................…
.................................................................................................................................AACCTGGATGCAGGCTGAGAC_HN_root_4...............................................................................................................................................................................................................................................…
....................................................................................................................................CTGGATGCAGGCTGAGACCAG_HN_root_1............................................................................................................................................................................................................................................…
.....................................................................................................................................TGGATGCAGGCTGAGACCAG_HN_root_4:_HN_leaf_6.................................................................................................................................................................................................................................…
............................................................................................................................................................ATATGTGTGGATGCAAGTGCC_LN_leaf_4....................................................................................................................................................................................................................…
....................................................................................................................................................................................................GTTGGATGTACCAAAGCAGCC_HN_root_1............................................................................................................................................................................…
...................................................................................................................................................................................................................................GGGCACATGTTTGGTTAAAC_LN_root_3:_HN_leaf_7...................................................................................................................................…
......................................................................................................................................................................................................................................CACATGTTTGGTTAAACAAC_HN_root_4:_HN_leaf_11...............................................................................................................................…
.........................................................................................................................................................................................................................................ATGTTTGGTTAAACAACAC_LN_root_3.........................................................................................................................................…
..............................................................................................................................................................................................................................................TGGTTAAACAACACCAAGTC_HN_root_3...................................................................................................................................…
...............................................................................................................................................................................................................................................GGTTAAACAACACCAAGTCGG_HN_leaf_4.................................................................................................................................…
................................................................................................................................................................................................................................................GTTAAACAACACCAAGTCGGC_LN_leaf_8................................................................................................................................…
.................................................................................................................................................................................................................................................TTAAACAACACCAAGTCGG_LN_root_2.................................................................................................................................…
.................................................................................................................................................................................................................................................TTAAACAACACCAAGTCGGC_LN_leaf_2................................................................................................................................…
...................................................................................................................................................................................................................................................AAACAACACCAAGTCGGCGAA_LN_leaf_1.............................................................................................................................…
........................................................................................................................................................................................................................................................ACACCAAGTCGGCGAATGTT_LN_root_1:_LN_leaf_13.............................................................................................................…
........................................................................................................................................................................................................................................................ACACCAAGTCGGCGAATG_LN_leaf_11..........................................................................................................................…
........................................................................................................................................................................................................................................................ACACCAAGTCGGCGAATGT_LN_leaf_23.........................................................................................................................…
.........................................................................................................................................................................................................................................................CACCAAGTCGGCGAATGT_LN_leaf_5..........................................................................................................................…
.........................................................................................................................................................................................................................................................CACCAAGTCGGCGAATGTTTT_LN_leaf_1.......................................................................................................................…
.........................................................................................................................................................................................................................................................CACCAAGTCGGCGAATGTT_LN_leaf_17........................................................................................................................…
.........................................................................................................................................................................................................................................................CACCAAGTCGGCGAATGTTT_LN_leaf_6:_HN_leaf_4.............................................................................................................…
..........................................................................................................................................................................................................................................................ACCAAGTCGGCGAATGTTTTT_HN_root_5:_LN_leaf_18..........................................................................................................…
..........................................................................................................................................................................................................................................................ACCAAGTCGGCGAATGTT_LN_leaf_125.......................................................................................................................…
..........................................................................................................................................................................................................................................................ACCAAGTCGGCGAATGTTT_LN_leaf_41:_HN_leaf_43...........................................................................................................…
..........................................................................................................................................................................................................................................................ACCAAGTCGGCGAATGTTTT_LN_leaf_61:_HN_leaf_11..........................................................................................................…
...........................................................................................................................................................................................................................................................CCAAGTCGGCGAATGTTTTT_LN_leaf_2......................................................................................................................…
...........................................................................................................................................................................................................................................................CCAAGTCGGCGAATGTTT_LN_leaf_11.......................................................................................................................…
...........................................................................................................................................................................................................................................................CCAAGTCGGCGAATGTTTTTT_LN_leaf_3.....................................................................................................................…
...........................................................................................................................................................................................................................................................CCAAGTCGGCGAATGTTTT_LN_leaf_3.......................................................................................................................…
............................................................................................................................................................................................................................................................CAAGTCGGCGAATGTTTTTT_LN_leaf_9.....................................................................................................................…
............................................................................................................................................................................................................................................................CAAGTCGGCGAATGTTTT_LN_leaf_18......................................................................................................................…
..........................................................................................................................................................................................................................................................................................GCGGAGCGGGCGTTATTTTT_LN_leaf_5.......................................................................................…
...................................................................................................................................................................................................................................................................................................GCGTTATTTTTGTGGAATAA_LN_leaf_2..............................................................................…
.........................................................................................................................................................................................................................................................................................................TTTTTGTGGAATAATGACCAT_LN_root_4:_LN_leaf_10...........................................................…
..........................................................................................................................................................................................................................................................................................................TTTTGTGGAATAATGACCAT_HN_root_15:_LN_root_12:_LN_leaf_23:_HN_leaf_26..................................…
......................................................................................................................................................................................................................................................................................................................ATGACCATATCGAGAGTC_HN_leaf_4.............................................................…
.........................................................................................................................................................................................................................................................................................................................ACCATATCGAGAGTCTGATC_HN_root_4........................................................…
..........................................................................................................................................................................................................................................................................................................................CCATATCGAGAGTCTGATCAA_LN_root_6:_HN_leaf_11..........................................…
...........................................................................................................................................................................................................................................................................................................................CATATCGAGAGTCTGATCAA_HN_leaf_7......................................................…
...........................................................................................................................................................................................................................................................................................................................................TCAAACAGAATAGTAGGG_LN_leaf_1........................................…
...............................................................................................................................................................................................................................................................................................................................................ACAGAATAGTAGGGTTATAC_LN_root_2..................................…
...............................................................................................................................................................................................................................................................................................................................................................................................................…
...............................................................................................................................................................................................................................................................................................................................................................................................................…
...............................................................................................................................................................................................................................................................................................................................................................................................................…
...............................................................................................................................................................................................................................................................................................................................................................................................................…
...............................................................................................................................................................................................................................................................................................................................................................................................................…
...............................................................................................................................................................................................................................................................................................................................................................................................................…
...............................................................................................................................................................................................................................................................................................................................................................................................................…
...............................................................................................................................................................................................................................................................................................................................................................................................................…
...............................................................................................................................................................................................................................................................................................................................................................................................................…
...............................................................................................................................................................................................................................................................................................................................................................................................................…
...............................................................................................................................................................................................................................................................................................................................................................................................................…
...............................................................................................................................................................................................................................................................................................................................................................................................................…
...............................................................................................................................................................................................................................................................................................................................................................................................................…
...............................................................................................................................................................................................................................................................................................................................................................................................................…
...............................................................................................................................................................................................................................................................................................................................................................................................................…
...............................................................................................................................................................................................................................................................................................................................................................................................................…
...............................................................................................................................................................................................................................................................................................................................................................................................................…
...............................................................................................................................................................................................................................................................................................................................................................................................................…
...............................................................................................................................................................................................................................................................................................................................................................................................................…
...............................................................................................................................................................................................................................................................................................................................................................................................................…
...............................................................................................................................................................................................................................................................................................................................................................................................................…
...............................................................................................................................................................................................................................................................................................................................................................................................................…
...............................................................................................................................................................................................................................................................................................................................................................................................................…
...............................................................................................................................................................................................................................................................................................................................................................................................................…
...............................................................................................................................................................................................................................................................................................................................................................................................................…
...............................................................................................................................................................................................................................................................................................................................................................................................................…
...............................................................................................................................................................................................................................................................................................................................................................................................................…
...............................................................................................................................................................................................................................................................................................................................................................................................................…
...............................................................................................................................................................................................................................................................................................................................................................................................................…
...............................................................................................................................................................................................................................................................................................................................................................................................................…
...............................................................................................................................................................................................................................................................................................................................................................................................................…
...............................................................................................................................................................................................................................................................................................................................................................................................................…
...............................................................................................................................................................................................................................................................................................................................................................................................................…
...............................................................................................................................................................................................................................................................................................................................................................................................................…
...............................................................................................................................................................................................................................................................................................................................................................................................................…
...............................................................................................................................................................................................................................................................................................................................................................................................................…
...............................................................................................................................................................................................................................................................................................................................................................................................................…
...............................................................................................................................................................................................................................................................................................................................................................................................................…
...............................................................................................................................................................................................................................................................................................................................................................................................................…
...............................................................................................................................................................................................................................................................................................................................................................................................................…
...............................................................................................................................................................................................................................................................................................................................................................................................................…
...............................................................................................................................................................................................................................................................................................................................................................................................................…
...............................................................................................................................................................................................................................................................................................................................................................................................................…
...............................................................................................................................................................................................................................................................................................................................................................................................................…
...............................................................................................................................................................................................................................................................................................................................................................................................................…
...............................................................................................................................................................................................................................................................................................................................................................................................................…
...............................................................................................................................................................................................................................................................................................................................................................................................................…
...............................................................................................................................................................................................................................................................................................................................................................................................................…
...............................................................................................................................................................................................................................................................................................................................................................................................................…
...............................................................................................................................................................................................................................................................................................................................................................................................................…
...............................................................................................................................................................................................................................................................................................................................................................................................................…
...............................................................................................................................................................................................................................................................................................................................................................................................................…
...............................................................................................................................................................................................................................................................................................................................................................................................................…
...............................................................................................................................................................................................................................................................................................................................................................................................................…
...............................................................................................................................................................................................................................................................................................................................................................................................................…
...............................................................................................................................................................................................................................................................................................................................................................................................................…
...............................................................................................................................................................................................................................................................................................................................................................................................................…
...............................................................................................................................................................................................................................................................................................................................................................................................................…
...............................................................................................................................................................................................................................................................................................................................................................................................................…
...............................................................................................................................................................................................................................................................................................................................................................................................................…
...............................................................................................................................................................................................................................................................................................................................................................................................................…
...............................................................................................................................................................................................................................................................................................................................................................................................................…
...............................................................................................................................................................................................................................................................................................................................................................................................................…
...............................................................................................................................................................................................................................................................................................................................................................................................................…
...............................................................................................................................................................................................................................................................................................................................................................................................................…
...............................................................................................................................................................................................................................................................................................................................................................................................................…
...............................................................................................................................................................................................................................................................................................................................................................................................................…
...............................................................................................................................................................................................................................................................................................................................................................................................................…
...............................................................................................................................................................................................................................................................................................................................................................................................................…
...............................................................................................................................................................................................................................................................................................................................................................................................................…
...............................................................................................................................................................................................................................................................................................................................................................................................................…
...............................................................................................................................................................................................................................................................................................................................................................................................................…
...............................................................................................................................................................................................................................................................................................................................................................................................................…
...............................................................................................................................................................................................................................................................................................................................................................................................................…
...............................................................................................................................................................................................................................................................................................................................................................................................................…
...............................................................................................................................................................................................................................................................................................................................................................................................................…
...............................................................................................................................................................................................................................................................................................................................................................................................................…
>Boerner_Z27kG1_08632
zma-miR528a-3p:zma-miR528b-3p	Boerner_Z27kG1_08632	462-482	-42.2	-28.1	0.665877	4/	0.368568239373823/	HN_leaf/
Transcript:	5' AGUGGAGGCGGGGGGAGCGGG 3'
	|o||||o| || o|| o|o||
zma-miRNA:	3' UUACCUUCUCCGUCCGUGUCC 5'
GTCTTTTATAGCTGTTGTTCACTTTGCCCTAAGGTTGGTTAGCATGTGCGTGTCTATCCGTCCATGACTGCCTCATCCTCCTCCTCTCGCCGCATTCCTTCTCCTCGAGTCCGTGTAGAGTGAGCGAAGACGACAAAGAGAGAAACGAGAGGGTTGTGACTTGTGAGATCTTTTTGAGCTAGTAGCTAGGACTAGCAAGGGGTGGACAGGCCTTTCTGGATGGCGGATATGGAGAGGAGGGAGGAGAAGGAGAAGAAGCCGGTGGTTGGGCGTCAGCAAGCAAGGAGACACGCGATAGGGAGTGGCTCCACCCCCTCCTCGCCTCCTCCTCCAACGGCTGCCGCTGGATATAGCGGGAAGGAGATGAGAGGTGAGGAGCACAGGGCAGCGCTGAGACAG…
..............................................................................................................CCGTGTAGAGTGAGCGAAGAC_HN_leaf_4..................................................................................................................................................................................................................................................................…
...............................................................................................................CGTGTAGAGTGAGCGAAGAC_HN_leaf_12.................................................................................................................................................................................................................................................................…
..........................................................................................................................................................................................................TGGACAGGCCTTTCTGGATGG_LN_root_1......................................................................................................................................................................…
...............................................................................................................................................................................................................................................................................................................................................................................................................…
...............................................................................................................................................................................................................................................................................................................................................................................................................…
...............................................................................................................................................................................................................................................................................................................................................................................................................…
...............................................................................................................................................................................................................................................................................................................................................................................................................…
...............................................................................................................................................................................................................................................................................................................................................................................................................…
...............................................................................................................................................................................................................................................................................................................................................................................................................…
...............................................................................................................................................................................................................................................................................................................................................................................................................…
...............................................................................................................................................................................................................................................................................................................................................................................................................…
...............................................................................................................................................................................................................................................................................................................................................................................................................…
...............................................................................................................................................................................................................................................................................................................................................................................................................…
>zhang_TCONS_00012690
zma-miR156h-3p	zhang_TCONS_00012690	489-511	-40.9	-30.9	0.755501	4/	0.0209371066096831/	LN_root/
Transcript:	5' GACGGCAGGGGCGAGCGGUGAGC 3'
	|| |o|||ooo ||||o||||||
zma-miRNA:	3' CUACUGUCUUU-CUCGUCACUCG 5'
zma-miR156h-3p	zhang_TCONS_00012690	625-646	-40.9	-29.2	0.713936	4/4/4/	0.0515237126536741/0.046652330438411/0.0376258355001702/	LN_root/LN_leaf/HN_root/
Transcript:	5' GAUGGCGGGAUGGGUGGUGUGC 3'
	||||o|o|o| |o|oo||| ||
zma-miRNA:	3' CUACUGUCUUUCUCGUCACUCG 5'
CCCTAATTGTCCCCTAACCCTGTTGTGTGACGACTAGTCGTGCGTGCCCAGGCTCTCCAAATATTTCTACTACTACTGCCAATAGGCACAAAACTAATGTCAGTACCAGTAGGCTGTGTTGAGCGCGTCTGTGATTTGGCACTAGTAGTAGTAGCACTAGTATAAAGAAGCCCCCCGCCCGACCTACGCAGGCATCCCACTCGCGCCATCACCCGACGCAAAGACCACTCTCAGCCAGCCTCAAGGCGCGCGCAACGCCGCTCCTGCGCTTGCGTGGGTCGTCGGCATGGACAAGCAGGATGAGAGGAAGAAGCCCCACGGGAAAACAGACCCCAAGAGGGGCGACATCATGAAGCGGATCATAAAGGACCTCACCGGCGGCGGCAACGACGGCGGCGG…
>Li_TCONS_00030374
zma-miR482-3p	Li_TCONS_00030374	285-304	-35.2	-25.8	0.732955	4/	0.170575518479154/	HN_leaf/
Transcript:	5' AGAGGGAGGGGGGGGGGGGG 3'
	|o ||||||oo oo||oo|o
zma-miRNA:	3' UUACCCUCCUUGUUCCUUCU 5'
CAGACAACCATTCAGCATCGGTGCTCTTCGACAGCAACTTCGTATCAGAAATCTCGTGTTTGCCTCAGGAGCAACGCCTACGCAAGGTAAACAACCAAAATGGCTAAAGCGCATCAGATGCGCGTACATTCTTCTGACAGCAAGAAGAGGGTGCGTTGTTGTCGACACCGATCGTCTCTTGTTGCTGCATTGGATGCCATTCAGCTGTGGTTCCAAGTAAATAGTATCCACTGATGTTGACCCAAAAAAGGATTGTTCCTTCGTGTGTGTTTTTACAGGAAAATAGAGGGAGGGGGGGGGGGGGGGGGGGTCCTTGGTGAATGCAAAGGGTTGTACCGCGTAGTGCACAGATAGAACCAGAAACAGAGATGGGCCCTCTGCTAGGATGATCCACCGTAT…
>Boerner_Z27kG1_06707
zma-miR166c-5p	Boerner_Z27kG1_06707	85-104	-41.1	-29.5	0.717762	4/	0.0189288071908769/	LN_leaf/
Transcript:	5' UCUCG-GCCCGACGGCGUUCC 3'
	o|||| ||| |||oo|o||||
zma-miRNA:	3' GGAGCUCGGUCUGUUGUAAGG 5'
CGGGTTTCCCCGATCTCTTCCTCCCCCTCTATCTCTCCCTCTCCCTCTCCCTCTTCCTCTCTCCTACCACATCTCCAGCCCTCTTCTCGGCCCGACGGCGTTCCACCCCCTACCCTCTTTTCCCGCCAGCGCCGTTCCTTCCTCTGCGGTAGCCCTGCGTGAAGCACACGGCGGTGGTCCTCGTCAACCAAATCGTCGCCACATCGCGTTCTCCCCGGCGAGGATCTGTAGGCGAGCTCGCCGTCCATATCCGCCCAAGCCACCCCCAGCTCGTCGCAGTAGCAGCAACACAACAACCATGAGTCTTGCTTGTCTTGTATGCCATGGCATGAGCAGCTCCTCACACTCTCTTAGAAGCTACTCGGTGTCAAGTTCAGAGGAGGAAAGCCGATGTGGAGC…
.GGGTTTCCCCGATCTCTTC_LN_root_1.................................................................................................................................................................................................................................................................................................................................................................................…
....................CTCCCCCTCTATCTCTCCCT_LN_root_1.............................................................................................................................................................................................................................................................................................................................................................…
........................CCCTCTATCTCTCCCTCTC_LN_root_1..........................................................................................................................................................................................................................................................................................................................................................…
...............................TCTCTCCCTCTCCCTCTCCC_LN_leaf_5..................................................................................................................................................................................................................................................................................................................................................…
...............................TCTCTCCCTCTCCCTCTCCCT_LN_leaf_7.................................................................................................................................................................................................................................................................................................................................................…
................................CTCTCCCTCTCCCTCTCCCTC_HN_root_1................................................................................................................................................................................................................................................................................................................................................…
................................CTCTCCCTCTCCCTCTCCCT_LN_root_1.................................................................................................................................................................................................................................................................................................................................................…
..................................CTCCCTCTCCCTCTCCCTCT_LN_root_2...............................................................................................................................................................................................................................................................................................................................................…
.......................................TCTCCCTCTCCCTCTTCCT_LN_root_3...........................................................................................................................................................................................................................................................................................................................................…
........................................CTCCCTCTCCCTCTTCCTC_LN_root_2..........................................................................................................................................................................................................................................................................................................................................…
...............................................TCCCTCTTCCTCTCTCCTA_LN_root_2...................................................................................................................................................................................................................................................................................................................................…
...................................................................CACATCTCCAGCCCTCTTCT_LN_root_2..............................................................................................................................................................................................................................................................................................................…
.................................................................................TCTTCTCGGCCCGACGGCG_LN_leaf_2.................................................................................................................................................................................................................................................................................................…
....................................................................................TCTCGGCCCGACGGCGTTCC_HN_root_2.............................................................................................................................................................................................................................................................................................…
............................................................................................CGACGGCGTTCCACCCCCTAC_LN_leaf_2....................................................................................................................................................................................................................................................................................…
.................................................................................................................CCTCTTTTCCCGCCAGCG_LN_root_2..................................................................................................................................................................................................................................................................…
.............................................................................................................................................CTCTGCGGTAGCCCTGCG_HN_leaf_9......................................................................................................................................................................................................................................…
...............................................................................................................................................CTGCGGTAGCCCTGCGTGAA_HN_leaf_5..................................................................................................................................................................................................................................…
..................................................................................................................................................CGGTAGCCCTGCGTGAAGCA_LN_root_3...............................................................................................................................................................................................................................…
..................................................................................................................................................CGGTAGCCCTGCGTGAAGCAC_HN_leaf_3..............................................................................................................................................................................................................................…
....................................................................................................................................................GTAGCCCTGCGTGAAGCACA_LN_root_1.............................................................................................................................................................................................................................…
....................................................................................................................................................GTAGCCCTGCGTGAAGCACAC_HN_root_2............................................................................................................................................................................................................................…
.....................................................................................................................................................TAGCCCTGCGTGAAGCACA_LN_root_6.............................................................................................................................................................................................................................…
....................................................................................................................................................................CACACGGCGGTGGTCCTCG_LN_leaf_2..............................................................................................................................................................................................................…
.....................................................................................................................................................................ACACGGCGGTGGTCCTCGTC_LN_leaf_1............................................................................................................................................................................................................…
...........................................................................................................................................................................CGGTGGTCCTCGTCAACCAA_LN_root_1......................................................................................................................................................................................................…
...................................................................................................................................................................................CTCGTCAACCAAATCGTCGC_HN_leaf_2..............................................................................................................................................................................................…
......................................................................................................................................................................................GTCAACCAAATCGTCGCCAC_LN_root_4...........................................................................................................................................................................................…
.................................................................................................................................................................................................CGTCGCCACATCGCGTTCTC_LN_leaf_2................................................................................................................................................................................…
..................................................................................................................................................................................................GTCGCCACATCGCGTTCTCCC_HN_root_2:_LN_leaf_2...................................................................................................................................................................…
..................................................................................................................................................................................................GTCGCCACATCGCGTTCT_LN_root_4.................................................................................................................................................................................…
.....................................................................................................................................................................................................GCCACATCGCGTTCTCCCCGG_LN_leaf_5...........................................................................................................................................................................…
.........................................................................................................................................................................................................CATCGCGTTCTCCCCGGCGAG_LN_leaf_3.......................................................................................................................................................................…
...............................................................................................................................................................................................................GTTCTCCCCGGCGAGGATC_HN_root_2:_HN_leaf_4........................................................................................................................................................…
................................................................................................................................................................................................................TTCTCCCCGGCGAGGATCTG_LN_leaf_2.................................................................................................................................................................…
................................................................................................................................................................................................................TTCTCCCCGGCGAGGATCTGT_LN_leaf_7................................................................................................................................................................…
...................................................................................................................................................................................................................TCCCCGGCGAGGATCTGTAG_LN_leaf_3..............................................................................................................................................................…
.....................................................................................................................................................................................................................CCCGGCGAGGATCTGTAGGC_LN_root_2............................................................................................................................................................…
.......................................................................................................................................................................................................................CGGCGAGGATCTGTAGGCGAG_LN_leaf_1.........................................................................................................................................................…
...............................................................................................................................................................................................................................ATCTGTAGGCGAGCTCGCCG_LN_leaf_5..................................................................................................................................................…
.................................................................................................................................................................................................................................CTGTAGGCGAGCTCGCCGT_LN_root_4.................................................................................................................................................…
..................................................................................................................................................................................................................................TGTAGGCGAGCTCGCCGT_LN_root_4.................................................................................................................................................…
.............................................................................................................................................................................................................................................TCGCCGTCCATATCCGCCCAA_LN_leaf_3...................................................................................................................................…
..............................................................................................................................................................................................................................................CGCCGTCCATATCCGCCCAA_LN_leaf_2...................................................................................................................................…
..................................................................................................................................................................................................................................................GTCCATATCCGCCCAAGCCAC_LN_leaf_4..............................................................................................................................…
....................................................................................................................................................................................................................................................CCATATCCGCCCAAGCCACC_LN_root_1.............................................................................................................................…
.......................................................................................................................................................................................................................................................TATCCGCCCAAGCCACCC_LN_root_2............................................................................................................................…
............................................................................................................................................................................................................................................................GCCCAAGCCACCCCCAGCT_LN_root_1......................................................................................................................…
.................................................................................................................................................................................................................................................................AGCCACCCCCAGCTCGTCG_LN_root_2.................................................................................................................…
....................................................................................................................................................................................................................................................................CACCCCCAGCTCGTCGCAGTA_LN_leaf_3............................................................................................................…
..............................................................................................................................................................................................................................................................................TCGTCGCAGTAGCAGCAACAC_HN_root_3:_LN_root_3:_HN_leaf_8............................................................................…
...............................................................................................................................................................................................................................................................................CGTCGCAGTAGCAGCAACAC_HN_root_3:_LN_root_1:_HN_leaf_4............................................................................…
....................................................................................................................................................................................................................................................................................CAGTAGCAGCAACACAACAA_LN_root_11............................................................................................…
.....................................................................................................................................................................................................................................................................................AGTAGCAGCAACACAACAA_LN_root_8.............................................................................................…
......................................................................................................................................................................................................................................................................................GTAGCAGCAACACAACAA_LN_root_14............................................................................................…
.......................................................................................................................................................................................................................................................................................TAGCAGCAACACAACAACCA_HN_leaf_4..........................................................................................…
.......................................................................................................................................................................................................................................................................................TAGCAGCAACACAACAACCAT_LN_root_1.........................................................................................…
.................................................................................................................................................................................................................................................................................................ACAACAACCATGAGTCTTG_LN_root_4.................................................................................…
...................................................................................................................................................................................................................................................................................................AACAACCATGAGTCTTGCTTG_LN_leaf_9.............................................................................…
.....................................................................................................................................................................................................................................................................................................CAACCATGAGTCTTGCTTGTC_LN_root_11:_HN_leaf_5...............................................................…
.....................................................................................................................................................................................................................................................................................................CAACCATGAGTCTTGCTTGT_HN_leaf_5............................................................................…
.....................................................................................................................................................................................................................................................................................................CAACCATGAGTCTTGCTTG_HN_root_1.............................................................................…
......................................................................................................................................................................................................................................................................................................AACCATGAGTCTTGCTTGTC_HN_root_2:_LN_root_12:_LN_leaf_28:_HN_leaf_65.......................................…
......................................................................................................................................................................................................................................................................................................AACCATGAGTCTTGCTTGTCT_HN_root_6:_LN_leaf_1:_HN_leaf_6....................................................…
.......................................................................................................................................................................................................................................................................................................ACCATGAGTCTTGCTTGTC_LN_leaf_18..........................................................................…
........................................................................................................................................................................................................................................................................................................CCATGAGTCTTGCTTGTCT_HN_leaf_1..........................................................................…
........................................................................................................................................................................................................................................................................................................CCATGAGTCTTGCTTGTC_LN_leaf_1...........................................................................…
..........................................................................................................................................................................................................................................................................................................ATGAGTCTTGCTTGTCTTGT_HN_root_5.......................................................................…
............................................................................................................................................................................................................................................................................................................GAGTCTTGCTTGTCTTGTA_LN_leaf_6:_HN_leaf_3...........................................................…
..............................................................................................................................................................................................................................................................................................................GTCTTGCTTGTCTTGTATG_LN_root_1....................................................................…
...............................................................................................................................................................................................................................................................................................................TCTTGCTTGTCTTGTATG_LN_root_9....................................................................…
...............................................................................................................................................................................................................................................................................................................TCTTGCTTGTCTTGTATGCC_HN_root_15.................................................................…
................................................................................................................................................................................................................................................................................................................CTTGCTTGTCTTGTATGCCAT_LN_leaf_4:_HN_leaf_8.....................................................…
.................................................................................................................................................................................................................................................................................................................TTGCTTGTCTTGTATGCCAT_LN_root_10:_HN_leaf_13...................................................…
..................................................................................................................................................................................................................................................................................................................TGCTTGTCTTGTATGCCA_HN_root_13................................................................…
[truncated: 1,261 more rows]
