# Supplementary material for: Genome-wide identification and functional analysis of lincRNAs acting as miRNA targets or decoys in maize
Source: BMC Genomics. 2015 Oct 15;16:793. doi: 10.1186/s12864-015-2024-0 (PMC4608266; doi:10.1186/s12864-015-2024-0)
Supplement: Additional file 5: — The sequence logos of the 12 conserved lincRNAs as miRNA targets. (ZIP 3605 kb) [file 12864_2015_2024_MOESM5_ESM.zip]

Archive with 12 entries (12 files):
- Additional file 5/target-160b-3p_160g-3p.pdf
- Additional file 5/target-164b-3p.pdf
- Additional file 5/target-164e-3p.pdf
- Additional file 5/target-166n-5p.pdf
- Additional file 5/target-169l-3p.pdf
- Additional file 5/target-2118d.pdf
- Additional file 5/target-399e-5p.pdf
- Additional file 5/target-408b-3p_408a.pdf
- Additional file 5/target-444a_444b.pdf
- Additional file 5/target-482-3p.pdf
- Additional file 5/target-528a-3p_528b-3p.pdf
- Additional file 5/target-529-3p.pdf
