# Supplementary material for: Genome-wide identification and functional analysis of lincRNAs acting as miRNA targets or decoys in maize
Source: BMC Genomics. 2015 Oct 15;16:793. doi: 10.1186/s12864-015-2024-0 (PMC4608266; doi:10.1186/s12864-015-2024-0)
Supplement: Additional file 6: — LincRNAs predicted as miRNA decoys. (XLS 71 kb) [file 12864_2015_2024_MOESM6_ESM.xls]

## Sheet: Table S4
Additional file 6. LincRNAs predicted as miRNA decoys.
zma-miRNAs	Transcripts	start-end	MFEperfect	MFEsite	MFEratio
zma-miR159d-3p:zma-miR159c-3p	zhang_TCONS_00029225	1271-1291	-40.1	-27.3	0.680798
Transcript:	5' AGGUGCUCCAGUCAAUCCGAA 3'
	||| ||||| |||||||o|
zma-miRNA:	3' UCCUCGAGGGAAGUUAGGUUC 5'
zma-miR159g-5p:zma-miR159h-5p:zma-miR159i-5p	Li_TCONS_00059484	191-211	-37.8	-24.88	0.658201
Transcript:	5' UGGGUGGUGGUUGGGGAGCAU 3'
	| o ||||| o|||||||o
zma-miRNA:	3' AAUAACCACACUUCCCUCGUG 5'
zma-miR394b-3p:zma-miR394a-3p	Li_TCONS_00089213	283-304	-38.9	-26.3	0.676093
Transcript:	5' GUGUGGCGGUAACUGCUCACCA 3'
	||||o||| |||o||||
zma-miRNA:	3' GUAACCGUCAU--ACGGGUGGA 5'
zma-miR160f-3p	Li_TCONS_00062998	301-321	-46.8	-31	0.662393
Transcript:	5' CA-GCC-GGCACGCCUUGCACGC 3'
	|| ||| ||| o|||o||||||
zma-miRNA:	3' GUACGGACCG--UGGAGCGUGCG 5'
zma-miR164c-3p:zma-miR164h-3p	Li_TCONS_00048247	268-291	-39.7	-26.1	0.657431
Transcript:	5' CUCGGGGAAGAAUCCGGGUGCGUG 3'
	||o|||||| |||oo|o||
zma-miRNA:	3' CUACCUCUUCUU---CCCGUGUAC 5'
zma-miR394b-3p:zma-miR394a-3p	Li_TCONS_00072326	83-101	-38.9	-25.7	0.660668
Transcript:	5' CAUUGGGUUU-UGCCCACCG 3'
	|||||| | ||||||||
zma-miRNA:	3' GUAACCGUCAUACGGGUGGA 5'
zma-miR159g-5p:zma-miR159h-5p:zma-miR159i-5p	Boerner_Z27kG1_16385	143-162	-37.8	-27.2	0.719577
Transcript:	5' AGGUUGGUG-GAUGGGAGCAU 3'
	o|||||| || |||||||o
zma-miRNA:	3' AAUAACCACACUUCCCUCGUG 5'
zma-miR160d-3p	Boerner_Z27kG1_01291	1077-1102	-44.4	-30.1	0.677928
Transcript:	5' CGUGGUCGGCUGAUCCCCGCGCGCGC 3'
	|o|| | |||| ||o|||o|||
zma-miRNA:	3' GUACGAACCGA-----GGUGCGUGCG 5'
zma-miR169m-3p	Li_TCONS_00034371	236-259	-36.2	-24.8	0.685083
Transcript:	5' GAGGGCCGGGCGUCGGUGGGUGCC 3'
	o|||oo| oo|||o||||
zma-miRNA:	3' GAAUCGGUUC----UUACCUACGG 5'
zma-miR159g-3p	Boerner_Z27kG1_05478	507-526	-37.6	-25.3	0.672872
Transcript:	5' UCGAGCUCCCUG-ACUCCAGC 3'
	o ||o|||||| ||||||o
zma-miRNA:	3' GUCUUGAGGGAAGUGAGGUUU 5'
zma-miR156a-3p	Li_TCONS_00044513	70-90	-41.7	-27.3	0.654676
Transcript:	5' GGUGGCAGGGAC-GAAGUGGGC 3'
	o ||o|||o|| ||||||o||
zma-miRNA:	3' UGACUGUCUCUCUCUUCACUCG 5'
zma-miR169q-3p	zhang_TCONS_00056448	36-59	-39.5	-25.7	0.650633
Transcript:	5' CACAACCGGACACCGAGGCCUGCC 3'
	| | ||o|| |||||||||
zma-miRNA:	3' GAAUCGGUCU-----UCCGGACGG 5'
zma-miR398b-3p:zma-miR398a-3p	Li_TCONS_00048247	85-108	-45.3	-30.32	0.669316
Transcript:	5' CGGGGGGGAUAAAGGGGGAGCACC 3'
	|||||| ||o |o||o|||
zma-miRNA:	3' GCCCCCGCUGGA---CUCUUGUGU 5'
zma-miR399e-5p	Boerner_Z27kG1_08283	467-487	-41.4	-30.6	0.73913
Transcript:	5' CUGGCCAAGCCGGAGAAGCCC 3'
	|o |||||| o|||||||||
zma-miRNA:	3' GGACGGUUCUUUCUCUUCGGG 5'
zma-miR169l-5p	Li_TCONS_00023317	7-30	-40.2	-27.04	0.672637
Transcript:	5' CAGGCCGGUCUUCUUCCCUGGUUG 3'
	||||| oo|| |||||||o|o
zma-miRNA:	3' GUCCGUUUAGU---AGGGACCGAU 5'
zma-miR319a-5p:zma-miR319c-5p	zhang_TCONS_00063429	16-39	-39.1	-27.16	0.694629
Transcript:	5' GGGUGGGUGAGGGGGAGAGGGCUC 3'
	|o||||oo |o||||o||||
zma-miRNA:	3' CUCACCUGA----CUUCUCUCGAG 5'
zma-miR444a:zma-miR444b	Boerner_Z27kG1_21675	448-466	-35.7	-25.2	0.705882
Transcript:	5' AAGUUUGAGAC--CAACUGCC 3'
	|||o||||||| |||||||
zma-miRNA:	3' UUCGAACUCUGUUGUUGACGU 5'
zma-miR164d-3p	Boerner_Z27kG1_08632	1534-1553	-38.5	-26.1	0.677922
Transcript:	5' AAGGAGAAGGCCGCCGCGUC 3'
	| |||||||| o||o|||
zma-miRNA:	3' UACCUCUUCCUCUGGUGCAC 5'
zma-miR482-3p	Li_TCONS_00097147	282-301	-35.2	-24.4	0.693182
Transcript:	5' UGAGGGAGGUGGGAGGAGGU 3'
	o |||||| o o||||o|
zma-miRNA:	3' UUACCCUCCUUGUUCCUUCU 5'
zma-miR395n-5p	Li_TCONS_00047896	156-179	-38.3	-28.38	0.740992
Transcript:	5' GCGUGAGGUGCGUAGGUAGGGAAA 3'
	|||||o|||| | ||||o|||
zma-miRNA:	3' AGCACUUCACGAA--CAUCUCUUG 5'
zma-miR482-3p	Boerner_Z27kG1_19929	311-332	-35.2	-28.4	0.806818
Transcript:	5' UCUGGGAGGGCGACGAGGAGGA 3'
	||||||| o||o||||o||
zma-miRNA:	3' UUACCCUCC--UUGUUCCUUCU 5'
zma-miR395c-5p	Li_TCONS_00080157	364-381	-40.6	-27.7	0.682266
Transcript:	5' AGGUGAGGU----GCAGGGGAC 3'
	|||||o|| ||||||o||
zma-miRNA:	3' ACCACUUCACAAACGUCCCUUG 5'
zma-miR164f-5p	Li_TCONS_00031357	1-20	-44.3	-30.3	0.683973
Transcript:	5' CGCGCGUGCGC-GCUUCUCUC 3'
	||o||||| | |||||||o
zma-miRNA:	3' UCGUGCACGGGACGAAGAGGU 5'
zma-miR396g-5p:zma-miR396h	Li_TCONS_00081264	211-233	-35.3	-23.78	0.673654
Transcript:	5' CGGUACAACUAUAAGCUGUGGGG 3'
	|o|| ||| ||||||||||o
zma-miRNA:	3' GUCAAGUUAU--UUCGACACCCU 5'
zma-miR159e-3p	Boerner_Z27kG1_22626	192-211	-38.2	-25.3	0.662304
Transcript:	5' GCGAGCUCCUG-CAGACCGAG 3'
	|||||||o ||o|||o|
zma-miRNA:	3' ACCUCGAGGGAAGUUUGGUUA 5'
zma-miR395b-5p	Li_TCONS_00047895	156-179	-38.6	-28.68	0.743005
Transcript:	5' GCGUGAGGUGCGUAGGUAGGGAAA 3'
	||||o|||| | ||||||||
zma-miRNA:	3' AACACUUCACGAA--CAUCCCUUG 5'
zma-miR164b-3p	Li_TCONS_00023489	142-160	-39.3	-27.5	0.699746
Transcript:	5' GGUGGAGAGCA-GGGCAUAG 3'
	||||||||o | |||||o|
zma-miRNA:	3' CCACCUCUUCUACCCGUGUA 5'
zma-miR159a-5p	Li_TCONS_00096446	109-129	-36.4	-23.8	0.653846
Transcript:	5' UGGCCGGAAGAAUAGGAGCUC 3'
	| o |||| ||||||||||
zma-miRNA:	3' AGUAACCUUACUAUCCUCGAG 5'
zma-miR482-5p	Li_TCONS_00023978	330-350	-36.7	-23.9	0.651226
Transcript:	5' CAAUCUCCUGUUCAUCUCCCG 3'
	| ||||| |||||||||o
zma-miRNA:	3' UUCCGAGGA--AGUAGAGGGU 5'
zma-miR164b-3p	Li_TCONS_00052687	45-68	-39.3	-32.1	0.816794
Transcript:	5' GGUGGGGGAGGAGCGUGGGCGCAC 3'
	|||||o|o|| o|||||o||
zma-miRNA:	3' CCACCUCUUC----UACCCGUGUA 5'
zma-miR164h-5p	Li_TCONS_00031357	1-20	-43.6	-31.1	0.713303
Transcript:	5' CGCGCGUGCGC-GCUUCUCUC 3'
	|o|o||||| | |||||||o
zma-miRNA:	3' GUGUGCACGGGACGAAGAGGU 5'
zma-miR159g-5p:zma-miR159h-5p:zma-miR159i-5p	Boerner_Z27kG1_11801	143-162	-37.8	-27.2	0.719577
Transcript:	5' AGGUUGGUG-GAUGGGAGCAU 3'
	o|||||| || |||||||o
zma-miRNA:	3' AAUAACCACACUUCCCUCGUG 5'
zma-miR169i-3p:zma-miR169j-3p:zma-miR169k-3p	Li_TCONS_00032815	227-244	-36.5	-25	0.684932
Transcript:	5' CUGGUCACCGAGAUUGCC 3'
	||o|o|| ||||o||||
zma-miRNA:	3' GAUCGGUUCCUCUGACGG 5'
zma-miR482-5p	Li_TCONS_00011383	222-239	-36.7	-24.1	0.656676
Transcript:	5' AUGGCUCCCG-GUCUCCCU 3'
	| |||||| o||||||
zma-miRNA:	3' UUCCGAGGAAGUAGAGGGU 5'
zma-miR396b-3p:zma-miR396a-3p	Li_TCONS_00019831	289-309	-32.9	-23.4	0.711246
Transcript:	5' GGUCCUGCAGCGGUGUUGGAU 3'
	|||oo|||| |o|||o|o
zma-miRNA:	3' AAAGGGUGUCGAAAUAACUUG 5'
zma-miR169n-3p	Li_TCONS_00064018	129-152	-40.4	-26.88	0.665347
Transcript:	5' CGCAGCCACCACCGAAGGCCUGUC 3'
	| ||||| |||||||||o|
zma-miRNA:	3' GAAUCGGUU----CUUCCGGACGG 5'
zma-miR395k-5p	Boerner_Z27kG1_16395	212-235	-36.2	-23.6	0.651934
Transcript:	5' CCAUGGAGUGCUCCCGGGGGAGGC 3'
	||o|||||| |oo|||oo|
zma-miRNA:	3' UACACUUCACGAA--CUUCCUUUG 5'
zma-miR162-5p	Li_TCONS_00020299	306-326	-40.6	-27.1	0.667488
Transcript:	5' CGUCGGUGAGGAAUUGCGCCC 3'
	o|||o|o|o |o|||||||
zma-miRNA:	3' CUAGCUAUUUGGUGACGCGGG 5'
zma-miR482-3p	Li_TCONS_00048247	84-103	-35.2	-25.8	0.732955
Transcript:	5' UCGGGGGGGAUAAAGGGGGA 3'
	|||o||| ||||oo||
zma-miRNA:	3' UUACCCUCCUUGUUCCUUCU 5'
zma-miR166g-5p	Li_TCONS_00014574	19-43	-37.9	-25.6	0.675462
Transcript:	5' GGACCGGCCGGUCUCGCAGCGUUCC 3'
	||oo||o| o||o|o||||
zma-miRNA:	3' AGAGGUUGGUC----UGUUGUAAGG 5'
zma-miR319a-5p:zma-miR319c-5p	Li_TCONS_00081252	74-96	-39.1	-26.42	0.675703
Transcript:	5' GAGGGGAGAGAGGGAGAGGGCUC 3'
	||| ||| |o||||o||||
zma-miRNA:	3' CUCACCUGA---CUUCUCUCGAG 5'
zma-miR166n-5p	Boerner_Z27kG1_07658	926-945	-40.9	-28.9	0.706601
Transcript:	5' CGCCGAGCCAU-CAGCAAUUG 3'
	|o|||||||| ||o||||o
zma-miRNA:	3' GUGGCUCGGUCUGUUGUUAGG 5'
zma-miR172e	Li_TCONS_00065651	596-618	-36	-23.5	0.652778
Transcript:	5' CUGGGGCGUCGGAUCGAGGUUCU 3'
	|| o||o|| |||o||o|||o
zma-miRNA:	3' UACGUCGUAG--UAGUUCUAAGG 5'
zma-miR159e-3p	zhang_TCONS_00056321	208-228	-38.2	-28.48	0.74555
Transcript:	5' UGGAGCUCCCAGAAGGCCAGA 3'
	|||||||||| |oo|||o
zma-miRNA:	3' ACCUCGAGGGAAGUUUGGUUA 5'
zma-miR164b-3p	Boerner_Z27kG1_17564	219-235	-39.3	-27.3	0.694656
Transcript:	5' GGUGGGGAG---GGGCGCGU 3'
	|||||o||o ||||o|o|
zma-miRNA:	3' CCACCUCUUCUACCCGUGUA 5'
zma-miR528a-3p:zma-miR528b-3p	Li_TCONS_00073432	321-343	-42.2	-28.4	0.672986
Transcript:	5' ACGGGUCGGGGCACGGGCACGGG 3'
	| || |o||| o|||||o||
zma-miRNA:	3' UUACCUUCUCCG--UCCGUGUCC 5'
zma-miR166n-5p	Boerner_Z27kG1_17312	433-455	-40.9	-29.2	0.713936
Transcript:	5' CGCCG-GCCGUACGGCGGCGAUCC 3'
	|o||| |||o |o|oo|o||||
zma-miRNA:	3' GUGGCUCGGU---CUGUUGUUAGG 5'
zma-miR171f-5p	Li_TCONS_00027786	158-178	-38.8	-26.1	0.67268
Transcript:	5' CGUUGAGCCUCGUCGACAUCC 3'
	o||||||| |o|o|||||
zma-miRNA:	3' CUAACUCGGUACGGUUGUAGC 5'
zma-miR395i-5p	Li_TCONS_00047895	156-179	-40.4	-31.38	0.776733
Transcript:	5' GCGUGAGGUGCGUAGGUAGGGAAA 3'
	|||||o|||| | ||||||||
zma-miRNA:	3' AGCACUUCACGAA--CAUCCCUUG 5'
zma-miR171n-5p	Boerner_Z27kG1_20123	1069-1091	-35.8	-25.9	0.723464
Transcript:	5' UUGGAUUGGACGACUCGCCGGUC 3'
	|o||||||o|| |||o||oo|
zma-miRNA:	3' AGCCUAACUUG--GAGUGGUUAU 5'
zma-miR159e-5p	Li_TCONS_00071752	34-50	-41.8	-27.5	0.657895
Transcript:	5' GAGCAGA----GCAGGGGCUG 3'
	||o|||| |||||o||||
zma-miRNA:	3' CUUGUCUACGACGUCCUCGAC 5'
zma-miR172a:zma-miR172c-3p:zma-miR172d-3p:zma-miR172b-3p	Li_TCONS_00065651	597-618	-33.2	-23.6	0.710843
Transcript:	5' UGGGGCGUCGGAUCGAGGUUCU 3'
	|| o||o|| |||o||o||||
zma-miRNA:	3' ACGUCGUAG--UAGUUCUAAGA 5'
zma-miR159g-3p	Boerner_Z27kG1_09702	320-340	-37.6	-27.7	0.736702
Transcript:	5' CGGAGCUCCCAGUGCUCCGAC 3'
	|o||o||||| oo||||o|
zma-miRNA:	3' GUCUUGAGGGAAGUGAGGUUU 5'
zma-miR399e-5p	Li_TCONS_00097327	326-349	-41.4	-27	0.652174
Transcript:	5' GUGGCUAAGAGGGAAGAGAAGCCU 3'
	o ||o|||| ||||||||||o
zma-miRNA:	3' GGACGGUUCU---UUCUCUUCGGG 5'
zma-miR482-5p	Li_TCONS_00074927	138-158	-36.7	-24.38	0.664305
Transcript:	5' UGGGCUCGCCGUCGUUUCCCC 3'
	o||||| ||o|o||||
zma-miRNA:	3' UUCCGAGGA--AGUAGAGGGU 5'
zma-miR156b-3p	Li_TCONS_00088709	477-501	-40.8	-28.28	0.693137
Transcript:	5' GCUGAGAGGCAUGAGGAGGGUGAGU 3'
	o|||| ||o o|||||||||o
zma-miRNA:	3' UGACUGUCUA----UCUCCCACUCG 5'
zma-miR172c-5p	Li_TCONS_00044327	23-44	-36.5	-25.3	0.693151
Transcript:	5' GGCGAAUCUUCCGGUGGUGCUC 3'
	| ||||||| |||||||||
zma-miRNA:	3' ACACUUAGAA--CCACCACGAC 5'
zma-miR169i-3p:zma-miR169j-3p:zma-miR169k-3p	Li_TCONS_00091165	524-540	-36.5	-24.2	0.663014
Transcript:	5' UUGGCCAU-GAGACUGUC 3'
	o|o|||| |||||||o|
zma-miRNA:	3' GAUCGGUUCCUCUGACGG 5'
zma-miR395k-5p	Boerner_Z27kG1_14168	189-212	-36.2	-23.6	0.651934
Transcript:	5' CCAUGGAGUGCUCCCGGGGGAGGC 3'
	||o|||||| |oo|||oo|
zma-miRNA:	3' UACACUUCACGAA--CUUCCUUUG 5'
zma-miR171a-5p	Boerner_Z27kG1_20123	1069-1091	-35.8	-23.4	0.653631
Transcript:	5' UUGGAUUGGACGACUCGCCGGUC 3'
	|o |||||o|| ||||||oo|
zma-miRNA:	3' AGACUAACUUG--GAGCGGUUAU 5'
zma-miR159i-3p:zma-miR159h-3p	Boerner_Z27kG1_05478	507-526	-40	-27.7	0.6925
Transcript:	5' UCGAGCUCCCUG-ACUCCAGC 3'
	o ||||||||| ||||||o
zma-miRNA:	3' GUCUCGAGGGAAGUGAGGUUU 5'
zma-miR395k-5p	Boerner_Z27kG1_21452	380-403	-36.2	-23.6	0.651934
Transcript:	5' CCAUGGAGUGCUCCCGGGGGAGGC 3'
	||o|||||| |oo|||oo|
zma-miRNA:	3' UACACUUCACGAA--CUUCCUUUG 5'
zma-miR159g-5p:zma-miR159h-5p:zma-miR159i-5p	Li_TCONS_00012571	604-627	-37.8	-27.3	0.722222
Transcript:	5' AGGUUGGCGUGACCAAGGGGGCGC 3'
	o|||| |||| ||||o||o|
zma-miRNA:	3' AAUAACCACACU---UCCCUCGUG 5'
zma-miR171f-5p	Li_TCONS_00096642	338-357	-38.8	-25.7	0.662371
Transcript:	5' GGUUGGGCUC-GUCGGCGUCG 3'
	|o|||o||o |o|oo|o|||
zma-miRNA:	3' CUAACUCGGUACGGUUGUAGC 5'
zma-miR169n-3p	Li_TCONS_00096947	82-105	-40.4	-26.88	0.665347
Transcript:	5' CGCAGCCACCACCGAAGGCCUGUC 3'
	| ||||| |||||||||o|
zma-miRNA:	3' GAAUCGGUU----CUUCCGGACGG 5'
zma-miR164c-5p:zma-miR164a-5p:zma-miR164b-5p:zma-miR164g-5p:zma-miR164d-5p	Li_TCONS_00011715	349-371	-44.3	-32.8	0.740406
Transcript:	5' AGCAUGUGCCGUCUGCUUCUUCG 3'
	|||o||||| ||||||||o|o
zma-miRNA:	3' ACGUGCACGG--GACGAAGAGGU 5'
zma-miR395n-5p	Li_TCONS_00047895	156-179	-38.3	-28.38	0.740992
Transcript:	5' GCGUGAGGUGCGUAGGUAGGGAAA 3'
	|||||o|||| | ||||o|||
zma-miRNA:	3' AGCACUUCACGAA--CAUCUCUUG 5'
zma-miR394b-3p:zma-miR394a-3p	Boerner_Z27kG1_10860	353-375	-38.9	-26.44	0.679692
Transcript:	5' UCAUGGCGGAGGAGUGCCCGCCC 3'
	o ||||o| o|||||o||
zma-miRNA:	3' GUAACCGUCA---UACGGGUGGA 5'
zma-miR399g-5p	Boerner_Z27kG1_13975	327-345	-49.4	-35.6	0.720648
Transcript:	5' ACUGCCGGC--GGGGUUGCCC 3'
	|||||oo| ||||||||||
zma-miRNA:	3' GGACGGUUGCCCCCCAACGGG 5'
zma-miR171h-3p:zma-miR171k-3p	Li_TCONS_00082779	252-270	-37.4	-24.8	0.663102
Transcript:	5' GGUGAGAUUGG--CGGCUCAU 3'
	o|||| ||||| |||||||o
zma-miRNA:	3' UCACUAUAACCAAGCCGAGUG 5'
zma-miR482-3p	Li_TCONS_00072944	771-793	-35.2	-25.3	0.71875
Transcript:	5' CACGGGAGGGGACGCGGGGAAGC 3'
	| ||||||o o|oo|||||
zma-miRNA:	3' UUACCCUCCU---UGUUCCUUCU 5'
zma-miR171k-5p:zma-miR171h-5p	Boerner_Z27kG1_00580	730-750	-35.4	-23.6	0.666667
Transcript:	5' GCGUAGGCCGCCGCGGUGCCA 3'
	o|o| o|||| o|oo|o|||
zma-miRNA:	3' UGUACUCGGCUUUGUUAUGGU 5'
zma-miR167f-3p	Boerner_Z27kG1_02792	196-221	-43.5	-28.3	0.650575
Transcript:	5' CCGGCGACUGCGCGGCGGGCACGAUC 3'
	| o||||||| o||||||||
zma-miRNA:	3' CCACUUUGACGCG----UCGUGCUAG 5'
zma-miR160c-3p	Boerner_Z27kG1_01735	212-233	-41.5	-27.4	0.660241
Transcript:	5' AGAGCG-GGCACGUCAUGCACGC 3'
	o || ||||| |||||||||
zma-miRNA:	3' AUACGAACCGUG--GUACGUGCG 5'
zma-miR159b-5p:zma-miR159k-5p:zma-miR159j-5p	Boerner_Z27kG1_11801	143-162	-35.3	-23.7	0.671388
Transcript:	5' AGGUUGGUG-GAUGGGAGCAU 3'
	o||||| || |||||||o
zma-miRNA:	3' AAUAACCAAACUUCCCUCGUG 5'
zma-miR164c-5p:zma-miR164a-5p:zma-miR164b-5p:zma-miR164g-5p:zma-miR164d-5p	Li_TCONS_00031357	1-20	-44.3	-30.9	0.697517
Transcript:	5' CGCGCGUGCGC-GCUUCUCUC 3'
	||o||||| | |||||||o
zma-miRNA:	3' ACGUGCACGGGACGAAGAGGU 5'
zma-miR169q-3p	Li_TCONS_00041379	300-317	-39.5	-26.3	0.665823
Transcript:	5' CGCCGCCGC-GGGCCUGCC 3'
	| |||o o||||||||
zma-miRNA:	3' GAAUCGGUCUUCCGGACGG 5'
zma-miR169o-3p	Boerner_Z27kG1_03458	184-205	-40.8	-29.1	0.713235
Transcript:	5' GCUGGCUCGGCCCGGGCCUGCC 3'
	|||o||o o| o|o||||||
zma-miRNA:	3' CGAUCGGUUCU--UCUGGACGG 5'
zma-miR159i-3p:zma-miR159h-3p	Boerner_Z27kG1_09702	320-340	-40	-30.1	0.7525
Transcript:	5' CGGAGCUCCCAGUGCUCCGAC 3'
	|o|||||||| oo||||o|
zma-miRNA:	3' GUCUCGAGGGAAGUGAGGUUU 5'
zma-miR164f-5p	Li_TCONS_00011715	349-371	-44.3	-34.1	0.769752
Transcript:	5' AGCAUGUGCCGUCUGCUUCUUCG 3'
	||||o||||| ||||||||o|o
zma-miRNA:	3' UCGUGCACGG--GACGAAGAGGU 5'
zma-miR396g-5p:zma-miR396h	Boerner_Z27kG1_02332	1122-1144	-35.3	-23	0.651558
Transcript:	5' CGGUCAGGUGGCUGGCUGUGGGU 3'
	|o|| oo|oo o||||||||
zma-miRNA:	3' GUCAAGUUAUU--UCGACACCCU 5'
zma-miR395l-5p	Li_TCONS_00062888	247-268	-38.4	-28.6	0.744792
Transcript:	5' UGGUGAGGCGGAUGGAAGGGAG 3'
	||||||o| | |||||||o|
zma-miRNA:	3' ACCACUUCACAAACCUUCCUUG 5'
zma-miR171f-5p	Boerner_Z27kG1_04122	35-55	-38.8	-25.4	0.654639
Transcript:	5' AGGGGAGCCACUCCGGCGUCG 3'
	o |||||| ||oo|o|||
zma-miRNA:	3' CUAACUCGGUACGGUUGUAGC 5'
zma-miR166n-5p	Li_TCONS_00064067	1-21	-40.9	-27.9	0.682152
Transcript:	5' AACCGAGCGAGCAGGCGAUCC 3'
	||||||| || oo|o||||
zma-miRNA:	3' GUGGCUCGGUCUGUUGUUAGG 5'
zma-miR169i-3p:zma-miR169j-3p:zma-miR169k-3p	Boerner_Z27kG1_15115	783-800	-36.5	-26.1	0.715068
Transcript:	5' CUGGCCGCGUGGGCUGCC 3'
	||o|||o | o|o|||||
zma-miRNA:	3' GAUCGGUUCCUCUGACGG 5'
zma-miR164d-3p	Boerner_Z27kG1_23730	1645-1664	-38.5	-26.1	0.677922
Transcript:	5' AAGGAGAAGGCCGCCGCGUC 3'
	| |||||||| o||o|||
zma-miRNA:	3' UACCUCUUCCUCUGGUGCAC 5'
zma-miR169q-3p	Boerner_Z27kG1_03458	189-205	-39.5	-26.5	0.670886
Transcript:	5' CUCGGCCC--GGGCCUGCC 3'
	|| o||| o||||||||
zma-miRNA:	3' GAAUCGGUCUUCCGGACGG 5'
zma-miR169q-3p	Li_TCONS_00096947	82-105	-39.5	-27.4	0.693671
Transcript:	5' CGCAGCCACCACCGAAGGCCUGUC 3'
	| ||||| |||||||||o|
zma-miRNA:	3' GAAUCGGU-----CUUCCGGACGG 5'
zma-miR394b-5p:zma-miR394a-5p	Boerner_Z27kG1_10706	340-363	-39.1	-27.3	0.69821
Transcript:	5' GGAGGUGGGAGACCAAGAUGCCAA 3'
	||||||||o || o|||||||
zma-miRNA:	3' CCUCCACCU----GUCUUACGGUU 5'
zma-miR159b-5p:zma-miR159k-5p:zma-miR159j-5p	Boerner_Z27kG1_16385	143-162	-35.3	-23.7	0.671388
Transcript:	5' AGGUUGGUG-GAUGGGAGCAU 3'
	o||||| || |||||||o
zma-miRNA:	3' AAUAACCAAACUUCCCUCGUG 5'
zma-miR528a-3p:zma-miR528b-3p	zhang_TCONS_00045504	663-688	-42.2	-30.6	0.725118
Transcript:	5' AAUGGAGGGGCGCGUGCGGGUGCGGG 3'
	||||||o|o| ||o||oo|o||
zma-miRNA:	3' UUACCUUCUC-----CGUCCGUGUCC 5'
zma-miR159b-5p:zma-miR159k-5p:zma-miR159j-5p	Li_TCONS_00012571	604-627	-35.3	-23.4	0.66289
Transcript:	5' AGGUUGGCGUGACCAAGGGGGCGC 3'
	o|||| ||| ||||o||o|
zma-miRNA:	3' AAUAACCAAACU---UCCCUCGUG 5'
zma-miR167e-3p	zhang_TCONS_00077767	493-515	-38.6	-25.5	0.660622
Transcript:	5' GGCGAGAC-GCCGGCAGCGUGAUC 3'
	|o ||o|| || o||||o|||||
zma-miRNA:	3' CUACUUUGACG--UGUCGUACUAG 5'
zma-miR528b-5p:zma-miR528a-5p	Boerner_Z27kG1_10640	259-279	-44.7	-30.2	0.675615
Transcript:	5' CUUCUUUGCUCGCCUCUUCCU 3'
	||o||o||| |||o|||||
zma-miRNA:	3' GAGGAGACGUACGGGGAAGGU 5'
zma-miR164b-3p	Li_TCONS_00023490	142-160	-39.3	-27.5	0.699746
Transcript:	5' GGUGGAGAGCA-GGGCAUAG 3'
	||||||||o | |||||o|
zma-miRNA:	3' CCACCUCUUCUACCCGUGUA 5'
zma-miR169q-3p	Li_TCONS_00064018	129-152	-39.5	-27.4	0.693671
Transcript:	5' CGCAGCCACCACCGAAGGCCUGUC 3'
	| ||||| |||||||||o|
zma-miRNA:	3' GAAUCGGU-----CUUCCGGACGG 5'
zma-miR393c-5p:zma-miR393a-5p	Li_TCONS_00080809	144-164	-39.1	-25.7	0.657289
Transcript:	5' UUAUCGAUGCGAG-CCUUUGGU 3'
	|||o|||||| |||||||
zma-miRNA:	3' UCUAGUUACGCUAGGGAAACCU 5'
zma-miR398b-3p:zma-miR398a-3p	Li_TCONS_00081462	279-299	-45.3	-30.08	0.664018
Transcript:	5' CGGGGGUGAGGGGGGAAUGCG 3'
	||||||o|| |o|||oo|o
zma-miRNA:	3' GCCCCCGCUGGACUCUUGUGU 5'
zma-miR164b-3p	Li_TCONS_00062623	8-31	-39.3	-30.08	0.765394
Transcript:	5' GGUGGGGGAGCGGCUUGGGCACGG 3'
	|||||o|o|| |||||||o
zma-miRNA:	3' CCACCUCUUCU----ACCCGUGUA 5'
zma-miR171h-3p:zma-miR171k-3p	Boerner_Z27kG1_10860	672-691	-37.4	-24.7	0.660428
Transcript:	5' GGAGGUGUUGGC-CGGCUCGC 3'
	o| |o|o|||| ||||||o|
zma-miRNA:	3' UCACUAUAACCAAGCCGAGUG 5'
zma-miR156k-3p	Li_TCONS_00052119	243-266	-42.2	-32.8	0.777251
Transcript:	5' GCUGACGGAAACGAAGGAGCGAGA 3'
	||||||o|||| | ||o||||||
zma-miRNA:	3' CGACUGUCUUU-C-UCUUCGCUCG 5'
zma-miR169n-3p	Li_TCONS_00064018	104-127	-40.4	-26.88	0.665347
Transcript:	5' CGCAGCCACCACCGAAGGCCUGUC 3'
	| ||||| |||||||||o|
zma-miRNA:	3' GAAUCGGUU----CUUCCGGACGG 5'
zma-miR395k-5p	Li_TCONS_00051216	53-77	-36.2	-26.02	0.718785
Transcript:	5' GUGUGGUGUGCGAGCGGAAGGAAGC 3'
	o||||o |||| |||||||o|
zma-miRNA:	3' UACACUUCACGAA---CUUCCUUUG 5'
zma-miR482-5p	Li_TCONS_00024356	309-331	-36.7	-24.2	0.659401
Transcript:	5' UGGGUUCCUUUCUACAUUUCCCC 3'
	o||o||||| |||o||||
zma-miRNA:	3' UUCCGAGGAA----GUAGAGGGU 5'
zma-miR169q-3p	Li_TCONS_00064018	104-127	-39.5	-27.4	0.693671
Transcript:	5' CGCAGCCACCACCGAAGGCCUGUC 3'
	| ||||| |||||||||o|
zma-miRNA:	3' GAAUCGGU-----CUUCCGGACGG 5'
zma-miR164c-3p:zma-miR164h-3p	Boerner_Z27kG1_12757	443-466	-39.7	-26.6	0.670025
Transcript:	5' GGUGGAGUGGAGCCAGGGCAUGUU 3'
	|o||||| o|| ||||||oo|
zma-miRNA:	3' CUACCUCUUCU---UCCCGUGUAC 5'
zma-miR169i-3p:zma-miR169j-3p:zma-miR169k-3p	zhang_TCONS_00019849	618-635	-36.5	-24.8	0.679452
Transcript:	5' GUCGCCUCGGAGACUGCU 3'
	| ||| |||||||||o
zma-miRNA:	3' GAUCGGUUCCUCUGACGG 5'
zma-miR482-3p	Li_TCONS_00056585	185-206	-35.2	-23.4	0.664773
Transcript:	5' GCAAGGGGGACCGCAAGGAGGU 3'
	o ||o||| o||||||o|
zma-miRNA:	3' UUACCCUCCU--UGUUCCUUCU 5'
zma-miR399d-5p	Li_TCONS_00097416	279-299	-44.2	-28.88	0.653394
Transcript:	5' AUUGCCAGAAUUGGGCCACAC 3'
	||||||| |o|||||||
zma-miRNA:	3' GUACGGUCUCCUCUCGGUGUG 5'
zma-miR164h-5p	Li_TCONS_00011715	349-371	-43.6	-31.1	0.713303
Transcript:	5' AGCAUGUGCCGUCUGCUUCUUCG 3'
	o||o||||| ||||||||o|o
zma-miRNA:	3' GUGUGCACGG--GACGAAGAGGU 5'
zma-miR394b-5p:zma-miR394a-5p	Boerner_Z27kG1_06309	454-473	-39.1	-26.3	0.672634
Transcript:	5' CGAGGUGGCGAGAGUGUCAU 3'
	||||||| |||o||o||
zma-miRNA:	3' CCUCCACCUGUCUUACGGUU 5'
zma-miR395b-5p	Li_TCONS_00047896	156-179	-38.6	-28.68	0.743005
Transcript:	5' GCGUGAGGUGCGUAGGUAGGGAAA 3'
	||||o|||| | ||||||||
zma-miRNA:	3' AACACUUCACGAA--CAUCCCUUG 5'
zma-miR167j-3p	Li_TCONS_00096821	264-283	-32.4	-21.48	0.662963
Transcript:	5' GAUGAAAUGUGCACAUGAUC 3'
	o||||||o |||||||||
zma-miRNA:	3' UUACUUUGACGGUGUACUAG 5'
zma-miR482-3p	Li_TCONS_00031436	121-145	-35.2	-30.2	0.857955
Transcript:	5' GGUGGGAGGAUGAUGGCAAGGAGGA 3'
	oo|||||||| o||||||o||
zma-miRNA:	3' UUACCCUCCU-----UGUUCCUUCU 5'
zma-miR169q-3p	zhang_TCONS_00028666	216-234	-39.5	-26.9	0.681013
Transcript:	5' ACCAGCCGGCCGGCCUGCU 3'
	||||o| |||||||o
zma-miRNA:	3' GAAUCGGUCUUCCGGACGG 5'
zma-miR159e-3p	Boerner_Z27kG1_01522	880-899	-38.2	-25.2	0.659686
Transcript:	5' UGGAGCUUCGC-CAAGCCGAG 3'
	|||||||o| |||o||o|
zma-miRNA:	3' ACCUCGAGGGAAGUUUGGUUA 5'
zma-miR172b-5p:zma-miR172d-5p	Li_TCONS_00044327	23-44	-34.5	-22.7	0.657971
Transcript:	5' GGCGAAUCUUCCGGUGGUGCUC 3'
	| ||||||| |o|||||||
zma-miRNA:	3' ACACUUAGAA--CUACCACGAC 5'
zma-miR159e-3p	Li_TCONS_00012087	121-141	-38.2	-26.9	0.704188
Transcript:	5' AGGGGCUCUGUUGGAGCCAGC 3'
	||o||||o || o|o|||o
zma-miRNA:	3' ACCUCGAGGGAAGUUUGGUUA 5'
zma-miR395i-5p	Li_TCONS_00047896	156-179	-40.4	-31.38	0.776733
Transcript:	5' GCGUGAGGUGCGUAGGUAGGGAAA 3'
	|||||o|||| | ||||||||
zma-miRNA:	3' AGCACUUCACGAA--CAUCCCUUG 5'
MEF:	minimum free energy
MFEperfect:	MFE of a perfectly matched site
MFEsite:	MFE of the alignment
MFEratio:	MFEsite/MFEperfect
