# Supplementary material for: Genome-wide identification and functional analysis of lincRNAs acting as miRNA targets or decoys in maize
Source: BMC Genomics. 2015 Oct 15;16:793. doi: 10.1186/s12864-015-2024-0 (PMC4608266; doi:10.1186/s12864-015-2024-0)
Supplement: Additional file 7: — The sequence logos of the 10 conserved lincRNA as miRNA decoys. (ZIP 1503 kb) [file 12864_2015_2024_MOESM7_ESM.zip]

Archive with 10 entries (10 files):
- Additional file 7/eTM-159e-3p.pdf
- Additional file 7/eTM-160c-3p.pdf
- Additional file 7/eTM-167f-3p.pdf
- Additional file 7/eTM-169q-3p.pdf
- Additional file 7/eTM-171f-5p.pdf
- Additional file 7/eTM-319a-5p_319c-5p.pdf
- Additional file 7/eTM-394b-3p_394a-3p.pdf
- Additional file 7/eTM-395k-5p.pdf
- Additional file 7/eTM-482-3p.pdf
- Additional file 7/eTM-528a-3p_zma-miR528b-3p.pdf
