# Supplementary material for: Genome-wide identification and functional analysis of lincRNAs acting as miRNA targets or decoys in maize
Source: BMC Genomics. 2015 Oct 15;16:793. doi: 10.1186/s12864-015-2024-0 (PMC4608266; doi:10.1186/s12864-015-2024-0)
Supplement: Additional file 8: — The nodes and edges information of miRNA-lincRNA-mRNA networks. (XLS 755 kb) [file 12864_2015_2024_MOESM8_ESM.xls]

## Sheet: Sheet1
Additional file 8. The nodes and edges information of miRNA-lincRNA-mRNA networks.
Zma-miRNAs	miRNA targets or miRNA decoys
zma-miR156a-3p	LD:Li_TCONS_00044513
zma-miR156a-3p	MD:GRMZM2G016564_T01
zma-miR156a-3p	MD:GRMZM2G031536_T01
zma-miR156a-3p	MD:GRMZM2G059207_T01
zma-miR156a-3p	MD:GRMZM2G066820_T02
zma-miR156a-3p	MD:GRMZM2G094808_T01
zma-miR156a-3p	MD:GRMZM2G130213_T01
zma-miR156a-3p	MD:GRMZM2G167422_T01
zma-miR156a-3p	MD:GRMZM2G179274_T01
zma-miR156a-3p	MD:GRMZM2G353469_T01
zma-miR156a-3p	MD:GRMZM2G383937_T01
zma-miR156a-3p	MD:GRMZM2G421899_T01
zma-miR156a-3p	MD:GRMZM2G421899_T02
zma-miR156a-3p	MD:GRMZM2G421899_T03
zma-miR156a-3p	MD:GRMZM2G443560_T01
zma-miR156a-3p	MD:GRMZM5G876303_T01
zma-miR156a-3p	MT:AC233979.1_FGT006
zma-miR156a-3p	MT:GRMZM2G001645_T01
zma-miR156a-3p	MT:GRMZM2G022242_T01
zma-miR156a-3p	MT:GRMZM2G041407_T01
zma-miR156a-3p	MT:GRMZM2G050371_T01
zma-miR156a-3p	MT:GRMZM2G058095_T01
zma-miR156a-3p	MT:GRMZM2G073079_T03
zma-miR156a-3p	MT:GRMZM2G076348_T02
zma-miR156a-3p	MT:GRMZM2G086389_T01
zma-miR156a-3p	MT:GRMZM2G089244_T01
zma-miR156a-3p	MT:GRMZM2G093962_T05
zma-miR156a-3p	MT:GRMZM2G097116_T01
zma-miR156a-3p	MT:GRMZM2G097856_T02
zma-miR156a-3p	MT:GRMZM2G100873_T01
zma-miR156a-3p	MT:GRMZM2G100976_T01
zma-miR156a-3p	MT:GRMZM2G103490_T01
zma-miR156a-3p	MT:GRMZM2G107199_T01
zma-miR156a-3p	MT:GRMZM2G110862_T02
zma-miR156a-3p	MT:GRMZM2G146472_T01
zma-miR156a-3p	MT:GRMZM2G146472_T03
zma-miR156a-3p	MT:GRMZM2G162409_T02
zma-miR156a-3p	MT:GRMZM2G175576_T03
zma-miR156a-3p	MT:GRMZM2G178319_T01
zma-miR156a-3p	MT:GRMZM2G305900_T01
zma-miR156a-3p	MT:GRMZM2G310115_T04
zma-miR156a-3p	MT:GRMZM2G329740_T01
zma-miR156a-3p	MT:GRMZM2G329740_T02
zma-miR156a-3p	MT:GRMZM2G348319_T01
zma-miR156a-3p	MT:GRMZM2G378515_T02
zma-miR156a-3p	MT:GRMZM2G394528_T04
zma-miR156a-3p	MT:GRMZM2G445905_T03
zma-miR156a-3p	MT:GRMZM2G472651_T01
zma-miR156a-3p	MT:GRMZM2G472651_T02
zma-miR156a-3p	MT:GRMZM5G808899_T01
zma-miR156a-3p	MT:GRMZM5G844096_T01
zma-miR156a-3p	MT:GRMZM5G854138_T01
zma-miR156a-3p	MT:GRMZM5G854138_T02
zma-miR156b-3p	LD:Li_TCONS_00088709
zma-miR156b-3p	MD:AC191421.3_FGT001
zma-miR156b-3p	MD:AC204437.3_FGT004
zma-miR156b-3p	MD:AC205574.3_FGT006
zma-miR156b-3p	MD:AC207732.3_FGT010
zma-miR156b-3p	MD:GRMZM2G005052_T01
zma-miR156b-3p	MD:GRMZM2G011708_T01
zma-miR156b-3p	MD:GRMZM2G034672_T01
zma-miR156b-3p	MD:GRMZM2G039419_T01
zma-miR156b-3p	MD:GRMZM2G054380_T04
zma-miR156b-3p	MD:GRMZM2G058138_T01
zma-miR156b-3p	MD:GRMZM2G058138_T02
zma-miR156b-3p	MD:GRMZM2G058138_T03
zma-miR156b-3p	MD:GRMZM2G062554_T01
zma-miR156b-3p	MD:GRMZM2G062554_T02
zma-miR156b-3p	MD:GRMZM2G062554_T03
zma-miR156b-3p	MD:GRMZM2G063897_T01
zma-miR156b-3p	MD:GRMZM2G063897_T02
zma-miR156b-3p	MD:GRMZM2G063897_T03
zma-miR156b-3p	MD:GRMZM2G063897_T04
zma-miR156b-3p	MD:GRMZM2G063897_T05
zma-miR156b-3p	MD:GRMZM2G063897_T06
zma-miR156b-3p	MD:GRMZM2G091900_T01
zma-miR156b-3p	MD:GRMZM2G103544_T01
zma-miR156b-3p	MD:GRMZM2G103544_T02
zma-miR156b-3p	MD:GRMZM2G116846_T01
zma-miR156b-3p	MD:GRMZM2G116846_T02
zma-miR156b-3p	MD:GRMZM2G124441_T01
zma-miR156b-3p	MD:GRMZM2G133646_T01
zma-miR156b-3p	MD:GRMZM2G135927_T01
zma-miR156b-3p	MD:GRMZM2G137236_T01
zma-miR156b-3p	MD:GRMZM2G154460_T01
zma-miR156b-3p	MD:GRMZM2G159475_T01
zma-miR156b-3p	MD:GRMZM2G159475_T02
zma-miR156b-3p	MD:GRMZM2G160971_T01
zma-miR156b-3p	MD:GRMZM2G161610_T01
zma-miR156b-3p	MD:GRMZM2G170116_T01
zma-miR156b-3p	MD:GRMZM2G307561_T01
zma-miR156b-3p	MD:GRMZM2G307561_T03
zma-miR156b-3p	MD:GRMZM2G335052_T01
zma-miR156b-3p	MD:GRMZM2G341460_T01
zma-miR156b-3p	MD:GRMZM2G365053_T01
zma-miR156b-3p	MD:GRMZM2G377563_T01
zma-miR156b-3p	MD:GRMZM2G378580_T01
zma-miR156b-3p	MD:GRMZM2G378580_T02
zma-miR156b-3p	MD:GRMZM2G378580_T04
zma-miR156b-3p	MD:GRMZM2G378580_T05
zma-miR156b-3p	MD:GRMZM2G378580_T06
zma-miR156b-3p	MD:GRMZM2G378580_T07
zma-miR156b-3p	MD:GRMZM2G386125_T01
zma-miR156b-3p	MD:GRMZM2G470974_T01
zma-miR156b-3p	MD:GRMZM2G471525_T01
zma-miR156b-3p	MD:GRMZM5G806432_T01
zma-miR156b-3p	MD:GRMZM5G874178_T01
zma-miR156b-3p	MT:GRMZM2G004412_T01
zma-miR156b-3p	MT:GRMZM2G010142_T02
zma-miR156b-3p	MT:GRMZM2G041697_T01
zma-miR156b-3p	MT:GRMZM2G041697_T02
zma-miR156b-3p	MT:GRMZM2G048912_T01
zma-miR156b-3p	MT:GRMZM2G059029_T01
zma-miR156b-3p	MT:GRMZM2G065030_T01
zma-miR156b-3p	MT:GRMZM2G076981_T01
zma-miR156b-3p	MT:GRMZM2G089248_T01
zma-miR156b-3p	MT:GRMZM2G101020_T01
zma-miR156b-3p	MT:GRMZM2G104047_T01
zma-miR156b-3p	MT:GRMZM2G137409_T01
zma-miR156b-3p	MT:GRMZM2G175576_T03
zma-miR156b-3p	MT:GRMZM2G307992_T01
zma-miR156b-3p	MT:GRMZM2G307992_T02
zma-miR156b-3p	MT:GRMZM2G368908_T01
zma-miR156b-3p	MT:GRMZM2G368908_T02
zma-miR156b-3p	MT:GRMZM2G368908_T03
zma-miR156b-3p	MT:GRMZM2G381071_T01
zma-miR156b-3p	MT:GRMZM2G397661_T01
zma-miR156b-3p	MT:GRMZM2G473147_T01
zma-miR156e-3p	LT:Li_TCONS_00080887
zma-miR156e-3p	MD:AC149829.2_FGT006
zma-miR156e-3p	MD:AC207888.3_FGT009
zma-miR156e-3p	MD:AC210204.3_FGT002
zma-miR156e-3p	MD:GRMZM2G012200_T01
zma-miR156e-3p	MD:GRMZM2G012200_T02
zma-miR156e-3p	MD:GRMZM2G016318_T01
zma-miR156e-3p	MD:GRMZM2G030080_T01
zma-miR156e-3p	MD:GRMZM2G035785_T01
zma-miR156e-3p	MD:GRMZM2G052336_T01
zma-miR156e-3p	MD:GRMZM2G052336_T02
zma-miR156e-3p	MD:GRMZM2G052336_T03
zma-miR156e-3p	MD:GRMZM2G070553_T01
zma-miR156e-3p	MD:GRMZM2G070553_T02
zma-miR156e-3p	MD:GRMZM2G092923_T01
zma-miR156e-3p	MD:GRMZM2G092923_T02
zma-miR156e-3p	MD:GRMZM2G099740_T01
zma-miR156e-3p	MD:GRMZM2G105219_T01
zma-miR156e-3p	MD:GRMZM2G106218_T01
zma-miR156e-3p	MD:GRMZM2G120085_T02
zma-miR156e-3p	MD:GRMZM2G129291_T01
zma-miR156e-3p	MD:GRMZM2G138494_T01
zma-miR156e-3p	MD:GRMZM2G139066_T01
zma-miR156e-3p	MD:GRMZM2G139066_T02
zma-miR156e-3p	MD:GRMZM2G149567_T01
zma-miR156e-3p	MD:GRMZM2G318220_T01
zma-miR156e-3p	MD:GRMZM2G341083_T01
zma-miR156e-3p	MD:GRMZM2G348993_T01
zma-miR156e-3p	MD:GRMZM2G359904_T01
zma-miR156e-3p	MD:GRMZM2G361220_T02
zma-miR156e-3p	MD:GRMZM2G361220_T04
zma-miR156e-3p	MD:GRMZM2G375448_T01
zma-miR156e-3p	MD:GRMZM2G450055_T01
zma-miR156e-3p	MD:GRMZM2G455568_T01
zma-miR156e-3p	MD:GRMZM2G476637_T01
zma-miR156e-3p	MD:GRMZM2G476637_T02
zma-miR156e-3p	MD:GRMZM2G476637_T03
zma-miR156e-3p	MD:GRMZM2G476637_T04
zma-miR156e-3p	MD:GRMZM5G814159_T01
zma-miR156e-3p	MD:GRMZM5G819257_T01
zma-miR156e-3p	MD:GRMZM5G856966_T01
zma-miR156e-3p	MD:GRMZM5G856966_T02
zma-miR156e-3p	MD:GRMZM6G272542_T01
zma-miR156e-3p	MT:GRMZM2G011862_T01
zma-miR156e-3p	MT:GRMZM2G013581_T01
zma-miR156e-3p	MT:GRMZM2G017991_T01
zma-miR156e-3p	MT:GRMZM2G028218_T02
zma-miR156e-3p	MT:GRMZM2G031210_T01
zma-miR156e-3p	MT:GRMZM2G041163_T01
zma-miR156e-3p	MT:GRMZM2G043414_T01
zma-miR156e-3p	MT:GRMZM2G056988_T04
zma-miR156e-3p	MT:GRMZM2G064111_T01
zma-miR156e-3p	MT:GRMZM2G070487_T01
zma-miR156e-3p	MT:GRMZM2G070487_T04
zma-miR156e-3p	MT:GRMZM2G097141_T01
zma-miR156e-3p	MT:GRMZM2G104882_T01
zma-miR156e-3p	MT:GRMZM2G104942_T03
zma-miR156e-3p	MT:GRMZM2G114570_T01
zma-miR156e-3p	MT:GRMZM2G114570_T03
zma-miR156e-3p	MT:GRMZM2G114570_T04
zma-miR156e-3p	MT:GRMZM2G116557_T03
zma-miR156e-3p	MT:GRMZM2G116592_T01
zma-miR156e-3p	MT:GRMZM2G132804_T02
zma-miR156e-3p	MT:GRMZM2G144739_T01
zma-miR156e-3p	MT:GRMZM2G144739_T03
zma-miR156e-3p	MT:GRMZM2G144739_T04
zma-miR156e-3p	MT:GRMZM2G152089_T01
zma-miR156e-3p	MT:GRMZM2G173424_T01
zma-miR156e-3p	MT:GRMZM2G319878_T01
zma-miR156e-3p	MT:GRMZM2G412441_T01
zma-miR156e-3p	MT:GRMZM2G413829_T01
zma-miR156e-3p	MT:GRMZM5G807217_T01
zma-miR156e-3p	MT:GRMZM5G834758_T01
zma-miR156e-3p	MT:GRMZM5G834758_T02
zma-miR156e-3p	MT:GRMZM5G839763_T01
zma-miR156e-3p	MT:GRMZM5G875238_T01
zma-miR156e-3p	MT:GRMZM5G887647_T04
zma-miR156h-3p	LT:zhang_TCONS_00012690
zma-miR156h-3p	MD:AC209169.3_FGT007
zma-miR156h-3p	MD:AC210204.3_FGT002
zma-miR156h-3p	MD:GRMZM2G006678_T01
zma-miR156h-3p	MD:GRMZM2G008539_T01
zma-miR156h-3p	MD:GRMZM2G012200_T01
zma-miR156h-3p	MD:GRMZM2G012200_T02
zma-miR156h-3p	MD:GRMZM2G016318_T01
zma-miR156h-3p	MD:GRMZM2G035785_T01
zma-miR156h-3p	MD:GRMZM2G039683_T01
zma-miR156h-3p	MD:GRMZM2G039683_T02
zma-miR156h-3p	MD:GRMZM2G039683_T03
zma-miR156h-3p	MD:GRMZM2G042576_T01
zma-miR156h-3p	MD:GRMZM2G070553_T01
zma-miR156h-3p	MD:GRMZM2G070553_T02
zma-miR156h-3p	MD:GRMZM2G081387_T01
zma-miR156h-3p	MD:GRMZM2G088653_T01
zma-miR156h-3p	MD:GRMZM2G088653_T02
zma-miR156h-3p	MD:GRMZM2G088653_T03
zma-miR156h-3p	MD:GRMZM2G089484_T01
zma-miR156h-3p	MD:GRMZM2G089698_T01
zma-miR156h-3p	MD:GRMZM2G092923_T01
zma-miR156h-3p	MD:GRMZM2G092923_T02
zma-miR156h-3p	MD:GRMZM2G099740_T01
zma-miR156h-3p	MD:GRMZM2G115420_T01
zma-miR156h-3p	MD:GRMZM2G115420_T02
zma-miR156h-3p	MD:GRMZM2G120085_T01
zma-miR156h-3p	MD:GRMZM2G120085_T02
zma-miR156h-3p	MD:GRMZM2G127421_T01
zma-miR156h-3p	MD:GRMZM2G129291_T01
zma-miR156h-3p	MD:GRMZM2G132780_T01
zma-miR156h-3p	MD:GRMZM2G132780_T02
zma-miR156h-3p	MD:GRMZM2G139066_T01
zma-miR156h-3p	MD:GRMZM2G139066_T02
zma-miR156h-3p	MD:GRMZM2G149567_T01
zma-miR156h-3p	MD:GRMZM2G150024_T01
zma-miR156h-3p	MD:GRMZM2G150024_T02
zma-miR156h-3p	MD:GRMZM2G150024_T03
zma-miR156h-3p	MD:GRMZM2G172098_T01
zma-miR156h-3p	MD:GRMZM2G341083_T01
zma-miR156h-3p	MD:GRMZM2G347841_T01
zma-miR156h-3p	MD:GRMZM2G348993_T01
zma-miR156h-3p	MD:GRMZM2G359904_T01
zma-miR156h-3p	MD:GRMZM2G361220_T02
zma-miR156h-3p	MD:GRMZM2G361220_T04
zma-miR156h-3p	MD:GRMZM2G413055_T01
zma-miR156h-3p	MD:GRMZM2G444801_T01
zma-miR156h-3p	MD:GRMZM2G450055_T01
zma-miR156h-3p	MD:GRMZM2G455568_T01
zma-miR156h-3p	MD:GRMZM2G476637_T01
zma-miR156h-3p	MD:GRMZM2G476637_T02
zma-miR156h-3p	MD:GRMZM2G476637_T03
zma-miR156h-3p	MD:GRMZM2G476637_T04
zma-miR156h-3p	MD:GRMZM2G479746_T01
zma-miR156h-3p	MD:GRMZM2G479746_T02
zma-miR156h-3p	MD:GRMZM5G814159_T01
zma-miR156h-3p	MD:GRMZM5G819257_T01
zma-miR156h-3p	MD:GRMZM5G856966_T01
zma-miR156h-3p	MD:GRMZM5G856966_T02
zma-miR156h-3p	MT:AC210013.4_FGT018
zma-miR156h-3p	MT:GRMZM2G069976_T01
zma-miR156h-3p	MT:GRMZM2G096764_T01
zma-miR156h-3p	MT:GRMZM2G096764_T02
zma-miR156h-3p	MT:GRMZM2G113655_T01
zma-miR156h-3p	MT:GRMZM2G119300_T01
zma-miR156h-3p	MT:GRMZM2G122284_T01
zma-miR156h-3p	MT:GRMZM2G128056_T01
zma-miR156h-3p	MT:GRMZM2G128056_T02
zma-miR156h-3p	MT:GRMZM2G139621_T01
zma-miR156h-3p	MT:GRMZM2G150648_T03
zma-miR156h-3p	MT:GRMZM2G150648_T04
zma-miR156h-3p	MT:GRMZM2G150648_T05
zma-miR156h-3p	MT:GRMZM2G156348_T01
zma-miR156h-3p	MT:GRMZM2G174147_T01
zma-miR156h-3p	MT:GRMZM2G177229_T02
zma-miR156h-3p	MT:GRMZM2G177229_T03
zma-miR156h-3p	MT:GRMZM2G177229_T05
zma-miR156h-3p	MT:GRMZM2G177229_T06
zma-miR156h-3p	MT:GRMZM2G177229_T07
zma-miR156h-3p	MT:GRMZM2G177229_T08
zma-miR156h-3p	MT:GRMZM2G180612_T07
zma-miR156h-3p	MT:GRMZM2G350410_T01
zma-miR156h-3p	MT:GRMZM2G394450_T01
zma-miR156h-3p	MT:GRMZM2G412937_T02
zma-miR156h-3p	MT:GRMZM2G443881_T01
zma-miR159a-5p	LD:Li_TCONS_00096446
zma-miR159a-5p	MD:AC183509.1_FGT001
zma-miR159a-5p	MD:GRMZM2G023335_T01
zma-miR159a-5p	MD:GRMZM2G023335_T03
zma-miR159a-5p	MD:GRMZM2G031991_T01
zma-miR159a-5p	MD:GRMZM2G034846_T01
zma-miR159a-5p	MD:GRMZM2G038153_T01
zma-miR159a-5p	MD:GRMZM2G047626_T01
zma-miR159a-5p	MD:GRMZM2G053507_T01
zma-miR159a-5p	MD:GRMZM2G053507_T02
zma-miR159a-5p	MD:GRMZM2G057749_T01
zma-miR159a-5p	MD:GRMZM2G066820_T01
zma-miR159a-5p	MD:GRMZM2G130149_T02
zma-miR159a-5p	MD:GRMZM2G130149_T04
zma-miR159a-5p	MD:GRMZM2G130149_T05
zma-miR159a-5p	MD:GRMZM2G130149_T06
zma-miR159a-5p	MD:GRMZM2G171080_T01
zma-miR159a-5p	MD:GRMZM2G171080_T02
zma-miR159a-5p	MD:GRMZM2G318860_T02
zma-miR159a-5p	MD:GRMZM2G418916_T01
zma-miR159a-5p	MD:GRMZM2G418916_T02
zma-miR159a-5p	MD:GRMZM2G418916_T03
zma-miR159a-5p	MD:GRMZM2G459568_T01
zma-miR159a-5p	MD:GRMZM2G477236_T01
zma-miR159a-5p	MD:GRMZM2G477236_T02
zma-miR159a-5p	MD:GRMZM2G477236_T03
zma-miR159a-5p	MD:GRMZM5G853717_T01
zma-miR159a-5p	MT:AC226235.2_FGT002
zma-miR159a-5p	MT:GRMZM2G041050_T06
zma-miR159a-5p	MT:GRMZM2G045714_T01
zma-miR159a-5p	MT:GRMZM2G067176_T01
zma-miR159a-5p	MT:GRMZM2G067176_T02
zma-miR159a-5p	MT:GRMZM2G131683_T01
zma-miR159a-5p	MT:GRMZM2G178787_T03
zma-miR159a-5p	MT:GRMZM5G889371_T01
zma-miR159a-5p	MT:GRMZM5G889371_T02
zma-miR159b-5p:zma-miR159k-5p:zma-miR159j-5p	LD:Boerner_Z27kG1_11801
zma-miR159b-5p:zma-miR159k-5p:zma-miR159j-5p	LD:Boerner_Z27kG1_16385
zma-miR159b-5p:zma-miR159k-5p:zma-miR159j-5p	LD:Li_TCONS_00012571
zma-miR159b-5p:zma-miR159k-5p:zma-miR159j-5p	MD:AC194485.3_FGT002
zma-miR159b-5p:zma-miR159k-5p:zma-miR159j-5p	MD:AC204051.3_FGT001
zma-miR159b-5p:zma-miR159k-5p:zma-miR159j-5p	MD:AC213670.4_FGT004
zma-miR159b-5p:zma-miR159k-5p:zma-miR159j-5p	MD:AC216731.3_FGT001
zma-miR159b-5p:zma-miR159k-5p:zma-miR159j-5p	MD:AC234185.1_FGT002
zma-miR159b-5p:zma-miR159k-5p:zma-miR159j-5p	MD:GRMZM2G000674_T01
zma-miR159b-5p:zma-miR159k-5p:zma-miR159j-5p	MD:GRMZM2G000674_T02
zma-miR159b-5p:zma-miR159k-5p:zma-miR159j-5p	MD:GRMZM2G017805_T01
zma-miR159b-5p:zma-miR159k-5p:zma-miR159j-5p	MD:GRMZM2G017805_T02
zma-miR159b-5p:zma-miR159k-5p:zma-miR159j-5p	MD:GRMZM2G017805_T03
zma-miR159b-5p:zma-miR159k-5p:zma-miR159j-5p	MD:GRMZM2G051793_T01
zma-miR159b-5p:zma-miR159k-5p:zma-miR159j-5p	MD:GRMZM2G051912_T01
zma-miR159b-5p:zma-miR159k-5p:zma-miR159j-5p	MD:GRMZM2G057237_T01
zma-miR159b-5p:zma-miR159k-5p:zma-miR159j-5p	MD:GRMZM2G057237_T02
zma-miR159b-5p:zma-miR159k-5p:zma-miR159j-5p	MD:GRMZM2G058870_T01
zma-miR159b-5p:zma-miR159k-5p:zma-miR159j-5p	MD:GRMZM2G082330_T02
zma-miR159b-5p:zma-miR159k-5p:zma-miR159j-5p	MD:GRMZM2G086190_T01
zma-miR159b-5p:zma-miR159k-5p:zma-miR159j-5p	MD:GRMZM2G086190_T02
zma-miR159b-5p:zma-miR159k-5p:zma-miR159j-5p	MD:GRMZM2G093291_T01
zma-miR159b-5p:zma-miR159k-5p:zma-miR159j-5p	MD:GRMZM2G093291_T02
zma-miR159b-5p:zma-miR159k-5p:zma-miR159j-5p	MD:GRMZM2G105025_T01
zma-miR159b-5p:zma-miR159k-5p:zma-miR159j-5p	MD:GRMZM2G111579_T01
zma-miR159b-5p:zma-miR159k-5p:zma-miR159j-5p	MD:GRMZM2G125378_T01
zma-miR159b-5p:zma-miR159k-5p:zma-miR159j-5p	MD:GRMZM2G127134_T01
zma-miR159b-5p:zma-miR159k-5p:zma-miR159j-5p	MD:GRMZM2G127134_T02
zma-miR159b-5p:zma-miR159k-5p:zma-miR159j-5p	MD:GRMZM2G159660_T01
zma-miR159b-5p:zma-miR159k-5p:zma-miR159j-5p	MD:GRMZM2G159660_T02
zma-miR159b-5p:zma-miR159k-5p:zma-miR159j-5p	MD:GRMZM2G161988_T01
zma-miR159b-5p:zma-miR159k-5p:zma-miR159j-5p	MD:GRMZM2G161988_T05
zma-miR159b-5p:zma-miR159k-5p:zma-miR159j-5p	MD:GRMZM2G170646_T01
zma-miR159b-5p:zma-miR159k-5p:zma-miR159j-5p	MD:GRMZM2G178289_T01
zma-miR159b-5p:zma-miR159k-5p:zma-miR159j-5p	MD:GRMZM2G178289_T02
zma-miR159b-5p:zma-miR159k-5p:zma-miR159j-5p	MD:GRMZM2G315072_T01
zma-miR159b-5p:zma-miR159k-5p:zma-miR159j-5p	MD:GRMZM2G315072_T03
zma-miR159b-5p:zma-miR159k-5p:zma-miR159j-5p	MD:GRMZM2G315072_T04
zma-miR159b-5p:zma-miR159k-5p:zma-miR159j-5p	MD:GRMZM2G405071_T01
zma-miR159b-5p:zma-miR159k-5p:zma-miR159j-5p	MD:GRMZM2G409224_T02
zma-miR159b-5p:zma-miR159k-5p:zma-miR159j-5p	MD:GRMZM2G414949_T01
zma-miR159b-5p:zma-miR159k-5p:zma-miR159j-5p	MD:GRMZM2G701675_T01
zma-miR159b-5p:zma-miR159k-5p:zma-miR159j-5p	MT:GRMZM2G077131_T01
zma-miR159b-5p:zma-miR159k-5p:zma-miR159j-5p	MT:GRMZM2G381453_T01
zma-miR159d-3p:zma-miR159c-3p	LD:zhang_TCONS_00029225
zma-miR159d-3p:zma-miR159c-3p	LT:Boerner_Z27kG1_14953
zma-miR159d-3p:zma-miR159c-3p	MD:AC191305.3_FGT002
zma-miR159d-3p:zma-miR159c-3p	MD:AC197242.3_FGT001
zma-miR159d-3p:zma-miR159c-3p	MD:AC204569.3_FGT002
zma-miR159d-3p:zma-miR159c-3p	MD:GRMZM2G000818_T01
zma-miR159d-3p:zma-miR159c-3p	MD:GRMZM2G000818_T02
zma-miR159d-3p:zma-miR159c-3p	MD:GRMZM2G004445_T01
zma-miR159d-3p:zma-miR159c-3p	MD:GRMZM2G015793_T01
zma-miR159d-3p:zma-miR159c-3p	MD:GRMZM2G021364_T01
zma-miR159d-3p:zma-miR159c-3p	MD:GRMZM2G033785_T01
zma-miR159d-3p:zma-miR159c-3p	MD:GRMZM2G038669_T01
zma-miR159d-3p:zma-miR159c-3p	MD:GRMZM2G049608_T01
zma-miR159d-3p:zma-miR159c-3p	MD:GRMZM2G062009_T02
zma-miR159d-3p:zma-miR159c-3p	MD:GRMZM2G064941_T01
zma-miR159d-3p:zma-miR159c-3p	MD:GRMZM2G076544_T01
zma-miR159d-3p:zma-miR159c-3p	MD:GRMZM2G076950_T01
zma-miR159d-3p:zma-miR159c-3p	MD:GRMZM2G077836_T01
zma-miR159d-3p:zma-miR159c-3p	MD:GRMZM2G087570_T01
zma-miR159d-3p:zma-miR159c-3p	MD:GRMZM2G087896_T02
zma-miR159d-3p:zma-miR159c-3p	MD:GRMZM2G087896_T03
zma-miR159d-3p:zma-miR159c-3p	MD:GRMZM2G089567_T02
zma-miR159d-3p:zma-miR159c-3p	MD:GRMZM2G089567_T03
zma-miR159d-3p:zma-miR159c-3p	MD:GRMZM2G092661_T01
zma-miR159d-3p:zma-miR159c-3p	MD:GRMZM2G092661_T02
zma-miR159d-3p:zma-miR159c-3p	MD:GRMZM2G092661_T03
zma-miR159d-3p:zma-miR159c-3p	MD:GRMZM2G097641_T01
zma-miR159d-3p:zma-miR159c-3p	MD:GRMZM2G097641_T02
zma-miR159d-3p:zma-miR159c-3p	MD:GRMZM2G121083_T01
zma-miR159d-3p:zma-miR159c-3p	MD:GRMZM2G122274_T01
zma-miR159d-3p:zma-miR159c-3p	MD:GRMZM2G143804_T01
zma-miR159d-3p:zma-miR159c-3p	MD:GRMZM2G145045_T01
zma-miR159d-3p:zma-miR159c-3p	MD:GRMZM2G165805_T01
zma-miR159d-3p:zma-miR159c-3p	MD:GRMZM2G166208_T01
zma-miR159d-3p:zma-miR159c-3p	MD:GRMZM2G169114_T01
zma-miR159d-3p:zma-miR159c-3p	MD:GRMZM2G169114_T02
zma-miR159d-3p:zma-miR159c-3p	MD:GRMZM2G171031_T01
zma-miR159d-3p:zma-miR159c-3p	MD:GRMZM2G171031_T02
zma-miR159d-3p:zma-miR159c-3p	MD:GRMZM2G171031_T03
zma-miR159d-3p:zma-miR159c-3p	MD:GRMZM2G171031_T04
zma-miR159d-3p:zma-miR159c-3p	MD:GRMZM2G347645_T01
zma-miR159d-3p:zma-miR159c-3p	MD:GRMZM2G359929_T01
zma-miR159d-3p:zma-miR159c-3p	MD:GRMZM2G399602_T01
zma-miR159d-3p:zma-miR159c-3p	MD:GRMZM2G399604_T01
zma-miR159d-3p:zma-miR159c-3p	MD:GRMZM2G414696_T01
zma-miR159d-3p:zma-miR159c-3p	MD:GRMZM2G431885_T01
zma-miR159d-3p:zma-miR159c-3p	MD:GRMZM2G433076_T01
zma-miR159d-3p:zma-miR159c-3p	MD:GRMZM2G434445_T01
zma-miR159d-3p:zma-miR159c-3p	MD:GRMZM2G435589_T01
zma-miR159d-3p:zma-miR159c-3p	MD:GRMZM2G438077_T02
zma-miR159d-3p:zma-miR159c-3p	MD:GRMZM2G453575_T01
zma-miR159d-3p:zma-miR159c-3p	MD:GRMZM2G459752_T01
zma-miR159d-3p:zma-miR159c-3p	MD:GRMZM2G461537_T01
zma-miR159d-3p:zma-miR159c-3p	MD:GRMZM2G461537_T02
zma-miR159d-3p:zma-miR159c-3p	MD:GRMZM2G471745_T01
zma-miR159d-3p:zma-miR159c-3p	MD:GRMZM2G472376_T01
zma-miR159d-3p:zma-miR159c-3p	MD:GRMZM2G472376_T02
zma-miR159d-3p:zma-miR159c-3p	MD:GRMZM2G556078_T01
zma-miR159d-3p:zma-miR159c-3p	MD:GRMZM2G568636_T01
zma-miR159d-3p:zma-miR159c-3p	MD:GRMZM5G823990_T01
zma-miR159d-3p:zma-miR159c-3p	MD:GRMZM5G832994_T01
zma-miR159d-3p:zma-miR159c-3p	MD:GRMZM5G835463_T01
zma-miR159d-3p:zma-miR159c-3p	MD:GRMZM5G854655_T01
zma-miR159d-3p:zma-miR159c-3p	MT:GRMZM2G012119_T01
zma-miR159d-3p:zma-miR159c-3p	MT:GRMZM2G012119_T05
zma-miR159d-3p:zma-miR159c-3p	MT:GRMZM2G012119_T06
zma-miR159d-3p:zma-miR159c-3p	MT:GRMZM2G012119_T07
zma-miR159d-3p:zma-miR159c-3p	MT:GRMZM2G019986_T01
zma-miR159d-3p:zma-miR159c-3p	MT:GRMZM2G024484_T01
zma-miR159d-3p:zma-miR159c-3p	MT:GRMZM2G025882_T01
zma-miR159d-3p:zma-miR159c-3p	MT:GRMZM2G040209_T02
zma-miR159d-3p:zma-miR159c-3p	MT:GRMZM2G044629_T01
zma-miR159d-3p:zma-miR159c-3p	MT:GRMZM2G065105_T04
zma-miR159d-3p:zma-miR159c-3p	MT:GRMZM2G098496_T01
zma-miR159d-3p:zma-miR159c-3p	MT:GRMZM2G139688_T01
zma-miR159d-3p:zma-miR159c-3p	MT:GRMZM2G152390_T02
zma-miR159d-3p:zma-miR159c-3p	MT:GRMZM2G176235_T01
zma-miR159d-3p:zma-miR159c-3p	MT:GRMZM2G178650_T01
zma-miR159d-3p:zma-miR159c-3p	MT:GRMZM2G341658_T01
zma-miR159d-3p:zma-miR159c-3p	MT:GRMZM2G426336_T01
zma-miR159d-3p:zma-miR159c-3p	MT:GRMZM2G434252_T02
zma-miR159d-3p:zma-miR159c-3p	MT:GRMZM5G855924_T01
zma-miR159d-3p:zma-miR159c-3p	MT:GRMZM5G862488_T03
zma-miR159d-3p:zma-miR159c-3p	MT:GRMZM5G862488_T04
zma-miR159e-3p	LD:Boerner_Z27kG1_01522
zma-miR159e-3p	LD:Boerner_Z27kG1_22626
zma-miR159e-3p	LD:Li_TCONS_00012087
zma-miR159e-3p	LD:zhang_TCONS_00056321
zma-miR159e-3p	MD:AC185254.4_FGT002
zma-miR159e-3p	MD:AC191246.3_FGT004
zma-miR159e-3p	MD:AC195785.3_FGT004
zma-miR159e-3p	MD:AC202384.4_FGT009
zma-miR159e-3p	MD:AC206262.3_FGT004
zma-miR159e-3p	MD:AC209050.3_FGT003
zma-miR159e-3p	MD:AC211652.4_FGT003
zma-miR159e-3p	MD:AC212394.4_FGT010
zma-miR159e-3p	MD:GRMZM2G005146_T01
zma-miR159e-3p	MD:GRMZM2G012183_T01
zma-miR159e-3p	MD:GRMZM2G021401_T01
zma-miR159e-3p	MD:GRMZM2G021831_T01
zma-miR159e-3p	MD:GRMZM2G022242_T01
zma-miR159e-3p	MD:GRMZM2G023683_T01
zma-miR159e-3p	MD:GRMZM2G031560_T01
zma-miR159e-3p	MD:GRMZM2G034572_T01
zma-miR159e-3p	MD:GRMZM2G035073_T01
zma-miR159e-3p	MD:GRMZM2G036134_T01
zma-miR159e-3p	MD:GRMZM2G043353_T01
zma-miR159e-3p	MD:GRMZM2G046238_T01
zma-miR159e-3p	MD:GRMZM2G046238_T02
zma-miR159e-3p	MD:GRMZM2G058685_T01
zma-miR159e-3p	MD:GRMZM2G058690_T01
zma-miR159e-3p	MD:GRMZM2G058690_T02
zma-miR159e-3p	MD:GRMZM2G060023_T02
zma-miR159e-3p	MD:GRMZM2G065451_T01
zma-miR159e-3p	MD:GRMZM2G065451_T02
zma-miR159e-3p	MD:GRMZM2G065617_T01
zma-miR159e-3p	MD:GRMZM2G066876_T01
zma-miR159e-3p	MD:GRMZM2G070515_T01
zma-miR159e-3p	MD:GRMZM2G071808_T02
zma-miR159e-3p	MD:GRMZM2G073504_T01
zma-miR159e-3p	MD:GRMZM2G074238_T01
zma-miR159e-3p	MD:GRMZM2G074238_T02
zma-miR159e-3p	MD:GRMZM2G074238_T03
zma-miR159e-3p	MD:GRMZM2G074238_T04
zma-miR159e-3p	MD:GRMZM2G074238_T05
zma-miR159e-3p	MD:GRMZM2G074238_T06
zma-miR159e-3p	MD:GRMZM2G074238_T07
zma-miR159e-3p	MD:GRMZM2G074238_T08
zma-miR159e-3p	MD:GRMZM2G077708_T01
zma-miR159e-3p	MD:GRMZM2G086553_T02
zma-miR159e-3p	MD:GRMZM2G086553_T03
zma-miR159e-3p	MD:GRMZM2G096464_T01
zma-miR159e-3p	MD:GRMZM2G114276_T01
zma-miR159e-3p	MD:GRMZM2G117627_T01
zma-miR159e-3p	MD:GRMZM2G118641_T01
zma-miR159e-3p	MD:GRMZM2G119150_T01
zma-miR159e-3p	MD:GRMZM2G126646_T01
zma-miR159e-3p	MD:GRMZM2G129261_T01
zma-miR159e-3p	MD:GRMZM2G129817_T01
zma-miR159e-3p	MD:GRMZM2G130505_T01
zma-miR159e-3p	MD:GRMZM2G130505_T02
zma-miR159e-3p	MD:GRMZM2G130505_T03
zma-miR159e-3p	MD:GRMZM2G130505_T04
zma-miR159e-3p	MD:GRMZM2G133764_T01
zma-miR159e-3p	MD:GRMZM2G133764_T03
zma-miR159e-3p	MD:GRMZM2G134134_T01
zma-miR159e-3p	MD:GRMZM2G134134_T02
zma-miR159e-3p	MD:GRMZM2G135800_T01
zma-miR159e-3p	MD:GRMZM2G137174_T01
zma-miR159e-3p	MD:GRMZM2G137174_T02
zma-miR159e-3p	MD:GRMZM2G138676_T01
zma-miR159e-3p	MD:GRMZM2G138676_T02
zma-miR159e-3p	MD:GRMZM2G138676_T03
zma-miR159e-3p	MD:GRMZM2G138676_T05
zma-miR159e-3p	MD:GRMZM2G141456_T01
zma-miR159e-3p	MD:GRMZM2G141584_T01
zma-miR159e-3p	MD:GRMZM2G145690_T01
zma-miR159e-3p	MD:GRMZM2G145690_T02
zma-miR159e-3p	MD:GRMZM2G146286_T01
zma-miR159e-3p	MD:GRMZM2G146286_T02
zma-miR159e-3p	MD:GRMZM2G146286_T03
zma-miR159e-3p	MD:GRMZM2G146286_T04
zma-miR159e-3p	MD:GRMZM2G150893_T01
zma-miR159e-3p	MD:GRMZM2G150893_T02
zma-miR159e-3p	MD:GRMZM2G150893_T03
zma-miR159e-3p	MD:GRMZM2G152135_T07
zma-miR159e-3p	MD:GRMZM2G162829_T01
zma-miR159e-3p	MD:GRMZM2G164182_T01
zma-miR159e-3p	MD:GRMZM2G167786_T01
zma-miR159e-3p	MD:GRMZM2G168355_T01
zma-miR159e-3p	MD:GRMZM2G168355_T02
zma-miR159e-3p	MD:GRMZM2G178289_T01
zma-miR159e-3p	MD:GRMZM2G178289_T02
zma-miR159e-3p	MD:GRMZM2G178289_T03
zma-miR159e-3p	MD:GRMZM2G181254_T01
zma-miR159e-3p	MD:GRMZM2G301614_T01
zma-miR159e-3p	MD:GRMZM2G309163_T01
zma-miR159e-3p	MD:GRMZM2G318843_T01
zma-miR159e-3p	MD:GRMZM2G318992_T01
zma-miR159e-3p	MD:GRMZM2G325014_T01
zma-miR159e-3p	MD:GRMZM2G326643_T01
zma-miR159e-3p	MD:GRMZM2G326643_T02
zma-miR159e-3p	MD:GRMZM2G326643_T03
zma-miR159e-3p	MD:GRMZM2G326643_T04
zma-miR159e-3p	MD:GRMZM2G326643_T05
zma-miR159e-3p	MD:GRMZM2G332495_T01
zma-miR159e-3p	MD:GRMZM2G346278_T01
zma-miR159e-3p	MD:GRMZM2G346278_T02
zma-miR159e-3p	MD:GRMZM2G349243_T01
zma-miR159e-3p	MD:GRMZM2G350626_T02
zma-miR159e-3p	MD:GRMZM2G350626_T03
zma-miR159e-3p	MD:GRMZM2G351921_T01
zma-miR159e-3p	MD:GRMZM2G356076_T01
zma-miR159e-3p	MD:GRMZM2G356523_T01
zma-miR159e-3p	MD:GRMZM2G359929_T01
zma-miR159e-3p	MD:GRMZM2G375425_T01
zma-miR159e-3p	MD:GRMZM2G378106_T01
zma-miR159e-3p	MD:GRMZM2G378106_T02
zma-miR159e-3p	MD:GRMZM2G391794_T01
zma-miR159e-3p	MD:GRMZM2G391794_T02
zma-miR159e-3p	MD:GRMZM2G392168_T01
zma-miR159e-3p	MD:GRMZM2G393002_T01
zma-miR159e-3p	MD:GRMZM2G405272_T01
zma-miR159e-3p	MD:GRMZM2G414206_T01
zma-miR159e-3p	MD:GRMZM2G416386_T01
zma-miR159e-3p	MD:GRMZM2G422641_T01
zma-miR159e-3p	MD:GRMZM2G423851_T01
zma-miR159e-3p	MD:GRMZM2G426847_T01
zma-miR159e-3p	MD:GRMZM2G427815_T01
zma-miR159e-3p	MD:GRMZM2G433095_T01
zma-miR159e-3p	MD:GRMZM2G442551_T01
zma-miR159e-3p	MD:GRMZM2G442551_T02
zma-miR159e-3p	MD:GRMZM2G446625_T01
zma-miR159e-3p	MD:GRMZM2G446625_T04
zma-miR159e-3p	MD:GRMZM2G503156_T01
zma-miR159e-3p	MD:GRMZM2G544441_T01
zma-miR159e-3p	MD:GRMZM5G802354_T01
zma-miR159e-3p	MD:GRMZM5G815323_T01
zma-miR159e-3p	MD:GRMZM5G827505_T01
zma-miR159e-3p	MD:GRMZM5G865769_T01
zma-miR159e-3p	MD:GRMZM5G865769_T02
zma-miR159e-3p	MD:GRMZM5G865769_T03
zma-miR159e-3p	MD:GRMZM5G886185_T01
zma-miR159e-3p	MT:AC209835.4_FGT004
zma-miR159e-3p	MT:GRMZM2G012276_T01
zma-miR159e-3p	MT:GRMZM2G012276_T02
zma-miR159e-3p	MT:GRMZM2G015132_T01
zma-miR159e-3p	MT:GRMZM2G016671_T03
zma-miR159e-3p	MT:GRMZM2G019991_T02
zma-miR159e-3p	MT:GRMZM2G025255_T01
zma-miR159e-3p	MT:GRMZM2G026176_T01
zma-miR159e-3p	MT:GRMZM2G030784_T01
zma-miR159e-3p	MT:GRMZM2G030784_T02
zma-miR159e-3p	MT:GRMZM2G031607_T01
zma-miR159e-3p	MT:GRMZM2G034631_T03
zma-miR159e-3p	MT:GRMZM2G043109_T01
zma-miR159e-3p	MT:GRMZM2G048371_T01
zma-miR159e-3p	MT:GRMZM2G048371_T03
zma-miR159e-3p	MT:GRMZM2G053927_T02
zma-miR159e-3p	MT:GRMZM2G063025_T01
zma-miR159e-3p	MT:GRMZM2G064136_T01
zma-miR159e-3p	MT:GRMZM2G070523_T01
zma-miR159e-3p	MT:GRMZM2G070523_T02
zma-miR159e-3p	MT:GRMZM2G072337_T02
zma-miR159e-3p	MT:GRMZM2G072632_T01
zma-miR159e-3p	MT:GRMZM2G081462_T01
zma-miR159e-3p	MT:GRMZM2G081462_T02
zma-miR159e-3p	MT:GRMZM2G089631_T01
zma-miR159e-3p	MT:GRMZM2G099529_T01
zma-miR159e-3p	MT:GRMZM2G113696_T02
zma-miR159e-3p	MT:GRMZM2G113696_T03
zma-miR159e-3p	MT:GRMZM2G117614_T03
zma-miR159e-3p	MT:GRMZM2G121096_T01
zma-miR159e-3p	MT:GRMZM2G136250_T01
zma-miR159e-3p	MT:GRMZM2G136250_T02
zma-miR159e-3p	MT:GRMZM2G136250_T03
zma-miR159e-3p	MT:GRMZM2G144030_T01
zma-miR159e-3p	MT:GRMZM2G144030_T02
zma-miR159e-3p	MT:GRMZM2G145376_T01
zma-miR159e-3p	MT:GRMZM2G145376_T02
zma-miR159e-3p	MT:GRMZM2G145968_T03
zma-miR159e-3p	MT:GRMZM2G152901_T01
zma-miR159e-3p	MT:GRMZM2G161969_T01
zma-miR159e-3p	MT:GRMZM2G162175_T02
zma-miR159e-3p	MT:GRMZM2G162992_T02
zma-miR159e-3p	MT:GRMZM2G171595_T01
zma-miR159e-3p	MT:GRMZM2G324886_T01
zma-miR159e-3p	MT:GRMZM2G345238_T03
zma-miR159e-3p	MT:GRMZM2G432850_T01
zma-miR159e-3p	MT:GRMZM5G818431_T01
zma-miR159e-3p	MT:GRMZM5G818431_T02
zma-miR159e-3p	MT:GRMZM5G839757_T01
zma-miR159e-3p	MT:GRMZM5G893343_T01
zma-miR159e-5p	LD:Li_TCONS_00071752
zma-miR159e-5p	LT:Boerner_Z27kG1_09751
zma-miR159e-5p	LT:Boerner_Z27kG1_15115
zma-miR159e-5p	MD:AC185427.5_FGT004
zma-miR159e-5p	MD:AC190225.2_FGT001
zma-miR159e-5p	MD:AC201740.3_FGT003
zma-miR159e-5p	MD:AC208897.3_FGT003
zma-miR159e-5p	MD:AC211891.4_FGT003
zma-miR159e-5p	MD:AC213654.3_FGT004
zma-miR159e-5p	MD:AC217271.3_FGT002
zma-miR159e-5p	MD:GRMZM2G005419_T01
zma-miR159e-5p	MD:GRMZM2G007195_T04
zma-miR159e-5p	MD:GRMZM2G007195_T05
zma-miR159e-5p	MD:GRMZM2G012453_T01
zma-miR159e-5p	MD:GRMZM2G014116_T01
zma-miR159e-5p	MD:GRMZM2G016576_T01
zma-miR159e-5p	MD:GRMZM2G017022_T01
zma-miR159e-5p	MD:GRMZM2G017528_T01
zma-miR159e-5p	MD:GRMZM2G027021_T01
zma-miR159e-5p	MD:GRMZM2G027021_T02
zma-miR159e-5p	MD:GRMZM2G027021_T04
zma-miR159e-5p	MD:GRMZM2G028438_T01
zma-miR159e-5p	MD:GRMZM2G029223_T01
zma-miR159e-5p	MD:GRMZM2G031432_T01
zma-miR159e-5p	MD:GRMZM2G034835_T01
zma-miR159e-5p	MD:GRMZM2G036837_T01
zma-miR159e-5p	MD:GRMZM2G036837_T02
zma-miR159e-5p	MD:GRMZM2G036837_T03
zma-miR159e-5p	MD:GRMZM2G036837_T04
zma-miR159e-5p	MD:GRMZM2G040182_T01
zma-miR159e-5p	MD:GRMZM2G042371_T01
zma-miR159e-5p	MD:GRMZM2G043903_T01
zma-miR159e-5p	MD:GRMZM2G043903_T02
zma-miR159e-5p	MD:GRMZM2G047255_T01
zma-miR159e-5p	MD:GRMZM2G047255_T02
zma-miR159e-5p	MD:GRMZM2G051619_T01
zma-miR159e-5p	MD:GRMZM2G051848_T01
zma-miR159e-5p	MD:GRMZM2G059432_T01
zma-miR159e-5p	MD:GRMZM2G059432_T02
zma-miR159e-5p	MD:GRMZM2G060991_T01
zma-miR159e-5p	MD:GRMZM2G061005_T01
zma-miR159e-5p	MD:GRMZM2G063151_T01
zma-miR159e-5p	MD:GRMZM2G063258_T01
zma-miR159e-5p	MD:GRMZM2G063258_T02
zma-miR159e-5p	MD:GRMZM2G063258_T03
zma-miR159e-5p	MD:GRMZM2G063258_T04
zma-miR159e-5p	MD:GRMZM2G063258_T05
zma-miR159e-5p	MD:GRMZM2G063700_T01
zma-miR159e-5p	MD:GRMZM2G063700_T02
zma-miR159e-5p	MD:GRMZM2G063700_T04
zma-miR159e-5p	MD:GRMZM2G066575_T01
zma-miR159e-5p	MD:GRMZM2G067910_T01
zma-miR159e-5p	MD:GRMZM2G071589_T01
zma-miR159e-5p	MD:GRMZM2G071589_T02
zma-miR159e-5p	MD:GRMZM2G071589_T03
zma-miR159e-5p	MD:GRMZM2G071589_T04
zma-miR159e-5p	MD:GRMZM2G071626_T01
zma-miR159e-5p	MD:GRMZM2G071626_T03
zma-miR159e-5p	MD:GRMZM2G072048_T02
zma-miR159e-5p	MD:GRMZM2G073324_T01
zma-miR159e-5p	MD:GRMZM2G073892_T01
zma-miR159e-5p	MD:GRMZM2G076526_T02
zma-miR159e-5p	MD:GRMZM2G076526_T03
zma-miR159e-5p	MD:GRMZM2G076526_T04
zma-miR159e-5p	MD:GRMZM2G076526_T05
zma-miR159e-5p	MD:GRMZM2G077106_T01
zma-miR159e-5p	MD:GRMZM2G079727_T01
zma-miR159e-5p	MD:GRMZM2G079727_T02
zma-miR159e-5p	MD:GRMZM2G081053_T01
zma-miR159e-5p	MD:GRMZM2G081053_T02
zma-miR159e-5p	MD:GRMZM2G087243_T01
zma-miR159e-5p	MD:GRMZM2G087243_T03
zma-miR159e-5p	MD:GRMZM2G087243_T04
zma-miR159e-5p	MD:GRMZM2G094543_T01
zma-miR159e-5p	MD:GRMZM2G095905_T01
zma-miR159e-5p	MD:GRMZM2G097573_T01
zma-miR159e-5p	MD:GRMZM2G099454_T01
zma-miR159e-5p	MD:GRMZM2G099454_T02
zma-miR159e-5p	MD:GRMZM2G099454_T03
zma-miR159e-5p	MD:GRMZM2G099454_T04
zma-miR159e-5p	MD:GRMZM2G099678_T01
zma-miR159e-5p	MD:GRMZM2G099678_T02
zma-miR159e-5p	MD:GRMZM2G100497_T01
zma-miR159e-5p	MD:GRMZM2G100497_T02
zma-miR159e-5p	MD:GRMZM2G100497_T03
zma-miR159e-5p	MD:GRMZM2G100497_T04
zma-miR159e-5p	MD:GRMZM2G100497_T05
zma-miR159e-5p	MD:GRMZM2G103755_T01
zma-miR159e-5p	MD:GRMZM2G106140_T01
zma-miR159e-5p	MD:GRMZM2G107639_T01
zma-miR159e-5p	MD:GRMZM2G107639_T02
zma-miR159e-5p	MD:GRMZM2G111782_T01
zma-miR159e-5p	MD:GRMZM2G118250_T01
zma-miR159e-5p	MD:GRMZM2G118250_T02
zma-miR159e-5p	MD:GRMZM2G118250_T03
zma-miR159e-5p	MD:GRMZM2G118250_T04
zma-miR159e-5p	MD:GRMZM2G118250_T05
zma-miR159e-5p	MD:GRMZM2G118250_T06
zma-miR159e-5p	MD:GRMZM2G124965_T02
zma-miR159e-5p	MD:GRMZM2G126018_T01
zma-miR159e-5p	MD:GRMZM2G126018_T02
zma-miR159e-5p	MD:GRMZM2G132093_T01
zma-miR159e-5p	MD:GRMZM2G133806_T01
zma-miR159e-5p	MD:GRMZM2G133806_T02
zma-miR159e-5p	MD:GRMZM2G133806_T03
zma-miR159e-5p	MD:GRMZM2G133806_T04
zma-miR159e-5p	MD:GRMZM2G133806_T05
zma-miR159e-5p	MD:GRMZM2G145996_T01
zma-miR159e-5p	MD:GRMZM2G145996_T02
zma-miR159e-5p	MD:GRMZM2G146177_T01
zma-miR159e-5p	MD:GRMZM2G147332_T01
zma-miR159e-5p	MD:GRMZM2G147332_T02
zma-miR159e-5p	MD:GRMZM2G152354_T01
zma-miR159e-5p	MD:GRMZM2G153675_T01
zma-miR159e-5p	MD:GRMZM2G153675_T02
zma-miR159e-5p	MD:GRMZM2G154059_T01
zma-miR159e-5p	MD:GRMZM2G154276_T01
zma-miR159e-5p	MD:GRMZM2G155343_T01
zma-miR159e-5p	MD:GRMZM2G155343_T02
zma-miR159e-5p	MD:GRMZM2G159142_T01
zma-miR159e-5p	MD:GRMZM2G159744_T01
zma-miR159e-5p	MD:GRMZM2G159756_T01
zma-miR159e-5p	MD:GRMZM2G162724_T01
zma-miR159e-5p	MD:GRMZM2G162724_T02
zma-miR159e-5p	MD:GRMZM2G165960_T01
zma-miR159e-5p	MD:GRMZM2G175269_T01
zma-miR159e-5p	MD:GRMZM2G300500_T01
zma-miR159e-5p	MD:GRMZM2G303157_T01
zma-miR159e-5p	MD:GRMZM2G303157_T02
zma-miR159e-5p	MD:GRMZM2G307588_T01
zma-miR159e-5p	MD:GRMZM2G312954_T01
zma-miR159e-5p	MD:GRMZM2G323422_T01
zma-miR159e-5p	MD:GRMZM2G324467_T01
zma-miR159e-5p	MD:GRMZM2G325139_T01
zma-miR159e-5p	MD:GRMZM2G341271_T01
zma-miR159e-5p	MD:GRMZM2G341271_T03
zma-miR159e-5p	MD:GRMZM2G351330_T01
zma-miR159e-5p	MD:GRMZM2G362398_T01
zma-miR159e-5p	MD:GRMZM2G369242_T01
zma-miR159e-5p	MD:GRMZM2G372928_T01
zma-miR159e-5p	MD:GRMZM2G377615_T01
zma-miR159e-5p	MD:GRMZM2G377615_T02
zma-miR159e-5p	MD:GRMZM2G388855_T01
zma-miR159e-5p	MD:GRMZM2G388855_T02
zma-miR159e-5p	MD:GRMZM2G389301_T01
zma-miR159e-5p	MD:GRMZM2G396846_T01
zma-miR159e-5p	MD:GRMZM2G408949_T01
zma-miR159e-5p	MD:GRMZM2G422090_T01
zma-miR159e-5p	MD:GRMZM2G452178_T01
zma-miR159e-5p	MD:GRMZM2G457381_T01
zma-miR159e-5p	MD:GRMZM2G479987_T01
zma-miR159e-5p	MD:GRMZM2G480516_T01
zma-miR159e-5p	MD:GRMZM2G480516_T02
zma-miR159e-5p	MD:GRMZM2G497438_T01
zma-miR159e-5p	MD:GRMZM2G582351_T01
zma-miR159e-5p	MD:GRMZM2G702455_T01
zma-miR159e-5p	MD:GRMZM5G812921_T01
zma-miR159e-5p	MD:GRMZM5G823162_T01
zma-miR159e-5p	MD:GRMZM5G853301_T01
zma-miR159e-5p	MD:GRMZM5G896082_T02
zma-miR159e-5p	MD:GRMZM5G896082_T03
zma-miR159e-5p	MD:GRMZM5G896082_T04
zma-miR159e-5p	MD:GRMZM5G896568_T01
zma-miR159e-5p	MD:GRMZM5G897738_T01
zma-miR159e-5p	MT:AC203966.5_FGT005
zma-miR159e-5p	MT:AC220970.4_FGT002
zma-miR159e-5p	MT:GRMZM2G001084_T01
zma-miR159e-5p	MT:GRMZM2G003252_T01
zma-miR159e-5p	MT:GRMZM2G006894_T01
zma-miR159e-5p	MT:GRMZM2G006894_T02
zma-miR159e-5p	MT:GRMZM2G009703_T01
zma-miR159e-5p	MT:GRMZM2G010474_T01
zma-miR159e-5p	MT:GRMZM2G011980_T01
zma-miR159e-5p	MT:GRMZM2G016958_T01
zma-miR159e-5p	MT:GRMZM2G021610_T03
zma-miR159e-5p	MT:GRMZM2G023237_T01
zma-miR159e-5p	MT:GRMZM2G023239_T01
zma-miR159e-5p	MT:GRMZM2G023239_T02
zma-miR159e-5p	MT:GRMZM2G026980_T01
zma-miR159e-5p	MT:GRMZM2G026980_T02
zma-miR159e-5p	MT:GRMZM2G028216_T01
zma-miR159e-5p	MT:GRMZM2G028216_T02
zma-miR159e-5p	MT:GRMZM2G029400_T01
zma-miR159e-5p	MT:GRMZM2G039826_T02
zma-miR159e-5p	MT:GRMZM2G040145_T01
zma-miR159e-5p	MT:GRMZM2G041223_T01
zma-miR159e-5p	MT:GRMZM2G049168_T01
zma-miR159e-5p	MT:GRMZM2G052875_T01
zma-miR159e-5p	MT:GRMZM2G053507_T01
zma-miR159e-5p	MT:GRMZM2G057171_T01
zma-miR159e-5p	MT:GRMZM2G059083_T03
zma-miR159e-5p	MT:GRMZM2G059083_T04
zma-miR159e-5p	MT:GRMZM2G059083_T05
zma-miR159e-5p	MT:GRMZM2G059191_T01
zma-miR159e-5p	MT:GRMZM2G061206_T01
zma-miR159e-5p	MT:GRMZM2G069649_T01
zma-miR159e-5p	MT:GRMZM2G070520_T01
zma-miR159e-5p	MT:GRMZM2G070825_T01
zma-miR159e-5p	MT:GRMZM2G072034_T01
zma-miR159e-5p	MT:GRMZM2G081268_T01
zma-miR159e-5p	MT:GRMZM2G081268_T02
zma-miR159e-5p	MT:GRMZM2G082271_T01
zma-miR159e-5p	MT:GRMZM2G084587_T01
zma-miR159e-5p	MT:GRMZM2G084942_T04
zma-miR159e-5p	MT:GRMZM2G086237_T01
zma-miR159e-5p	MT:GRMZM2G086277_T01
zma-miR159e-5p	MT:GRMZM2G086277_T02
zma-miR159e-5p	MT:GRMZM2G092899_T01
zma-miR159e-5p	MT:GRMZM2G095039_T01
zma-miR159e-5p	MT:GRMZM2G098494_T01
zma-miR159e-5p	MT:GRMZM2G099056_T01
zma-miR159e-5p	MT:GRMZM2G102560_T01
zma-miR159e-5p	MT:GRMZM2G106673_T05
zma-miR159e-5p	MT:GRMZM2G107106_T06
zma-miR159e-5p	MT:GRMZM2G108739_T02
zma-miR159e-5p	MT:GRMZM2G108739_T03
zma-miR159e-5p	MT:GRMZM2G110412_T01
zma-miR159e-5p	MT:GRMZM2G110567_T01
zma-miR159e-5p	MT:GRMZM2G111462_T01
zma-miR159e-5p	MT:GRMZM2G114312_T01
zma-miR159e-5p	MT:GRMZM2G114312_T02
zma-miR159e-5p	MT:GRMZM2G116685_T01
zma-miR159e-5p	MT:GRMZM2G122717_T01
zma-miR159e-5p	MT:GRMZM2G123029_T01
zma-miR159e-5p	MT:GRMZM2G123922_T01
zma-miR159e-5p	MT:GRMZM2G125314_T01
zma-miR159e-5p	MT:GRMZM2G128935_T01
zma-miR159e-5p	MT:GRMZM2G129450_T01
zma-miR159e-5p	MT:GRMZM2G131324_T01
zma-miR159e-5p	MT:GRMZM2G131324_T02
zma-miR159e-5p	MT:GRMZM2G134770_T02
zma-miR159e-5p	MT:GRMZM2G139952_T01
zma-miR159e-5p	MT:GRMZM2G140559_T01
zma-miR159e-5p	MT:GRMZM2G142344_T01
zma-miR159e-5p	MT:GRMZM2G142806_T01
zma-miR159e-5p	MT:GRMZM2G144196_T01
zma-miR159e-5p	MT:GRMZM2G147698_T01
zma-miR159e-5p	MT:GRMZM2G152895_T01
zma-miR159e-5p	MT:GRMZM2G155580_T03
zma-miR159e-5p	MT:GRMZM2G156016_T01
zma-miR159e-5p	MT:GRMZM2G156816_T05
zma-miR159e-5p	MT:GRMZM2G157207_T05
zma-miR159e-5p	MT:GRMZM2G158039_T01
zma-miR159e-5p	MT:GRMZM2G158039_T02
zma-miR159e-5p	MT:GRMZM2G165633_T01
zma-miR159e-5p	MT:GRMZM2G178886_T01
zma-miR159e-5p	MT:GRMZM2G302279_T01
zma-miR159e-5p	MT:GRMZM2G310069_T01
zma-miR159e-5p	MT:GRMZM2G318180_T01
zma-miR159e-5p	MT:GRMZM2G329306_T01
zma-miR159e-5p	MT:GRMZM2G336761_T02
zma-miR159e-5p	MT:GRMZM2G348666_T02
zma-miR159e-5p	MT:GRMZM2G348666_T03
zma-miR159e-5p	MT:GRMZM2G353209_T01
zma-miR159e-5p	MT:GRMZM2G360821_T01
zma-miR159e-5p	MT:GRMZM2G379540_T01
zma-miR159e-5p	MT:GRMZM2G379540_T02
zma-miR159e-5p	MT:GRMZM2G384439_T01
zma-miR159e-5p	MT:GRMZM2G384439_T02
zma-miR159e-5p	MT:GRMZM2G385635_T01
zma-miR159e-5p	MT:GRMZM2G394403_T02
zma-miR159e-5p	MT:GRMZM2G398124_T01
zma-miR159e-5p	MT:GRMZM2G399844_T02
zma-miR159e-5p	MT:GRMZM2G407287_T01
zma-miR159e-5p	MT:GRMZM2G408897_T01
zma-miR159e-5p	MT:GRMZM2G414537_T01
zma-miR159e-5p	MT:GRMZM2G414537_T02
zma-miR159e-5p	MT:GRMZM2G416750_T01
zma-miR159e-5p	MT:GRMZM2G426467_T01
zma-miR159e-5p	MT:GRMZM2G436082_T01
zma-miR159e-5p	MT:GRMZM2G438456_T01
zma-miR159e-5p	MT:GRMZM2G439457_T01
zma-miR159e-5p	MT:GRMZM2G439457_T02
zma-miR159e-5p	MT:GRMZM2G443495_T02
zma-miR159e-5p	MT:GRMZM2G443495_T05
zma-miR159e-5p	MT:GRMZM2G448344_T01
zma-miR159e-5p	MT:GRMZM2G450762_T01
zma-miR159e-5p	MT:GRMZM2G458549_T01
zma-miR159e-5p	MT:GRMZM2G458549_T02
zma-miR159e-5p	MT:GRMZM2G464000_T01
zma-miR159e-5p	MT:GRMZM2G464000_T02
zma-miR159e-5p	MT:GRMZM2G467134_T01
zma-miR159e-5p	MT:GRMZM2G476230_T01
zma-miR159e-5p	MT:GRMZM2G478709_T01
zma-miR159e-5p	MT:GRMZM2G565911_T01
zma-miR159e-5p	MT:GRMZM5G815009_T01
zma-miR159e-5p	MT:GRMZM5G815009_T02
zma-miR159e-5p	MT:GRMZM5G815453_T01
zma-miR159e-5p	MT:GRMZM5G842058_T01
zma-miR159e-5p	MT:GRMZM5G862331_T03
zma-miR159e-5p	MT:GRMZM6G132224_T01
zma-miR159e-5p	MT:GRMZM6G220418_T01
zma-miR159g-3p	LD:Boerner_Z27kG1_05478
zma-miR159g-3p	LD:Boerner_Z27kG1_09702
zma-miR159g-3p	MD:AC152495.1_FGT010
zma-miR159g-3p	MD:AC197758.3_FGT004
zma-miR159g-3p	MD:AC199067.2_FGT004
zma-miR159g-3p	MD:AC216869.3_FGT001
zma-miR159g-3p	MD:AC225718.2_FGT004
zma-miR159g-3p	MD:GRMZM2G003424_T02
zma-miR159g-3p	MD:GRMZM2G005134_T01
zma-miR159g-3p	MD:GRMZM2G005134_T02
zma-miR159g-3p	MD:GRMZM2G010017_T01
zma-miR159g-3p	MD:GRMZM2G010017_T02
zma-miR159g-3p	MD:GRMZM2G010657_T01
zma-miR159g-3p	MD:GRMZM2G010657_T02
zma-miR159g-3p	MD:GRMZM2G010693_T01
zma-miR159g-3p	MD:GRMZM2G010693_T02
zma-miR159g-3p	MD:GRMZM2G012861_T01
zma-miR159g-3p	MD:GRMZM2G012861_T02
zma-miR159g-3p	MD:GRMZM2G012861_T03
zma-miR159g-3p	MD:GRMZM2G017197_T01
zma-miR159g-3p	MD:GRMZM2G017197_T02
zma-miR159g-3p	MD:GRMZM2G018022_T01
zma-miR159g-3p	MD:GRMZM2G023791_T01
zma-miR159g-3p	MD:GRMZM2G026523_T02
zma-miR159g-3p	MD:GRMZM2G030275_T01
zma-miR159g-3p	MD:GRMZM2G030275_T02
zma-miR159g-3p	MD:GRMZM2G030275_T03
zma-miR159g-3p	MD:GRMZM2G030275_T04
zma-miR159g-3p	MD:GRMZM2G030275_T05
zma-miR159g-3p	MD:GRMZM2G034372_T01
zma-miR159g-3p	MD:GRMZM2G034372_T02
zma-miR159g-3p	MD:GRMZM2G035944_T01
zma-miR159g-3p	MD:GRMZM2G044736_T01
zma-miR159g-3p	MD:GRMZM2G047910_T01
zma-miR159g-3p	MD:GRMZM2G047910_T02
zma-miR159g-3p	MD:GRMZM2G051894_T01
zma-miR159g-3p	MD:GRMZM2G053466_T01
zma-miR159g-3p	MD:GRMZM2G053466_T02
zma-miR159g-3p	MD:GRMZM2G053466_T03
zma-miR159g-3p	MD:GRMZM2G053466_T04
zma-miR159g-3p	MD:GRMZM2G053466_T05
zma-miR159g-3p	MD:GRMZM2G058531_T02
zma-miR159g-3p	MD:GRMZM2G058531_T05
zma-miR159g-3p	MD:GRMZM2G063868_T01
zma-miR159g-3p	MD:GRMZM2G063868_T02
zma-miR159g-3p	MD:GRMZM2G063868_T03
zma-miR159g-3p	MD:GRMZM2G063868_T04
zma-miR159g-3p	MD:GRMZM2G069382_T01
zma-miR159g-3p	MD:GRMZM2G078886_T01
zma-miR159g-3p	MD:GRMZM2G080503_T01
zma-miR159g-3p	MD:GRMZM2G080516_T01
zma-miR159g-3p	MD:GRMZM2G080608_T01
zma-miR159g-3p	MD:GRMZM2G083246_T01
zma-miR159g-3p	MD:GRMZM2G084054_T01
zma-miR159g-3p	MD:GRMZM2G086773_T01
zma-miR159g-3p	MD:GRMZM2G089050_T01
zma-miR159g-3p	MD:GRMZM2G089461_T01
zma-miR159g-3p	MD:GRMZM2G089461_T02
zma-miR159g-3p	MD:GRMZM2G089461_T03
zma-miR159g-3p	MD:GRMZM2G092604_T01
zma-miR159g-3p	MD:GRMZM2G093809_T01
zma-miR159g-3p	MD:GRMZM2G098370_T01
zma-miR159g-3p	MD:GRMZM2G098370_T02
zma-miR159g-3p	MD:GRMZM2G108477_T01
zma-miR159g-3p	MD:GRMZM2G109725_T01
zma-miR159g-3p	MD:GRMZM2G109725_T02
zma-miR159g-3p	MD:GRMZM2G109725_T03
zma-miR159g-3p	MD:GRMZM2G109725_T04
zma-miR159g-3p	MD:GRMZM2G112594_T01
zma-miR159g-3p	MD:GRMZM2G115491_T01
zma-miR159g-3p	MD:GRMZM2G119248_T01
zma-miR159g-3p	MD:GRMZM2G119248_T02
zma-miR159g-3p	MD:GRMZM2G122853_T01
zma-miR159g-3p	MD:GRMZM2G125762_T01
zma-miR159g-3p	MD:GRMZM2G125762_T02
zma-miR159g-3p	MD:GRMZM2G127776_T01
zma-miR159g-3p	MD:GRMZM2G129620_T01
zma-miR159g-3p	MD:GRMZM2G129620_T02
zma-miR159g-3p	MD:GRMZM2G130699_T01
zma-miR159g-3p	MD:GRMZM2G132994_T01
zma-miR159g-3p	MD:GRMZM2G134415_T01
zma-miR159g-3p	MD:GRMZM2G136970_T01
zma-miR159g-3p	MD:GRMZM2G136970_T02
zma-miR159g-3p	MD:GRMZM2G136975_T01
zma-miR159g-3p	MD:GRMZM2G136975_T02
zma-miR159g-3p	MD:GRMZM2G136975_T03
zma-miR159g-3p	MD:GRMZM2G138686_T01
zma-miR159g-3p	MD:GRMZM2G146697_T01
zma-miR159g-3p	MD:GRMZM2G146697_T02
zma-miR159g-3p	MD:GRMZM2G149383_T01
zma-miR159g-3p	MD:GRMZM2G149383_T02
zma-miR159g-3p	MD:GRMZM2G149383_T03
zma-miR159g-3p	MD:GRMZM2G151717_T01
zma-miR159g-3p	MD:GRMZM2G155931_T01
zma-miR159g-3p	MD:GRMZM2G155931_T02
zma-miR159g-3p	MD:GRMZM2G155931_T03
zma-miR159g-3p	MD:GRMZM2G155931_T04
zma-miR159g-3p	MD:GRMZM2G155931_T05
zma-miR159g-3p	MD:GRMZM2G157631_T01
zma-miR159g-3p	MD:GRMZM2G158293_T01
zma-miR159g-3p	MD:GRMZM2G159700_T02
zma-miR159g-3p	MD:GRMZM2G167212_T01
zma-miR159g-3p	MD:GRMZM2G167212_T02
zma-miR159g-3p	MD:GRMZM2G167669_T01
zma-miR159g-3p	MD:GRMZM2G170420_T01
zma-miR159g-3p	MD:GRMZM2G170420_T02
zma-miR159g-3p	MD:GRMZM2G171078_T01
zma-miR159g-3p	MD:GRMZM2G171078_T02
zma-miR159g-3p	MD:GRMZM2G172487_T01
zma-miR159g-3p	MD:GRMZM2G173926_T01
zma-miR159g-3p	MD:GRMZM2G173926_T02
zma-miR159g-3p	MD:GRMZM2G174585_T01
zma-miR159g-3p	MD:GRMZM2G174585_T02
zma-miR159g-3p	MD:GRMZM2G176780_T01
zma-miR159g-3p	MD:GRMZM2G176780_T02
zma-miR159g-3p	MD:GRMZM2G179651_T01
zma-miR159g-3p	MD:GRMZM2G301803_T01
zma-miR159g-3p	MD:GRMZM2G306597_T01
zma-miR159g-3p	MD:GRMZM2G308219_T01
zma-miR159g-3p	MD:GRMZM2G314661_T01
zma-miR159g-3p	MD:GRMZM2G333641_T01
zma-miR159g-3p	MD:GRMZM2G333641_T02
zma-miR159g-3p	MD:GRMZM2G342226_T01
zma-miR159g-3p	MD:GRMZM2G343068_T01
zma-miR159g-3p	MD:GRMZM2G343563_T01
zma-miR159g-3p	MD:GRMZM2G347708_T01
zma-miR159g-3p	MD:GRMZM2G349565_T01
zma-miR159g-3p	MD:GRMZM2G357683_T01
zma-miR159g-3p	MD:GRMZM2G373578_T01
zma-miR159g-3p	MD:GRMZM2G379770_T01
zma-miR159g-3p	MD:GRMZM2G408963_T01
zma-miR159g-3p	MD:GRMZM2G433117_T01
zma-miR159g-3p	MD:GRMZM2G438007_T01
zma-miR159g-3p	MD:GRMZM2G443939_T02
zma-miR159g-3p	MD:GRMZM2G454399_T01
zma-miR159g-3p	MD:GRMZM2G458401_T01
zma-miR159g-3p	MD:GRMZM2G474531_T01
zma-miR159g-3p	MD:GRMZM2G481799_T01
zma-miR159g-3p	MD:GRMZM2G519736_T01
zma-miR159g-3p	MD:GRMZM2G519736_T02
zma-miR159g-3p	MD:GRMZM5G819035_T01
zma-miR159g-3p	MD:GRMZM5G819035_T02
zma-miR159g-3p	MD:GRMZM5G858653_T01
zma-miR159g-3p	MD:GRMZM5G873586_T01
zma-miR159g-3p	MD:GRMZM5G873586_T02
zma-miR159g-3p	MD:GRMZM5G873586_T03
zma-miR159g-3p	MD:GRMZM5G873586_T04
zma-miR159g-3p	MD:GRMZM5G873767_T01
zma-miR159g-3p	MD:GRMZM5G879178_T01
zma-miR159g-3p	MD:GRMZM5G879178_T02
zma-miR159g-3p	MD:GRMZM6G559102_T01
zma-miR159g-3p	MT:GRMZM2G020814_T01
zma-miR159g-3p	MT:GRMZM2G030139_T01
zma-miR159g-3p	MT:GRMZM2G038195_T01
zma-miR159g-3p	MT:GRMZM2G047409_T01
zma-miR159g-3p	MT:GRMZM2G071491_T02
zma-miR159g-3p	MT:GRMZM2G090980_T01
zma-miR159g-3p	MT:GRMZM2G090980_T02
zma-miR159g-3p	MT:GRMZM2G099944_T02
zma-miR159g-3p	MT:GRMZM2G107196_T02
zma-miR159g-3p	MT:GRMZM2G133464_T01
zma-miR159g-3p	MT:GRMZM2G133464_T03
zma-miR159g-3p	MT:GRMZM2G139688_T01
zma-miR159g-3p	MT:GRMZM2G152908_T01
zma-miR159g-3p	MT:GRMZM2G152908_T02
zma-miR159g-3p	MT:GRMZM2G161306_T01
zma-miR159g-3p	MT:GRMZM2G178955_T01
zma-miR159g-3p	MT:GRMZM2G308884_T01
zma-miR159g-3p	MT:GRMZM2G413253_T01
zma-miR159g-3p	MT:GRMZM2G420883_T01
zma-miR159g-3p	MT:GRMZM2G468260_T01
zma-miR159g-3p	MT:GRMZM2G468260_T02
zma-miR159g-3p	MT:GRMZM2G468260_T03
zma-miR159g-3p	MT:GRMZM5G815808_T01
zma-miR159g-5p:zma-miR159h-5p:zma-miR159i-5p	LD:Boerner_Z27kG1_11801
zma-miR159g-5p:zma-miR159h-5p:zma-miR159i-5p	LD:Boerner_Z27kG1_16385
zma-miR159g-5p:zma-miR159h-5p:zma-miR159i-5p	LD:Li_TCONS_00012571
zma-miR159g-5p:zma-miR159h-5p:zma-miR159i-5p	LD:Li_TCONS_00059484
zma-miR159g-5p:zma-miR159h-5p:zma-miR159i-5p	MD:AC194485.3_FGT002
zma-miR159g-5p:zma-miR159h-5p:zma-miR159i-5p	MD:AC216731.3_FGT001
zma-miR159g-5p:zma-miR159h-5p:zma-miR159i-5p	MD:AC234185.1_FGT002
zma-miR159g-5p:zma-miR159h-5p:zma-miR159i-5p	MD:GRMZM2G007369_T01
zma-miR159g-5p:zma-miR159h-5p:zma-miR159i-5p	MD:GRMZM2G017805_T01
zma-miR159g-5p:zma-miR159h-5p:zma-miR159i-5p	MD:GRMZM2G017805_T02
zma-miR159g-5p:zma-miR159h-5p:zma-miR159i-5p	MD:GRMZM2G017805_T03
zma-miR159g-5p:zma-miR159h-5p:zma-miR159i-5p	MD:GRMZM2G023999_T01
zma-miR159g-5p:zma-miR159h-5p:zma-miR159i-5p	MD:GRMZM2G023999_T02
zma-miR159g-5p:zma-miR159h-5p:zma-miR159i-5p	MD:GRMZM2G023999_T03
zma-miR159g-5p:zma-miR159h-5p:zma-miR159i-5p	MD:GRMZM2G025214_T01
zma-miR159g-5p:zma-miR159h-5p:zma-miR159i-5p	MD:GRMZM2G025214_T02
zma-miR159g-5p:zma-miR159h-5p:zma-miR159i-5p	MD:GRMZM2G025214_T03
zma-miR159g-5p:zma-miR159h-5p:zma-miR159i-5p	MD:GRMZM2G026355_T01
zma-miR159g-5p:zma-miR159h-5p:zma-miR159i-5p	MD:GRMZM2G029609_T01
zma-miR159g-5p:zma-miR159h-5p:zma-miR159i-5p	MD:GRMZM2G051793_T01
zma-miR159g-5p:zma-miR159h-5p:zma-miR159i-5p	MD:GRMZM2G057237_T01
zma-miR159g-5p:zma-miR159h-5p:zma-miR159i-5p	MD:GRMZM2G057237_T02
zma-miR159g-5p:zma-miR159h-5p:zma-miR159i-5p	MD:GRMZM2G065498_T01
zma-miR159g-5p:zma-miR159h-5p:zma-miR159i-5p	MD:GRMZM2G072107_T01
zma-miR159g-5p:zma-miR159h-5p:zma-miR159i-5p	MD:GRMZM2G072107_T02
zma-miR159g-5p:zma-miR159h-5p:zma-miR159i-5p	MD:GRMZM2G073373_T01
zma-miR159g-5p:zma-miR159h-5p:zma-miR159i-5p	MD:GRMZM2G082330_T02
zma-miR159g-5p:zma-miR159h-5p:zma-miR159i-5p	MD:GRMZM2G086190_T01
zma-miR159g-5p:zma-miR159h-5p:zma-miR159i-5p	MD:GRMZM2G086190_T02
zma-miR159g-5p:zma-miR159h-5p:zma-miR159i-5p	MD:GRMZM2G092981_T01
zma-miR159g-5p:zma-miR159h-5p:zma-miR159i-5p	MD:GRMZM2G105025_T01
zma-miR159g-5p:zma-miR159h-5p:zma-miR159i-5p	MD:GRMZM2G111579_T01
zma-miR159g-5p:zma-miR159h-5p:zma-miR159i-5p	MD:GRMZM2G123262_T01
zma-miR159g-5p:zma-miR159h-5p:zma-miR159i-5p	MD:GRMZM2G125378_T01
zma-miR159g-5p:zma-miR159h-5p:zma-miR159i-5p	MD:GRMZM2G125985_T01
zma-miR159g-5p:zma-miR159h-5p:zma-miR159i-5p	MD:GRMZM2G126808_T01
zma-miR159g-5p:zma-miR159h-5p:zma-miR159i-5p	MD:GRMZM2G126808_T02
zma-miR159g-5p:zma-miR159h-5p:zma-miR159i-5p	MD:GRMZM2G126808_T03
zma-miR159g-5p:zma-miR159h-5p:zma-miR159i-5p	MD:GRMZM2G126808_T04
zma-miR159g-5p:zma-miR159h-5p:zma-miR159i-5p	MD:GRMZM2G127546_T01
zma-miR159g-5p:zma-miR159h-5p:zma-miR159i-5p	MD:GRMZM2G127546_T02
zma-miR159g-5p:zma-miR159h-5p:zma-miR159i-5p	MD:GRMZM2G127665_T01
zma-miR159g-5p:zma-miR159h-5p:zma-miR159i-5p	MD:GRMZM2G129344_T01
zma-miR159g-5p:zma-miR159h-5p:zma-miR159i-5p	MD:GRMZM2G133969_T02
zma-miR159g-5p:zma-miR159h-5p:zma-miR159i-5p	MD:GRMZM2G133969_T03
zma-miR159g-5p:zma-miR159h-5p:zma-miR159i-5p	MD:GRMZM2G138782_T01
zma-miR159g-5p:zma-miR159h-5p:zma-miR159i-5p	MD:GRMZM2G144960_T01
zma-miR159g-5p:zma-miR159h-5p:zma-miR159i-5p	MD:GRMZM2G154447_T01
zma-miR159g-5p:zma-miR159h-5p:zma-miR159i-5p	MD:GRMZM2G154678_T01
zma-miR159g-5p:zma-miR159h-5p:zma-miR159i-5p	MD:GRMZM2G163396_T01
zma-miR159g-5p:zma-miR159h-5p:zma-miR159i-5p	MD:GRMZM2G173962_T01
zma-miR159g-5p:zma-miR159h-5p:zma-miR159i-5p	MD:GRMZM2G177894_T01
zma-miR159g-5p:zma-miR159h-5p:zma-miR159i-5p	MD:GRMZM2G178289_T01
zma-miR159g-5p:zma-miR159h-5p:zma-miR159i-5p	MD:GRMZM2G178289_T02
zma-miR159g-5p:zma-miR159h-5p:zma-miR159i-5p	MD:GRMZM2G300258_T01
zma-miR159g-5p:zma-miR159h-5p:zma-miR159i-5p	MD:GRMZM2G316635_T01
zma-miR159g-5p:zma-miR159h-5p:zma-miR159i-5p	MD:GRMZM2G316635_T02
zma-miR159g-5p:zma-miR159h-5p:zma-miR159i-5p	MD:GRMZM2G316635_T03
zma-miR159g-5p:zma-miR159h-5p:zma-miR159i-5p	MD:GRMZM2G332495_T01
zma-miR159g-5p:zma-miR159h-5p:zma-miR159i-5p	MD:GRMZM2G332495_T02
zma-miR159g-5p:zma-miR159h-5p:zma-miR159i-5p	MD:GRMZM2G332495_T03
zma-miR159g-5p:zma-miR159h-5p:zma-miR159i-5p	MD:GRMZM2G405071_T01
zma-miR159g-5p:zma-miR159h-5p:zma-miR159i-5p	MD:GRMZM2G414949_T01
zma-miR159g-5p:zma-miR159h-5p:zma-miR159i-5p	MD:GRMZM2G421033_T01
zma-miR159g-5p:zma-miR159h-5p:zma-miR159i-5p	MD:GRMZM2G449552_T01
zma-miR159g-5p:zma-miR159h-5p:zma-miR159i-5p	MD:GRMZM2G453139_T01
zma-miR159g-5p:zma-miR159h-5p:zma-miR159i-5p	MD:GRMZM2G475504_T01
zma-miR159g-5p:zma-miR159h-5p:zma-miR159i-5p	MD:GRMZM5G869788_T01
zma-miR159g-5p:zma-miR159h-5p:zma-miR159i-5p	MD:GRMZM5G877956_T01
zma-miR159g-5p:zma-miR159h-5p:zma-miR159i-5p	MD:GRMZM5G877956_T02
zma-miR159g-5p:zma-miR159h-5p:zma-miR159i-5p	MD:GRMZM5G877956_T03
zma-miR159g-5p:zma-miR159h-5p:zma-miR159i-5p	MD:GRMZM5G880069_T01
zma-miR159g-5p:zma-miR159h-5p:zma-miR159i-5p	MT:GRMZM2G020366_T01
zma-miR159g-5p:zma-miR159h-5p:zma-miR159i-5p	MT:GRMZM2G034302_T05
zma-miR159g-5p:zma-miR159h-5p:zma-miR159i-5p	MT:GRMZM2G040561_T01
zma-miR160b-3p:zma-miR160g-3p	LT:Boerner_Z27kG1_08283
zma-miR160b-3p:zma-miR160g-3p	MD:GRMZM2G047815_T04
zma-miR160b-3p:zma-miR160g-3p	MD:GRMZM2G126664_T01
zma-miR160b-3p:zma-miR160g-3p	MD:GRMZM2G135978_T01
zma-miR160b-3p:zma-miR160g-3p	MD:GRMZM2G140614_T02
zma-miR160b-3p:zma-miR160g-3p	MD:GRMZM2G181354_T01
zma-miR160b-3p:zma-miR160g-3p	MD:GRMZM2G181354_T02
zma-miR160b-3p:zma-miR160g-3p	MD:GRMZM2G700146_T01
zma-miR160b-3p:zma-miR160g-3p	MD:GRMZM5G877388_T02
zma-miR160b-3p:zma-miR160g-3p	MT:AC235543.1_FGT002
zma-miR160b-3p:zma-miR160g-3p	MT:GRMZM2G007754_T01
zma-miR160b-3p:zma-miR160g-3p	MT:GRMZM2G014508_T01
zma-miR160b-3p:zma-miR160g-3p	MT:GRMZM2G014508_T02
zma-miR160b-3p:zma-miR160g-3p	MT:GRMZM2G014508_T03
zma-miR160b-3p:zma-miR160g-3p	MT:GRMZM2G022710_T01
zma-miR160b-3p:zma-miR160g-3p	MT:GRMZM2G064250_T01
zma-miR160b-3p:zma-miR160g-3p	MT:GRMZM2G102189_T01
zma-miR160b-3p:zma-miR160g-3p	MT:GRMZM2G104226_T01
zma-miR160b-3p:zma-miR160g-3p	MT:GRMZM2G142709_T03
zma-miR160b-3p:zma-miR160g-3p	MT:GRMZM2G158228_T01
zma-miR160b-3p:zma-miR160g-3p	MT:GRMZM2G483889_T01
zma-miR160b-3p:zma-miR160g-3p	MT:GRMZM5G898371_T01
zma-miR160c-3p	LD:Boerner_Z27kG1_01735
zma-miR160c-3p	LT:Boerner_Z27kG1_16361
zma-miR160c-3p	LT:Boerner_Z27kG1_23317
zma-miR160c-3p	MD:AC210892.4_FGT006
zma-miR160c-3p	MD:AC214257.4_FGT002
zma-miR160c-3p	MD:GRMZM2G008374_T01
zma-miR160c-3p	MD:GRMZM2G008374_T02
zma-miR160c-3p	MD:GRMZM2G016264_T01
zma-miR160c-3p	MD:GRMZM2G018372_T01
zma-miR160c-3p	MD:GRMZM2G018372_T02
zma-miR160c-3p	MD:GRMZM2G024592_T01
zma-miR160c-3p	MD:GRMZM2G025885_T01
zma-miR160c-3p	MD:GRMZM2G025885_T02
zma-miR160c-3p	MD:GRMZM2G055469_T01
zma-miR160c-3p	MD:GRMZM2G056122_T01
zma-miR160c-3p	MD:GRMZM2G058314_T01
zma-miR160c-3p	MD:GRMZM2G061289_T01
zma-miR160c-3p	MD:GRMZM2G063355_T01
zma-miR160c-3p	MD:GRMZM2G067675_T01
zma-miR160c-3p	MD:GRMZM2G067675_T02
zma-miR160c-3p	MD:GRMZM2G071076_T01
zma-miR160c-3p	MD:GRMZM2G071076_T02
zma-miR160c-3p	MD:GRMZM2G075058_T01
zma-miR160c-3p	MD:GRMZM2G075496_T01
zma-miR160c-3p	MD:GRMZM2G075496_T02
zma-miR160c-3p	MD:GRMZM2G075496_T03
zma-miR160c-3p	MD:GRMZM2G075496_T04
zma-miR160c-3p	MD:GRMZM2G078926_T01
zma-miR160c-3p	MD:GRMZM2G087095_T01
zma-miR160c-3p	MD:GRMZM2G087095_T02
zma-miR160c-3p	MD:GRMZM2G108991_T01
zma-miR160c-3p	MD:GRMZM2G114354_T01
zma-miR160c-3p	MD:GRMZM2G115152_T01
zma-miR160c-3p	MD:GRMZM2G123511_T01
zma-miR160c-3p	MD:GRMZM2G124066_T02
zma-miR160c-3p	MD:GRMZM2G130119_T01
zma-miR160c-3p	MD:GRMZM2G136977_T01
zma-miR160c-3p	MD:GRMZM2G147955_T01
zma-miR160c-3p	MD:GRMZM2G155348_T01
zma-miR160c-3p	MD:GRMZM2G155348_T03
zma-miR160c-3p	MD:GRMZM2G159179_T01
zma-miR160c-3p	MD:GRMZM2G161610_T01
zma-miR160c-3p	MD:GRMZM2G162758_T01
zma-miR160c-3p	MD:GRMZM2G162928_T03
zma-miR160c-3p	MD:GRMZM2G163519_T01
zma-miR160c-3p	MD:GRMZM2G170812_T01
zma-miR160c-3p	MD:GRMZM2G171045_T01
zma-miR160c-3p	MD:GRMZM2G173479_T01
zma-miR160c-3p	MD:GRMZM2G174192_T01
zma-miR160c-3p	MD:GRMZM2G181491_T01
zma-miR160c-3p	MD:GRMZM2G332660_T01
zma-miR160c-3p	MD:GRMZM2G338333_T01
zma-miR160c-3p	MD:GRMZM2G338333_T02
zma-miR160c-3p	MD:GRMZM2G371375_T01
zma-miR160c-3p	MD:GRMZM2G386113_T02
zma-miR160c-3p	MD:GRMZM2G398825_T01
zma-miR160c-3p	MD:GRMZM2G398825_T02
zma-miR160c-3p	MD:GRMZM2G403562_T01
zma-miR160c-3p	MD:GRMZM2G410710_T01
zma-miR160c-3p	MD:GRMZM2G410710_T04
zma-miR160c-3p	MD:GRMZM5G817182_T01
zma-miR160c-3p	MD:GRMZM5G821437_T01
zma-miR160c-3p	MD:GRMZM5G825515_T01
zma-miR160c-3p	MD:GRMZM5G825515_T02
zma-miR160c-3p	MD:GRMZM5G825515_T05
zma-miR160c-3p	MD:GRMZM5G827485_T01
zma-miR160c-3p	MD:GRMZM5G838147_T01
zma-miR160c-3p	MD:GRMZM5G843893_T01
zma-miR160c-3p	MD:GRMZM5G843893_T02
zma-miR160c-3p	MT:AC203862.4_FGT001
zma-miR160c-3p	MT:AC234171.1_FGT001
zma-miR160c-3p	MT:GRMZM2G004696_T01
zma-miR160c-3p	MT:GRMZM2G006507_T04
zma-miR160c-3p	MT:GRMZM2G010884_T01
zma-miR160c-3p	MT:GRMZM2G010884_T02
zma-miR160c-3p	MT:GRMZM2G020098_T03
zma-miR160c-3p	MT:GRMZM2G026562_T01
zma-miR160c-3p	MT:GRMZM2G031859_T03
zma-miR160c-3p	MT:GRMZM2G034840_T02
zma-miR160c-3p	MT:GRMZM2G035821_T01
zma-miR160c-3p	MT:GRMZM2G035821_T02
zma-miR160c-3p	MT:GRMZM2G037015_T01
zma-miR160c-3p	MT:GRMZM2G064600_T01
zma-miR160c-3p	MT:GRMZM2G071288_T01
zma-miR160c-3p	MT:GRMZM2G071288_T02
zma-miR160c-3p	MT:GRMZM2G071573_T01
zma-miR160c-3p	MT:GRMZM2G100462_T02
zma-miR160c-3p	MT:GRMZM2G100462_T03
zma-miR160c-3p	MT:GRMZM2G100462_T04
zma-miR160c-3p	MT:GRMZM2G101818_T02
zma-miR160c-3p	MT:GRMZM2G110932_T01
zma-miR160c-3p	MT:GRMZM2G110932_T03
zma-miR160c-3p	MT:GRMZM2G111926_T01
zma-miR160c-3p	MT:GRMZM2G111926_T02
zma-miR160c-3p	MT:GRMZM2G119725_T01
zma-miR160c-3p	MT:GRMZM2G120432_T01
zma-miR160c-3p	MT:GRMZM2G124557_T01
zma-miR160c-3p	MT:GRMZM2G124557_T03
zma-miR160c-3p	MT:GRMZM2G134205_T01
zma-miR160c-3p	MT:GRMZM2G143008_T01
zma-miR160c-3p	MT:GRMZM2G143357_T01
zma-miR160c-3p	MT:GRMZM2G145346_T01
zma-miR160c-3p	MT:GRMZM2G152908_T01
zma-miR160c-3p	MT:GRMZM2G152908_T03
zma-miR160c-3p	MT:GRMZM2G152908_T04
zma-miR160c-3p	MT:GRMZM2G156533_T01
zma-miR160c-3p	MT:GRMZM2G156632_T01
zma-miR160c-3p	MT:GRMZM2G160064_T01
zma-miR160c-3p	MT:GRMZM2G166459_T01
zma-miR160c-3p	MT:GRMZM2G179941_T01
zma-miR160c-3p	MT:GRMZM2G301271_T01
zma-miR160c-3p	MT:GRMZM2G302604_T01
zma-miR160c-3p	MT:GRMZM2G306919_T01
zma-miR160c-3p	MT:GRMZM2G321010_T01
zma-miR160c-3p	MT:GRMZM2G321753_T02
zma-miR160c-3p	MT:GRMZM2G348551_T01
zma-miR160c-3p	MT:GRMZM2G350748_T01
zma-miR160c-3p	MT:GRMZM2G360541_T01
zma-miR160c-3p	MT:GRMZM2G369931_T02
zma-miR160c-3p	MT:GRMZM2G409974_T01
zma-miR160c-3p	MT:GRMZM2G435338_T01
zma-miR160c-3p	MT:GRMZM2G435338_T02
zma-miR160c-3p	MT:GRMZM2G435338_T04
zma-miR160c-3p	MT:GRMZM2G438378_T01
zma-miR160c-3p	MT:GRMZM5G863344_T03
zma-miR160d-3p	LD:Boerner_Z27kG1_01291
zma-miR160d-3p	MD:AC196090.3_FGT006
zma-miR160d-3p	MD:AC209819.3_FGT012
zma-miR160d-3p	MD:AC215181.3_FGT004
zma-miR160d-3p	MD:AC225718.2_FGT004
zma-miR160d-3p	MD:AC226227.2_FGT005
zma-miR160d-3p	MD:GRMZM2G001820_T01
zma-miR160d-3p	MD:GRMZM2G003794_T01
zma-miR160d-3p	MD:GRMZM2G003794_T02
zma-miR160d-3p	MD:GRMZM2G003794_T03
zma-miR160d-3p	MD:GRMZM2G003794_T04
zma-miR160d-3p	MD:GRMZM2G003794_T05
zma-miR160d-3p	MD:GRMZM2G011731_T01
zma-miR160d-3p	MD:GRMZM2G013986_T01
zma-miR160d-3p	MD:GRMZM2G016264_T01
zma-miR160d-3p	MD:GRMZM2G023715_T01
zma-miR160d-3p	MD:GRMZM2G023715_T02
zma-miR160d-3p	MD:GRMZM2G026911_T01
zma-miR160d-3p	MD:GRMZM2G033480_T01
zma-miR160d-3p	MD:GRMZM2G049730_T01
zma-miR160d-3p	MD:GRMZM2G052412_T01
zma-miR160d-3p	MD:GRMZM2G054050_T01
zma-miR160d-3p	MD:GRMZM2G055826_T01
zma-miR160d-3p	MD:GRMZM2G061806_T01
zma-miR160d-3p	MD:GRMZM2G067049_T02
zma-miR160d-3p	MD:GRMZM2G067049_T03
zma-miR160d-3p	MD:GRMZM2G067049_T05
zma-miR160d-3p	MD:GRMZM2G071720_T01
zma-miR160d-3p	MD:GRMZM2G072578_T02
zma-miR160d-3p	MD:GRMZM2G073047_T01
zma-miR160d-3p	MD:GRMZM2G073943_T01
zma-miR160d-3p	MD:GRMZM2G074957_T01
zma-miR160d-3p	MD:GRMZM2G076868_T01
zma-miR160d-3p	MD:GRMZM2G077375_T01
zma-miR160d-3p	MD:GRMZM2G085035_T01
zma-miR160d-3p	MD:GRMZM2G089248_T01
zma-miR160d-3p	MD:GRMZM2G089448_T01
zma-miR160d-3p	MD:GRMZM2G094850_T01
zma-miR160d-3p	MD:GRMZM2G094850_T02
zma-miR160d-3p	MD:GRMZM2G099049_T01
zma-miR160d-3p	MD:GRMZM2G099049_T02
zma-miR160d-3p	MD:GRMZM2G103186_T01
zma-miR160d-3p	MD:GRMZM2G103945_T03
zma-miR160d-3p	MD:GRMZM2G106513_T01
zma-miR160d-3p	MD:GRMZM2G114998_T01
zma-miR160d-3p	MD:GRMZM2G120839_T01
zma-miR160d-3p	MD:GRMZM2G120839_T02
zma-miR160d-3p	MD:GRMZM2G123094_T01
zma-miR160d-3p	MD:GRMZM2G123094_T02
zma-miR160d-3p	MD:GRMZM2G130382_T01
zma-miR160d-3p	MD:GRMZM2G136158_T04
zma-miR160d-3p	MD:GRMZM2G143128_T01
zma-miR160d-3p	MD:GRMZM2G147714_T01
zma-miR160d-3p	MD:GRMZM2G155998_T01
zma-miR160d-3p	MD:GRMZM2G158240_T01
zma-miR160d-3p	MD:GRMZM2G159179_T01
zma-miR160d-3p	MD:GRMZM2G171051_T01
zma-miR160d-3p	MD:GRMZM2G172021_T01
zma-miR160d-3p	MD:GRMZM2G172021_T02
zma-miR160d-3p	MD:GRMZM2G175031_T01
zma-miR160d-3p	MD:GRMZM2G178025_T01
zma-miR160d-3p	MD:GRMZM2G181030_T01
zma-miR160d-3p	MD:GRMZM2G315692_T01
zma-miR160d-3p	MD:GRMZM2G325804_T01
zma-miR160d-3p	MD:GRMZM2G325804_T02
zma-miR160d-3p	MD:GRMZM2G361659_T01
zma-miR160d-3p	MD:GRMZM2G365162_T01
zma-miR160d-3p	MD:GRMZM2G389155_T01
zma-miR160d-3p	MD:GRMZM2G398364_T01
zma-miR160d-3p	MD:GRMZM2G404453_T01
zma-miR160d-3p	MD:GRMZM2G407181_T01
zma-miR160d-3p	MD:GRMZM2G407631_T01
zma-miR160d-3p	MD:GRMZM2G422373_T01
zma-miR160d-3p	MD:GRMZM2G423884_T01
zma-miR160d-3p	MD:GRMZM2G429940_T01
zma-miR160d-3p	MD:GRMZM2G435276_T01
zma-miR160d-3p	MD:GRMZM2G442148_T01
zma-miR160d-3p	MD:GRMZM2G449944_T01
zma-miR160d-3p	MD:GRMZM5G803404_T01
zma-miR160d-3p	MD:GRMZM5G821437_T01
zma-miR160d-3p	MD:GRMZM5G836190_T01
zma-miR160d-3p	MD:GRMZM5G836190_T02
zma-miR160d-3p	MD:GRMZM5G844894_T01
zma-miR160d-3p	MD:GRMZM5G858784_T01
zma-miR160d-3p	MD:GRMZM5G892495_T01
zma-miR160d-3p	MD:GRMZM5G892495_T02
zma-miR160d-3p	MT:GRMZM2G000353_T01
zma-miR160d-3p	MT:GRMZM2G005516_T01
zma-miR160d-3p	MT:GRMZM2G007021_T01
zma-miR160d-3p	MT:GRMZM2G013811_T01
zma-miR160d-3p	MT:GRMZM2G018770_T01
zma-miR160d-3p	MT:GRMZM2G036916_T02
zma-miR160d-3p	MT:GRMZM2G038501_T01
zma-miR160d-3p	MT:GRMZM2G042078_T01
zma-miR160d-3p	MT:GRMZM2G042078_T02
zma-miR160d-3p	MT:GRMZM2G042078_T03
zma-miR160d-3p	MT:GRMZM2G047695_T01
zma-miR160d-3p	MT:GRMZM2G062156_T01
zma-miR160d-3p	MT:GRMZM2G067985_T02
zma-miR160d-3p	MT:GRMZM2G067985_T03
zma-miR160d-3p	MT:GRMZM2G067985_T08
zma-miR160d-3p	MT:GRMZM2G069335_T01
zma-miR160d-3p	MT:GRMZM2G071790_T04
zma-miR160d-3p	MT:GRMZM2G071790_T05
zma-miR160d-3p	MT:GRMZM2G073041_T01
zma-miR160d-3p	MT:GRMZM2G074850_T01
zma-miR160d-3p	MT:GRMZM2G077333_T01
zma-miR160d-3p	MT:GRMZM2G077333_T02
zma-miR160d-3p	MT:GRMZM2G077797_T01
zma-miR160d-3p	MT:GRMZM2G077797_T02
zma-miR160d-3p	MT:GRMZM2G085932_T01
zma-miR160d-3p	MT:GRMZM2G107092_T02
zma-miR160d-3p	MT:GRMZM2G107896_T01
zma-miR160d-3p	MT:GRMZM2G128922_T02
zma-miR160d-3p	MT:GRMZM2G129146_T01
zma-miR160d-3p	MT:GRMZM2G134559_T01
zma-miR160d-3p	MT:GRMZM2G135782_T04
zma-miR160d-3p	MT:GRMZM2G136665_T01
zma-miR160d-3p	MT:GRMZM2G137338_T01
zma-miR160d-3p	MT:GRMZM2G166946_T02
zma-miR160d-3p	MT:GRMZM2G171852_T01
zma-miR160d-3p	MT:GRMZM2G173669_T01
zma-miR160d-3p	MT:GRMZM2G174719_T02
zma-miR160d-3p	MT:GRMZM2G177005_T01
zma-miR160d-3p	MT:GRMZM2G319357_T01
zma-miR160d-3p	MT:GRMZM2G319357_T02
zma-miR160d-3p	MT:GRMZM2G319357_T03
zma-miR160d-3p	MT:GRMZM2G343157_T01
zma-miR160d-3p	MT:GRMZM2G349670_T01
zma-miR160d-3p	MT:GRMZM2G423129_T01
zma-miR160d-3p	MT:GRMZM5G804759_T01
zma-miR160d-3p	MT:GRMZM5G878070_T02
zma-miR160f-3p	LD:Li_TCONS_00062998
zma-miR160f-3p	MD:GRMZM2G005260_T01
zma-miR160f-3p	MD:GRMZM2G005260_T02
zma-miR160f-3p	MD:GRMZM2G005260_T03
zma-miR160f-3p	MD:GRMZM2G005260_T04
zma-miR160f-3p	MD:GRMZM2G008374_T01
zma-miR160f-3p	MD:GRMZM2G008374_T02
zma-miR160f-3p	MD:GRMZM2G011010_T01
zma-miR160f-3p	MD:GRMZM2G016819_T01
zma-miR160f-3p	MD:GRMZM2G018770_T01
zma-miR160f-3p	MD:GRMZM2G018770_T02
zma-miR160f-3p	MD:GRMZM2G031432_T01
zma-miR160f-3p	MD:GRMZM2G036368_T01
zma-miR160f-3p	MD:GRMZM2G046480_T01
zma-miR160f-3p	MD:GRMZM2G062524_T01
zma-miR160f-3p	MD:GRMZM2G062524_T02
zma-miR160f-3p	MD:GRMZM2G074040_T01
zma-miR160f-3p	MD:GRMZM2G074040_T02
zma-miR160f-3p	MD:GRMZM2G075330_T01
zma-miR160f-3p	MD:GRMZM2G077607_T03
zma-miR160f-3p	MD:GRMZM2G077607_T05
zma-miR160f-3p	MD:GRMZM2G077607_T06
zma-miR160f-3p	MD:GRMZM2G077607_T07
zma-miR160f-3p	MD:GRMZM2G083292_T01
zma-miR160f-3p	MD:GRMZM2G087069_T01
zma-miR160f-3p	MD:GRMZM2G089854_T01
zma-miR160f-3p	MD:GRMZM2G089854_T02
zma-miR160f-3p	MD:GRMZM2G089854_T03
zma-miR160f-3p	MD:GRMZM2G091543_T01
zma-miR160f-3p	MD:GRMZM2G091543_T02
zma-miR160f-3p	MD:GRMZM2G096391_T01
zma-miR160f-3p	MD:GRMZM2G126664_T01
zma-miR160f-3p	MD:GRMZM2G136072_T01
zma-miR160f-3p	MD:GRMZM2G139600_T01
zma-miR160f-3p	MD:GRMZM2G139600_T02
zma-miR160f-3p	MD:GRMZM2G146878_T01
zma-miR160f-3p	MD:GRMZM2G150179_T01
zma-miR160f-3p	MD:GRMZM2G162278_T01
zma-miR160f-3p	MD:GRMZM2G173542_T02
zma-miR160f-3p	MD:GRMZM2G174315_T01
zma-miR160f-3p	MD:GRMZM2G301355_T01
zma-miR160f-3p	MD:GRMZM2G312827_T01
zma-miR160f-3p	MD:GRMZM2G312827_T02
zma-miR160f-3p	MD:GRMZM2G315375_T01
zma-miR160f-3p	MD:GRMZM2G315375_T02
zma-miR160f-3p	MD:GRMZM2G318292_T01
zma-miR160f-3p	MD:GRMZM2G327695_T01
zma-miR160f-3p	MD:GRMZM2G333033_T01
zma-miR160f-3p	MD:GRMZM2G333033_T02
zma-miR160f-3p	MD:GRMZM2G359986_T01
zma-miR160f-3p	MD:GRMZM2G455124_T01
zma-miR160f-3p	MD:GRMZM2G467187_T01
zma-miR160f-3p	MD:GRMZM5G838414_T01
zma-miR160f-3p	MD:GRMZM5G838414_T02
zma-miR160f-3p	MD:GRMZM5G838414_T03
zma-miR160f-3p	MD:GRMZM5G873780_T01
zma-miR160f-3p	MT:AC217977.3_FGT001
zma-miR160f-3p	MT:GRMZM2G001676_T01
zma-miR160f-3p	MT:GRMZM2G004909_T01
zma-miR160f-3p	MT:GRMZM2G006117_T01
zma-miR160f-3p	MT:GRMZM2G006117_T03
zma-miR160f-3p	MT:GRMZM2G010871_T03
zma-miR160f-3p	MT:GRMZM2G018103_T01
zma-miR160f-3p	MT:GRMZM2G025783_T01
zma-miR160f-3p	MT:GRMZM2G025783_T02
zma-miR160f-3p	MT:GRMZM2G025832_T01
zma-miR160f-3p	MT:GRMZM2G027495_T04
zma-miR160f-3p	MT:GRMZM2G028014_T01
zma-miR160f-3p	MT:GRMZM2G033894_T02
zma-miR160f-3p	MT:GRMZM2G044132_T01
zma-miR160f-3p	MT:GRMZM2G044132_T02
zma-miR160f-3p	MT:GRMZM2G045638_T01
zma-miR160f-3p	MT:GRMZM2G049055_T01
zma-miR160f-3p	MT:GRMZM2G052562_T01
zma-miR160f-3p	MT:GRMZM2G052562_T02
zma-miR160f-3p	MT:GRMZM2G052562_T03
zma-miR160f-3p	MT:GRMZM2G054233_T01
zma-miR160f-3p	MT:GRMZM2G063672_T01
zma-miR160f-3p	MT:GRMZM2G065214_T01
zma-miR160f-3p	MT:GRMZM2G067156_T01
zma-miR160f-3p	MT:GRMZM2G067156_T02
zma-miR160f-3p	MT:GRMZM2G067156_T03
zma-miR160f-3p	MT:GRMZM2G068714_T03
zma-miR160f-3p	MT:GRMZM2G068714_T04
zma-miR160f-3p	MT:GRMZM2G074097_T01
zma-miR160f-3p	MT:GRMZM2G075229_T01
zma-miR160f-3p	MT:GRMZM2G075892_T01
zma-miR160f-3p	MT:GRMZM2G077531_T01
zma-miR160f-3p	MT:GRMZM2G085577_T01
zma-miR160f-3p	MT:GRMZM2G087503_T01
zma-miR160f-3p	MT:GRMZM2G091742_T01
zma-miR160f-3p	MT:GRMZM2G092174_T01
zma-miR160f-3p	MT:GRMZM2G095727_T01
zma-miR160f-3p	MT:GRMZM2G095727_T04
zma-miR160f-3p	MT:GRMZM2G095727_T05
zma-miR160f-3p	MT:GRMZM2G096269_T01
zma-miR160f-3p	MT:GRMZM2G105173_T01
zma-miR160f-3p	MT:GRMZM2G108076_T01
zma-miR160f-3p	MT:GRMZM2G108228_T02
zma-miR160f-3p	MT:GRMZM2G112337_T01
zma-miR160f-3p	MT:GRMZM2G112337_T02
zma-miR160f-3p	MT:GRMZM2G113682_T01
zma-miR160f-3p	MT:GRMZM2G129166_T02
zma-miR160f-3p	MT:GRMZM2G129246_T01
zma-miR160f-3p	MT:GRMZM2G129246_T02
zma-miR160f-3p	MT:GRMZM2G129246_T03
zma-miR160f-3p	MT:GRMZM2G129246_T04
zma-miR160f-3p	MT:GRMZM2G129246_T05
zma-miR160f-3p	MT:GRMZM2G135396_T01
zma-miR160f-3p	MT:GRMZM2G138710_T01
zma-miR160f-3p	MT:GRMZM2G142097_T01
zma-miR160f-3p	MT:GRMZM2G142097_T02
zma-miR160f-3p	MT:GRMZM2G147701_T02
zma-miR160f-3p	MT:GRMZM2G150731_T01
zma-miR160f-3p	MT:GRMZM2G152189_T01
zma-miR160f-3p	MT:GRMZM2G155709_T01
zma-miR160f-3p	MT:GRMZM2G158452_T03
zma-miR160f-3p	MT:GRMZM2G167865_T01
zma-miR160f-3p	MT:GRMZM2G169688_T01
zma-miR160f-3p	MT:GRMZM2G176698_T01
zma-miR160f-3p	MT:GRMZM2G178924_T02
zma-miR160f-3p	MT:GRMZM2G313750_T01
zma-miR160f-3p	MT:GRMZM2G337190_T01
zma-miR160f-3p	MT:GRMZM2G352618_T01
zma-miR160f-3p	MT:GRMZM2G358365_T01
zma-miR160f-3p	MT:GRMZM2G393349_T01
zma-miR160f-3p	MT:GRMZM2G403007_T01
zma-miR160f-3p	MT:GRMZM2G412911_T01
zma-miR160f-3p	MT:GRMZM2G447745_T01
zma-miR160f-3p	MT:GRMZM2G449681_T01
zma-miR160f-3p	MT:GRMZM2G449681_T02
zma-miR160f-3p	MT:GRMZM2G449681_T03
zma-miR160f-3p	MT:GRMZM2G450717_T01
zma-miR160f-3p	MT:GRMZM2G453320_T03
zma-miR160f-3p	MT:GRMZM2G462613_T01
zma-miR160f-3p	MT:GRMZM5G809546_T01
zma-miR160f-3p	MT:GRMZM5G825090_T05
zma-miR160f-3p	MT:GRMZM5G870170_T01
zma-miR160f-3p	MT:GRMZM5G870170_T02
zma-miR160f-3p	MT:GRMZM5G882446_T01
zma-miR162-5p	LD:Li_TCONS_00020299
zma-miR162-5p	LT:Boerner_Z27kG1_13892
zma-miR162-5p	MD:AC202181.3_FGT010
zma-miR162-5p	MD:GRMZM2G008490_T01
zma-miR162-5p	MD:GRMZM2G016866_T01
zma-miR162-5p	MD:GRMZM2G021151_T01
zma-miR162-5p	MD:GRMZM2G024834_T02
zma-miR162-5p	MD:GRMZM2G028110_T01
zma-miR162-5p	MD:GRMZM2G035168_T01
zma-miR162-5p	MD:GRMZM2G043310_T01
zma-miR162-5p	MD:GRMZM2G055025_T01
zma-miR162-5p	MD:GRMZM2G058276_T01
zma-miR162-5p	MD:GRMZM2G073882_T01
zma-miR162-5p	MD:GRMZM2G133428_T02
zma-miR162-5p	MD:GRMZM2G138074_T01
zma-miR162-5p	MD:GRMZM2G138074_T02
zma-miR162-5p	MD:GRMZM2G138074_T03
zma-miR162-5p	MD:GRMZM2G147420_T01
zma-miR162-5p	MD:GRMZM2G148908_T02
zma-miR162-5p	MD:GRMZM2G148908_T03
zma-miR162-5p	MD:GRMZM2G156748_T01
zma-miR162-5p	MD:GRMZM2G156748_T02
zma-miR162-5p	MD:GRMZM2G179424_T01
zma-miR162-5p	MD:GRMZM2G312877_T01
zma-miR162-5p	MD:GRMZM2G358238_T01
zma-miR162-5p	MD:GRMZM2G372633_T01
zma-miR162-5p	MD:GRMZM2G394747_T01
zma-miR162-5p	MD:GRMZM2G511451_T01
zma-miR162-5p	MD:GRMZM2G704475_T01
zma-miR162-5p	MT:AC189750.4_FGT004
zma-miR162-5p	MT:GRMZM2G006707_T05
zma-miR162-5p	MT:GRMZM2G013794_T03
zma-miR162-5p	MT:GRMZM2G018030_T01
zma-miR162-5p	MT:GRMZM2G018030_T02
zma-miR162-5p	MT:GRMZM2G018030_T03
zma-miR162-5p	MT:GRMZM2G023986_T01
zma-miR162-5p	MT:GRMZM2G023986_T02
zma-miR162-5p	MT:GRMZM2G031062_T01
zma-miR162-5p	MT:GRMZM2G050131_T01
zma-miR162-5p	MT:GRMZM2G050131_T02
zma-miR162-5p	MT:GRMZM2G052088_T01
zma-miR162-5p	MT:GRMZM2G052088_T02
zma-miR162-5p	MT:GRMZM2G055678_T01
zma-miR162-5p	MT:GRMZM2G061439_T01
zma-miR162-5p	MT:GRMZM2G076602_T01
zma-miR162-5p	MT:GRMZM2G077295_T01
zma-miR162-5p	MT:GRMZM2G078566_T02
zma-miR162-5p	MT:GRMZM2G081615_T01
zma-miR162-5p	MT:GRMZM2G082886_T02
zma-miR162-5p	MT:GRMZM2G085967_T01
zma-miR162-5p	MT:GRMZM2G085967_T02
zma-miR162-5p	MT:GRMZM2G085967_T03
zma-miR162-5p	MT:GRMZM2G085967_T04
zma-miR162-5p	MT:GRMZM2G089803_T01
zma-miR162-5p	MT:GRMZM2G090432_T01
zma-miR162-5p	MT:GRMZM2G095763_T01
zma-miR162-5p	MT:GRMZM2G099253_T01
zma-miR162-5p	MT:GRMZM2G099860_T01
zma-miR162-5p	MT:GRMZM2G107805_T01
zma-miR162-5p	MT:GRMZM2G110908_T01
zma-miR162-5p	MT:GRMZM2G114945_T01
zma-miR162-5p	MT:GRMZM2G114945_T02
zma-miR162-5p	MT:GRMZM2G117836_T01
zma-miR162-5p	MT:GRMZM2G122135_T01
zma-miR162-5p	MT:GRMZM2G122135_T02
zma-miR162-5p	MT:GRMZM2G123587_T01
zma-miR162-5p	MT:GRMZM2G123732_T01
zma-miR162-5p	MT:GRMZM2G123732_T02
zma-miR162-5p	MT:GRMZM2G148872_T03
zma-miR162-5p	MT:GRMZM2G149802_T01
zma-miR162-5p	MT:GRMZM2G149802_T02
zma-miR162-5p	MT:GRMZM2G155217_T01
zma-miR162-5p	MT:GRMZM2G156145_T01
zma-miR162-5p	MT:GRMZM2G160906_T02
zma-miR162-5p	MT:GRMZM2G160906_T04
zma-miR162-5p	MT:GRMZM2G174984_T01
zma-miR162-5p	MT:GRMZM2G178261_T03
zma-miR162-5p	MT:GRMZM2G348125_T01
zma-miR162-5p	MT:GRMZM2G360429_T01
zma-miR162-5p	MT:GRMZM2G366392_T01
zma-miR162-5p	MT:GRMZM2G366392_T02
zma-miR162-5p	MT:GRMZM2G366392_T03
zma-miR162-5p	MT:GRMZM2G410766_T01
zma-miR162-5p	MT:GRMZM2G422464_T01
zma-miR162-5p	MT:GRMZM2G422464_T02
zma-miR162-5p	MT:GRMZM2G423337_T01
zma-miR162-5p	MT:GRMZM2G423833_T01
zma-miR162-5p	MT:GRMZM5G820808_T01
zma-miR164b-3p	LD:Boerner_Z27kG1_17564
zma-miR164b-3p	LD:Li_TCONS_00023489
zma-miR164b-3p	LD:Li_TCONS_00023490
zma-miR164b-3p	LD:Li_TCONS_00052687
zma-miR164b-3p	LD:Li_TCONS_00062623
zma-miR164b-3p	LT:Boerner_Z27kG1_01046
zma-miR164b-3p	MD:AC149810.2_FGT008
zma-miR164b-3p	MD:AC194022.3_FGT014
zma-miR164b-3p	MD:AC198725.4_FGT007
zma-miR164b-3p	MD:AC203980.3_FGT003
zma-miR164b-3p	MD:AC205673.3_FGT006
zma-miR164b-3p	MD:AC207043.3_FGT002
zma-miR164b-3p	MD:AC209698.3_FGT004
zma-miR164b-3p	MD:AC213398.3_FGT005
zma-miR164b-3p	MD:AC216242.3_FGT001
zma-miR164b-3p	MD:AC217050.4_FGT001
zma-miR164b-3p	MD:GRMZM2G000536_T01
zma-miR164b-3p	MD:GRMZM2G002131_T01
zma-miR164b-3p	MD:GRMZM2G002142_T01
zma-miR164b-3p	MD:GRMZM2G003076_T01
zma-miR164b-3p	MD:GRMZM2G003076_T02
zma-miR164b-3p	MD:GRMZM2G003076_T03
zma-miR164b-3p	MD:GRMZM2G003076_T04
zma-miR164b-3p	MD:GRMZM2G003076_T05
zma-miR164b-3p	MD:GRMZM2G003167_T01
zma-miR164b-3p	MD:GRMZM2G005301_T01
zma-miR164b-3p	MD:GRMZM2G008060_T01
zma-miR164b-3p	MD:GRMZM2G012280_T01
zma-miR164b-3p	MD:GRMZM2G013538_T01
zma-miR164b-3p	MD:GRMZM2G015889_T01
zma-miR164b-3p	MD:GRMZM2G016576_T01
zma-miR164b-3p	MD:GRMZM2G017741_T01
zma-miR164b-3p	MD:GRMZM2G021055_T01
zma-miR164b-3p	MD:GRMZM2G027638_T01
zma-miR164b-3p	MD:GRMZM2G029300_T01
zma-miR164b-3p	MD:GRMZM2G029455_T01
zma-miR164b-3p	MD:GRMZM2G030529_T01
zma-miR164b-3p	MD:GRMZM2G038801_T01
zma-miR164b-3p	MD:GRMZM2G038801_T02
zma-miR164b-3p	MD:GRMZM2G039976_T01
zma-miR164b-3p	MD:GRMZM2G043636_T01
zma-miR164b-3p	MD:GRMZM2G044481_T01
zma-miR164b-3p	MD:GRMZM2G044902_T01
zma-miR164b-3p	MD:GRMZM2G044902_T02
zma-miR164b-3p	MD:GRMZM2G044902_T03
zma-miR164b-3p	MD:GRMZM2G044902_T04
zma-miR164b-3p	MD:GRMZM2G045675_T01
zma-miR164b-3p	MD:GRMZM2G045675_T02
zma-miR164b-3p	MD:GRMZM2G049913_T01
zma-miR164b-3p	MD:GRMZM2G049913_T02
zma-miR164b-3p	MD:GRMZM2G052701_T01
zma-miR164b-3p	MD:GRMZM2G058138_T01
zma-miR164b-3p	MD:GRMZM2G058138_T02
zma-miR164b-3p	MD:GRMZM2G058138_T03
zma-miR164b-3p	MD:GRMZM2G059015_T01
zma-miR164b-3p	MD:GRMZM2G059392_T02
zma-miR164b-3p	MD:GRMZM2G059392_T04
zma-miR164b-3p	MD:GRMZM2G060589_T01
zma-miR164b-3p	MD:GRMZM2G061833_T01
zma-miR164b-3p	MD:GRMZM2G065168_T01
zma-miR164b-3p	MD:GRMZM2G065174_T01
zma-miR164b-3p	MD:GRMZM2G065928_T01
zma-miR164b-3p	MD:GRMZM2G065928_T02
zma-miR164b-3p	MD:GRMZM2G065928_T03
zma-miR164b-3p	MD:GRMZM2G073258_T01
zma-miR164b-3p	MD:GRMZM2G074585_T01
zma-miR164b-3p	MD:GRMZM2G074585_T02
zma-miR164b-3p	MD:GRMZM2G074585_T03
zma-miR164b-3p	MD:GRMZM2G076936_T01
zma-miR164b-3p	MD:GRMZM2G077436_T01
zma-miR164b-3p	MD:GRMZM2G079754_T01
zma-miR164b-3p	MD:GRMZM2G079754_T02
zma-miR164b-3p	MD:GRMZM2G081957_T01
zma-miR164b-3p	MD:GRMZM2G081957_T02
zma-miR164b-3p	MD:GRMZM2G083347_T01
zma-miR164b-3p	MD:GRMZM2G084684_T01
zma-miR164b-3p	MD:GRMZM2G085941_T01
zma-miR164b-3p	MD:GRMZM2G085941_T02
zma-miR164b-3p	MD:GRMZM2G085941_T03
zma-miR164b-3p	MD:GRMZM2G085941_T04
zma-miR164b-3p	MD:GRMZM2G085941_T05
zma-miR164b-3p	MD:GRMZM2G086486_T01
zma-miR164b-3p	MD:GRMZM2G086486_T02
zma-miR164b-3p	MD:GRMZM2G091176_T01
zma-miR164b-3p	MD:GRMZM2G091176_T02
zma-miR164b-3p	MD:GRMZM2G092101_T01
zma-miR164b-3p	MD:GRMZM2G092101_T02
zma-miR164b-3p	MD:GRMZM2G100597_T01
zma-miR164b-3p	MD:GRMZM2G105436_T01
zma-miR164b-3p	MD:GRMZM2G107754_T02
zma-miR164b-3p	MD:GRMZM2G109589_T01
zma-miR164b-3p	MD:GRMZM2G109589_T02
zma-miR164b-3p	MD:GRMZM2G109589_T03
zma-miR164b-3p	MD:GRMZM2G110511_T01
zma-miR164b-3p	MD:GRMZM2G111975_T01
zma-miR164b-3p	MD:GRMZM2G113821_T01
zma-miR164b-3p	MD:GRMZM2G113911_T02
zma-miR164b-3p	MD:GRMZM2G113928_T01
zma-miR164b-3p	MD:GRMZM2G114575_T01
zma-miR164b-3p	MD:GRMZM2G114575_T02
zma-miR164b-3p	MD:GRMZM2G114575_T03
zma-miR164b-3p	MD:GRMZM2G114575_T05
zma-miR164b-3p	MD:GRMZM2G114575_T07
zma-miR164b-3p	MD:GRMZM2G116629_T01
zma-miR164b-3p	MD:GRMZM2G118979_T01
zma-miR164b-3p	MD:GRMZM2G118979_T02
zma-miR164b-3p	MD:GRMZM2G119828_T01
zma-miR164b-3p	MD:GRMZM2G120973_T01
zma-miR164b-3p	MD:GRMZM2G120973_T03
zma-miR164b-3p	MD:GRMZM2G120973_T05
zma-miR164b-3p	MD:GRMZM2G121115_T01
zma-miR164b-3p	MD:GRMZM2G121115_T02
zma-miR164b-3p	MD:GRMZM2G121115_T03
zma-miR164b-3p	MD:GRMZM2G122954_T01
zma-miR164b-3p	MD:GRMZM2G124863_T01
zma-miR164b-3p	MD:GRMZM2G126077_T01
zma-miR164b-3p	MD:GRMZM2G128179_T01
zma-miR164b-3p	MD:GRMZM2G131836_T01
zma-miR164b-3p	MD:GRMZM2G131836_T02
zma-miR164b-3p	MD:GRMZM2G139535_T01
zma-miR164b-3p	MD:GRMZM2G139535_T02
zma-miR164b-3p	MD:GRMZM2G139643_T01
zma-miR164b-3p	MD:GRMZM2G140600_T01
zma-miR164b-3p	MD:GRMZM2G141799_T01
zma-miR164b-3p	MD:GRMZM2G143165_T01
zma-miR164b-3p	MD:GRMZM2G143699_T01
zma-miR164b-3p	MD:GRMZM2G146161_T01
zma-miR164b-3p	MD:GRMZM2G147955_T01
zma-miR164b-3p	MD:GRMZM2G155729_T01
zma-miR164b-3p	MD:GRMZM2G155729_T02
zma-miR164b-3p	MD:GRMZM2G155729_T03
zma-miR164b-3p	MD:GRMZM2G157313_T01
zma-miR164b-3p	MD:GRMZM2G158197_T01
zma-miR164b-3p	MD:GRMZM2G162840_T01
zma-miR164b-3p	MD:GRMZM2G166695_T01
zma-miR164b-3p	MD:GRMZM2G166745_T01
zma-miR164b-3p	MD:GRMZM2G167101_T01
zma-miR164b-3p	MD:GRMZM2G168115_T01
zma-miR164b-3p	MD:GRMZM2G168474_T01
zma-miR164b-3p	MD:GRMZM2G168474_T02
zma-miR164b-3p	MD:GRMZM2G171423_T01
zma-miR164b-3p	MD:GRMZM2G171423_T02
zma-miR164b-3p	MD:GRMZM2G171423_T03
zma-miR164b-3p	MD:GRMZM2G171423_T04
zma-miR164b-3p	MD:GRMZM2G175164_T01
zma-miR164b-3p	MD:GRMZM2G175444_T01
zma-miR164b-3p	MD:GRMZM2G176209_T01
zma-miR164b-3p	MD:GRMZM2G176209_T02
zma-miR164b-3p	MD:GRMZM2G177575_T01
zma-miR164b-3p	MD:GRMZM2G177575_T02
zma-miR164b-3p	MD:GRMZM2G177575_T03
zma-miR164b-3p	MD:GRMZM2G177575_T04
zma-miR164b-3p	MD:GRMZM2G178279_T01
zma-miR164b-3p	MD:GRMZM2G180195_T01
zma-miR164b-3p	MD:GRMZM2G180195_T02
zma-miR164b-3p	MD:GRMZM2G180244_T01
zma-miR164b-3p	MD:GRMZM2G303999_T01
zma-miR164b-3p	MD:GRMZM2G308619_T01
zma-miR164b-3p	MD:GRMZM2G308860_T01
zma-miR164b-3p	MD:GRMZM2G308860_T02
zma-miR164b-3p	MD:GRMZM2G320023_T01
zma-miR164b-3p	MD:GRMZM2G322634_T01
zma-miR164b-3p	MD:GRMZM2G324863_T01
zma-miR164b-3p	MD:GRMZM2G324863_T02
zma-miR164b-3p	MD:GRMZM2G340224_T01
zma-miR164b-3p	MD:GRMZM2G340224_T02
zma-miR164b-3p	MD:GRMZM2G340403_T01
zma-miR164b-3p	MD:GRMZM2G340578_T01
zma-miR164b-3p	MD:GRMZM2G342807_T01
zma-miR164b-3p	MD:GRMZM2G343426_T01
zma-miR164b-3p	MD:GRMZM2G350165_T01
zma-miR164b-3p	MD:GRMZM2G350165_T02
zma-miR164b-3p	MD:GRMZM2G350319_T01
zma-miR164b-3p	MD:GRMZM2G358161_T01
zma-miR164b-3p	MD:GRMZM2G358633_T01
zma-miR164b-3p	MD:GRMZM2G362413_T01
zma-miR164b-3p	MD:GRMZM2G363926_T01
zma-miR164b-3p	MD:GRMZM2G367285_T01
zma-miR164b-3p	MD:GRMZM2G390334_T01
zma-miR164b-3p	MD:GRMZM2G390334_T02
zma-miR164b-3p	MD:GRMZM2G391696_T01
zma-miR164b-3p	MD:GRMZM2G394528_T01
zma-miR164b-3p	MD:GRMZM2G394528_T02
zma-miR164b-3p	MD:GRMZM2G394528_T03
zma-miR164b-3p	MD:GRMZM2G394528_T04
zma-miR164b-3p	MD:GRMZM2G398755_T01
zma-miR164b-3p	MD:GRMZM2G409976_T01
zma-miR164b-3p	MD:GRMZM2G409976_T02
zma-miR164b-3p	MD:GRMZM2G409997_T01
zma-miR164b-3p	MD:GRMZM2G416045_T01
zma-miR164b-3p	MD:GRMZM2G426306_T01
zma-miR164b-3p	MD:GRMZM2G433968_T01
zma-miR164b-3p	MD:GRMZM2G449123_T02
zma-miR164b-3p	MD:GRMZM2G449123_T06
zma-miR164b-3p	MD:GRMZM2G449123_T07
zma-miR164b-3p	MD:GRMZM2G449123_T08
zma-miR164b-3p	MD:GRMZM2G449123_T12
zma-miR164b-3p	MD:GRMZM2G449123_T13
zma-miR164b-3p	MD:GRMZM2G457621_T01
zma-miR164b-3p	MD:GRMZM2G463280_T01
zma-miR164b-3p	MD:GRMZM2G463280_T02
zma-miR164b-3p	MD:GRMZM2G466897_T01
zma-miR164b-3p	MD:GRMZM2G470438_T01
zma-miR164b-3p	MD:GRMZM2G470438_T02
zma-miR164b-3p	MD:GRMZM2G470438_T03
zma-miR164b-3p	MD:GRMZM2G470438_T04
zma-miR164b-3p	MD:GRMZM2G488692_T01
zma-miR164b-3p	MD:GRMZM2G534826_T01
zma-miR164b-3p	MD:GRMZM2G700742_T01
zma-miR164b-3p	MD:GRMZM2G703013_T01
zma-miR164b-3p	MD:GRMZM5G819919_T01
zma-miR164b-3p	MD:GRMZM5G823162_T01
zma-miR164b-3p	MD:GRMZM5G831308_T01
zma-miR164b-3p	MD:GRMZM5G837876_T01
zma-miR164b-3p	MD:GRMZM5G838475_T01
zma-miR164b-3p	MD:GRMZM5G839349_T01
zma-miR164b-3p	MD:GRMZM5G839384_T01
zma-miR164b-3p	MD:GRMZM5G839384_T03
zma-miR164b-3p	MD:GRMZM5G847923_T01
zma-miR164b-3p	MD:GRMZM5G858197_T01
zma-miR164b-3p	MD:GRMZM5G858197_T02
zma-miR164b-3p	MD:GRMZM5G866334_T01
zma-miR164b-3p	MD:GRMZM5G871419_T01
zma-miR164b-3p	MD:GRMZM5G871419_T03
zma-miR164b-3p	MD:GRMZM5G871419_T04
zma-miR164b-3p	MD:GRMZM5G871419_T05
zma-miR164b-3p	MD:GRMZM5G886185_T01
zma-miR164b-3p	MD:GRMZM5G897738_T01
zma-miR164b-3p	MT:AC212684.3_FGT012
zma-miR164b-3p	MT:AC217975.3_FGT001
zma-miR164b-3p	MT:GRMZM2G001639_T01
zma-miR164b-3p	MT:GRMZM2G003426_T01
zma-miR164b-3p	MT:GRMZM2G003765_T02
zma-miR164b-3p	MT:GRMZM2G003765_T04
zma-miR164b-3p	MT:GRMZM2G004377_T01
zma-miR164b-3p	MT:GRMZM2G004377_T02
zma-miR164b-3p	MT:GRMZM2G007283_T02
zma-miR164b-3p	MT:GRMZM2G008687_T01
zma-miR164b-3p	MT:GRMZM2G008687_T02
zma-miR164b-3p	MT:GRMZM2G008687_T03
zma-miR164b-3p	MT:GRMZM2G010349_T01
zma-miR164b-3p	MT:GRMZM2G012391_T02
zma-miR164b-3p	MT:GRMZM2G012391_T03
zma-miR164b-3p	MT:GRMZM2G012391_T04
zma-miR164b-3p	MT:GRMZM2G014419_T01
zma-miR164b-3p	MT:GRMZM2G015080_T01
zma-miR164b-3p	MT:GRMZM2G015854_T01
zma-miR164b-3p	MT:GRMZM2G020574_T05
zma-miR164b-3p	MT:GRMZM2G020574_T06
zma-miR164b-3p	MT:GRMZM2G020594_T04
zma-miR164b-3p	MT:GRMZM2G024708_T01
zma-miR164b-3p	MT:GRMZM2G025997_T01
zma-miR164b-3p	MT:GRMZM2G030123_T01
zma-miR164b-3p	MT:GRMZM2G032110_T01
zma-miR164b-3p	MT:GRMZM2G032110_T03
zma-miR164b-3p	MT:GRMZM2G035153_T01
zma-miR164b-3p	MT:GRMZM2G050914_T01
zma-miR164b-3p	MT:GRMZM2G051541_T01
zma-miR164b-3p	MT:GRMZM2G051541_T02
zma-miR164b-3p	MT:GRMZM2G061562_T01
zma-miR164b-3p	MT:GRMZM2G062156_T01
zma-miR164b-3p	MT:GRMZM2G062156_T02
zma-miR164b-3p	MT:GRMZM2G062499_T01
zma-miR164b-3p	MT:GRMZM2G063069_T01
zma-miR164b-3p	MT:GRMZM2G063069_T02
zma-miR164b-3p	MT:GRMZM2G063188_T01
zma-miR164b-3p	MT:GRMZM2G068913_T01
zma-miR164b-3p	MT:GRMZM2G068917_T01
zma-miR164b-3p	MT:GRMZM2G068917_T04
zma-miR164b-3p	MT:GRMZM2G068917_T06
zma-miR164b-3p	MT:GRMZM2G071166_T01
zma-miR164b-3p	MT:GRMZM2G071166_T04
zma-miR164b-3p	MT:GRMZM2G071172_T01
zma-miR164b-3p	MT:GRMZM2G071846_T01
zma-miR164b-3p	MT:GRMZM2G078465_T02
zma-miR164b-3p	MT:GRMZM2G079668_T01
zma-miR164b-3p	MT:GRMZM2G079668_T02
zma-miR164b-3p	MT:GRMZM2G080503_T01
zma-miR164b-3p	MT:GRMZM2G085086_T01
zma-miR164b-3p	MT:GRMZM2G087161_T01
zma-miR164b-3p	MT:GRMZM2G087206_T01
zma-miR164b-3p	MT:GRMZM2G094792_T03
zma-miR164b-3p	MT:GRMZM2G099891_T01
zma-miR164b-3p	MT:GRMZM2G100543_T01
zma-miR164b-3p	MT:GRMZM2G101004_T01
zma-miR164b-3p	MT:GRMZM2G102779_T01
zma-miR164b-3p	MT:GRMZM2G110195_T01
zma-miR164b-3p	MT:GRMZM2G115013_T01
zma-miR164b-3p	MT:GRMZM2G115598_T01
zma-miR164b-3p	MT:GRMZM2G118731_T01
zma-miR164b-3p	MT:GRMZM2G121333_T01
zma-miR164b-3p	MT:GRMZM2G123719_T01
zma-miR164b-3p	MT:GRMZM2G127798_T01
zma-miR164b-3p	MT:GRMZM2G127798_T02
zma-miR164b-3p	MT:GRMZM2G127798_T03
zma-miR164b-3p	MT:GRMZM2G134917_T01
zma-miR164b-3p	MT:GRMZM2G137352_T02
zma-miR164b-3p	MT:GRMZM2G137864_T01
zma-miR164b-3p	MT:GRMZM2G139689_T04
zma-miR164b-3p	MT:GRMZM2G141858_T01
zma-miR164b-3p	MT:GRMZM2G142740_T01
zma-miR164b-3p	MT:GRMZM2G144501_T02
zma-miR164b-3p	MT:GRMZM2G144547_T01
zma-miR164b-3p	MT:GRMZM2G147402_T01
zma-miR164b-3p	MT:GRMZM2G150264_T01
zma-miR164b-3p	MT:GRMZM2G150541_T01
zma-miR164b-3p	MT:GRMZM2G151582_T01
[truncated: 8,531 more rows]
