# Supplementary material for: Genome-wide identification and functional analysis of lincRNAs acting as miRNA targets or decoys in maize
Source: BMC Genomics. 2015 Oct 15;16:793. doi: 10.1186/s12864-015-2024-0 (PMC4608266; doi:10.1186/s12864-015-2024-0)
Supplement: Additional file 9: — The nodes and edges information of miRNA-lincRNA networks. (XLS 31 kb) [file 12864_2015_2024_MOESM9_ESM.xls]

## Sheet: Sheet1
Additional file 9. The nodes and edges information of miRNA-lincRNA networks.
zma-miRNA	lincRNAs as miRNA targets or decoys
zma-miR156a-3p	LD:Li_TCONS_00044513
zma-miR156b-3p	LD:Li_TCONS_00088709
zma-miR156e-3p	LT:Li_TCONS_00080887
zma-miR156h-3p	LT:zhang_TCONS_00012690
zma-miR159a-5p	LD:Li_TCONS_00096446
zma-miR159b-5p:zma-miR159k-5p:zma-miR159j-5p	LD:Boerner_Z27kG1_11801
zma-miR159b-5p:zma-miR159k-5p:zma-miR159j-5p	LD:Boerner_Z27kG1_16385
zma-miR159b-5p:zma-miR159k-5p:zma-miR159j-5p	LD:Li_TCONS_00012571
zma-miR159d-3p:zma-miR159c-3p	LD:zhang_TCONS_00029225
zma-miR159d-3p:zma-miR159c-3p	LT:Boerner_Z27kG1_14953
zma-miR159e-3p	LD:Boerner_Z27kG1_01522
zma-miR159e-3p	LD:Boerner_Z27kG1_22626
zma-miR159e-3p	LD:Li_TCONS_00012087
zma-miR159e-3p	LD:zhang_TCONS_00056321
zma-miR159e-5p	LD:Li_TCONS_00071752
zma-miR159e-5p	LT:Boerner_Z27kG1_09751
zma-miR159e-5p	LT:Boerner_Z27kG1_15115
zma-miR159g-3p	LD:Boerner_Z27kG1_05478
zma-miR159g-3p	LD:Boerner_Z27kG1_09702
zma-miR159g-5p:zma-miR159h-5p:zma-miR159i-5p	LD:Boerner_Z27kG1_11801
zma-miR159g-5p:zma-miR159h-5p:zma-miR159i-5p	LD:Boerner_Z27kG1_16385
zma-miR159g-5p:zma-miR159h-5p:zma-miR159i-5p	LD:Li_TCONS_00012571
zma-miR159g-5p:zma-miR159h-5p:zma-miR159i-5p	LD:Li_TCONS_00059484
zma-miR160b-3p:zma-miR160g-3p	LT:Boerner_Z27kG1_08283
zma-miR160c-3p	LD:Boerner_Z27kG1_01735
zma-miR160c-3p	LT:Boerner_Z27kG1_16361
zma-miR160c-3p	LT:Boerner_Z27kG1_23317
zma-miR160d-3p	LD:Boerner_Z27kG1_01291
zma-miR160f-3p	LD:Li_TCONS_00062998
zma-miR162-5p	LD:Li_TCONS_00020299
zma-miR162-5p	LT:Boerner_Z27kG1_13892
zma-miR164b-3p	LD:Boerner_Z27kG1_17564
zma-miR164b-3p	LD:Li_TCONS_00023489
zma-miR164b-3p	LD:Li_TCONS_00023490
zma-miR164b-3p	LD:Li_TCONS_00052687
zma-miR164b-3p	LD:Li_TCONS_00062623
zma-miR164b-3p	LT:Boerner_Z27kG1_01046
zma-miR164c-3p:zma-miR164h-3p	LD:Li_TCONS_00048247
zma-miR164c-5p:zma-miR164a-5p:zma-miR164b-5p:zma-miR164g-5p:zma-miR164d-5p	LD:Li_TCONS_00011715
zma-miR164c-5p:zma-miR164a-5p:zma-miR164b-5p:zma-miR164g-5p:zma-miR164d-5p	LD:Li_TCONS_00031357
zma-miR164d-3p	LT:Boerner_Z27kG1_22106
zma-miR164e-3p	LT:Boerner_Z27kG1_03819
zma-miR164f-5p	LD:Li_TCONS_00011715
zma-miR164f-5p	LD:Li_TCONS_00031357
zma-miR164h-5p	LD:Li_TCONS_00011715
zma-miR164h-5p	LD:Li_TCONS_00031357
zma-miR166c-5p	LT:Boerner_Z27kG1_06707
zma-miR166g-5p	LD:Li_TCONS_00014574
zma-miR166h-5p	LT:Boerner_Z27kG1_17085
zma-miR166i-5p	LT:Boerner_Z27kG1_17308
zma-miR166n-5p	LD:Boerner_Z27kG1_07658
zma-miR166n-5p	LD:Boerner_Z27kG1_17312
zma-miR166n-5p	LT:Boerner_Z27kG1_01291
zma-miR167e-3p	LD:zhang_TCONS_00077767
zma-miR167f-3p	LD:Boerner_Z27kG1_02792
zma-miR167j-3p	LD:Li_TCONS_00096821
zma-miR169c-3p	LT:Boerner_Z27kG1_22188
zma-miR169f-3p	LT:Boerner_Z27kG1_15675
zma-miR169i-3p:zma-miR169j-3p:zma-miR169k-3p	LD:Boerner_Z27kG1_15115
zma-miR169i-3p:zma-miR169j-3p:zma-miR169k-3p	LD:Li_TCONS_00032815
zma-miR169i-3p:zma-miR169j-3p:zma-miR169k-3p	LD:Li_TCONS_00091165
zma-miR169i-3p:zma-miR169j-3p:zma-miR169k-3p	LT:Boerner_Z27kG1_23086
zma-miR169l-3p	LT:Boerner_Z27kG1_06005
zma-miR169l-5p	LD:Li_TCONS_00023317
zma-miR169m-3p	LD:Li_TCONS_00034371
zma-miR169m-3p	LT:zhang_TCONS_00011169
zma-miR169n-3p	LD:Li_TCONS_00064018
zma-miR169n-3p	LD:Li_TCONS_00096947
zma-miR169o-3p	LD:Boerner_Z27kG1_03458
zma-miR169q-3p	LD:Boerner_Z27kG1_03458
zma-miR169q-3p	LD:Li_TCONS_00041379
zma-miR169q-3p	LD:Li_TCONS_00064018
zma-miR169q-3p	LD:Li_TCONS_00096947
zma-miR169q-3p	LD:zhang_TCONS_00028666
zma-miR169q-3p	LD:zhang_TCONS_00056448
zma-miR171a-5p	LD:Boerner_Z27kG1_20123
zma-miR171b-5p	LT:Boerner_Z27kG1_16154
zma-miR171f-5p	LD:Boerner_Z27kG1_04122
zma-miR171f-5p	LD:Li_TCONS_00027786
zma-miR171f-5p	LD:Li_TCONS_00096642
zma-miR171h-3p:zma-miR171k-3p	LD:Boerner_Z27kG1_10860
zma-miR171h-3p:zma-miR171k-3p	LD:Li_TCONS_00082779
zma-miR171k-5p:zma-miR171h-5p	LD:Boerner_Z27kG1_00580
zma-miR171n-5p	LD:Boerner_Z27kG1_20123
zma-miR172a:zma-miR172c-3p:zma-miR172d-3p:zma-miR172b-3p	LD:Li_TCONS_00065651
zma-miR172b-5p:zma-miR172d-5p	LD:Li_TCONS_00044327
zma-miR172c-5p	LD:Li_TCONS_00044327
zma-miR172e	LD:Li_TCONS_00065651
zma-miR2118d	LT:Boerner_Z27kG1_20838
zma-miR2275a-3p	LT:Li_TCONS_00089775
zma-miR319a-5p:zma-miR319c-5p	LD:Li_TCONS_00081252
zma-miR319a-5p:zma-miR319c-5p	LD:zhang_TCONS_00063429
zma-miR393c-5p:zma-miR393a-5p	LD:Li_TCONS_00080809
zma-miR394b-3p:zma-miR394a-3p	LD:Boerner_Z27kG1_10860
zma-miR394b-3p:zma-miR394a-3p	LD:Li_TCONS_00072326
zma-miR394b-3p:zma-miR394a-3p	LD:Li_TCONS_00089213
zma-miR394b-3p:zma-miR394a-3p	LT:Boerner_Z27kG1_16154
zma-miR394b-5p:zma-miR394a-5p	LD:Boerner_Z27kG1_06309
zma-miR394b-5p:zma-miR394a-5p	LD:Boerner_Z27kG1_10706
zma-miR395b-5p	LD:Li_TCONS_00047895
zma-miR395b-5p	LD:Li_TCONS_00047896
zma-miR395c-5p	LD:Li_TCONS_00080157
zma-miR395i-5p	LD:Li_TCONS_00047895
zma-miR395i-5p	LD:Li_TCONS_00047896
zma-miR395k-5p	LD:Boerner_Z27kG1_14168
zma-miR395k-5p	LD:Boerner_Z27kG1_16395
zma-miR395k-5p	LD:Boerner_Z27kG1_21452
zma-miR395k-5p	LD:Li_TCONS_00051216
zma-miR395l-5p	LD:Li_TCONS_00062888
zma-miR395n-5p	LD:Li_TCONS_00047895
zma-miR395n-5p	LD:Li_TCONS_00047896
zma-miR395o-3p	LT:Boerner_Z27kG1_21671
zma-miR396b-3p:zma-miR396a-3p	LD:Li_TCONS_00019831
zma-miR396g-5p:zma-miR396h	LD:Boerner_Z27kG1_02332
zma-miR396g-5p:zma-miR396h	LD:Li_TCONS_00081264
zma-miR398b-3p:zma-miR398a-3p	LD:Li_TCONS_00081462
zma-miR399d-5p	LD:Li_TCONS_00097416
zma-miR399e-5p	LD:Boerner_Z27kG1_08283
zma-miR399e-5p	LD:Li_TCONS_00097327
zma-miR399e-5p	LT:Boerner_Z27kG1_03819
zma-miR399e-5p	LT:Boerner_Z27kG1_15755
zma-miR399e-5p	LT:Boerner_Z27kG1_22850
zma-miR399g-5p	LD:Boerner_Z27kG1_13975
zma-miR408b-3p:zma-miR408a	LT:Boerner_Z27kG1_01046
zma-miR408b-5p	LT:zhang_TCONS_00011169
zma-miR444a:zma-miR444b	LD:Boerner_Z27kG1_21675
zma-miR444a:zma-miR444b	LT:Boerner_Z27kG1_20838
zma-miR482-3p	LD:Boerner_Z27kG1_19929
zma-miR482-3p	LD:Li_TCONS_00031436
zma-miR482-3p	LD:Li_TCONS_00056585
zma-miR482-3p	LD:Li_TCONS_00072944
zma-miR482-3p	LD:Li_TCONS_00097147
zma-miR482-3p	LT:Boerner_Z27kG1_08283
zma-miR482-3p	LT:Boerner_Z27kG1_22204
zma-miR482-3p	LT:Li_TCONS_00030374
zma-miR482-3p	LT:Li_TCONS_00055761
zma-miR482-5p	LD:Li_TCONS_00011383
zma-miR482-5p	LD:Li_TCONS_00024356
zma-miR482-5p	LD:Li_TCONS_00074927
zma-miR528a-3p:zma-miR528b-3p	LD:zhang_TCONS_00045504
zma-miR528a-3p:zma-miR528b-3p	LT:Boerner_Z27kG1_01046
zma-miR528a-3p:zma-miR528b-3p	LT:Boerner_Z27kG1_08632
zma-miR528a-3p:zma-miR528b-3p	LT:Boerner_Z27kG1_23730
zma-miR529-3p	LT:Boerner_Z27kG1_17308
zma-miR529-5p	LT:zhang_TCONS_00077805
zma-miR827-5p	LT:Boerner_Z27kG1_13480
