# Supplementary material for: Genome-wide identification and functional analysis of lincRNAs acting as miRNA targets or decoys in maize
Source: BMC Genomics. 2015 Oct 15;16:793. doi: 10.1186/s12864-015-2024-0 (PMC4608266; doi:10.1186/s12864-015-2024-0)
Supplement: Additional file 10: — The nodes and edges information of lincRNA-mRNA co-expression networks. (XLS 1090 kb) [file 12864_2015_2024_MOESM10_ESM.xls]

## Sheet: Sheet1
Additional file 10. The nodes and edges information of lincRNA-mRNA co-expression networks.
lincRNAs	mRNAs
Boerner_Z27kG1_01046	AC189795.3_FGT001
Boerner_Z27kG1_01046	AC191069.3_FGT004
Boerner_Z27kG1_01046	AC194974.3_FGT005
Boerner_Z27kG1_01046	AC199782.5_FGT003
Boerner_Z27kG1_01046	AC205502.4_FGT004
Boerner_Z27kG1_01046	AC206642.4_FGT001
Boerner_Z27kG1_01046	AC233910.1_FGT008
Boerner_Z27kG1_01046	GRMZM2G000118_T01
Boerner_Z27kG1_01046	GRMZM2G000280_T01
Boerner_Z27kG1_01046	GRMZM2G000610_T01
Boerner_Z27kG1_01046	GRMZM2G000825_T01
Boerner_Z27kG1_01046	GRMZM2G000874_T01
Boerner_Z27kG1_01046	GRMZM2G001169_T01
Boerner_Z27kG1_01046	GRMZM2G001660_T01
Boerner_Z27kG1_01046	GRMZM2G001869_T01
Boerner_Z27kG1_01046	GRMZM2G002138_T01
Boerner_Z27kG1_01046	GRMZM2G002147_T01
Boerner_Z27kG1_01046	GRMZM2G002483_T01
Boerner_Z27kG1_01046	GRMZM2G002529_T01
Boerner_Z27kG1_01046	GRMZM2G002830_T01
Boerner_Z27kG1_01046	GRMZM2G002894_T01
Boerner_Z27kG1_01046	GRMZM2G002903_T01
Boerner_Z27kG1_01046	GRMZM2G003028_T01
Boerner_Z27kG1_01046	GRMZM2G003225_T01
Boerner_Z27kG1_01046	GRMZM2G003306_T01
Boerner_Z27kG1_01046	GRMZM2G003496_T01
Boerner_Z27kG1_01046	GRMZM2G003509_T01
Boerner_Z27kG1_01046	GRMZM2G003520_T01
Boerner_Z27kG1_01046	GRMZM2G003563_T01
Boerner_Z27kG1_01046	GRMZM2G003595_T01
Boerner_Z27kG1_01046	GRMZM2G003725_T01
Boerner_Z27kG1_01046	GRMZM2G003752_T01
Boerner_Z27kG1_01046	GRMZM2G003755_T01
Boerner_Z27kG1_01046	GRMZM2G003835_T01
Boerner_Z27kG1_01046	GRMZM2G003897_T01
Boerner_Z27kG1_01046	GRMZM2G003947_T01
Boerner_Z27kG1_01046	GRMZM2G004111_T01
Boerner_Z27kG1_01046	GRMZM2G004131_T01
Boerner_Z27kG1_01046	GRMZM2G004140_T01
Boerner_Z27kG1_01046	GRMZM2G004619_T01
Boerner_Z27kG1_01046	GRMZM2G004679_T01
Boerner_Z27kG1_01046	GRMZM2G004878_T01
Boerner_Z27kG1_01046	GRMZM2G004988_T01
Boerner_Z27kG1_01046	GRMZM2G005061_T01
Boerner_Z27kG1_01046	GRMZM2G005346_T01
Boerner_Z27kG1_01046	GRMZM2G005619_T01
Boerner_Z27kG1_01046	GRMZM2G005640_T01
Boerner_Z27kG1_01046	GRMZM2G005715_T01
Boerner_Z27kG1_01046	GRMZM2G005788_T01
Boerner_Z27kG1_01046	GRMZM2G005909_T01
Boerner_Z27kG1_01046	GRMZM2G006144_T01
Boerner_Z27kG1_01046	GRMZM2G006206_T01
Boerner_Z27kG1_01046	GRMZM2G006246_T01
Boerner_Z27kG1_01046	GRMZM2G006252_T01
Boerner_Z27kG1_01046	GRMZM2G006293_T01
Boerner_Z27kG1_01046	GRMZM2G006399_T01
Boerner_Z27kG1_01046	GRMZM2G006493_T01
Boerner_Z27kG1_01046	GRMZM2G006871_T01
Boerner_Z27kG1_01046	GRMZM2G007057_T01
Boerner_Z27kG1_01046	GRMZM2G007324_T01
Boerner_Z27kG1_01046	GRMZM2G007899_T01
Boerner_Z27kG1_01046	GRMZM2G008060_T01
Boerner_Z27kG1_01046	GRMZM2G008152_T01
Boerner_Z27kG1_01046	GRMZM2G008444_T01
Boerner_Z27kG1_01046	GRMZM2G008558_T01
Boerner_Z27kG1_01046	GRMZM2G008638_T01
Boerner_Z27kG1_01046	GRMZM2G008657_T01
Boerner_Z27kG1_01046	GRMZM2G008764_T01
Boerner_Z27kG1_01046	GRMZM2G009091_T01
Boerner_Z27kG1_01046	GRMZM2G009387_T01
Boerner_Z27kG1_01046	GRMZM2G009438_T01
Boerner_Z27kG1_01046	GRMZM2G009442_T01
Boerner_Z27kG1_01046	GRMZM2G009530_T01
Boerner_Z27kG1_01046	GRMZM2G009598_T01
Boerner_Z27kG1_01046	GRMZM2G009653_T01
Boerner_Z27kG1_01046	GRMZM2G009717_T01
Boerner_Z27kG1_01046	GRMZM2G009724_T01
Boerner_Z27kG1_01046	GRMZM2G009795_T01
Boerner_Z27kG1_01046	GRMZM2G009876_T01
Boerner_Z27kG1_01046	GRMZM2G009928_T01
Boerner_Z27kG1_01046	GRMZM2G010176_T01
Boerner_Z27kG1_01046	GRMZM2G010351_T01
Boerner_Z27kG1_01046	GRMZM2G010353_T01
Boerner_Z27kG1_01046	GRMZM2G010505_T01
Boerner_Z27kG1_01046	GRMZM2G010649_T01
Boerner_Z27kG1_01046	GRMZM2G010754_T01
Boerner_Z27kG1_01046	GRMZM2G011742_T01
Boerner_Z27kG1_01046	GRMZM2G012127_T01
Boerner_Z27kG1_01046	GRMZM2G012209_T01
Boerner_Z27kG1_01046	GRMZM2G012224_T01
Boerner_Z27kG1_01046	GRMZM2G012229_T01
Boerner_Z27kG1_01046	GRMZM2G012654_T01
Boerner_Z27kG1_01046	GRMZM2G012821_T01
Boerner_Z27kG1_01046	GRMZM2G012926_T01
Boerner_Z27kG1_01046	GRMZM2G013463_T01
Boerner_Z27kG1_01046	GRMZM2G013465_T01
Boerner_Z27kG1_01046	GRMZM2G013704_T01
Boerner_Z27kG1_01046	GRMZM2G014397_T01
Boerner_Z27kG1_01046	GRMZM2G014419_T01
Boerner_Z27kG1_01046	GRMZM2G014709_T01
Boerner_Z27kG1_01046	GRMZM2G014836_T01
Boerner_Z27kG1_01046	GRMZM2G014977_T01
Boerner_Z27kG1_01046	GRMZM2G015364_T01
Boerner_Z27kG1_01046	GRMZM2G015730_T01
Boerner_Z27kG1_01046	GRMZM2G015735_T01
Boerner_Z27kG1_01046	GRMZM2G015861_T01
Boerner_Z27kG1_01046	GRMZM2G015902_T01
Boerner_Z27kG1_01046	GRMZM2G016106_T01
Boerner_Z27kG1_01046	GRMZM2G016168_T01
Boerner_Z27kG1_01046	GRMZM2G016250_T01
Boerner_Z27kG1_01046	GRMZM2G016275_T01
Boerner_Z27kG1_01046	GRMZM2G016370_T01
Boerner_Z27kG1_01046	GRMZM2G016640_T01
Boerner_Z27kG1_01046	GRMZM2G017008_T01
Boerner_Z27kG1_01046	GRMZM2G017405_T01
Boerner_Z27kG1_01046	GRMZM2G017537_T01
Boerner_Z27kG1_01046	GRMZM2G017584_T01
Boerner_Z27kG1_01046	GRMZM2G017643_T01
Boerner_Z27kG1_01046	GRMZM2G017802_T01
Boerner_Z27kG1_01046	GRMZM2G017847_T01
Boerner_Z27kG1_01046	GRMZM2G018217_T01
Boerner_Z27kG1_01046	GRMZM2G018369_T01
Boerner_Z27kG1_01046	GRMZM2G018462_T01
Boerner_Z27kG1_01046	GRMZM2G018595_T01
Boerner_Z27kG1_01046	GRMZM2G018697_T01
Boerner_Z27kG1_01046	GRMZM2G018706_T01
Boerner_Z27kG1_01046	GRMZM2G018901_T01
Boerner_Z27kG1_01046	GRMZM2G018955_T01
Boerner_Z27kG1_01046	GRMZM2G019567_T01
Boerner_Z27kG1_01046	GRMZM2G019621_T01
Boerner_Z27kG1_01046	GRMZM2G019721_T01
Boerner_Z27kG1_01046	GRMZM2G019744_T01
Boerner_Z27kG1_01046	GRMZM2G020016_T01
Boerner_Z27kG1_01046	GRMZM2G020231_T01
Boerner_Z27kG1_01046	GRMZM2G020295_T01
Boerner_Z27kG1_01046	GRMZM2G020357_T01
Boerner_Z27kG1_01046	GRMZM2G020366_T01
Boerner_Z27kG1_01046	GRMZM2G020468_T01
Boerner_Z27kG1_01046	GRMZM2G020620_T01
Boerner_Z27kG1_01046	GRMZM2G020826_T01
Boerner_Z27kG1_01046	GRMZM2G020929_T01
Boerner_Z27kG1_01046	GRMZM2G020974_T01
Boerner_Z27kG1_01046	GRMZM2G021015_T01
Boerner_Z27kG1_01046	GRMZM2G021439_T01
Boerner_Z27kG1_01046	GRMZM2G021642_T01
Boerner_Z27kG1_01046	GRMZM2G021661_T01
Boerner_Z27kG1_01046	GRMZM2G021909_T01
Boerner_Z27kG1_01046	GRMZM2G022019_T01
Boerner_Z27kG1_01046	GRMZM2G022041_T01
Boerner_Z27kG1_01046	GRMZM2G022052_T01
Boerner_Z27kG1_01046	GRMZM2G022065_T01
Boerner_Z27kG1_01046	GRMZM2G023257_T01
Boerner_Z27kG1_01046	GRMZM2G023347_T01
Boerner_Z27kG1_01046	GRMZM2G023422_T01
Boerner_Z27kG1_01046	GRMZM2G023921_T01
Boerner_Z27kG1_01046	GRMZM2G024005_T01
Boerner_Z27kG1_01046	GRMZM2G024054_T01
Boerner_Z27kG1_01046	GRMZM2G024109_T01
Boerner_Z27kG1_01046	GRMZM2G024159_T01
Boerner_Z27kG1_01046	GRMZM2G024293_T01
Boerner_Z27kG1_01046	GRMZM2G024451_T01
Boerner_Z27kG1_01046	GRMZM2G024697_T01
Boerner_Z27kG1_01046	GRMZM2G024811_T01
Boerner_Z27kG1_01046	GRMZM2G024834_T01
Boerner_Z27kG1_01046	GRMZM2G024838_T01
Boerner_Z27kG1_01046	GRMZM2G025518_T01
Boerner_Z27kG1_01046	GRMZM2G025989_T01
Boerner_Z27kG1_01046	GRMZM2G026020_T01
Boerner_Z27kG1_01046	GRMZM2G026085_T01
Boerner_Z27kG1_01046	GRMZM2G026346_T01
Boerner_Z27kG1_01046	GRMZM2G026417_T01
Boerner_Z27kG1_01046	GRMZM2G026639_T01
Boerner_Z27kG1_01046	GRMZM2G026802_T01
Boerner_Z27kG1_01046	GRMZM2G026868_T01
Boerner_Z27kG1_01046	GRMZM2G026918_T01
Boerner_Z27kG1_01046	GRMZM2G027131_T01
Boerner_Z27kG1_01046	GRMZM2G027298_T01
Boerner_Z27kG1_01046	GRMZM2G027522_T01
Boerner_Z27kG1_01046	GRMZM2G027856_T01
Boerner_Z27kG1_01046	GRMZM2G028151_T01
Boerner_Z27kG1_01046	GRMZM2G028159_T01
Boerner_Z27kG1_01046	GRMZM2G028258_T01
Boerner_Z27kG1_01046	GRMZM2G028379_T01
Boerner_Z27kG1_01046	GRMZM2G028883_T01
Boerner_Z27kG1_01046	GRMZM2G028902_T01
Boerner_Z27kG1_01046	GRMZM2G028910_T01
Boerner_Z27kG1_01046	GRMZM2G028955_T01
Boerner_Z27kG1_01046	GRMZM2G029184_T01
Boerner_Z27kG1_01046	GRMZM2G029531_T01
Boerner_Z27kG1_01046	GRMZM2G029922_T01
Boerner_Z27kG1_01046	GRMZM2G029956_T01
Boerner_Z27kG1_01046	GRMZM2G030408_T01
Boerner_Z27kG1_01046	GRMZM2G030458_T01
Boerner_Z27kG1_01046	GRMZM2G030523_T01
Boerner_Z27kG1_01046	GRMZM2G030528_T01
Boerner_Z27kG1_01046	GRMZM2G030731_T01
Boerner_Z27kG1_01046	GRMZM2G030768_T01
Boerner_Z27kG1_01046	GRMZM2G030823_T01
Boerner_Z27kG1_01046	GRMZM2G030858_T01
Boerner_Z27kG1_01046	GRMZM2G031210_T01
Boerner_Z27kG1_01046	GRMZM2G031930_T01
Boerner_Z27kG1_01046	GRMZM2G032110_T01
Boerner_Z27kG1_01046	GRMZM2G032419_T01
Boerner_Z27kG1_01046	GRMZM2G032699_T01
Boerner_Z27kG1_01046	GRMZM2G032711_T01
Boerner_Z27kG1_01046	GRMZM2G032763_T01
Boerner_Z27kG1_01046	GRMZM2G033027_T01
Boerner_Z27kG1_01046	GRMZM2G033356_T01
Boerner_Z27kG1_01046	GRMZM2G033480_T01
Boerner_Z27kG1_01046	GRMZM2G033576_T01
Boerner_Z27kG1_01046	GRMZM2G034013_T01
Boerner_Z27kG1_01046	GRMZM2G034065_T01
Boerner_Z27kG1_01046	GRMZM2G034225_T01
Boerner_Z27kG1_01046	GRMZM2G034260_T01
Boerner_Z27kG1_01046	GRMZM2G034385_T01
Boerner_Z27kG1_01046	GRMZM2G034572_T01
Boerner_Z27kG1_01046	GRMZM2G034840_T01
Boerner_Z27kG1_01046	GRMZM2G034943_T01
Boerner_Z27kG1_01046	GRMZM2G035063_T01
Boerner_Z27kG1_01046	GRMZM2G035223_T01
Boerner_Z27kG1_01046	GRMZM2G035325_T01
Boerner_Z27kG1_01046	GRMZM2G035341_T01
Boerner_Z27kG1_01046	GRMZM2G035651_T01
Boerner_Z27kG1_01046	GRMZM2G035665_T01
Boerner_Z27kG1_01046	GRMZM2G035732_T01
Boerner_Z27kG1_01046	GRMZM2G035785_T01
Boerner_Z27kG1_01046	GRMZM2G036543_T01
Boerner_Z27kG1_01046	GRMZM2G036596_T01
Boerner_Z27kG1_01046	GRMZM2G036966_T01
Boerner_Z27kG1_01046	GRMZM2G036991_T01
Boerner_Z27kG1_01046	GRMZM2G037012_T01
Boerner_Z27kG1_01046	GRMZM2G037164_T01
Boerner_Z27kG1_01046	GRMZM2G037368_T01
Boerner_Z27kG1_01046	GRMZM2G037482_T01
Boerner_Z27kG1_01046	GRMZM2G037617_T01
Boerner_Z27kG1_01046	GRMZM2G037926_T01
Boerner_Z27kG1_01046	GRMZM2G038019_T01
Boerner_Z27kG1_01046	GRMZM2G038309_T01
Boerner_Z27kG1_01046	GRMZM2G038485_T01
Boerner_Z27kG1_01046	GRMZM2G038855_T01
Boerner_Z27kG1_01046	GRMZM2G039112_T01
Boerner_Z27kG1_01046	GRMZM2G039113_T01
Boerner_Z27kG1_01046	GRMZM2G039322_T01
Boerner_Z27kG1_01046	GRMZM2G039443_T01
Boerner_Z27kG1_01046	GRMZM2G039577_T01
Boerner_Z27kG1_01046	GRMZM2G040389_T01
Boerner_Z27kG1_01046	GRMZM2G040627_T01
Boerner_Z27kG1_01046	GRMZM2G040887_T01
Boerner_Z27kG1_01046	GRMZM2G041497_T01
Boerner_Z27kG1_01046	GRMZM2G041636_T01
Boerner_Z27kG1_01046	GRMZM2G041645_T01
Boerner_Z27kG1_01046	GRMZM2G041701_T01
Boerner_Z27kG1_01046	GRMZM2G042006_T01
Boerner_Z27kG1_01046	GRMZM2G042008_T01
Boerner_Z27kG1_01046	GRMZM2G042032_T01
Boerner_Z27kG1_01046	GRMZM2G042047_T01
Boerner_Z27kG1_01046	GRMZM2G042323_T01
Boerner_Z27kG1_01046	GRMZM2G042438_T01
Boerner_Z27kG1_01046	GRMZM2G042599_T01
Boerner_Z27kG1_01046	GRMZM2G042604_T01
Boerner_Z27kG1_01046	GRMZM2G042623_T01
Boerner_Z27kG1_01046	GRMZM2G043119_T01
Boerner_Z27kG1_01046	GRMZM2G043301_T01
Boerner_Z27kG1_01046	GRMZM2G043331_T01
Boerner_Z27kG1_01046	GRMZM2G043764_T01
Boerner_Z27kG1_01046	GRMZM2G043976_T01
Boerner_Z27kG1_01046	GRMZM2G044023_T01
Boerner_Z27kG1_01046	GRMZM2G044128_T01
Boerner_Z27kG1_01046	GRMZM2G044198_T01
Boerner_Z27kG1_01046	GRMZM2G044550_T01
Boerner_Z27kG1_01046	GRMZM2G044762_T01
Boerner_Z27kG1_01046	GRMZM2G044771_T01
Boerner_Z27kG1_01046	GRMZM2G044797_T01
Boerner_Z27kG1_01046	GRMZM2G044997_T01
Boerner_Z27kG1_01046	GRMZM2G045084_T01
Boerner_Z27kG1_01046	GRMZM2G045236_T01
Boerner_Z27kG1_01046	GRMZM2G045392_T01
Boerner_Z27kG1_01046	GRMZM2G045503_T01
Boerner_Z27kG1_01046	GRMZM2G045716_T01
Boerner_Z27kG1_01046	GRMZM2G045732_T01
Boerner_Z27kG1_01046	GRMZM2G045818_T01
Boerner_Z27kG1_01046	GRMZM2G045971_T01
Boerner_Z27kG1_01046	GRMZM2G046313_T01
Boerner_Z27kG1_01046	GRMZM2G046459_T01
Boerner_Z27kG1_01046	GRMZM2G046829_T01
Boerner_Z27kG1_01046	GRMZM2G046888_T01
Boerner_Z27kG1_01046	GRMZM2G046961_T01
Boerner_Z27kG1_01046	GRMZM2G047143_T01
Boerner_Z27kG1_01046	GRMZM2G047370_T01
Boerner_Z27kG1_01046	GRMZM2G047372_T01
Boerner_Z27kG1_01046	GRMZM2G047546_T01
Boerner_Z27kG1_01046	GRMZM2G047677_T01
Boerner_Z27kG1_01046	GRMZM2G047781_T01
Boerner_Z27kG1_01046	GRMZM2G048092_T01
Boerner_Z27kG1_01046	GRMZM2G048274_T01
Boerner_Z27kG1_01046	GRMZM2G048287_T01
Boerner_Z27kG1_01046	GRMZM2G048551_T01
Boerner_Z27kG1_01046	GRMZM2G048821_T01
Boerner_Z27kG1_01046	GRMZM2G049487_T01
Boerner_Z27kG1_01046	GRMZM2G049661_T01
Boerner_Z27kG1_01046	GRMZM2G050268_T01
Boerner_Z27kG1_01046	GRMZM2G050741_T01
Boerner_Z27kG1_01046	GRMZM2G050833_T01
Boerner_Z27kG1_01046	GRMZM2G050933_T01
Boerner_Z27kG1_01046	GRMZM2G051659_T01
Boerner_Z27kG1_01046	GRMZM2G051738_T01
Boerner_Z27kG1_01046	GRMZM2G051836_T01
Boerner_Z27kG1_01046	GRMZM2G051879_T01
Boerner_Z27kG1_01046	GRMZM2G051955_T01
Boerner_Z27kG1_01046	GRMZM2G052105_T01
Boerner_Z27kG1_01046	GRMZM2G052268_T01
Boerner_Z27kG1_01046	GRMZM2G052586_T01
Boerner_Z27kG1_01046	GRMZM2G052650_T01
Boerner_Z27kG1_01046	GRMZM2G052701_T01
Boerner_Z27kG1_01046	GRMZM2G053117_T01
Boerner_Z27kG1_01046	GRMZM2G053223_T01
Boerner_Z27kG1_01046	GRMZM2G053511_T01
Boerner_Z27kG1_01046	GRMZM2G053631_T01
Boerner_Z27kG1_01046	GRMZM2G053757_T01
Boerner_Z27kG1_01046	GRMZM2G053790_T01
Boerner_Z27kG1_01046	GRMZM2G054093_T01
Boerner_Z27kG1_01046	GRMZM2G054615_T01
Boerner_Z27kG1_01046	GRMZM2G054621_T01
Boerner_Z27kG1_01046	GRMZM2G054987_T01
Boerner_Z27kG1_01046	GRMZM2G055255_T01
Boerner_Z27kG1_01046	GRMZM2G055968_T01
Boerner_Z27kG1_01046	GRMZM2G056143_T01
Boerner_Z27kG1_01046	GRMZM2G056488_T01
Boerner_Z27kG1_01046	GRMZM2G056920_T01
Boerner_Z27kG1_01046	GRMZM2G057329_T01
Boerner_Z27kG1_01046	GRMZM2G057388_T01
Boerner_Z27kG1_01046	GRMZM2G057486_T01
Boerner_Z27kG1_01046	GRMZM2G057571_T01
Boerner_Z27kG1_01046	GRMZM2G057608_T01
Boerner_Z27kG1_01046	GRMZM2G057642_T01
Boerner_Z27kG1_01046	GRMZM2G057852_T01
Boerner_Z27kG1_01046	GRMZM2G058087_T01
Boerner_Z27kG1_01046	GRMZM2G058089_T01
Boerner_Z27kG1_01046	GRMZM2G058292_T01
Boerner_Z27kG1_01046	GRMZM2G058441_T01
Boerner_Z27kG1_01046	GRMZM2G058481_T01
Boerner_Z27kG1_01046	GRMZM2G058560_T01
Boerner_Z27kG1_01046	GRMZM2G058655_T01
Boerner_Z27kG1_01046	GRMZM2G059010_T01
Boerner_Z27kG1_01046	GRMZM2G059703_T01
Boerner_Z27kG1_01046	GRMZM2G059958_T01
Boerner_Z27kG1_01046	GRMZM2G060001_T01
Boerner_Z27kG1_01046	GRMZM2G060150_T01
Boerner_Z27kG1_01046	GRMZM2G060669_T01
Boerner_Z27kG1_01046	GRMZM2G060690_T01
Boerner_Z27kG1_01046	GRMZM2G060714_T01
Boerner_Z27kG1_01046	GRMZM2G060924_T01
Boerner_Z27kG1_01046	GRMZM2G061023_T01
Boerner_Z27kG1_01046	GRMZM2G061043_T01
Boerner_Z27kG1_01046	GRMZM2G061078_T01
Boerner_Z27kG1_01046	GRMZM2G061554_T01
Boerner_Z27kG1_01046	GRMZM2G062260_T01
Boerner_Z27kG1_01046	GRMZM2G062373_T01
Boerner_Z27kG1_01046	GRMZM2G062555_T01
Boerner_Z27kG1_01046	GRMZM2G062638_T01
Boerner_Z27kG1_01046	GRMZM2G062841_T01
Boerner_Z27kG1_01046	GRMZM2G063188_T01
Boerner_Z27kG1_01046	GRMZM2G063617_T01
Boerner_Z27kG1_01046	GRMZM2G063723_T01
Boerner_Z27kG1_01046	GRMZM2G063827_T01
Boerner_Z27kG1_01046	GRMZM2G063896_T01
Boerner_Z27kG1_01046	GRMZM2G064042_T01
Boerner_Z27kG1_01046	GRMZM2G064050_T01
Boerner_Z27kG1_01046	GRMZM2G064197_T01
Boerner_Z27kG1_01046	GRMZM2G064759_T01
Boerner_Z27kG1_01046	GRMZM2G065496_T01
Boerner_Z27kG1_01046	GRMZM2G065599_T01
Boerner_Z27kG1_01046	GRMZM2G065956_T01
Boerner_Z27kG1_01046	GRMZM2G066158_T01
Boerner_Z27kG1_01046	GRMZM2G066169_T01
Boerner_Z27kG1_01046	GRMZM2G066171_T01
Boerner_Z27kG1_01046	GRMZM2G066341_T01
Boerner_Z27kG1_01046	GRMZM2G066373_T01
Boerner_Z27kG1_01046	GRMZM2G066528_T01
Boerner_Z27kG1_01046	GRMZM2G066860_T01
Boerner_Z27kG1_01046	GRMZM2G067022_T01
Boerner_Z27kG1_01046	GRMZM2G067053_T01
Boerner_Z27kG1_01046	GRMZM2G067156_T01
Boerner_Z27kG1_01046	GRMZM2G067277_T01
Boerner_Z27kG1_01046	GRMZM2G067298_T01
Boerner_Z27kG1_01046	GRMZM2G067562_T01
Boerner_Z27kG1_01046	GRMZM2G067581_T01
Boerner_Z27kG1_01046	GRMZM2G067646_T01
Boerner_Z27kG1_01046	GRMZM2G067743_T01
Boerner_Z27kG1_01046	GRMZM2G067921_T01
Boerner_Z27kG1_01046	GRMZM2G067964_T01
Boerner_Z27kG1_01046	GRMZM2G068010_T01
Boerner_Z27kG1_01046	GRMZM2G068128_T01
Boerner_Z27kG1_01046	GRMZM2G068277_T01
Boerner_Z27kG1_01046	GRMZM2G068328_T01
Boerner_Z27kG1_01046	GRMZM2G068352_T01
Boerner_Z27kG1_01046	GRMZM2G069078_T01
Boerner_Z27kG1_01046	GRMZM2G069085_T01
Boerner_Z27kG1_01046	GRMZM2G069215_T01
Boerner_Z27kG1_01046	GRMZM2G069218_T01
Boerner_Z27kG1_01046	GRMZM2G069500_T01
Boerner_Z27kG1_01046	GRMZM2G069518_T01
Boerner_Z27kG1_01046	GRMZM2G069525_T01
Boerner_Z27kG1_01046	GRMZM2G069827_T01
Boerner_Z27kG1_01046	GRMZM2G069830_T01
Boerner_Z27kG1_01046	GRMZM2G070389_T01
Boerner_Z27kG1_01046	GRMZM2G070444_T01
Boerner_Z27kG1_01046	GRMZM2G070520_T01
Boerner_Z27kG1_01046	GRMZM2G070639_T01
Boerner_Z27kG1_01046	GRMZM2G070708_T01
Boerner_Z27kG1_01046	GRMZM2G071025_T01
Boerner_Z27kG1_01046	GRMZM2G071101_T01
Boerner_Z27kG1_01046	GRMZM2G071645_T01
Boerner_Z27kG1_01046	GRMZM2G072028_T01
Boerner_Z27kG1_01046	GRMZM2G072553_T01
Boerner_Z27kG1_01046	GRMZM2G072855_T01
Boerner_Z27kG1_01046	GRMZM2G073199_T01
Boerner_Z27kG1_01046	GRMZM2G073495_T01
Boerner_Z27kG1_01046	GRMZM2G073578_T01
Boerner_Z27kG1_01046	GRMZM2G073609_T01
Boerner_Z27kG1_01046	GRMZM2G073754_T01
Boerner_Z27kG1_01046	GRMZM2G073826_T01
Boerner_Z27kG1_01046	GRMZM2G073882_T01
Boerner_Z27kG1_01046	GRMZM2G074066_T01
Boerner_Z27kG1_01046	GRMZM2G074087_T01
Boerner_Z27kG1_01046	GRMZM2G074280_T01
Boerner_Z27kG1_01046	GRMZM2G074306_T01
Boerner_Z27kG1_01046	GRMZM2G074414_T01
Boerner_Z27kG1_01046	GRMZM2G074718_T01
Boerner_Z27kG1_01046	GRMZM2G074804_T01
Boerner_Z27kG1_01046	GRMZM2G074818_T01
Boerner_Z27kG1_01046	GRMZM2G075023_T01
Boerner_Z27kG1_01046	GRMZM2G075294_T01
Boerner_Z27kG1_01046	GRMZM2G075485_T01
Boerner_Z27kG1_01046	GRMZM2G075584_T01
Boerner_Z27kG1_01046	GRMZM2G075975_T01
Boerner_Z27kG1_01046	GRMZM2G076049_T01
Boerner_Z27kG1_01046	GRMZM2G076613_T01
Boerner_Z27kG1_01046	GRMZM2G076617_T01
Boerner_Z27kG1_01046	GRMZM2G076676_T01
Boerner_Z27kG1_01046	GRMZM2G076827_T01
Boerner_Z27kG1_01046	GRMZM2G077088_T01
Boerner_Z27kG1_01046	GRMZM2G077114_T01
Boerner_Z27kG1_01046	GRMZM2G077227_T01
Boerner_Z27kG1_01046	GRMZM2G077752_T01
Boerner_Z27kG1_01046	GRMZM2G077989_T01
Boerner_Z27kG1_01046	GRMZM2G077991_T01
Boerner_Z27kG1_01046	GRMZM2G078174_T01
Boerner_Z27kG1_01046	GRMZM2G078178_T01
Boerner_Z27kG1_01046	GRMZM2G078294_T01
Boerner_Z27kG1_01046	GRMZM2G078297_T01
Boerner_Z27kG1_01046	GRMZM2G078314_T01
Boerner_Z27kG1_01046	GRMZM2G078691_T01
Boerner_Z27kG1_01046	GRMZM2G078924_T01
Boerner_Z27kG1_01046	GRMZM2G078954_T01
Boerner_Z27kG1_01046	GRMZM2G079066_T01
Boerner_Z27kG1_01046	GRMZM2G079727_T01
Boerner_Z27kG1_01046	GRMZM2G079925_T01
Boerner_Z27kG1_01046	GRMZM2G080274_T01
Boerner_Z27kG1_01046	GRMZM2G080462_T01
Boerner_Z27kG1_01046	GRMZM2G080497_T01
Boerner_Z27kG1_01046	GRMZM2G080698_T01
Boerner_Z27kG1_01046	GRMZM2G081515_T01
Boerner_Z27kG1_01046	GRMZM2G081644_T01
Boerner_Z27kG1_01046	GRMZM2G081668_T01
Boerner_Z27kG1_01046	GRMZM2G082384_T01
Boerner_Z27kG1_01046	GRMZM2G082508_T01
Boerner_Z27kG1_01046	GRMZM2G082538_T01
Boerner_Z27kG1_01046	GRMZM2G082931_T01
Boerner_Z27kG1_01046	GRMZM2G083012_T01
Boerner_Z27kG1_01046	GRMZM2G083042_T01
Boerner_Z27kG1_01046	GRMZM2G083081_T01
Boerner_Z27kG1_01046	GRMZM2G083138_T01
Boerner_Z27kG1_01046	GRMZM2G083344_T01
Boerner_Z27kG1_01046	GRMZM2G083410_T01
Boerner_Z27kG1_01046	GRMZM2G083620_T01
Boerner_Z27kG1_01046	GRMZM2G083629_T01
Boerner_Z27kG1_01046	GRMZM2G083711_T01
Boerner_Z27kG1_01046	GRMZM2G083810_T01
Boerner_Z27kG1_01046	GRMZM2G083886_T01
Boerner_Z27kG1_01046	GRMZM2G084035_T01
Boerner_Z27kG1_01046	GRMZM2G084125_T01
Boerner_Z27kG1_01046	GRMZM2G084429_T01
Boerner_Z27kG1_01046	GRMZM2G084513_T01
Boerner_Z27kG1_01046	GRMZM2G084547_T01
Boerner_Z27kG1_01046	GRMZM2G084821_T01
Boerner_Z27kG1_01046	GRMZM2G084899_T01
Boerner_Z27kG1_01046	GRMZM2G084968_T01
Boerner_Z27kG1_01046	GRMZM2G085113_T01
Boerner_Z27kG1_01046	GRMZM2G085336_T01
Boerner_Z27kG1_01046	GRMZM2G085565_T01
Boerner_Z27kG1_01046	GRMZM2G085604_T01
Boerner_Z27kG1_01046	GRMZM2G085691_T01
Boerner_Z27kG1_01046	GRMZM2G086052_T01
Boerner_Z27kG1_01046	GRMZM2G086138_T01
Boerner_Z27kG1_01046	GRMZM2G086202_T01
Boerner_Z27kG1_01046	GRMZM2G086486_T01
Boerner_Z27kG1_01046	GRMZM2G086773_T01
Boerner_Z27kG1_01046	GRMZM2G086805_T01
Boerner_Z27kG1_01046	GRMZM2G086920_T01
Boerner_Z27kG1_01046	GRMZM2G086940_T01
Boerner_Z27kG1_01046	GRMZM2G087068_T01
Boerner_Z27kG1_01046	GRMZM2G087741_T01
Boerner_Z27kG1_01046	GRMZM2G087924_T01
Boerner_Z27kG1_01046	GRMZM2G088242_T01
Boerner_Z27kG1_01046	GRMZM2G088243_T01
Boerner_Z27kG1_01046	GRMZM2G088290_T01
Boerner_Z27kG1_01046	GRMZM2G088427_T01
Boerner_Z27kG1_01046	GRMZM2G089517_T01
Boerner_Z27kG1_01046	GRMZM2G089549_T01
Boerner_Z27kG1_01046	GRMZM2G089562_T01
Boerner_Z27kG1_01046	GRMZM2G089619_T01
Boerner_Z27kG1_01046	GRMZM2G090061_T01
Boerner_Z27kG1_01046	GRMZM2G090213_T01
Boerner_Z27kG1_01046	GRMZM2G090230_T01
Boerner_Z27kG1_01046	GRMZM2G090374_T01
Boerner_Z27kG1_01046	GRMZM2G090480_T01
Boerner_Z27kG1_01046	GRMZM2G090657_T01
Boerner_Z27kG1_01046	GRMZM2G090981_T01
Boerner_Z27kG1_01046	GRMZM2G091031_T01
Boerner_Z27kG1_01046	GRMZM2G091652_T01
Boerner_Z27kG1_01046	GRMZM2G091921_T01
Boerner_Z27kG1_01046	GRMZM2G091980_T01
Boerner_Z27kG1_01046	GRMZM2G092131_T01
Boerner_Z27kG1_01046	GRMZM2G092152_T01
Boerner_Z27kG1_01046	GRMZM2G092409_T01
Boerner_Z27kG1_01046	GRMZM2G092535_T01
Boerner_Z27kG1_01046	GRMZM2G092689_T01
Boerner_Z27kG1_01046	GRMZM2G092743_T01
Boerner_Z27kG1_01046	GRMZM2G092759_T01
Boerner_Z27kG1_01046	GRMZM2G093038_T01
Boerner_Z27kG1_01046	GRMZM2G093272_T01
Boerner_Z27kG1_01046	GRMZM2G093535_T01
Boerner_Z27kG1_01046	GRMZM2G093781_T01
Boerner_Z27kG1_01046	GRMZM2G094599_T01
Boerner_Z27kG1_01046	GRMZM2G094867_T01
Boerner_Z27kG1_01046	GRMZM2G094939_T01
Boerner_Z27kG1_01046	GRMZM2G094988_T01
Boerner_Z27kG1_01046	GRMZM2G095090_T01
Boerner_Z27kG1_01046	GRMZM2G095211_T01
Boerner_Z27kG1_01046	GRMZM2G095363_T01
Boerner_Z27kG1_01046	GRMZM2G095579_T01
Boerner_Z27kG1_01046	GRMZM2G095595_T01
Boerner_Z27kG1_01046	GRMZM2G095634_T01
Boerner_Z27kG1_01046	GRMZM2G095786_T01
Boerner_Z27kG1_01046	GRMZM2G095868_T01
Boerner_Z27kG1_01046	GRMZM2G095892_T01
Boerner_Z27kG1_01046	GRMZM2G096123_T01
Boerner_Z27kG1_01046	GRMZM2G096165_T01
Boerner_Z27kG1_01046	GRMZM2G096231_T01
Boerner_Z27kG1_01046	GRMZM2G096261_T01
Boerner_Z27kG1_01046	GRMZM2G096610_T01
Boerner_Z27kG1_01046	GRMZM2G096690_T01
Boerner_Z27kG1_01046	GRMZM2G096802_T01
Boerner_Z27kG1_01046	GRMZM2G096815_T01
Boerner_Z27kG1_01046	GRMZM2G097021_T01
Boerner_Z27kG1_01046	GRMZM2G097313_T01
Boerner_Z27kG1_01046	GRMZM2G097573_T01
Boerner_Z27kG1_01046	GRMZM2G097620_T01
Boerner_Z27kG1_01046	GRMZM2G097750_T01
Boerner_Z27kG1_01046	GRMZM2G097789_T01
Boerner_Z27kG1_01046	GRMZM2G097977_T01
Boerner_Z27kG1_01046	GRMZM2G098084_T01
Boerner_Z27kG1_01046	GRMZM2G098305_T01
Boerner_Z27kG1_01046	GRMZM2G098420_T01
Boerner_Z27kG1_01046	GRMZM2G098656_T01
Boerner_Z27kG1_01046	GRMZM2G098714_T01
Boerner_Z27kG1_01046	GRMZM2G098747_T01
Boerner_Z27kG1_01046	GRMZM2G098988_T01
Boerner_Z27kG1_01046	GRMZM2G099007_T01
Boerner_Z27kG1_01046	GRMZM2G099010_T01
Boerner_Z27kG1_01046	GRMZM2G099136_T01
Boerner_Z27kG1_01046	GRMZM2G099186_T01
Boerner_Z27kG1_01046	GRMZM2G099253_T01
Boerner_Z27kG1_01046	GRMZM2G099278_T01
Boerner_Z27kG1_01046	GRMZM2G099334_T01
Boerner_Z27kG1_01046	GRMZM2G099461_T01
Boerner_Z27kG1_01046	GRMZM2G099615_T01
Boerner_Z27kG1_01046	GRMZM2G099820_T01
Boerner_Z27kG1_01046	GRMZM2G099862_T01
Boerner_Z27kG1_01046	GRMZM2G099891_T01
Boerner_Z27kG1_01046	GRMZM2G100107_T01
Boerner_Z27kG1_01046	GRMZM2G100121_T01
Boerner_Z27kG1_01046	GRMZM2G100263_T01
Boerner_Z27kG1_01046	GRMZM2G100286_T01
Boerner_Z27kG1_01046	GRMZM2G100505_T01
Boerner_Z27kG1_01046	GRMZM2G100819_T01
Boerner_Z27kG1_01046	GRMZM2G100955_T01
Boerner_Z27kG1_01046	GRMZM2G101036_T01
Boerner_Z27kG1_01046	GRMZM2G101042_T01
Boerner_Z27kG1_01046	GRMZM2G101499_T01
Boerner_Z27kG1_01046	GRMZM2G101689_T01
Boerner_Z27kG1_01046	GRMZM2G101872_T01
Boerner_Z27kG1_01046	GRMZM2G101900_T01
Boerner_Z27kG1_01046	GRMZM2G102075_T01
Boerner_Z27kG1_01046	GRMZM2G102322_T01
Boerner_Z27kG1_01046	GRMZM2G102944_T01
Boerner_Z27kG1_01046	GRMZM2G103116_T01
Boerner_Z27kG1_01046	GRMZM2G103672_T01
Boerner_Z27kG1_01046	GRMZM2G103825_T01
Boerner_Z27kG1_01046	GRMZM2G104013_T01
Boerner_Z27kG1_01046	GRMZM2G104316_T01
Boerner_Z27kG1_01046	GRMZM2G104538_T01
Boerner_Z27kG1_01046	GRMZM2G104551_T01
Boerner_Z27kG1_01046	GRMZM2G104638_T01
Boerner_Z27kG1_01046	GRMZM2G104658_T01
Boerner_Z27kG1_01046	GRMZM2G105025_T01
Boerner_Z27kG1_01046	GRMZM2G105266_T01
Boerner_Z27kG1_01046	GRMZM2G105307_T01
Boerner_Z27kG1_01046	GRMZM2G105755_T01
Boerner_Z27kG1_01046	GRMZM2G105801_T01
Boerner_Z27kG1_01046	GRMZM2G105863_T01
Boerner_Z27kG1_01046	GRMZM2G105982_T01
Boerner_Z27kG1_01046	GRMZM2G106028_T01
Boerner_Z27kG1_01046	GRMZM2G106042_T01
Boerner_Z27kG1_01046	GRMZM2G106133_T01
Boerner_Z27kG1_01046	GRMZM2G106137_T01
Boerner_Z27kG1_01046	GRMZM2G106216_T01
Boerner_Z27kG1_01046	GRMZM2G106245_T01
Boerner_Z27kG1_01046	GRMZM2G106357_T01
Boerner_Z27kG1_01046	GRMZM2G106673_T01
Boerner_Z27kG1_01046	GRMZM2G106680_T01
Boerner_Z27kG1_01046	GRMZM2G106690_T01
Boerner_Z27kG1_01046	GRMZM2G106798_T01
Boerner_Z27kG1_01046	GRMZM2G106906_T01
Boerner_Z27kG1_01046	GRMZM2G107003_T01
Boerner_Z27kG1_01046	GRMZM2G107377_T01
Boerner_Z27kG1_01046	GRMZM2G107414_T01
Boerner_Z27kG1_01046	GRMZM2G107556_T01
Boerner_Z27kG1_01046	GRMZM2G107645_T01
Boerner_Z27kG1_01046	GRMZM2G107689_T01
Boerner_Z27kG1_01046	GRMZM2G108166_T01
Boerner_Z27kG1_01046	GRMZM2G108712_T01
Boerner_Z27kG1_01046	GRMZM2G108737_T01
Boerner_Z27kG1_01046	GRMZM2G109032_T01
Boerner_Z27kG1_01046	GRMZM2G109159_T01
Boerner_Z27kG1_01046	GRMZM2G109638_T01
Boerner_Z27kG1_01046	GRMZM2G109680_T01
Boerner_Z27kG1_01046	GRMZM2G109967_T01
Boerner_Z27kG1_01046	GRMZM2G110076_T01
Boerner_Z27kG1_01046	GRMZM2G110085_T01
Boerner_Z27kG1_01046	GRMZM2G110646_T01
Boerner_Z27kG1_01046	GRMZM2G110843_T01
Boerner_Z27kG1_01046	GRMZM2G110851_T01
Boerner_Z27kG1_01046	GRMZM2G110858_T01
Boerner_Z27kG1_01046	GRMZM2G110960_T01
Boerner_Z27kG1_01046	GRMZM2G111022_T01
Boerner_Z27kG1_01046	GRMZM2G111045_T01
Boerner_Z27kG1_01046	GRMZM2G111123_T01
Boerner_Z27kG1_01046	GRMZM2G111172_T01
Boerner_Z27kG1_01046	GRMZM2G111204_T01
Boerner_Z27kG1_01046	GRMZM2G111319_T01
Boerner_Z27kG1_01046	GRMZM2G111451_T01
Boerner_Z27kG1_01046	GRMZM2G111510_T01
Boerner_Z27kG1_01046	GRMZM2G111679_T01
Boerner_Z27kG1_01046	GRMZM2G111774_T01
Boerner_Z27kG1_01046	GRMZM2G111906_T01
Boerner_Z27kG1_01046	GRMZM2G111907_T01
Boerner_Z27kG1_01046	GRMZM2G112278_T01
Boerner_Z27kG1_01046	GRMZM2G112429_T01
Boerner_Z27kG1_01046	GRMZM2G112483_T01
Boerner_Z27kG1_01046	GRMZM2G112954_T01
Boerner_Z27kG1_01046	GRMZM2G113089_T01
Boerner_Z27kG1_01046	GRMZM2G113235_T01
Boerner_Z27kG1_01046	GRMZM2G113257_T01
Boerner_Z27kG1_01046	GRMZM2G113391_T01
Boerner_Z27kG1_01046	GRMZM2G113569_T01
Boerner_Z27kG1_01046	GRMZM2G113863_T01
Boerner_Z27kG1_01046	GRMZM2G114312_T01
Boerner_Z27kG1_01046	GRMZM2G114550_T01
Boerner_Z27kG1_01046	GRMZM2G114592_T01
Boerner_Z27kG1_01046	GRMZM2G114816_T01
Boerner_Z27kG1_01046	GRMZM2G114899_T01
Boerner_Z27kG1_01046	GRMZM2G115152_T01
Boerner_Z27kG1_01046	GRMZM2G115176_T01
Boerner_Z27kG1_01046	GRMZM2G115245_T01
Boerner_Z27kG1_01046	GRMZM2G116083_T01
Boerner_Z27kG1_01046	GRMZM2G116282_T01
Boerner_Z27kG1_01046	GRMZM2G116542_T01
Boerner_Z27kG1_01046	GRMZM2G116858_T01
Boerner_Z27kG1_01046	GRMZM2G117012_T01
Boerner_Z27kG1_01046	GRMZM2G117016_T01
Boerner_Z27kG1_01046	GRMZM2G117207_T01
Boerner_Z27kG1_01046	GRMZM2G117392_T01
Boerner_Z27kG1_01046	GRMZM2G117439_T01
Boerner_Z27kG1_01046	GRMZM2G117482_T01
Boerner_Z27kG1_01046	GRMZM2G117544_T01
Boerner_Z27kG1_01046	GRMZM2G117811_T01
Boerner_Z27kG1_01046	GRMZM2G117961_T01
Boerner_Z27kG1_01046	GRMZM2G118014_T01
Boerner_Z27kG1_01046	GRMZM2G118355_T01
Boerner_Z27kG1_01046	GRMZM2G119071_T01
Boerner_Z27kG1_01046	GRMZM2G119117_T01
Boerner_Z27kG1_01046	GRMZM2G119230_T01
Boerner_Z27kG1_01046	GRMZM2G119246_T01
Boerner_Z27kG1_01046	GRMZM2G119287_T01
Boerner_Z27kG1_01046	GRMZM2G119383_T01
Boerner_Z27kG1_01046	GRMZM2G119397_T01
Boerner_Z27kG1_01046	GRMZM2G119483_T01
Boerner_Z27kG1_01046	GRMZM2G119485_T01
Boerner_Z27kG1_01046	GRMZM2G119490_T01
Boerner_Z27kG1_01046	GRMZM2G119544_T01
Boerner_Z27kG1_01046	GRMZM2G119740_T01
Boerner_Z27kG1_01046	GRMZM2G119916_T01
Boerner_Z27kG1_01046	GRMZM2G120329_T01
Boerner_Z27kG1_01046	GRMZM2G120388_T01
Boerner_Z27kG1_01046	GRMZM2G120440_T01
Boerner_Z27kG1_01046	GRMZM2G120574_T01
Boerner_Z27kG1_01046	GRMZM2G120740_T01
Boerner_Z27kG1_01046	GRMZM2G120814_T01
Boerner_Z27kG1_01046	GRMZM2G120942_T01
Boerner_Z27kG1_01046	GRMZM2G121075_T01
Boerner_Z27kG1_01046	GRMZM2G121221_T01
Boerner_Z27kG1_01046	GRMZM2G121223_T01
Boerner_Z27kG1_01046	GRMZM2G121663_T01
Boerner_Z27kG1_01046	GRMZM2G121706_T01
Boerner_Z27kG1_01046	GRMZM2G121843_T01
Boerner_Z27kG1_01046	GRMZM2G121942_T01
Boerner_Z27kG1_01046	GRMZM2G122306_T01
Boerner_Z27kG1_01046	GRMZM2G122344_T01
Boerner_Z27kG1_01046	GRMZM2G122520_T01
Boerner_Z27kG1_01046	GRMZM2G122767_T01
Boerner_Z27kG1_01046	GRMZM2G123308_T01
Boerner_Z27kG1_01046	GRMZM2G123482_T01
Boerner_Z27kG1_01046	GRMZM2G123495_T01
Boerner_Z27kG1_01046	GRMZM2G123732_T01
Boerner_Z27kG1_01046	GRMZM2G123876_T01
Boerner_Z27kG1_01046	GRMZM2G123884_T01
Boerner_Z27kG1_01046	GRMZM2G123901_T01
Boerner_Z27kG1_01046	GRMZM2G123920_T01
Boerner_Z27kG1_01046	GRMZM2G124091_T01
Boerner_Z27kG1_01046	GRMZM2G124179_T01
Boerner_Z27kG1_01046	GRMZM2G124254_T01
Boerner_Z27kG1_01046	GRMZM2G124281_T01
Boerner_Z27kG1_01046	GRMZM2G124301_T01
Boerner_Z27kG1_01046	GRMZM2G124476_T01
Boerner_Z27kG1_01046	GRMZM2G124573_T01
Boerner_Z27kG1_01046	GRMZM2G125259_T01
Boerner_Z27kG1_01046	GRMZM2G125648_T01
Boerner_Z27kG1_01046	GRMZM2G125832_T01
Boerner_Z27kG1_01046	GRMZM2G125976_T01
Boerner_Z27kG1_01046	GRMZM2G126018_T01
Boerner_Z27kG1_01046	GRMZM2G126170_T01
Boerner_Z27kG1_01046	GRMZM2G126239_T01
Boerner_Z27kG1_01046	GRMZM2G126292_T01
Boerner_Z27kG1_01046	GRMZM2G126402_T01
Boerner_Z27kG1_01046	GRMZM2G126603_T01
Boerner_Z27kG1_01046	GRMZM2G126664_T01
Boerner_Z27kG1_01046	GRMZM2G126774_T01
Boerner_Z27kG1_01046	GRMZM2G126853_T01
Boerner_Z27kG1_01046	GRMZM2G127050_T01
Boerner_Z27kG1_01046	GRMZM2G127180_T01
Boerner_Z27kG1_01046	GRMZM2G127537_T01
Boerner_Z27kG1_01046	GRMZM2G127635_T01
Boerner_Z27kG1_01046	GRMZM2G127656_T01
Boerner_Z27kG1_01046	GRMZM2G127683_T01
Boerner_Z27kG1_01046	GRMZM2G128228_T01
Boerner_Z27kG1_01046	GRMZM2G128319_T01
Boerner_Z27kG1_01046	GRMZM2G128432_T01
Boerner_Z27kG1_01046	GRMZM2G128477_T01
Boerner_Z27kG1_01046	GRMZM2G129006_T01
Boerner_Z27kG1_01046	GRMZM2G129135_T01
Boerner_Z27kG1_01046	GRMZM2G129302_T01
Boerner_Z27kG1_01046	GRMZM2G129554_T01
Boerner_Z27kG1_01046	GRMZM2G129575_T01
Boerner_Z27kG1_01046	GRMZM2G129615_T01
Boerner_Z27kG1_01046	GRMZM2G129973_T01
Boerner_Z27kG1_01046	GRMZM2G129987_T01
Boerner_Z27kG1_01046	GRMZM2G130052_T01
Boerner_Z27kG1_01046	GRMZM2G130686_T01
Boerner_Z27kG1_01046	GRMZM2G130912_T01
Boerner_Z27kG1_01046	GRMZM2G131525_T01
Boerner_Z27kG1_01046	GRMZM2G131554_T01
Boerner_Z27kG1_01046	GRMZM2G131595_T01
Boerner_Z27kG1_01046	GRMZM2G131723_T01
Boerner_Z27kG1_01046	GRMZM2G131957_T01
Boerner_Z27kG1_01046	GRMZM2G132032_T01
Boerner_Z27kG1_01046	GRMZM2G132036_T01
Boerner_Z27kG1_01046	GRMZM2G132060_T01
Boerner_Z27kG1_01046	GRMZM2G132121_T01
Boerner_Z27kG1_01046	GRMZM2G132340_T01
Boerner_Z27kG1_01046	GRMZM2G132486_T01
Boerner_Z27kG1_01046	GRMZM2G132628_T01
Boerner_Z27kG1_01046	GRMZM2G133012_T01
Boerner_Z27kG1_01046	GRMZM2G133262_T01
Boerner_Z27kG1_01046	GRMZM2G133331_T01
Boerner_Z27kG1_01046	GRMZM2G133428_T01
Boerner_Z27kG1_01046	GRMZM2G134396_T01
Boerner_Z27kG1_01046	GRMZM2G134508_T01
Boerner_Z27kG1_01046	GRMZM2G134559_T01
Boerner_Z27kG1_01046	GRMZM2G134731_T01
Boerner_Z27kG1_01046	GRMZM2G134862_T01
Boerner_Z27kG1_01046	GRMZM2G134957_T01
Boerner_Z27kG1_01046	GRMZM2G135120_T01
Boerner_Z27kG1_01046	GRMZM2G135199_T01
Boerner_Z27kG1_01046	GRMZM2G135547_T01
Boerner_Z27kG1_01046	GRMZM2G135783_T01
Boerner_Z27kG1_01046	GRMZM2G135790_T01
Boerner_Z27kG1_01046	GRMZM2G135849_T01
Boerner_Z27kG1_01046	GRMZM2G135927_T01
Boerner_Z27kG1_01046	GRMZM2G136146_T01
Boerner_Z27kG1_01046	GRMZM2G136237_T01
Boerner_Z27kG1_01046	GRMZM2G136494_T01
Boerner_Z27kG1_01046	GRMZM2G136635_T01
Boerner_Z27kG1_01046	GRMZM2G137009_T01
Boerner_Z27kG1_01046	GRMZM2G138097_T01
Boerner_Z27kG1_01046	GRMZM2G138176_T01
Boerner_Z27kG1_01046	GRMZM2G138340_T01
Boerner_Z27kG1_01046	GRMZM2G138475_T01
Boerner_Z27kG1_01046	GRMZM2G138523_T01
Boerner_Z27kG1_01046	GRMZM2G138572_T01
Boerner_Z27kG1_01046	GRMZM2G138829_T01
Boerner_Z27kG1_01046	GRMZM2G138896_T01
Boerner_Z27kG1_01046	GRMZM2G138936_T01
Boerner_Z27kG1_01046	GRMZM2G138964_T01
Boerner_Z27kG1_01046	GRMZM2G138967_T01
Boerner_Z27kG1_01046	GRMZM2G139024_T01
Boerner_Z27kG1_01046	GRMZM2G139369_T01
Boerner_Z27kG1_01046	GRMZM2G139574_T01
Boerner_Z27kG1_01046	GRMZM2G140011_T01
Boerner_Z27kG1_01046	GRMZM2G140594_T01
Boerner_Z27kG1_01046	GRMZM2G141456_T01
Boerner_Z27kG1_01046	GRMZM2G141503_T01
Boerner_Z27kG1_01046	GRMZM2G141624_T01
Boerner_Z27kG1_01046	GRMZM2G141679_T01
Boerner_Z27kG1_01046	GRMZM2G141925_T01
Boerner_Z27kG1_01046	GRMZM2G142013_T01
Boerner_Z27kG1_01046	GRMZM2G142119_T01
Boerner_Z27kG1_01046	GRMZM2G142502_T01
Boerner_Z27kG1_01046	GRMZM2G142667_T01
Boerner_Z27kG1_01046	GRMZM2G142834_T01
Boerner_Z27kG1_01046	GRMZM2G142922_T01
Boerner_Z27kG1_01046	GRMZM2G142962_T01
Boerner_Z27kG1_01046	GRMZM2G143035_T01
Boerner_Z27kG1_01046	GRMZM2G143165_T01
Boerner_Z27kG1_01046	GRMZM2G143242_T01
Boerner_Z27kG1_01046	GRMZM2G143535_T01
Boerner_Z27kG1_01046	GRMZM2G143655_T01
Boerner_Z27kG1_01046	GRMZM2G143777_T01
Boerner_Z27kG1_01046	GRMZM2G143780_T01
Boerner_Z27kG1_01046	GRMZM2G144071_T01
Boerner_Z27kG1_01046	GRMZM2G144088_T01
Boerner_Z27kG1_01046	GRMZM2G144705_T01
Boerner_Z27kG1_01046	GRMZM2G144726_T01
Boerner_Z27kG1_01046	GRMZM2G144813_T01
Boerner_Z27kG1_01046	GRMZM2G144853_T01
Boerner_Z27kG1_01046	GRMZM2G144960_T01
Boerner_Z27kG1_01046	GRMZM2G145027_T01
Boerner_Z27kG1_01046	GRMZM2G145152_T01
Boerner_Z27kG1_01046	GRMZM2G145204_T01
Boerner_Z27kG1_01046	GRMZM2G145390_T01
Boerner_Z27kG1_01046	GRMZM2G145563_T01
Boerner_Z27kG1_01046	GRMZM2G145816_T01
Boerner_Z27kG1_01046	GRMZM2G145879_T01
Boerner_Z27kG1_01046	GRMZM2G145916_T01
Boerner_Z27kG1_01046	GRMZM2G145996_T01
Boerner_Z27kG1_01046	GRMZM2G146047_T01
Boerner_Z27kG1_01046	GRMZM2G146143_T01
Boerner_Z27kG1_01046	GRMZM2G146222_T01
Boerner_Z27kG1_01046	GRMZM2G146225_T01
Boerner_Z27kG1_01046	GRMZM2G146449_T01
Boerner_Z27kG1_01046	GRMZM2G146486_T01
Boerner_Z27kG1_01046	GRMZM2G146599_T01
Boerner_Z27kG1_01046	GRMZM2G146740_T01
Boerner_Z27kG1_01046	GRMZM2G147335_T01
Boerner_Z27kG1_01046	GRMZM2G147701_T01
Boerner_Z27kG1_01046	GRMZM2G147814_T01
Boerner_Z27kG1_01046	GRMZM2G147894_T01
Boerner_Z27kG1_01046	GRMZM2G147900_T01
Boerner_Z27kG1_01046	GRMZM2G147910_T01
Boerner_Z27kG1_01046	GRMZM2G148249_T01
Boerner_Z27kG1_01046	GRMZM2G148538_T01
Boerner_Z27kG1_01046	GRMZM2G148586_T01
Boerner_Z27kG1_01046	GRMZM2G148626_T01
Boerner_Z27kG1_01046	GRMZM2G148881_T01
Boerner_Z27kG1_01046	GRMZM2G149073_T01
Boerner_Z27kG1_01046	GRMZM2G149105_T01
Boerner_Z27kG1_01046	GRMZM2G149178_T01
Boerner_Z27kG1_01046	GRMZM2G149323_T01
Boerner_Z27kG1_01046	GRMZM2G149330_T01
Boerner_Z27kG1_01046	GRMZM2G149392_T01
Boerner_Z27kG1_01046	GRMZM2G149649_T01
Boerner_Z27kG1_01046	GRMZM2G149809_T01
Boerner_Z27kG1_01046	GRMZM2G149847_T01
Boerner_Z27kG1_01046	GRMZM2G149903_T01
Boerner_Z27kG1_01046	GRMZM2G150217_T01
Boerner_Z27kG1_01046	GRMZM2G150286_T01
Boerner_Z27kG1_01046	GRMZM2G150478_T01
Boerner_Z27kG1_01046	GRMZM2G150648_T01
Boerner_Z27kG1_01046	GRMZM2G150697_T01
Boerner_Z27kG1_01046	GRMZM2G150827_T01
Boerner_Z27kG1_01046	GRMZM2G151689_T01
Boerner_Z27kG1_01046	GRMZM2G151726_T01
Boerner_Z27kG1_01046	GRMZM2G151826_T01
Boerner_Z27kG1_01046	GRMZM2G151858_T01
Boerner_Z27kG1_01046	GRMZM2G151887_T01
Boerner_Z27kG1_01046	GRMZM2G151979_T01
Boerner_Z27kG1_01046	GRMZM2G151997_T01
Boerner_Z27kG1_01046	GRMZM2G152028_T01
Boerner_Z27kG1_01046	GRMZM2G152549_T01
Boerner_Z27kG1_01046	GRMZM2G152599_T01
Boerner_Z27kG1_01046	GRMZM2G153456_T01
Boerner_Z27kG1_01046	GRMZM2G153648_T01
Boerner_Z27kG1_01046	GRMZM2G153766_T01
Boerner_Z27kG1_01046	GRMZM2G153863_T01
Boerner_Z27kG1_01046	GRMZM2G153969_T01
Boerner_Z27kG1_01046	GRMZM2G154267_T01
Boerner_Z27kG1_01046	GRMZM2G154394_T01
Boerner_Z27kG1_01046	GRMZM2G154641_T01
Boerner_Z27kG1_01046	GRMZM2G154890_T01
Boerner_Z27kG1_01046	GRMZM2G155252_T01
Boerner_Z27kG1_01046	GRMZM2G155314_T01
Boerner_Z27kG1_01046	GRMZM2G155512_T01
Boerner_Z27kG1_01046	GRMZM2G155626_T01
Boerner_Z27kG1_01046	GRMZM2G155776_T01
Boerner_Z27kG1_01046	GRMZM2G155889_T01
Boerner_Z27kG1_01046	GRMZM2G156348_T01
Boerner_Z27kG1_01046	GRMZM2G156575_T01
Boerner_Z27kG1_01046	GRMZM2G156785_T01
Boerner_Z27kG1_01046	GRMZM2G157389_T01
Boerner_Z27kG1_01046	GRMZM2G157631_T01
Boerner_Z27kG1_01046	GRMZM2G157677_T01
Boerner_Z27kG1_01046	GRMZM2G157817_T01
Boerner_Z27kG1_01046	GRMZM2G158103_T01
Boerner_Z27kG1_01046	GRMZM2G158194_T01
Boerner_Z27kG1_01046	GRMZM2G158300_T01
Boerner_Z27kG1_01046	GRMZM2G158520_T01
Boerner_Z27kG1_01046	GRMZM2G158627_T01
Boerner_Z27kG1_01046	GRMZM2G158789_T01
Boerner_Z27kG1_01046	GRMZM2G159053_T01
Boerner_Z27kG1_01046	GRMZM2G159110_T01
Boerner_Z27kG1_01046	GRMZM2G159166_T01
Boerner_Z27kG1_01046	GRMZM2G159364_T01
Boerner_Z27kG1_01046	GRMZM2G159475_T01
Boerner_Z27kG1_01046	GRMZM2G159948_T01
Boerner_Z27kG1_01046	GRMZM2G160041_T01
Boerner_Z27kG1_01046	GRMZM2G160304_T01
Boerner_Z27kG1_01046	GRMZM2G160364_T01
Boerner_Z27kG1_01046	GRMZM2G160609_T01
Boerner_Z27kG1_01046	GRMZM2G160917_T01
Boerner_Z27kG1_01046	GRMZM2G160958_T01
Boerner_Z27kG1_01046	GRMZM2G161212_T01
Boerner_Z27kG1_01046	GRMZM2G161263_T01
Boerner_Z27kG1_01046	GRMZM2G161382_T01
Boerner_Z27kG1_01046	GRMZM2G161491_T01
Boerner_Z27kG1_01046	GRMZM2G161544_T01
Boerner_Z27kG1_01046	GRMZM2G161560_T01
Boerner_Z27kG1_01046	GRMZM2G161619_T01
Boerner_Z27kG1_01046	GRMZM2G161760_T01
Boerner_Z27kG1_01046	GRMZM2G162356_T01
Boerner_Z27kG1_01046	GRMZM2G162697_T01
Boerner_Z27kG1_01046	GRMZM2G163247_T01
Boerner_Z27kG1_01046	GRMZM2G163328_T01
Boerner_Z27kG1_01046	GRMZM2G163409_T01
Boerner_Z27kG1_01046	GRMZM2G163507_T01
Boerner_Z27kG1_01046	GRMZM2G163769_T01
Boerner_Z27kG1_01046	GRMZM2G163811_T01
Boerner_Z27kG1_01046	GRMZM2G163813_T01
Boerner_Z27kG1_01046	GRMZM2G163923_T01
Boerner_Z27kG1_01046	GRMZM2G164175_T01
Boerner_Z27kG1_01046	GRMZM2G164735_T01
Boerner_Z27kG1_01046	GRMZM2G165011_T01
Boerner_Z27kG1_01046	GRMZM2G165270_T01
Boerner_Z27kG1_01046	GRMZM2G165426_T01
Boerner_Z27kG1_01046	GRMZM2G165695_T01
Boerner_Z27kG1_01046	GRMZM2G166452_T01
Boerner_Z27kG1_01046	GRMZM2G166897_T01
Boerner_Z27kG1_01046	GRMZM2G167174_T01
Boerner_Z27kG1_01046	GRMZM2G167212_T01
Boerner_Z27kG1_01046	GRMZM2G167422_T01
Boerner_Z27kG1_01046	GRMZM2G167568_T01
Boerner_Z27kG1_01046	GRMZM2G167591_T01
Boerner_Z27kG1_01046	GRMZM2G167860_T01
Boerner_Z27kG1_01046	GRMZM2G168065_T01
Boerner_Z27kG1_01046	GRMZM2G168166_T01
Boerner_Z27kG1_01046	GRMZM2G168176_T01
Boerner_Z27kG1_01046	GRMZM2G168588_T01
Boerner_Z27kG1_01046	GRMZM2G168690_T01
Boerner_Z27kG1_01046	GRMZM2G168984_T01
Boerner_Z27kG1_01046	GRMZM2G169236_T01
Boerner_Z27kG1_01046	GRMZM2G169597_T01
Boerner_Z27kG1_01046	GRMZM2G169648_T01
Boerner_Z27kG1_01046	GRMZM2G169749_T01
Boerner_Z27kG1_01046	GRMZM2G170152_T01
Boerner_Z27kG1_01046	GRMZM2G170382_T01
Boerner_Z27kG1_01046	GRMZM2G170588_T01
Boerner_Z27kG1_01046	GRMZM2G171170_T01
Boerner_Z27kG1_01046	GRMZM2G171248_T01
Boerner_Z27kG1_01046	GRMZM2G171370_T01
Boerner_Z27kG1_01046	GRMZM2G171452_T01
Boerner_Z27kG1_01046	GRMZM2G171620_T01
Boerner_Z27kG1_01046	GRMZM2G171702_T01
Boerner_Z27kG1_01046	GRMZM2G171880_T01
Boerner_Z27kG1_01046	GRMZM2G172320_T01
Boerner_Z27kG1_01046	GRMZM2G172448_T01
Boerner_Z27kG1_01046	GRMZM2G172537_T01
Boerner_Z27kG1_01046	GRMZM2G172758_T01
Boerner_Z27kG1_01046	GRMZM2G173321_T01
Boerner_Z27kG1_01046	GRMZM2G173377_T01
Boerner_Z27kG1_01046	GRMZM2G173404_T01
Boerner_Z27kG1_01046	GRMZM2G173660_T01
Boerner_Z27kG1_01046	GRMZM2G173693_T01
Boerner_Z27kG1_01046	GRMZM2G174092_T01
Boerner_Z27kG1_01046	GRMZM2G174114_T01
Boerner_Z27kG1_01046	GRMZM2G174236_T01
Boerner_Z27kG1_01046	GRMZM2G174274_T01
Boerner_Z27kG1_01046	GRMZM2G174479_T01
Boerner_Z27kG1_01046	GRMZM2G174971_T01
Boerner_Z27kG1_01046	GRMZM2G175000_T01
Boerner_Z27kG1_01046	GRMZM2G175269_T01
Boerner_Z27kG1_01046	GRMZM2G175280_T01
Boerner_Z27kG1_01046	GRMZM2G176133_T01
Boerner_Z27kG1_01046	GRMZM2G176217_T01
Boerner_Z27kG1_01046	GRMZM2G176665_T01
Boerner_Z27kG1_01046	GRMZM2G177151_T01
Boerner_Z27kG1_01046	GRMZM2G177165_T01
Boerner_Z27kG1_01046	GRMZM2G177300_T01
Boerner_Z27kG1_01046	GRMZM2G177845_T01
Boerner_Z27kG1_01046	GRMZM2G178102_T01
Boerner_Z27kG1_01046	GRMZM2G178215_T01
Boerner_Z27kG1_01046	GRMZM2G178289_T01
Boerner_Z27kG1_01046	GRMZM2G178432_T01
Boerner_Z27kG1_01046	GRMZM2G178852_T01
Boerner_Z27kG1_01046	GRMZM2G178916_T01
Boerner_Z27kG1_01046	GRMZM2G178996_T01
Boerner_Z27kG1_01046	GRMZM2G179317_T01
Boerner_Z27kG1_01046	GRMZM2G179465_T01
Boerner_Z27kG1_01046	GRMZM2G179476_T01
Boerner_Z27kG1_01046	GRMZM2G179490_T01
Boerner_Z27kG1_01046	GRMZM2G180021_T01
Boerner_Z27kG1_01046	GRMZM2G180155_T01
Boerner_Z27kG1_01046	GRMZM2G180195_T01
Boerner_Z27kG1_01046	GRMZM2G180246_T01
Boerner_Z27kG1_01046	GRMZM2G180558_T01
Boerner_Z27kG1_01046	GRMZM2G180654_T01
Boerner_Z27kG1_01046	GRMZM2G180697_T01
Boerner_Z27kG1_01046	GRMZM2G180728_T01
Boerner_Z27kG1_01046	GRMZM2G180815_T01
Boerner_Z27kG1_01046	GRMZM2G180971_T01
Boerner_Z27kG1_01046	GRMZM2G181219_T01
Boerner_Z27kG1_01046	GRMZM2G181336_T01
Boerner_Z27kG1_01046	GRMZM2G300125_T01
Boerner_Z27kG1_01046	GRMZM2G300500_T01
Boerner_Z27kG1_01046	GRMZM2G300788_T01
Boerner_Z27kG1_01046	GRMZM2G300945_T01
Boerner_Z27kG1_01046	GRMZM2G301884_T01
Boerner_Z27kG1_01046	GRMZM2G302160_T01
Boerner_Z27kG1_01046	GRMZM2G302927_T01
Boerner_Z27kG1_01046	GRMZM2G303091_T01
Boerner_Z27kG1_01046	GRMZM2G303157_T01
Boerner_Z27kG1_01046	GRMZM2G303241_T01
Boerner_Z27kG1_01046	GRMZM2G303244_T01
Boerner_Z27kG1_01046	GRMZM2G303775_T01
Boerner_Z27kG1_01046	GRMZM2G307495_T01
Boerner_Z27kG1_01046	GRMZM2G309950_T01
Boerner_Z27kG1_01046	GRMZM2G310505_T01
Boerner_Z27kG1_01046	GRMZM2G312419_T01
Boerner_Z27kG1_01046	GRMZM2G312434_T01
Boerner_Z27kG1_01046	GRMZM2G313101_T01
Boerner_Z27kG1_01046	GRMZM2G313460_T01
Boerner_Z27kG1_01046	GRMZM2G317931_T01
Boerner_Z27kG1_01046	GRMZM2G318296_T01
Boerner_Z27kG1_01046	GRMZM2G318592_T01
Boerner_Z27kG1_01046	GRMZM2G319215_T01
Boerner_Z27kG1_01046	GRMZM2G319402_T01
Boerner_Z27kG1_01046	GRMZM2G319454_T01
Boerner_Z27kG1_01046	GRMZM2G320708_T01
Boerner_Z27kG1_01046	GRMZM2G322846_T01
Boerner_Z27kG1_01046	GRMZM2G324540_T01
Boerner_Z27kG1_01046	GRMZM2G325350_T01
Boerner_Z27kG1_01046	GRMZM2G325749_T01
Boerner_Z27kG1_01046	GRMZM2G326066_T01
Boerner_Z27kG1_01046	GRMZM2G328130_T01
Boerner_Z27kG1_01046	GRMZM2G328356_T01
Boerner_Z27kG1_01046	GRMZM2G328795_T01
Boerner_Z27kG1_01046	GRMZM2G329073_T01
Boerner_Z27kG1_01046	GRMZM2G329750_T01
Boerner_Z27kG1_01046	GRMZM2G329864_T01
Boerner_Z27kG1_01046	GRMZM2G332809_T01
Boerner_Z27kG1_01046	GRMZM2G335359_T01
Boerner_Z27kG1_01046	GRMZM2G336761_T01
Boerner_Z27kG1_01046	GRMZM2G338696_T01
Boerner_Z27kG1_01046	GRMZM2G339503_T01
Boerner_Z27kG1_01046	GRMZM2G339848_T01
Boerner_Z27kG1_01046	GRMZM2G339957_T01
Boerner_Z27kG1_01046	GRMZM2G341036_T01
Boerner_Z27kG1_01046	GRMZM2G341479_T01
Boerner_Z27kG1_01046	GRMZM2G341732_T01
Boerner_Z27kG1_01046	GRMZM2G342226_T01
Boerner_Z27kG1_01046	GRMZM2G343080_T01
Boerner_Z27kG1_01046	GRMZM2G347361_T01
Boerner_Z27kG1_01046	GRMZM2G350428_T01
Boerner_Z27kG1_01046	GRMZM2G351387_T01
Boerner_Z27kG1_01046	GRMZM2G352248_T01
Boerner_Z27kG1_01046	GRMZM2G352756_T01
Boerner_Z27kG1_01046	GRMZM2G353734_T01
Boerner_Z27kG1_01046	GRMZM2G355450_T01
Boerner_Z27kG1_01046	GRMZM2G355773_T01
Boerner_Z27kG1_01046	GRMZM2G356034_T01
Boerner_Z27kG1_01046	GRMZM2G358931_T01
Boerner_Z27kG1_01046	GRMZM2G360081_T01
Boerner_Z27kG1_01046	GRMZM2G360873_T01
Boerner_Z27kG1_01046	GRMZM2G361699_T01
Boerner_Z27kG1_01046	GRMZM2G362131_T01
Boerner_Z27kG1_01046	GRMZM2G363253_T01
Boerner_Z27kG1_01046	GRMZM2G363437_T01
Boerner_Z27kG1_01046	GRMZM2G364988_T01
Boerner_Z27kG1_01046	GRMZM2G368041_T01
Boerner_Z27kG1_01046	GRMZM2G368486_T01
Boerner_Z27kG1_01046	GRMZM2G368898_T01
Boerner_Z27kG1_01046	GRMZM2G369260_T01
Boerner_Z27kG1_01046	GRMZM2G370155_T01
Boerner_Z27kG1_01046	GRMZM2G370715_T01
Boerner_Z27kG1_01046	GRMZM2G371890_T01
Boerner_Z27kG1_01046	GRMZM2G371942_T01
Boerner_Z27kG1_01046	GRMZM2G375762_T01
Boerner_Z27kG1_01046	GRMZM2G377600_T01
Boerner_Z27kG1_01046	GRMZM2G377797_T01
Boerner_Z27kG1_01046	GRMZM2G378770_T01
Boerner_Z27kG1_01046	GRMZM2G379577_T01
Boerner_Z27kG1_01046	GRMZM2G380015_T01
Boerner_Z27kG1_01046	GRMZM2G380195_T01
Boerner_Z27kG1_01046	GRMZM2G380668_T01
Boerner_Z27kG1_01046	GRMZM2G381168_T01
Boerner_Z27kG1_01046	GRMZM2G381267_T01
Boerner_Z27kG1_01046	GRMZM2G383472_T01
Boerner_Z27kG1_01046	GRMZM2G383540_T01
Boerner_Z27kG1_01046	GRMZM2G384516_T01
Boerner_Z27kG1_01046	GRMZM2G385287_T01
Boerner_Z27kG1_01046	GRMZM2G385543_T01
Boerner_Z27kG1_01046	GRMZM2G386228_T01
Boerner_Z27kG1_01046	GRMZM2G386608_T01
Boerner_Z27kG1_01046	GRMZM2G388911_T01
Boerner_Z27kG1_01046	GRMZM2G390876_T01
Boerner_Z27kG1_01046	GRMZM2G390889_T01
Boerner_Z27kG1_01046	GRMZM2G392168_T01
Boerner_Z27kG1_01046	GRMZM2G393433_T01
Boerner_Z27kG1_01046	GRMZM2G397044_T01
Boerner_Z27kG1_01046	GRMZM2G397948_T01
Boerner_Z27kG1_01046	GRMZM2G398628_T01
Boerner_Z27kG1_01046	GRMZM2G398668_T01
Boerner_Z27kG1_01046	GRMZM2G400092_T01
Boerner_Z27kG1_01046	GRMZM2G400223_T01
Boerner_Z27kG1_01046	GRMZM2G401267_T01
Boerner_Z27kG1_01046	GRMZM2G401308_T01
Boerner_Z27kG1_01046	GRMZM2G404056_T01
Boerner_Z27kG1_01046	GRMZM2G404973_T01
Boerner_Z27kG1_01046	GRMZM2G405185_T01
Boerner_Z27kG1_01046	GRMZM2G405368_T01
Boerner_Z27kG1_01046	GRMZM2G405760_T01
Boerner_Z27kG1_01046	GRMZM2G405804_T01
Boerner_Z27kG1_01046	GRMZM2G406269_T01
Boerner_Z27kG1_01046	GRMZM2G406413_T01
Boerner_Z27kG1_01046	GRMZM2G406493_T01
Boerner_Z27kG1_01046	GRMZM2G406977_T01
Boerner_Z27kG1_01046	GRMZM2G408174_T01
Boerner_Z27kG1_01046	GRMZM2G409104_T01
Boerner_Z27kG1_01046	GRMZM2G410033_T01
Boerner_Z27kG1_01046	GRMZM2G411260_T01
Boerner_Z27kG1_01046	GRMZM2G412524_T01
Boerner_Z27kG1_01046	GRMZM2G413829_T01
Boerner_Z27kG1_01046	GRMZM2G414995_T01
Boerner_Z27kG1_01046	GRMZM2G415228_T01
Boerner_Z27kG1_01046	GRMZM2G417402_T01
Boerner_Z27kG1_01046	GRMZM2G418258_T01
Boerner_Z27kG1_01046	GRMZM2G419024_T01
Boerner_Z27kG1_01046	GRMZM2G419257_T01
Boerner_Z27kG1_01046	GRMZM2G419290_T01
Boerner_Z27kG1_01046	GRMZM2G419409_T01
Boerner_Z27kG1_01046	GRMZM2G419969_T01
Boerner_Z27kG1_01046	GRMZM2G421279_T01
Boerner_Z27kG1_01046	GRMZM2G421655_T01
Boerner_Z27kG1_01046	GRMZM2G422651_T01
Boerner_Z27kG1_01046	GRMZM2G423169_T01
Boerner_Z27kG1_01046	GRMZM2G423292_T01
Boerner_Z27kG1_01046	GRMZM2G423636_T01
Boerner_Z27kG1_01046	GRMZM2G425398_T01
Boerner_Z27kG1_01046	GRMZM2G425920_T01
Boerner_Z27kG1_01046	GRMZM2G426553_T01
Boerner_Z27kG1_01046	GRMZM2G427350_T01
Boerner_Z27kG1_01046	GRMZM2G427672_T01
Boerner_Z27kG1_01046	GRMZM2G430522_T01
Boerner_Z27kG1_01046	GRMZM2G432642_T01
Boerner_Z27kG1_01046	GRMZM2G432918_T01
Boerner_Z27kG1_01046	GRMZM2G434669_T01
Boerner_Z27kG1_01046	GRMZM2G435589_T01
Boerner_Z27kG1_01046	GRMZM2G436319_T01
Boerner_Z27kG1_01046	GRMZM2G438438_T01
Boerner_Z27kG1_01046	GRMZM2G438622_T01
Boerner_Z27kG1_01046	GRMZM2G439596_T01
Boerner_Z27kG1_01046	GRMZM2G440831_T01
Boerner_Z27kG1_01046	GRMZM2G441325_T01
Boerner_Z27kG1_01046	GRMZM2G442000_T01
Boerner_Z27kG1_01046	GRMZM2G442129_T01
Boerner_Z27kG1_01046	GRMZM2G442791_T01
Boerner_Z27kG1_01046	GRMZM2G445783_T01
Boerner_Z27kG1_01046	GRMZM2G445958_T01
Boerner_Z27kG1_01046	GRMZM2G446185_T01
Boerner_Z27kG1_01046	GRMZM2G447984_T01
Boerner_Z27kG1_01046	GRMZM2G448692_T01
Boerner_Z27kG1_01046	GRMZM2G448913_T01
Boerner_Z27kG1_01046	GRMZM2G448927_T01
Boerner_Z27kG1_01046	GRMZM2G450376_T01
Boerner_Z27kG1_01046	GRMZM2G450459_T01
Boerner_Z27kG1_01046	GRMZM2G450833_T01
Boerner_Z27kG1_01046	GRMZM2G451746_T01
Boerner_Z27kG1_01046	GRMZM2G452178_T01
Boerner_Z27kG1_01046	GRMZM2G453078_T01
Boerner_Z27kG1_01046	GRMZM2G454838_T01
Boerner_Z27kG1_01046	GRMZM2G458164_T01
Boerner_Z27kG1_01046	GRMZM2G458974_T01
Boerner_Z27kG1_01046	GRMZM2G459474_T01
Boerner_Z27kG1_01046	GRMZM2G459503_T01
Boerner_Z27kG1_01046	GRMZM2G459874_T01
Boerner_Z27kG1_01046	GRMZM2G460544_T01
Boerner_Z27kG1_01046	GRMZM2G461936_T01
Boerner_Z27kG1_01046	GRMZM2G462537_T01
Boerner_Z27kG1_01046	GRMZM2G462623_T01
Boerner_Z27kG1_01046	GRMZM2G462711_T01
Boerner_Z27kG1_01046	GRMZM2G462808_T01
Boerner_Z27kG1_01046	GRMZM2G464382_T01
Boerner_Z27kG1_01046	GRMZM2G465053_T01
Boerner_Z27kG1_01046	GRMZM2G465208_T01
Boerner_Z27kG1_01046	GRMZM2G466498_T01
Boerner_Z27kG1_01046	GRMZM2G466532_T01
Boerner_Z27kG1_01046	GRMZM2G467147_T01
Boerner_Z27kG1_01046	GRMZM2G468299_T01
Boerner_Z27kG1_01046	GRMZM2G469771_T01
Boerner_Z27kG1_01046	GRMZM2G470438_T01
Boerner_Z27kG1_01046	GRMZM2G472625_T01
Boerner_Z27kG1_01046	GRMZM2G472696_T01
Boerner_Z27kG1_01046	GRMZM2G473709_T01
Boerner_Z27kG1_01046	GRMZM2G474685_T01
Boerner_Z27kG1_01046	GRMZM2G474929_T01
Boerner_Z27kG1_01046	GRMZM2G475899_T01
Boerner_Z27kG1_01046	GRMZM2G477139_T01
Boerner_Z27kG1_01046	GRMZM2G477609_T01
Boerner_Z27kG1_01046	GRMZM2G479684_T01
Boerner_Z27kG1_01046	GRMZM2G480686_T01
Boerner_Z27kG1_01046	GRMZM2G480687_T01
Boerner_Z27kG1_01046	GRMZM2G481529_T01
Boerner_Z27kG1_01046	GRMZM2G483779_T01
Boerner_Z27kG1_01046	GRMZM2G484653_T01
Boerner_Z27kG1_01046	GRMZM2G488067_T01
Boerner_Z27kG1_01046	GRMZM2G489573_T01
Boerner_Z27kG1_01046	GRMZM2G506602_T01
Boerner_Z27kG1_01046	GRMZM2G511318_T01
Boerner_Z27kG1_01046	GRMZM2G514986_T01
Boerner_Z27kG1_01046	GRMZM2G515226_T01
Boerner_Z27kG1_01046	GRMZM2G517309_T01
Boerner_Z27kG1_01046	GRMZM2G520313_T01
Boerner_Z27kG1_01046	GRMZM2G524937_T01
Boerner_Z27kG1_01046	GRMZM2G525605_T01
Boerner_Z27kG1_01046	GRMZM2G528170_T01
Boerner_Z27kG1_01046	GRMZM2G528479_T01
Boerner_Z27kG1_01046	GRMZM2G529822_T01
Boerner_Z27kG1_01046	GRMZM2G531719_T01
Boerner_Z27kG1_01046	GRMZM2G532970_T01
Boerner_Z27kG1_01046	GRMZM2G533389_T01
Boerner_Z27kG1_01046	GRMZM2G534116_T01
Boerner_Z27kG1_01046	GRMZM2G534175_T01
Boerner_Z27kG1_01046	GRMZM2G535019_T01
Boerner_Z27kG1_01046	GRMZM2G536483_T01
Boerner_Z27kG1_01046	GRMZM2G536768_T01
Boerner_Z27kG1_01046	GRMZM2G541687_T01
Boerner_Z27kG1_01046	GRMZM2G549584_T01
Boerner_Z27kG1_01046	GRMZM2G556522_T01
Boerner_Z27kG1_01046	GRMZM2G558772_T01
Boerner_Z27kG1_01046	GRMZM2G559179_T01
Boerner_Z27kG1_01046	GRMZM2G561188_T01
Boerner_Z27kG1_01046	GRMZM2G563482_T01
Boerner_Z27kG1_01046	GRMZM2G566804_T01
Boerner_Z27kG1_01046	GRMZM2G567739_T01
Boerner_Z27kG1_01046	GRMZM2G570528_T01
Boerner_Z27kG1_01046	GRMZM2G573072_T01
Boerner_Z27kG1_01046	GRMZM2G577979_T01
Boerner_Z27kG1_01046	GRMZM2G579719_T01
Boerner_Z27kG1_01046	GRMZM2G583619_T01
Boerner_Z27kG1_01046	GRMZM2G583644_T01
Boerner_Z27kG1_01046	GRMZM2G590971_T01
Boerner_Z27kG1_01046	GRMZM2G700211_T01
Boerner_Z27kG1_01046	GRMZM2G700757_T01
Boerner_Z27kG1_01046	GRMZM2G701566_T01
Boerner_Z27kG1_01046	GRMZM2G701675_T01
Boerner_Z27kG1_01046	GRMZM2G701711_T01
Boerner_Z27kG1_01046	GRMZM2G702229_T01
Boerner_Z27kG1_01046	GRMZM2G703783_T01
Boerner_Z27kG1_01046	GRMZM2G704021_T01
Boerner_Z27kG1_01046	GRMZM2G704347_T01
Boerner_Z27kG1_01046	GRMZM5G800286_T01
Boerner_Z27kG1_01046	GRMZM5G800598_T01
Boerner_Z27kG1_01046	GRMZM5G800764_T01
Boerner_Z27kG1_01046	GRMZM5G800973_T01
Boerner_Z27kG1_01046	GRMZM5G801076_T01
Boerner_Z27kG1_01046	GRMZM5G803992_T01
Boerner_Z27kG1_01046	GRMZM5G804881_T01
Boerner_Z27kG1_01046	GRMZM5G804941_T01
Boerner_Z27kG1_01046	GRMZM5G805545_T01
Boerner_Z27kG1_01046	GRMZM5G806630_T01
Boerner_Z27kG1_01046	GRMZM5G806726_T01
Boerner_Z27kG1_01046	GRMZM5G806743_T01
Boerner_Z27kG1_01046	GRMZM5G806805_T01
Boerner_Z27kG1_01046	GRMZM5G807260_T01
Boerner_Z27kG1_01046	GRMZM5G807333_T01
Boerner_Z27kG1_01046	GRMZM5G807823_T01
Boerner_Z27kG1_01046	GRMZM5G808366_T01
Boerner_Z27kG1_01046	GRMZM5G808610_T01
Boerner_Z27kG1_01046	GRMZM5G808811_T01
Boerner_Z27kG1_01046	GRMZM5G808899_T01
Boerner_Z27kG1_01046	GRMZM5G810275_T01
Boerner_Z27kG1_01046	GRMZM5G811731_T01
Boerner_Z27kG1_01046	GRMZM5G813343_T01
Boerner_Z27kG1_01046	GRMZM5G813403_T01
Boerner_Z27kG1_01046	GRMZM5G814441_T01
Boerner_Z27kG1_01046	GRMZM5G814596_T01
Boerner_Z27kG1_01046	GRMZM5G814985_T01
Boerner_Z27kG1_01046	GRMZM5G816289_T01
Boerner_Z27kG1_01046	GRMZM5G817948_T01
Boerner_Z27kG1_01046	GRMZM5G818978_T01
Boerner_Z27kG1_01046	GRMZM5G819523_T01
Boerner_Z27kG1_01046	GRMZM5G820374_T01
Boerner_Z27kG1_01046	GRMZM5G820401_T01
Boerner_Z27kG1_01046	GRMZM5G820912_T01
Boerner_Z27kG1_01046	GRMZM5G821686_T01
Boerner_Z27kG1_01046	GRMZM5G821968_T01
Boerner_Z27kG1_01046	GRMZM5G822352_T01
Boerner_Z27kG1_01046	GRMZM5G822563_T01
Boerner_Z27kG1_01046	GRMZM5G823017_T01
Boerner_Z27kG1_01046	GRMZM5G823318_T01
Boerner_Z27kG1_01046	GRMZM5G825935_T01
Boerner_Z27kG1_01046	GRMZM5G827207_T01
Boerner_Z27kG1_01046	GRMZM5G827266_T01
Boerner_Z27kG1_01046	GRMZM5G828887_T01
Boerner_Z27kG1_01046	GRMZM5G831843_T01
Boerner_Z27kG1_01046	GRMZM5G832582_T01
Boerner_Z27kG1_01046	GRMZM5G832672_T01
Boerner_Z27kG1_01046	GRMZM5G835418_T01
Boerner_Z27kG1_01046	GRMZM5G835672_T01
Boerner_Z27kG1_01046	GRMZM5G837626_T01
Boerner_Z27kG1_01046	GRMZM5G838054_T01
Boerner_Z27kG1_01046	GRMZM5G838388_T01
Boerner_Z27kG1_01046	GRMZM5G840435_T01
Boerner_Z27kG1_01046	GRMZM5G840852_T01
Boerner_Z27kG1_01046	GRMZM5G842148_T01
Boerner_Z27kG1_01046	GRMZM5G843174_T01
Boerner_Z27kG1_01046	GRMZM5G843237_T01
Boerner_Z27kG1_01046	GRMZM5G844685_T01
Boerner_Z27kG1_01046	GRMZM5G845601_T01
Boerner_Z27kG1_01046	GRMZM5G847230_T01
Boerner_Z27kG1_01046	GRMZM5G849149_T01
Boerner_Z27kG1_01046	GRMZM5G849275_T01
Boerner_Z27kG1_01046	GRMZM5G849530_T01
Boerner_Z27kG1_01046	GRMZM5G850455_T01
Boerner_Z27kG1_01046	GRMZM5G850577_T01
Boerner_Z27kG1_01046	GRMZM5G851405_T01
Boerner_Z27kG1_01046	GRMZM5G851485_T01
Boerner_Z27kG1_01046	GRMZM5G851965_T01
Boerner_Z27kG1_01046	GRMZM5G852505_T01
Boerner_Z27kG1_01046	GRMZM5G853742_T01
Boerner_Z27kG1_01046	GRMZM5G854604_T01
Boerner_Z27kG1_01046	GRMZM5G855413_T01
Boerner_Z27kG1_01046	GRMZM5G857090_T01
Boerner_Z27kG1_01046	GRMZM5G857786_T01
Boerner_Z27kG1_01046	GRMZM5G858317_T01
Boerner_Z27kG1_01046	GRMZM5G861269_T01
Boerner_Z27kG1_01046	GRMZM5G862071_T01
Boerner_Z27kG1_01046	GRMZM5G863846_T01
Boerner_Z27kG1_01046	GRMZM5G864735_T01
Boerner_Z27kG1_01046	GRMZM5G865151_T01
Boerner_Z27kG1_01046	GRMZM5G866910_T01
Boerner_Z27kG1_01046	GRMZM5G867518_T01
Boerner_Z27kG1_01046	GRMZM5G868875_T01
Boerner_Z27kG1_01046	GRMZM5G869572_T01
Boerner_Z27kG1_01046	GRMZM5G870752_T01
Boerner_Z27kG1_01046	GRMZM5G871463_T01
Boerner_Z27kG1_01046	GRMZM5G872118_T01
Boerner_Z27kG1_01046	GRMZM5G873455_T01
Boerner_Z27kG1_01046	GRMZM5G873635_T01
Boerner_Z27kG1_01046	GRMZM5G874840_T01
Boerner_Z27kG1_01046	GRMZM5G876811_T01
Boerner_Z27kG1_01046	GRMZM5G877929_T01
Boerner_Z27kG1_01046	GRMZM5G877956_T01
Boerner_Z27kG1_01046	GRMZM5G878913_T01
Boerner_Z27kG1_01046	GRMZM5G880069_T01
Boerner_Z27kG1_01046	GRMZM5G881135_T01
Boerner_Z27kG1_01046	GRMZM5G882482_T01
Boerner_Z27kG1_01046	GRMZM5G883764_T01
Boerner_Z27kG1_01046	GRMZM5G884316_T01
Boerner_Z27kG1_01046	GRMZM5G885425_T01
Boerner_Z27kG1_01046	GRMZM5G887276_T01
Boerner_Z27kG1_01046	GRMZM5G887345_T01
Boerner_Z27kG1_01046	GRMZM5G887426_T01
Boerner_Z27kG1_01046	GRMZM5G887529_T01
Boerner_Z27kG1_01046	GRMZM5G891343_T01
Boerner_Z27kG1_01046	GRMZM5G892094_T01
Boerner_Z27kG1_01046	GRMZM5G892426_T01
Boerner_Z27kG1_01046	GRMZM5G893931_T01
Boerner_Z27kG1_01046	GRMZM5G893953_T01
Boerner_Z27kG1_01046	GRMZM5G893976_T01
Boerner_Z27kG1_01046	GRMZM5G894432_T01
Boerner_Z27kG1_01046	GRMZM5G895313_T01
Boerner_Z27kG1_01046	GRMZM5G896196_T01
Boerner_Z27kG1_01046	GRMZM5G896294_T01
Boerner_Z27kG1_01046	GRMZM5G896568_T01
Boerner_Z27kG1_01046	GRMZM5G897980_T01
Boerner_Z27kG1_01046	GRMZM5G899080_T01
Boerner_Z27kG1_01046	GRMZM5G899300_T01
Boerner_Z27kG1_01291	AC147602.5_FGT004
Boerner_Z27kG1_01291	AC155434.2_FGT006
Boerner_Z27kG1_01291	AC189750.4_FGT004
Boerner_Z27kG1_01291	AC191575.2_FGT001
Boerner_Z27kG1_01291	AC194937.3_FGT004
Boerner_Z27kG1_01291	AC195154.3_FGT004
Boerner_Z27kG1_01291	AC198699.3_FGT004
Boerner_Z27kG1_01291	AC199541.4_FGT001
Boerner_Z27kG1_01291	AC203966.5_FGT002
Boerner_Z27kG1_01291	AC204212.4_FGT001
Boerner_Z27kG1_01291	AC204277.3_FGT006
Boerner_Z27kG1_01291	AC207265.3_FGT002
Boerner_Z27kG1_01291	AC207628.4_FGT009
Boerner_Z27kG1_01291	AC208341.4_FGT005
Boerner_Z27kG1_01291	AC208571.4_FGT001
Boerner_Z27kG1_01291	AC211327.4_FGT005
Boerner_Z27kG1_01291	AC211394.4_FGT004
Boerner_Z27kG1_01291	AC216229.3_FGT002
Boerner_Z27kG1_01291	AC226227.2_FGT004
Boerner_Z27kG1_01291	AC233887.1_FGT006
Boerner_Z27kG1_01291	AC233922.1_FGT008
Boerner_Z27kG1_01291	AC233935.1_FGT005
Boerner_Z27kG1_01291	AC233960.1_FGT003
Boerner_Z27kG1_01291	AC234155.1_FGT002
Boerner_Z27kG1_01291	AC234165.1_FGT002
Boerner_Z27kG1_01291	AC234522.1_FGT005
Boerner_Z27kG1_01291	GRMZM2G000775_T01
Boerner_Z27kG1_01291	GRMZM2G001304_T01
Boerner_Z27kG1_01291	GRMZM2G001663_T01
Boerner_Z27kG1_01291	GRMZM2G001696_T01
Boerner_Z27kG1_01291	GRMZM2G001724_T01
Boerner_Z27kG1_01291	GRMZM2G001814_T01
Boerner_Z27kG1_01291	GRMZM2G002499_T01
Boerner_Z27kG1_01291	GRMZM2G003033_T01
Boerner_Z27kG1_01291	GRMZM2G003762_T01
Boerner_Z27kG1_01291	GRMZM2G003953_T01
Boerner_Z27kG1_01291	GRMZM2G004305_T01
Boerner_Z27kG1_01291	GRMZM2G004356_T01
Boerner_Z27kG1_01291	GRMZM2G004523_T01
Boerner_Z27kG1_01291	GRMZM2G004528_T01
Boerner_Z27kG1_01291	GRMZM2G004880_T01
Boerner_Z27kG1_01291	GRMZM2G005195_T01
Boerner_Z27kG1_01291	GRMZM2G005347_T01
Boerner_Z27kG1_01291	GRMZM2G005562_T01
Boerner_Z27kG1_01291	GRMZM2G005732_T01
Boerner_Z27kG1_01291	GRMZM2G006468_T01
Boerner_Z27kG1_01291	GRMZM2G006753_T01
Boerner_Z27kG1_01291	GRMZM2G007063_T01
Boerner_Z27kG1_01291	GRMZM2G007249_T01
Boerner_Z27kG1_01291	GRMZM2G007801_T01
Boerner_Z27kG1_01291	GRMZM2G007928_T01
Boerner_Z27kG1_01291	GRMZM2G007939_T01
Boerner_Z27kG1_01291	GRMZM2G008202_T01
Boerner_Z27kG1_01291	GRMZM2G008226_T01
Boerner_Z27kG1_01291	GRMZM2G008247_T01
Boerner_Z27kG1_01291	GRMZM2G008263_T01
Boerner_Z27kG1_01291	GRMZM2G009060_T01
Boerner_Z27kG1_01291	GRMZM2G009189_T01
Boerner_Z27kG1_01291	GRMZM2G009320_T01
Boerner_Z27kG1_01291	GRMZM2G009443_T01
Boerner_Z27kG1_01291	GRMZM2G010447_T01
Boerner_Z27kG1_01291	GRMZM2G010491_T01
Boerner_Z27kG1_01291	GRMZM2G010555_T01
Boerner_Z27kG1_01291	GRMZM2G010768_T01
Boerner_Z27kG1_01291	GRMZM2G011269_T01
Boerner_Z27kG1_01291	GRMZM2G011598_T01
Boerner_Z27kG1_01291	GRMZM2G011896_T01
Boerner_Z27kG1_01291	GRMZM2G012233_T01
Boerner_Z27kG1_01291	GRMZM2G012269_T01
Boerner_Z27kG1_01291	GRMZM2G013045_T01
Boerner_Z27kG1_01291	GRMZM2G013581_T01
Boerner_Z27kG1_01291	GRMZM2G013625_T01
Boerner_Z27kG1_01291	GRMZM2G014055_T01
Boerner_Z27kG1_01291	GRMZM2G014071_T01
Boerner_Z27kG1_01291	GRMZM2G014813_T01
Boerner_Z27kG1_01291	GRMZM2G014902_T01
Boerner_Z27kG1_01291	GRMZM2G015314_T01
Boerner_Z27kG1_01291	GRMZM2G015692_T01
Boerner_Z27kG1_01291	GRMZM2G016281_T01
Boerner_Z27kG1_01291	GRMZM2G016312_T01
Boerner_Z27kG1_01291	GRMZM2G016346_T01
Boerner_Z27kG1_01291	GRMZM2G016462_T01
Boerner_Z27kG1_01291	GRMZM2G017351_T01
Boerner_Z27kG1_01291	GRMZM2G017739_T01
Boerner_Z27kG1_01291	GRMZM2G018006_T01
Boerner_Z27kG1_01291	GRMZM2G018018_T01
Boerner_Z27kG1_01291	GRMZM2G018074_T01
Boerner_Z27kG1_01291	GRMZM2G018612_T01
Boerner_Z27kG1_01291	GRMZM2G019177_T01
Boerner_Z27kG1_01291	GRMZM2G019335_T01
Boerner_Z27kG1_01291	GRMZM2G019404_T01
Boerner_Z27kG1_01291	GRMZM2G019411_T01
Boerner_Z27kG1_01291	GRMZM2G019926_T01
Boerner_Z27kG1_01291	GRMZM2G020043_T01
Boerner_Z27kG1_01291	GRMZM2G020291_T01
Boerner_Z27kG1_01291	GRMZM2G020761_T01
Boerner_Z27kG1_01291	GRMZM2G020772_T01
Boerner_Z27kG1_01291	GRMZM2G020859_T01
Boerner_Z27kG1_01291	GRMZM2G021471_T01
Boerner_Z27kG1_01291	GRMZM2G021706_T01
Boerner_Z27kG1_01291	GRMZM2G021846_T01
Boerner_Z27kG1_01291	GRMZM2G022947_T01
Boerner_Z27kG1_01291	GRMZM2G022958_T01
Boerner_Z27kG1_01291	GRMZM2G022997_T01
Boerner_Z27kG1_01291	GRMZM2G023105_T01
Boerner_Z27kG1_01291	GRMZM2G023906_T01
Boerner_Z27kG1_01291	GRMZM2G024196_T01
Boerner_Z27kG1_01291	GRMZM2G024976_T01
Boerner_Z27kG1_01291	GRMZM2G025281_T01
Boerner_Z27kG1_01291	GRMZM2G025742_T01
Boerner_Z27kG1_01291	GRMZM2G025954_T01
Boerner_Z27kG1_01291	GRMZM2G026024_T01
Boerner_Z27kG1_01291	GRMZM2G026043_T01
Boerner_Z27kG1_01291	GRMZM2G026391_T01
Boerner_Z27kG1_01291	GRMZM2G026807_T01
Boerner_Z27kG1_01291	GRMZM2G026926_T01
Boerner_Z27kG1_01291	GRMZM2G027663_T01
Boerner_Z27kG1_01291	GRMZM2G027665_T01
Boerner_Z27kG1_01291	GRMZM2G028325_T01
Boerner_Z27kG1_01291	GRMZM2G028709_T01
Boerner_Z27kG1_01291	GRMZM2G028821_T01
Boerner_Z27kG1_01291	GRMZM2G029323_T01
Boerner_Z27kG1_01291	GRMZM2G029546_T01
Boerner_Z27kG1_01291	GRMZM2G029951_T01
Boerner_Z27kG1_01291	GRMZM2G030123_T01
Boerner_Z27kG1_01291	GRMZM2G030880_T01
Boerner_Z27kG1_01291	GRMZM2G031398_T01
Boerner_Z27kG1_01291	GRMZM2G031954_T01
Boerner_Z27kG1_01291	GRMZM2G032149_T01
Boerner_Z27kG1_01291	GRMZM2G032218_T01
Boerner_Z27kG1_01291	GRMZM2G032253_T01
Boerner_Z27kG1_01291	GRMZM2G032293_T01
Boerner_Z27kG1_01291	GRMZM2G032619_T01
Boerner_Z27kG1_01291	GRMZM2G033208_T01
Boerner_Z27kG1_01291	GRMZM2G033644_T01
Boerner_Z27kG1_01291	GRMZM2G033962_T01
Boerner_Z27kG1_01291	GRMZM2G034302_T01
Boerner_Z27kG1_01291	GRMZM2G035285_T01
Boerner_Z27kG1_01291	GRMZM2G035517_T01
Boerner_Z27kG1_01291	GRMZM2G035749_T01
Boerner_Z27kG1_01291	GRMZM2G036099_T01
Boerner_Z27kG1_01291	GRMZM2G037131_T01
Boerner_Z27kG1_01291	GRMZM2G038512_T01
Boerner_Z27kG1_01291	GRMZM2G038598_T01
Boerner_Z27kG1_01291	GRMZM2G038783_T01
Boerner_Z27kG1_01291	GRMZM2G039238_T01
Boerner_Z27kG1_01291	GRMZM2G039246_T01
Boerner_Z27kG1_01291	GRMZM2G039385_T01
Boerner_Z27kG1_01291	GRMZM2G040559_T01
Boerner_Z27kG1_01291	GRMZM2G040762_T01
Boerner_Z27kG1_01291	GRMZM2G040968_T01
Boerner_Z27kG1_01291	GRMZM2G041424_T01
Boerner_Z27kG1_01291	GRMZM2G042074_T01
Boerner_Z27kG1_01291	GRMZM2G042171_T01
Boerner_Z27kG1_01291	GRMZM2G042488_T01
Boerner_Z27kG1_01291	GRMZM2G042782_T01
Boerner_Z27kG1_01291	GRMZM2G044744_T01
Boerner_Z27kG1_01291	GRMZM2G045473_T01
Boerner_Z27kG1_01291	GRMZM2G046284_T01
Boerner_Z27kG1_01291	GRMZM2G046498_T01
Boerner_Z27kG1_01291	GRMZM2G046587_T01
Boerner_Z27kG1_01291	GRMZM2G047002_T01
Boerner_Z27kG1_01291	GRMZM2G047577_T01
Boerner_Z27kG1_01291	GRMZM2G047592_T01
Boerner_Z27kG1_01291	GRMZM2G047626_T01
Boerner_Z27kG1_01291	GRMZM2G047867_T01
Boerner_Z27kG1_01291	GRMZM2G048136_T01
Boerner_Z27kG1_01291	GRMZM2G048482_T01
Boerner_Z27kG1_01291	GRMZM2G048851_T01
Boerner_Z27kG1_01291	GRMZM2G048904_T01
Boerner_Z27kG1_01291	GRMZM2G049127_T01
Boerner_Z27kG1_01291	GRMZM2G049329_T01
Boerner_Z27kG1_01291	GRMZM2G049549_T01
Boerner_Z27kG1_01291	GRMZM2G050108_T01
Boerner_Z27kG1_01291	GRMZM2G050329_T01
Boerner_Z27kG1_01291	GRMZM2G050481_T01
Boerner_Z27kG1_01291	GRMZM2G050514_T01
Boerner_Z27kG1_01291	GRMZM2G050697_T01
Boerner_Z27kG1_01291	GRMZM2G051129_T01
Boerner_Z27kG1_01291	GRMZM2G051270_T01
Boerner_Z27kG1_01291	GRMZM2G051276_T01
Boerner_Z27kG1_01291	GRMZM2G051697_T01
Boerner_Z27kG1_01291	GRMZM2G051782_T01
Boerner_Z27kG1_01291	GRMZM2G052658_T01
Boerner_Z27kG1_01291	GRMZM2G052796_T01
Boerner_Z27kG1_01291	GRMZM2G053231_T01
Boerner_Z27kG1_01291	GRMZM2G053303_T01
Boerner_Z27kG1_01291	GRMZM2G053485_T01
Boerner_Z27kG1_01291	GRMZM2G053720_T01
Boerner_Z27kG1_01291	GRMZM2G053987_T01
Boerner_Z27kG1_01291	GRMZM2G054050_T01
Boerner_Z27kG1_01291	GRMZM2G054109_T01
Boerner_Z27kG1_01291	GRMZM2G054125_T01
Boerner_Z27kG1_01291	GRMZM2G054233_T01
Boerner_Z27kG1_01291	GRMZM2G054936_T01
Boerner_Z27kG1_01291	GRMZM2G054998_T01
Boerner_Z27kG1_01291	GRMZM2G055150_T01
Boerner_Z27kG1_01291	GRMZM2G055575_T01
Boerner_Z27kG1_01291	GRMZM2G055898_T01
Boerner_Z27kG1_01291	GRMZM2G056093_T01
Boerner_Z27kG1_01291	GRMZM2G056285_T01
Boerner_Z27kG1_01291	GRMZM2G057186_T01
Boerner_Z27kG1_01291	GRMZM2G057611_T01
Boerner_Z27kG1_01291	GRMZM2G057820_T01
Boerner_Z27kG1_01291	GRMZM2G057983_T01
Boerner_Z27kG1_01291	GRMZM2G058149_T01
Boerner_Z27kG1_01291	GRMZM2G058155_T01
Boerner_Z27kG1_01291	GRMZM2G058450_T01
Boerner_Z27kG1_01291	GRMZM2G059029_T01
Boerner_Z27kG1_01291	GRMZM2G059110_T01
Boerner_Z27kG1_01291	GRMZM2G059502_T01
Boerner_Z27kG1_01291	GRMZM2G060057_T01
Boerner_Z27kG1_01291	GRMZM2G060079_T01
Boerner_Z27kG1_01291	GRMZM2G060349_T01
Boerner_Z27kG1_01291	GRMZM2G061602_T01
Boerner_Z27kG1_01291	GRMZM2G061783_T01
Boerner_Z27kG1_01291	GRMZM2G061906_T01
Boerner_Z27kG1_01291	GRMZM2G061929_T01
Boerner_Z27kG1_01291	GRMZM2G062129_T01
Boerner_Z27kG1_01291	GRMZM2G062420_T01
Boerner_Z27kG1_01291	GRMZM2G062453_T01
Boerner_Z27kG1_01291	GRMZM2G063162_T01
Boerner_Z27kG1_01291	GRMZM2G063882_T01
Boerner_Z27kG1_01291	GRMZM2G064091_T01
Boerner_Z27kG1_01291	GRMZM2G064159_T01
Boerner_Z27kG1_01291	GRMZM2G064386_T01
Boerner_Z27kG1_01291	GRMZM2G064537_T01
Boerner_Z27kG1_01291	GRMZM2G064657_T01
Boerner_Z27kG1_01291	GRMZM2G065225_T01
Boerner_Z27kG1_01291	GRMZM2G065292_T01
Boerner_Z27kG1_01291	GRMZM2G065557_T01
Boerner_Z27kG1_01291	GRMZM2G066413_T01
Boerner_Z27kG1_01291	GRMZM2G066489_T01
Boerner_Z27kG1_01291	GRMZM2G066496_T01
Boerner_Z27kG1_01291	GRMZM2G066636_T01
Boerner_Z27kG1_01291	GRMZM2G066801_T01
Boerner_Z27kG1_01291	GRMZM2G066876_T01
Boerner_Z27kG1_01291	GRMZM2G067028_T01
Boerner_Z27kG1_01291	GRMZM2G067575_T01
Boerner_Z27kG1_01291	GRMZM2G067908_T01
Boerner_Z27kG1_01291	GRMZM2G068212_T01
Boerner_Z27kG1_01291	GRMZM2G068316_T01
Boerner_Z27kG1_01291	GRMZM2G068943_T01
Boerner_Z27kG1_01291	GRMZM2G068947_T01
Boerner_Z27kG1_01291	GRMZM2G068973_T01
Boerner_Z27kG1_01291	GRMZM2G069092_T01
Boerner_Z27kG1_01291	GRMZM2G069198_T01
Boerner_Z27kG1_01291	GRMZM2G069649_T01
Boerner_Z27kG1_01291	GRMZM2G069664_T01
Boerner_Z27kG1_01291	GRMZM2G069807_T01
Boerner_Z27kG1_01291	GRMZM2G070011_T01
Boerner_Z27kG1_01291	GRMZM2G071401_T01
Boerner_Z27kG1_01291	GRMZM2G072383_T01
Boerner_Z27kG1_01291	GRMZM2G072529_T01
Boerner_Z27kG1_01291	GRMZM2G072744_T01
Boerner_Z27kG1_01291	GRMZM2G072865_T01
Boerner_Z27kG1_01291	GRMZM2G073054_T01
Boerner_Z27kG1_01291	GRMZM2G073567_T01
Boerner_Z27kG1_01291	GRMZM2G073861_T01
Boerner_Z27kG1_01291	GRMZM2G074040_T01
Boerner_Z27kG1_01291	GRMZM2G074241_T01
Boerner_Z27kG1_01291	GRMZM2G074314_T01
Boerner_Z27kG1_01291	GRMZM2G074462_T01
Boerner_Z27kG1_01291	GRMZM2G074479_T01
Boerner_Z27kG1_01291	GRMZM2G074489_T01
Boerner_Z27kG1_01291	GRMZM2G074496_T01
Boerner_Z27kG1_01291	GRMZM2G075002_T01
Boerner_Z27kG1_01291	GRMZM2G075058_T01
Boerner_Z27kG1_01291	GRMZM2G075074_T01
Boerner_Z27kG1_01291	GRMZM2G075124_T01
Boerner_Z27kG1_01291	GRMZM2G075148_T01
Boerner_Z27kG1_01291	GRMZM2G075651_T01
Boerner_Z27kG1_01291	GRMZM2G075851_T01
Boerner_Z27kG1_01291	GRMZM2G076114_T01
Boerner_Z27kG1_01291	GRMZM2G076423_T01
Boerner_Z27kG1_01291	GRMZM2G076593_T01
Boerner_Z27kG1_01291	GRMZM2G076683_T01
Boerner_Z27kG1_01291	GRMZM2G076796_T01
Boerner_Z27kG1_01291	GRMZM2G077054_T01
Boerner_Z27kG1_01291	GRMZM2G077375_T01
Boerner_Z27kG1_01291	GRMZM2G077621_T01
Boerner_Z27kG1_01291	GRMZM2G077711_T01
Boerner_Z27kG1_01291	GRMZM2G077757_T01
Boerner_Z27kG1_01291	GRMZM2G078090_T01
Boerner_Z27kG1_01291	GRMZM2G078526_T01
Boerner_Z27kG1_01291	GRMZM2G079219_T01
Boerner_Z27kG1_01291	GRMZM2G079428_T01
Boerner_Z27kG1_01291	GRMZM2G079559_T01
Boerner_Z27kG1_01291	GRMZM2G079888_T01
Boerner_Z27kG1_01291	GRMZM2G079904_T01
Boerner_Z27kG1_01291	GRMZM2G080111_T01
Boerner_Z27kG1_01291	GRMZM2G080375_T01
Boerner_Z27kG1_01291	GRMZM2G080503_T01
Boerner_Z27kG1_01291	GRMZM2G080992_T01
Boerner_Z27kG1_01291	GRMZM2G081090_T01
Boerner_Z27kG1_01291	GRMZM2G081175_T01
Boerner_Z27kG1_01291	GRMZM2G081541_T01
Boerner_Z27kG1_01291	GRMZM2G081666_T01
Boerner_Z27kG1_01291	GRMZM2G082608_T01
Boerner_Z27kG1_01291	GRMZM2G083058_T01
Boerner_Z27kG1_01291	GRMZM2G083374_T01
Boerner_Z27kG1_01291	GRMZM2G083408_T01
Boerner_Z27kG1_01291	GRMZM2G083472_T01
Boerner_Z27kG1_01291	GRMZM2G083875_T01
Boerner_Z27kG1_01291	GRMZM2G084005_T01
Boerner_Z27kG1_01291	GRMZM2G084935_T01
Boerner_Z27kG1_01291	GRMZM2G084947_T01
Boerner_Z27kG1_01291	GRMZM2G085019_T01
Boerner_Z27kG1_01291	GRMZM2G085921_T01
Boerner_Z27kG1_01291	GRMZM2G086258_T01
Boerner_Z27kG1_01291	GRMZM2G086389_T01
Boerner_Z27kG1_01291	GRMZM2G086702_T01
Boerner_Z27kG1_01291	GRMZM2G087804_T01
Boerner_Z27kG1_01291	GRMZM2G087875_T01
Boerner_Z27kG1_01291	GRMZM2G088196_T01
Boerner_Z27kG1_01291	GRMZM2G088336_T01
Boerner_Z27kG1_01291	GRMZM2G088689_T01
Boerner_Z27kG1_01291	GRMZM2G090338_T01
Boerner_Z27kG1_01291	GRMZM2G090568_T01
Boerner_Z27kG1_01291	GRMZM2G090905_T01
Boerner_Z27kG1_01291	GRMZM2G091276_T01
Boerner_Z27kG1_01291	GRMZM2G092497_T01
Boerner_Z27kG1_01291	GRMZM2G092595_T01
Boerner_Z27kG1_01291	GRMZM2G092768_T01
Boerner_Z27kG1_01291	GRMZM2G092780_T01
Boerner_Z27kG1_01291	GRMZM2G092991_T01
Boerner_Z27kG1_01291	GRMZM2G093096_T01
Boerner_Z27kG1_01291	GRMZM2G093809_T01
Boerner_Z27kG1_01291	GRMZM2G093849_T01
Boerner_Z27kG1_01291	GRMZM2G095209_T01
Boerner_Z27kG1_01291	GRMZM2G095411_T01
Boerner_Z27kG1_01291	GRMZM2G095562_T01
Boerner_Z27kG1_01291	GRMZM2G095689_T01
Boerner_Z27kG1_01291	GRMZM2G095727_T01
Boerner_Z27kG1_01291	GRMZM2G095811_T01
Boerner_Z27kG1_01291	GRMZM2G096008_T01
Boerner_Z27kG1_01291	GRMZM2G096365_T01
Boerner_Z27kG1_01291	GRMZM2G096683_T01
Boerner_Z27kG1_01291	GRMZM2G097434_T01
Boerner_Z27kG1_01291	GRMZM2G097827_T01
Boerner_Z27kG1_01291	GRMZM2G097959_T01
Boerner_Z27kG1_01291	GRMZM2G098999_T01
Boerner_Z27kG1_01291	GRMZM2G099002_T01
Boerner_Z27kG1_01291	GRMZM2G099045_T01
Boerner_Z27kG1_01291	GRMZM2G099648_T01
Boerner_Z27kG1_01291	GRMZM2G100158_T01
Boerner_Z27kG1_01291	GRMZM2G100318_T01
Boerner_Z27kG1_01291	GRMZM2G102243_T01
Boerner_Z27kG1_01291	GRMZM2G102365_T01
Boerner_Z27kG1_01291	GRMZM2G102737_T01
Boerner_Z27kG1_01291	GRMZM2G103101_T01
Boerner_Z27kG1_01291	GRMZM2G103647_T01
Boerner_Z27kG1_01291	GRMZM2G103785_T01
Boerner_Z27kG1_01291	GRMZM2G103841_T01
Boerner_Z27kG1_01291	GRMZM2G104147_T01
Boerner_Z27kG1_01291	GRMZM2G104226_T01
Boerner_Z27kG1_01291	GRMZM2G104310_T01
Boerner_Z27kG1_01291	GRMZM2G104501_T01
Boerner_Z27kG1_01291	GRMZM2G104730_T01
Boerner_Z27kG1_01291	GRMZM2G104783_T01
Boerner_Z27kG1_01291	GRMZM2G104876_T01
Boerner_Z27kG1_01291	GRMZM2G105004_T01
Boerner_Z27kG1_01291	GRMZM2G105473_T01
Boerner_Z27kG1_01291	GRMZM2G105570_T01
Boerner_Z27kG1_01291	GRMZM2G105604_T01
Boerner_Z27kG1_01291	GRMZM2G106119_T01
Boerner_Z27kG1_01291	GRMZM2G106931_T01
Boerner_Z27kG1_01291	GRMZM2G107499_T01
Boerner_Z27kG1_01291	GRMZM2G108003_T01
Boerner_Z27kG1_01291	GRMZM2G108084_T01
Boerner_Z27kG1_01291	GRMZM2G108138_T01
Boerner_Z27kG1_01291	GRMZM2G108228_T01
Boerner_Z27kG1_01291	GRMZM2G108477_T01
Boerner_Z27kG1_01291	GRMZM2G109509_T01
Boerner_Z27kG1_01291	GRMZM2G109560_T01
Boerner_Z27kG1_01291	GRMZM2G109674_T01
Boerner_Z27kG1_01291	GRMZM2G109785_T01
Boerner_Z27kG1_01291	GRMZM2G109821_T01
Boerner_Z27kG1_01291	GRMZM2G110286_T01
Boerner_Z27kG1_01291	GRMZM2G110742_T01
Boerner_Z27kG1_01291	GRMZM2G111208_T01
Boerner_Z27kG1_01291	GRMZM2G111269_T01
Boerner_Z27kG1_01291	GRMZM2G111529_T01
Boerner_Z27kG1_01291	GRMZM2G111903_T01
Boerner_Z27kG1_01291	GRMZM2G112057_T01
Boerner_Z27kG1_01291	GRMZM2G113052_T01
Boerner_Z27kG1_01291	GRMZM2G113319_T01
Boerner_Z27kG1_01291	GRMZM2G113453_T01
Boerner_Z27kG1_01291	GRMZM2G113480_T01
Boerner_Z27kG1_01291	GRMZM2G113682_T01
Boerner_Z27kG1_01291	GRMZM2G113995_T01
Boerner_Z27kG1_01291	GRMZM2G114081_T01
Boerner_Z27kG1_01291	GRMZM2G114503_T01
Boerner_Z27kG1_01291	GRMZM2G114557_T01
Boerner_Z27kG1_01291	GRMZM2G114575_T01
Boerner_Z27kG1_01291	GRMZM2G114998_T01
Boerner_Z27kG1_01291	GRMZM2G116638_T01
Boerner_Z27kG1_01291	GRMZM2G116689_T01
Boerner_Z27kG1_01291	GRMZM2G116700_T01
Boerner_Z27kG1_01291	GRMZM2G117608_T01
Boerner_Z27kG1_01291	GRMZM2G117754_T01
Boerner_Z27kG1_01291	GRMZM2G117836_T01
Boerner_Z27kG1_01291	GRMZM2G118022_T01
Boerner_Z27kG1_01291	GRMZM2G118462_T01
Boerner_Z27kG1_01291	GRMZM2G118693_T01
Boerner_Z27kG1_01291	GRMZM2G119511_T01
Boerner_Z27kG1_01291	GRMZM2G119623_T01
Boerner_Z27kG1_01291	GRMZM2G119823_T01
Boerner_Z27kG1_01291	GRMZM2G119932_T01
Boerner_Z27kG1_01291	GRMZM2G120069_T01
Boerner_Z27kG1_01291	GRMZM2G120079_T01
Boerner_Z27kG1_01291	GRMZM2G120151_T01
Boerner_Z27kG1_01291	GRMZM2G120579_T01
Boerner_Z27kG1_01291	GRMZM2G121096_T01
Boerner_Z27kG1_01291	GRMZM2G121612_T01
Boerner_Z27kG1_01291	GRMZM2G122108_T01
Boerner_Z27kG1_01291	GRMZM2G122187_T01
Boerner_Z27kG1_01291	GRMZM2G122296_T01
Boerner_Z27kG1_01291	GRMZM2G122943_T01
Boerner_Z27kG1_01291	GRMZM2G123480_T01
Boerner_Z27kG1_01291	GRMZM2G124550_T01
Boerner_Z27kG1_01291	GRMZM2G124593_T01
Boerner_Z27kG1_01291	GRMZM2G124644_T01
Boerner_Z27kG1_01291	GRMZM2G124974_T01
Boerner_Z27kG1_01291	GRMZM2G125140_T01
Boerner_Z27kG1_01291	GRMZM2G125294_T01
Boerner_Z27kG1_01291	GRMZM2G125529_T01
Boerner_Z27kG1_01291	GRMZM2G125635_T01
Boerner_Z27kG1_01291	GRMZM2G125704_T01
Boerner_Z27kG1_01291	GRMZM2G125850_T01
Boerner_Z27kG1_01291	GRMZM2G125853_T01
Boerner_Z27kG1_01291	GRMZM2G126812_T01
Boerner_Z27kG1_01291	GRMZM2G126988_T01
Boerner_Z27kG1_01291	GRMZM2G127134_T01
Boerner_Z27kG1_01291	GRMZM2G127139_T01
Boerner_Z27kG1_01291	GRMZM2G127374_T01
Boerner_Z27kG1_01291	GRMZM2G127632_T01
Boerner_Z27kG1_01291	GRMZM2G127780_T01
Boerner_Z27kG1_01291	GRMZM2G128072_T01
Boerner_Z27kG1_01291	GRMZM2G128981_T01
Boerner_Z27kG1_01291	GRMZM2G129208_T01
Boerner_Z27kG1_01291	GRMZM2G129246_T01
Boerner_Z27kG1_01291	GRMZM2G129451_T01
Boerner_Z27kG1_01291	GRMZM2G129482_T01
Boerner_Z27kG1_01291	GRMZM2G129879_T01
Boerner_Z27kG1_01291	GRMZM2G130034_T01
Boerner_Z27kG1_01291	GRMZM2G130149_T01
Boerner_Z27kG1_01291	GRMZM2G131074_T01
Boerner_Z27kG1_01291	GRMZM2G131205_T01
Boerner_Z27kG1_01291	GRMZM2G131611_T01
Boerner_Z27kG1_01291	GRMZM2G132000_T01
Boerner_Z27kG1_01291	GRMZM2G132028_T01
Boerner_Z27kG1_01291	GRMZM2G132238_T01
Boerner_Z27kG1_01291	GRMZM2G132358_T01
Boerner_Z27kG1_01291	GRMZM2G132591_T01
Boerner_Z27kG1_01291	GRMZM2G132682_T01
Boerner_Z27kG1_01291	GRMZM2G132882_T01
Boerner_Z27kG1_01291	GRMZM2G133966_T01
Boerner_Z27kG1_01291	GRMZM2G134340_T01
Boerner_Z27kG1_01291	GRMZM2G134747_T01
Boerner_Z27kG1_01291	GRMZM2G134863_T01
Boerner_Z27kG1_01291	GRMZM2G135052_T01
Boerner_Z27kG1_01291	GRMZM2G135283_T01
Boerner_Z27kG1_01291	GRMZM2G135816_T01
Boerner_Z27kG1_01291	GRMZM2G136016_T01
Boerner_Z27kG1_01291	GRMZM2G136042_T01
Boerner_Z27kG1_01291	GRMZM2G136455_T01
Boerner_Z27kG1_01291	GRMZM2G137108_T01
Boerner_Z27kG1_01291	GRMZM2G137120_T01
Boerner_Z27kG1_01291	GRMZM2G137321_T01
Boerner_Z27kG1_01291	GRMZM2G137535_T01
Boerner_Z27kG1_01291	GRMZM2G137673_T01
Boerner_Z27kG1_01291	GRMZM2G137849_T01
Boerner_Z27kG1_01291	GRMZM2G137868_T01
Boerner_Z27kG1_01291	GRMZM2G138255_T01
Boerner_Z27kG1_01291	GRMZM2G138258_T01
Boerner_Z27kG1_01291	GRMZM2G138425_T01
Boerner_Z27kG1_01291	GRMZM2G138455_T01
Boerner_Z27kG1_01291	GRMZM2G140016_T01
Boerner_Z27kG1_01291	GRMZM2G140078_T01
Boerner_Z27kG1_01291	GRMZM2G140537_T01
Boerner_Z27kG1_01291	GRMZM2G140917_T01
Boerner_Z27kG1_01291	GRMZM2G141009_T01
Boerner_Z27kG1_01291	GRMZM2G141185_T01
Boerner_Z27kG1_01291	GRMZM2G141526_T01
Boerner_Z27kG1_01291	GRMZM2G141600_T01
Boerner_Z27kG1_01291	GRMZM2G142437_T01
Boerner_Z27kG1_01291	GRMZM2G143512_T01
Boerner_Z27kG1_01291	GRMZM2G143718_T01
Boerner_Z27kG1_01291	GRMZM2G144346_T01
Boerner_Z27kG1_01291	GRMZM2G145236_T01
Boerner_Z27kG1_01291	GRMZM2G146004_T01
Boerner_Z27kG1_01291	GRMZM2G146337_T01
Boerner_Z27kG1_01291	GRMZM2G146378_T01
Boerner_Z27kG1_01291	GRMZM2G146760_T01
Boerner_Z27kG1_01291	GRMZM2G147268_T01
Boerner_Z27kG1_01291	GRMZM2G147819_T01
Boerner_Z27kG1_01291	GRMZM2G148807_T01
Boerner_Z27kG1_01291	GRMZM2G149567_T01
Boerner_Z27kG1_01291	GRMZM2G149576_T01
Boerner_Z27kG1_01291	GRMZM2G149952_T01
Boerner_Z27kG1_01291	GRMZM2G150024_T01
Boerner_Z27kG1_01291	GRMZM2G150950_T01
Boerner_Z27kG1_01291	GRMZM2G150952_T01
Boerner_Z27kG1_01291	GRMZM2G152056_T01
Boerner_Z27kG1_01291	GRMZM2G152089_T01
Boerner_Z27kG1_01291	GRMZM2G152877_T01
Boerner_Z27kG1_01291	GRMZM2G153263_T01
Boerner_Z27kG1_01291	GRMZM2G153722_T01
Boerner_Z27kG1_01291	GRMZM2G154789_T01
Boerner_Z27kG1_01291	GRMZM2G155015_T01
Boerner_Z27kG1_01291	GRMZM2G155253_T01
Boerner_Z27kG1_01291	GRMZM2G155767_T01
Boerner_Z27kG1_01291	GRMZM2G156016_T01
Boerner_Z27kG1_01291	GRMZM2G156035_T01
Boerner_Z27kG1_01291	GRMZM2G156129_T01
Boerner_Z27kG1_01291	GRMZM2G157168_T01
Boerner_Z27kG1_01291	GRMZM2G157679_T01
Boerner_Z27kG1_01291	GRMZM2G158013_T01
Boerner_Z27kG1_01291	GRMZM2G158252_T01
Boerner_Z27kG1_01291	GRMZM2G158384_T01
Boerner_Z27kG1_01291	GRMZM2G159142_T01
Boerner_Z27kG1_01291	GRMZM2G159538_T01
Boerner_Z27kG1_01291	GRMZM2G160428_T01
Boerner_Z27kG1_01291	GRMZM2G161295_T01
Boerner_Z27kG1_01291	GRMZM2G161310_T01
Boerner_Z27kG1_01291	GRMZM2G162119_T01
Boerner_Z27kG1_01291	GRMZM2G162200_T01
Boerner_Z27kG1_01291	GRMZM2G162282_T01
Boerner_Z27kG1_01291	GRMZM2G162388_T01
Boerner_Z27kG1_01291	GRMZM2G162409_T01
Boerner_Z27kG1_01291	GRMZM2G162529_T01
Boerner_Z27kG1_01291	GRMZM2G162749_T01
Boerner_Z27kG1_01291	GRMZM2G162840_T01
Boerner_Z27kG1_01291	GRMZM2G163059_T01
Boerner_Z27kG1_01291	GRMZM2G163193_T01
Boerner_Z27kG1_01291	GRMZM2G163437_T01
Boerner_Z27kG1_01291	GRMZM2G163717_T01
Boerner_Z27kG1_01291	GRMZM2G164117_T01
Boerner_Z27kG1_01291	GRMZM2G164224_T01
Boerner_Z27kG1_01291	GRMZM2G164426_T01
Boerner_Z27kG1_01291	GRMZM2G164649_T01
Boerner_Z27kG1_01291	GRMZM2G164814_T01
Boerner_Z27kG1_01291	GRMZM2G165042_T01
Boerner_Z27kG1_01291	GRMZM2G165192_T01
Boerner_Z27kG1_01291	GRMZM2G165655_T01
Boerner_Z27kG1_01291	GRMZM2G166713_T01
Boerner_Z27kG1_01291	GRMZM2G166906_T01
Boerner_Z27kG1_01291	GRMZM2G166976_T01
Boerner_Z27kG1_01291	GRMZM2G167018_T01
Boerner_Z27kG1_01291	GRMZM2G167220_T01
Boerner_Z27kG1_01291	GRMZM2G167428_T01
Boerner_Z27kG1_01291	GRMZM2G167957_T01
Boerner_Z27kG1_01291	GRMZM2G168502_T01
Boerner_Z27kG1_01291	GRMZM2G168552_T01
Boerner_Z27kG1_01291	GRMZM2G168791_T01
Boerner_Z27kG1_01291	GRMZM2G168858_T01
Boerner_Z27kG1_01291	GRMZM2G170307_T01
Boerner_Z27kG1_01291	GRMZM2G170805_T01
Boerner_Z27kG1_01291	GRMZM2G171428_T01
Boerner_Z27kG1_01291	GRMZM2G172214_T01
Boerner_Z27kG1_01291	GRMZM2G172834_T01
Boerner_Z27kG1_01291	GRMZM2G173085_T01
Boerner_Z27kG1_01291	GRMZM2G173413_T01
Boerner_Z27kG1_01291	GRMZM2G173612_T01
Boerner_Z27kG1_01291	GRMZM2G173654_T01
Boerner_Z27kG1_01291	GRMZM2G173669_T01
Boerner_Z27kG1_01291	GRMZM2G173710_T01
Boerner_Z27kG1_01291	GRMZM2G173718_T01
Boerner_Z27kG1_01291	GRMZM2G174396_T01
Boerner_Z27kG1_01291	GRMZM2G174549_T01
Boerner_Z27kG1_01291	GRMZM2G175265_T01
Boerner_Z27kG1_01291	GRMZM2G175453_T01
Boerner_Z27kG1_01291	GRMZM2G175661_T01
Boerner_Z27kG1_01291	GRMZM2G176253_T01
Boerner_Z27kG1_01291	GRMZM2G176430_T01
Boerner_Z27kG1_01291	GRMZM2G176433_T01
Boerner_Z27kG1_01291	GRMZM2G176546_T01
Boerner_Z27kG1_01291	GRMZM2G177220_T01
Boerner_Z27kG1_01291	GRMZM2G177386_T01
Boerner_Z27kG1_01291	GRMZM2G177570_T01
Boerner_Z27kG1_01291	GRMZM2G177982_T01
Boerner_Z27kG1_01291	GRMZM2G178356_T01
Boerner_Z27kG1_01291	GRMZM2G178522_T01
Boerner_Z27kG1_01291	GRMZM2G179024_T01
Boerner_Z27kG1_01291	GRMZM2G179264_T01
Boerner_Z27kG1_01291	GRMZM2G179349_T01
Boerner_Z27kG1_01291	GRMZM2G179523_T01
Boerner_Z27kG1_01291	GRMZM2G180160_T01
Boerner_Z27kG1_01291	GRMZM2G181258_T01
Boerner_Z27kG1_01291	GRMZM2G181522_T01
[truncated: 15,970 more rows]
