# Supplementary material for: Genome-wide identification and functional analysis of lincRNAs acting as miRNA targets or decoys in maize
Source: BMC Genomics. 2015 Oct 15;16:793. doi: 10.1186/s12864-015-2024-0 (PMC4608266; doi:10.1186/s12864-015-2024-0)
Supplement: Additional file 11: — The potential function of lincRNAs as miRNA targets. (XLS 5756 kb) [file 12864_2015_2024_MOESM11_ESM.xls]

## Sheet: signaling
Boerner_Z27kG1_01046	GRMZM2G000118_T01	GO:0007205 activation of protein kinase C activity by G-protein coupled receptor protein signaling pathway//GO:0004143 diacylglycerol kinase activity		UniRef90 blastp 11-8-2010: A8QM11_MAIZE Diacylglycerol kinase 2 n=2 (Andropogoneae) Exp=3e-84; maizesequence.org: GO:0004143; diacylglycerol kinase activity | GO:0007205; activation of protein kinase C activity by G-protein coupled receptor protein signaling pathway
Boerner_Z27kG1_01046	GRMZM2G004140_T01	GO:0007186 G-protein coupled receptor protein signaling pathway//GO:0016021 integral to membrane//GO:0004969 histamine receptor activity		UniRef90 blastp 11-8-2010: C0HH37_MAIZE Putative uncharacterized protein n=1 (Zea mays) Exp=6e-169; maizesequence.org: Uniprot/SPTREMBL:B4FXZ4; Putative uncharacterized protein | UniGene:Zm.137298; Transcribed locus strongly similar to NP_001140338.1 hypothetical protein LOC100272386 [Zea mays] | RefSeq_peptide:NP_001141751; hypothetical protein LOC100273886 | GO:0016021; integral to membrane | G…
Boerner_Z27kG1_01046	GRMZM2G013465_T01	GO:0008601 protein phosphatase type 2A regulator activity//GO:0000159 protein phosphatase type 2A complex//GO:0007165 signal transduction		UniRef90 blastp 11-8-2010: B7ZYW1_MAIZE Putative uncharacterized protein n=1 (Zea mays) Exp=0; maizesequence.org: Uniprot/SPTREMBL:B7ZYW1; Putative uncharacterized protein | UniGene:Zm.103243; Transcribed locus moderately similar to NP_001148974.1 transposon protein [Zea mays] | UniGene:Zm.103127; Hypothetical protein LOC100279581 | RefSeq_peptide:NP_001146050; hypothetical protein LOC100279581 |…
Boerner_Z27kG1_01046	GRMZM2G019621_T01	GO:0016021 integral to membrane//GO:0050826 response to freezing//GO:0017111 nucleoside-triphosphatase activity//GO:0000166 nucleotide binding//GO:0006952 defense response//GO:0050825 ice binding//GO:0042309 homoiothermy//GO:0004940 beta1-adrenergic receptor activity//GO:0007186 G-protein coupled receptor protein signaling pathway//GO:0005524 ATP binding		UniRef90 blastp 11-8-2010: B6U6B8_MAIZE Thyroid receptor-interacting protein 13 n=3 (Andropogoneae) Exp=0; maizesequence.org: GO:0042309; homoiothermy | GO:0050825; ice binding | GO:0050826; response to freezing | RefSeq_dna:NM_001138547; hypothetical protein LOC100193425 (LOC100193425) mRNA | RefSeq_peptide:NP_001132019; hypothetical protein LOC100193425 | Uniprot/SPTREMBL:B4FEZ8; Putative uncha…
Boerner_Z27kG1_01046	GRMZM2G021642_T01	GO:0007186 G-protein coupled receptor protein signaling pathway//GO:0016021 integral to membrane//GO:0004969 histamine receptor activity		UniRef90 blastp 11-8-2010: C5WS28_SORBI Putative uncharacterized protein Sb01g001030 n=1 (Sorghum bicolor) Exp=1e-44; maizesequence.org: GO:0004969; histamine receptor activity | GO:0007186; G-protein coupled receptor protein signaling pathway | GO:0016021; integral to membrane | UniGene:Zm.34920; Transcribed locus moderately similar to XP_002466091.1 hypothetical protein SORBIDRAFT_01g001030 [So…
Boerner_Z27kG1_01046	GRMZM2G024293_T01	GO:0017111 nucleoside-triphosphatase activity//GO:0000166 nucleotide binding//GO:0004765 shikimate kinase activity//GO:0007264 small GTPase mediated signal transduction//GO:0005524 ATP binding//GO:0005525 GTP binding		UniRef90 blastp 11-8-2010: B6TCI7_MAIZE XPA-binding protein 1 n=2 (Andropogoneae) Exp=7e-169; maizesequence.org: RefSeq_dna:NM_001155807; LOC100282901 (si618011b01) mRNA | RefSeq_peptide:NP_001149279; LOC100282901 | UniGene:Zm.59775; Transcribed locus | UniGene:Zm.67719; LOC100282901 | Uniprot/SPTREMBL:B6TCI7; XPA-binding protein 1 | GO:0017111; nucleoside-triphosphatase activity | GO:0007264; sm…
Boerner_Z27kG1_01046	GRMZM2G025518_T01	GO:0004952 dopamine receptor activity//GO:0007186 G-protein coupled receptor protein signaling pathway//GO:0016021 integral to membrane		UniRef90 blastp 11-8-2010: C5YV21_SORBI Putative uncharacterized protein Sb09g027670 n=1 (Sorghum bicolor) Exp=9e-36; maizesequence.org: GO:0004952; dopamine receptor activity | GO:0007186; G-protein coupled receptor protein signaling pathway | GO:0016021; integral to membrane | UniGene:Zm.65475; Clone 360661 mRNA sequence
Boerner_Z27kG1_01046	GRMZM2G031930_T01	GO:0007186 G-protein coupled receptor protein signaling pathway//GO:0016021 integral to membrane//GO:0004969 histamine receptor activity		UniRef90 blastp 11-8-2010: B6TRZ9_MAIZE FIP1 n=4 (Andropogoneae) Exp=1e-124; maizesequence.org: Uniprot/SPTREMBL:C4J2Q2; Putative uncharacterized protein | Uniprot/SPTREMBL:B6TRZ9; FIP1 | Uniprot/SPTREMBL:B4FF76; Putative uncharacterized protein | UniGene:Zm.23480; Hypothetical protein LOC100193496 | RefSeq_peptide:NP_001150645; FIP1 | RefSeq_peptide:NP_001132082; hypothetical protein LOC10019349…
Boerner_Z27kG1_01046	GRMZM2G046313_T01	GO:0005737 cytoplasm//GO:0004812 aminoacyl-tRNA ligase activity//GO:0016021 integral to membrane//GO:0007214 gamma-aminobutyric acid signaling pathway//GO:0000166 nucleotide binding//GO:0006821 chloride transport//GO:0003676 nucleic acid binding//GO:0006418 tRNA aminoacylation for protein translation//GO:0004890 GABA-A receptor activity//GO:0006412 translation//GO:0005524 ATP binding		UniRef90 blastp 11-8-2010: B6U0C1_MAIZE RNA recognition motif 2 family protein n=1 (Zea mays) Exp=6e-102; maizesequence.org: GO:0006821; chloride transport | GO:0007214; gamma-aminobutyric acid signaling pathway | GO:0016021; integral to membrane | RefSeq_dna:NM_001157947; RNA recognition motif 2 family protein (LOC100285052) mRNA | RefSeq_peptide:NP_001151419; RNA recognition motif 2 family prot…
Boerner_Z27kG1_01046	GRMZM2G053223_T01	GO:0016021 integral to membrane//GO:0003723 RNA binding//GO:0003676 nucleic acid binding//GO:0004966 galanin receptor activity//GO:0007186 G-protein coupled receptor protein signaling pathway//GO:0008270 zinc ion binding		UniRef90 blastp 11-8-2010: B6TN55_MAIZE RNA binding protein n=3 (Andropogoneae) Exp=4e-70; maizesequence.org: Uniprot/SPTREMBL:B6U3T0; RNA binding protein | UniGene:Zm.130980; RNA binding protein | RefSeq_peptide:NP_001151698; RNA binding protein | RefSeq_dna:NM_001158226; RNA binding protein (LOC100285334) mRNA | GO:0016021; integral to membrane | GO:0008270; zinc ion binding | GO:0007186; G-pro…
Boerner_Z27kG1_01046	GRMZM2G060690_T01	GO:0005634 nucleus//GO:0050825 ice binding//GO:0042309 homoiothermy//GO:0050826 response to freezing//GO:0007186 G-protein coupled receptor protein signaling pathway//GO:0016021 integral to membrane//GO:0004962 endothelin receptor activity		UniRef90 blastp 11-8-2010: B6SKE9_MAIZE Cyclin-A2 n=1 (Zea mays) Exp=4e-163; maizesequence.org: GO:0050826; response to freezing | GO:0050825; ice binding | GO:0042309; homoiothermy | GO:0016021; integral to membrane | GO:0007186; G-protein coupled receptor protein signaling pathway | GO:0005634; nucleus | GO:0004962; endothelin receptor activity
Boerner_Z27kG1_01046	GRMZM2G062638_T01	GO:0004176 ATP-dependent peptidase activity//GO:0004252 serine-type endopeptidase activity//GO:0006281 DNA repair//GO:0017111 nucleoside-triphosphatase activity//GO:0000166 nucleotide binding//GO:0006508 proteolysis//GO:0007264 small GTPase mediated signal transduction//GO:0003684 damaged DNA binding//GO:0005524 ATP binding//GO:0005525 GTP binding		UniRef90 blastp 11-8-2010: C4J073_MAIZE Putative uncharacterized protein n=1 (Zea mays) Exp=0; maizesequence.org: GO:0006508; proteolysis | GO:0007264; small GTPase mediated signal transduction | GO:0017111; nucleoside-triphosphatase activity | RefSeq_dna:NM_001177237; hypothetical protein LOC100384790 (LOC100384790) mRNA | RefSeq_peptide:NP_001170708; hypothetical protein LOC100384790 | Uniprot/…
Boerner_Z27kG1_01046	GRMZM2G067743_T01	GO:0004952 dopamine receptor activity//GO:0007186 G-protein coupled receptor protein signaling pathway//GO:0016021 integral to membrane		UniRef90 blastp 11-8-2010: Q8W0U7_SORBI Putative uncharacterized protein Sb10g006690 n=1 (Sorghum bicolor) Exp=7e-58; maizesequence.org: GO:0016021; integral to membrane | GO:0007186; G-protein coupled receptor protein signaling pathway | GO:0004952; dopamine receptor activity
Boerner_Z27kG1_01046	GRMZM2G067964_T01	GO:0016021 integral to membrane//GO:0015051 X-opioid receptor activity//GO:0050825 ice binding//GO:0042309 homoiothermy//GO:0050826 response to freezing//GO:0007186 G-protein coupled receptor protein signaling pathway		UniRef90 blastp 11-8-2010: C7IZ41_ORYSJ Os02g0749450 protein (Fragment) n=2 (Oryza sativa subsp. japonica) Exp=1e-33; maizesequence.org: Uniprot/SPTREMBL:B4FTZ5; Putative uncharacterized protein | UniGene:Zm.151707; TSA: Zea mays contig06308 mRNA sequence | UniGene:Zm.146694; TSA: Zea mays contig29407 mRNA sequence | GO:0050826; response to freezing | GO:0050825; ice binding | GO:0042309; homoiot…
Boerner_Z27kG1_01046	GRMZM2G100505_T01	GO:0006886 intracellular protein transport//GO:0003924 GTPase activity//GO:0006913 nucleocytoplasmic transport//GO:0005622 intracellular//GO:0007165 signal transduction//GO:0005515 protein binding//GO:0015031 protein transport//GO:0007264 small GTPase mediated signal transduction//GO:0005525 GTP binding		UniRef90 blastp 11-8-2010: Q9XF07_MAIZE Rop3 small GTP binding protein n=3 (Andropogoneae) Exp=1e-118; maizesequence.org: GO:0015031; protein transport | MaizeGDB_GenBank:AF126054; product:Rop3 small GTP binding protein | MaizeGDB_GenBank:AY110620; | RefSeq_dna:NM_001111460; Rop3 small GTP binding protein (rop3) mRNA | RefSeq_peptide:NP_001104930; Rop3 small GTP binding protein | Uniprot/SPTREMBL…
Boerner_Z27kG1_01046	GRMZM2G133262_T01	GO:0000160 two-component signal transduction system (phosphorelay)//GO:0000156 two-component response regulator activity//GO:0008236 serine-type peptidase activity//GO:0016021 integral to membrane//GO:0006355 regulation of transcription, DNA-dependent		UniRef90 blastp 11-8-2010: No significant hits (1e-5); maizesequence.org: UniGene:Zm.90876; TSA: Zea mays cultivar W22 CL602Contig1.betc mRNA sequence | GO:0016021; integral to membrane | GO:0008236; serine-type peptidase activity | GO:0006355; regulation of transcription DNA-dependent | GO:0000160; two-component signal transduction system (phosphorelay) | GO:0000156; two-component response regul…
Boerner_Z27kG1_01046	GRMZM2G135783_T01	GO:0016021 integral to membrane//GO:0050825 ice binding//GO:0042309 homoiothermy//GO:0050826 response to freezing//GO:0004966 galanin receptor activity//GO:0007186 G-protein coupled receptor protein signaling pathway		UniRef90 blastp 11-8-2010: B4F8H3_MAIZE Putative uncharacterized protein n=1 (Zea mays) Exp=1e-52; maizesequence.org: UniGene:Zm.19251; Hypothetical protein LOC100191342 | GO:0050826; response to freezing | GO:0050825; ice binding | GO:0042309; homoiothermy | GO:0016021; integral to membrane | GO:0007186; G-protein coupled receptor protein signaling pathway | GO:0004966; galanin receptor activity
Boerner_Z27kG1_01046	GRMZM2G149809_T01	GO:0016021 integral to membrane//GO:0050825 ice binding//GO:0031177 phosphopantetheine binding//GO:0042309 homoiothermy//GO:0050826 response to freezing//GO:0004974 leukotriene receptor activity//GO:0007186 G-protein coupled receptor protein signaling pathway		UniRef90 blastp 11-8-2010: B6TX44_MAIZE Putative uncharacterized protein n=1 (Zea mays) Exp=2e-126; maizesequence.org: Uniprot/SPTREMBL:C0HJ89; Putative uncharacterized protein | Uniprot/SPTREMBL:B6TX44; Putative uncharacterized proteinThaumatin-like protein 1 ; | UniGene:Zm.119478; Thaumatin-like protein 1 | RefSeq_peptide:NP_001151120; thaumatin-like protein 1 | RefSeq_dna:NM_001157648; thaumat…
Boerner_Z27kG1_01046	GRMZM2G149847_T01	GO:0006886 intracellular protein transport//GO:0003924 GTPase activity//GO:0006913 nucleocytoplasmic transport//GO:0005622 intracellular//GO:0006355 regulation of transcription, DNA-dependent//GO:0007165 signal transduction//GO:0005515 protein binding//GO:0015031 protein transport//GO:0007264 small GTPase mediated signal transduction//GO:0008134 transcription factor binding//GO:0005524 ATP bindin…		UniRef90 blastp 11-8-2010: Q6ZKZ4_ORYSJ cDNA clone:001-034-F04, full insert sequence n=4 (Poaceae) Exp=5e-88; maizesequence.org: Uniprot/SPTREMBL:B6SPA7; Ras-related protein ARA-3 | GO:0015031; protein transport | GO:0008134; transcription factor binding | GO:0007264; small GTPase mediated signal transduction | GO:0007165; signal transduction | GO:0006913; nucleocytoplasmic transport | GO:0006886…
Boerner_Z27kG1_01046	GRMZM2G153766_T01	GO:0016021 integral to membrane//GO:0004939 beta-adrenergic receptor activity//GO:0007186 G-protein coupled receptor protein signaling pathway		UniRef90 blastp 11-8-2010: C5XJ11_SORBI Putative uncharacterized protein Sb03g033580 n=2 (Sorghum bicolor) Exp=4e-63; maizesequence.org: UniGene:Zm.66852; Surfeit locus protein 5 | UniGene:Zm.140839; Clone 302214 mRNA sequence | RefSeq_peptide:NP_001150903; surfeit locus protein 5 | RefSeq_dna:NM_001157431; surfeit locus protein 5 (LOC100284536) mRNA | GO:0016021; integral to membrane | GO:000718…
Boerner_Z27kG1_01046	GRMZM2G154890_T01	GO:0015031 protein transport//GO:0006886 intracellular protein transport//GO:0005622 intracellular//GO:0007264 small GTPase mediated signal transduction//GO:0005525 GTP binding		UniRef90 blastp 11-8-2010: Q0E1L4_ORYSJ Os02g0327100 protein n=6 (Poaceae) Exp=1e-88; maizesequence.org: RefSeq_peptide:NP_001149177; ADP-ribosylation factor | UniGene:Zm.156287; Transcribed locus strongly similar to NP_001149177.1 ADP-ribosylation factor [Zea mays] | Uniprot/SPTREMBL:B6TBI1; ADP-ribosylation factorPutative uncharacterized protein ; | Uniprot/SPTREMBL:C0HGI7; Putative uncharacter…
Boerner_Z27kG1_01046	GRMZM2G158194_T01	GO:0023034 intracellular signaling pathway//GO:0008270 zinc ion binding//GO:0005515 protein binding		UniRef90 blastp 11-8-2010: C5XMM2_SORBI Putative uncharacterized protein Sb03g003580 n=1 (Sorghum bicolor) Exp=0; maizesequence.org: UniGene:Zm.60031; Transcribed locus | GO:0023034; intracellular signaling pathway | GO:0008270; zinc ion binding | GO:0005515; protein binding
Boerner_Z27kG1_01046	GRMZM2G163507_T01	GO:0004964 lutropin-choriogonadotropic hormone receptor activity//GO:0016021 integral to membrane//GO:0007186 G-protein coupled receptor protein signaling pathway		UniRef90 blastp 11-8-2010: C5YTK2_SORBI Putative uncharacterized protein Sb08g006355 (Fragment) n=1 (Sorghum bicolor) Exp=0; maizesequence.org: GO:0016021; integral to membrane | GO:0007186; G-protein coupled receptor protein signaling pathway | GO:0004964; luteinizing hormone receptor activity
Boerner_Z27kG1_01046	GRMZM2G165426_T01	GO:0004952 dopamine receptor activity//GO:0016021 integral to membrane//GO:0007186 G-protein coupled receptor protein signaling pathway//GO:0008270 zinc ion binding//GO:0005515 protein binding		UniRef90 blastp 11-8-2010: B6SKV4_MAIZE CONSTANS interacting protein 6 n=3 (Andropogoneae) Exp=0; maizesequence.org: RefSeq_peptide:NP_001147112; CONSTANS interacting protein 6 | UniGene:Zm.138352; CONSTANS interacting protein 6 | Uniprot/SPTREMBL:B6SKV4; CONSTANS interacting protein 6 | Uniprot/SPTREMBL:C0HG08; Putative uncharacterized protein | RefSeq_dna:NM_001153640; CONSTANS interacting prot…
Boerner_Z27kG1_01046	GRMZM2G168984_T01	GO:0007186 G-protein coupled receptor protein signaling pathway//GO:0016021 integral to membrane//GO:0004990 oxytocin receptor activity		UniRef90 blastp 11-8-2010: C5XVI0_SORBI Putative uncharacterized protein Sb04g004450 n=1 (Sorghum bicolor) Exp=4e-46; maizesequence.org: UniGene:Zm.59425; Clone 456904 mRNA sequence | GO:0016021; integral to membrane | GO:0007186; G-protein coupled receptor protein signaling pathway | GO:0004990; oxytocin receptor activity
Boerner_Z27kG1_01046	GRMZM2G171880_T01	GO:0016020 membrane//GO:0015629 actin cytoskeleton//GO:0005215 transporter activity//GO:0016021 integral to membrane//GO:0006810 transport//GO:0005198 structural molecule activity//GO:0004940 beta1-adrenergic receptor activity//GO:0007155 cell adhesion//GO:0007186 G-protein coupled receptor protein signaling pathway//GO:0055085 transmembrane transport		UniRef90 blastp 11-8-2010: C5X968_SORBI Putative uncharacterized protein Sb02g033650 n=3 (Andropogoneae) Exp=0; maizesequence.org: GO:0055085; transmembrane transport | RefSeq_dna:NM_001152867; hypothetical protein LOC100279915 (LOC100279915) mRNA | RefSeq_dna:NM_001176099; hypothetical protein LOC100383449 (LOC100383449) mRNA | RefSeq_peptide:NP_001146339; hypothetical protein LOC100279915 | Ref…
Boerner_Z27kG1_01046	GRMZM2G174274_T01	GO:0007165 signal transduction//GO:0005622 intracellular		UniRef90 blastp 11-8-2010: C5XJB1_SORBI Putative uncharacterized protein Sb03g047080 n=1 (Sorghum bicolor) Exp=7e-109; maizesequence.org: GO:0005622; intracellular | GO:0007165; signal transduction | UniGene:Zm.132306; Clone 438598 mRNA sequence
Boerner_Z27kG1_01046	GRMZM2G176217_T01	GO:0006886 intracellular protein transport//GO:0003924 GTPase activity//GO:0006913 nucleocytoplasmic transport//GO:0005622 intracellular//GO:0007165 signal transduction//GO:0005515 protein binding//GO:0015031 protein transport//GO:0007264 small GTPase mediated signal transduction//GO:0005525 GTP binding		UniRef90 blastp 11-8-2010: C5Z0W8_SORBI Putative uncharacterized protein Sb09g025400 n=4 (Poaceae) Exp=3e-111; maizesequence.org: GO:0015031; protein transport | GO:0007264; small GTPase mediated signal transduction | GO:0007165; signal transduction | GO:0006913; nucleocytoplasmic transport | GO:0006886; intracellular protein transport | GO:0005622; intracellular | GO:0005525; GTP binding | GO:00…
Boerner_Z27kG1_01046	GRMZM2G358931_T01	GO:0007186 G-protein coupled receptor protein signaling pathway//GO:0016021 integral to membrane//GO:0004969 histamine receptor activity		UniRef90 blastp 11-8-2010: No significant hits (1e-5); maizesequence.org: GO:0004969; histamine receptor activity | GO:0007186; G-protein coupled receptor protein signaling pathway | GO:0016021; integral to membrane
Boerner_Z27kG1_01046	GRMZM2G401308_T01	GO:0006334 nucleosome assembly//GO:0000786 nucleosome//GO:0050826 response to freezing//GO:0005199 structural constituent of cell wall//GO:0004952 dopamine receptor activity//GO:0050825 ice binding//GO:0042309 homoiothermy//GO:0003677 DNA binding//GO:0007186 G-protein coupled receptor protein signaling pathway//GO:0016021 integral to membrane		UniRef90 blastp 11-8-2010: B6SP93_MAIZE Histone H1 n=4 (Zea mays) Exp=3e-13; maizesequence.org: GO:0050826; response to freezing | GO:0050825; ice binding | GO:0042309; homoiothermy | GO:0016021; integral to membrane | GO:0007186; G-protein coupled receptor protein signaling pathway | GO:0006334; nucleosome assembly | GO:0005199; structural constituent of cell wall | GO:0004952; dopamine receptor…
Boerner_Z27kG1_01046	GRMZM2G419290_T01	GO:0006468 protein amino acid phosphorylation//GO:0004674 protein serine/threonine kinase activity//GO:0005529 sugar binding//GO:0004672 protein kinase activity//GO:0005524 ATP binding//GO:0048544 recognition of pollen		UniRef90 blastp 11-8-2010: Q0J9T3_ORYSJ Os04g0632500 protein n=4 (Oryza sativa) Exp=0; maizesequence.org: GO:0048544; recognition of pollen | GO:0006468; protein amino acid phosphorylation | GO:0005529; sugar binding | GO:0005524; ATP binding | GO:0004674; protein serine/threonine kinase activity | GO:0004672; protein kinase activity
Boerner_Z27kG1_01046	GRMZM2G480687_T01	GO:0016021 integral to membrane//GO:0050825 ice binding//GO:0042309 homoiothermy//GO:0050826 response to freezing//GO:0004974 leukotriene receptor activity//GO:0007186 G-protein coupled receptor protein signaling pathway		UniRef90 blastp 11-8-2010: B6SQJ8_MAIZE Putative uncharacterized protein n=1 (Zea mays) Exp=1e-71; maizesequence.org: RefSeq_dna:NM_001149387; hypothetical protein LOC100275253 (LOC100275253) mRNA | RefSeq_peptide:NP_001142859; hypothetical protein LOC100275253 | UniGene:Zm.156427; Hypothetical protein LOC100304437 | UniGene:Zm.19281; Hypothetical protein LOC100275253 | Uniprot/SPTREMBL:B6SQJ8; P…
Boerner_Z27kG1_01291	AC211327.4_FGT005	GO:0016021 integral to membrane//GO:0007186 G-protein coupled receptor protein signaling pathway//GO:0045028 purinergic nucleotide receptor activity, G-protein coupled		UniRef90 blastp 11-8-2010: No significant hits (1e-5); maizesequence.org: GO:0045028; purinergic nucleotide receptor activity G-protein coupled | GO:0016021; integral to membrane | GO:0007186; G-protein coupled receptor protein signaling pathway
Boerner_Z27kG1_01291	GRMZM2G026926_T01	GO:0003700 transcription factor activity//GO:0016021 integral to membrane//GO:0006355 regulation of transcription, DNA-dependent//GO:0003677 DNA binding//GO:0004974 leukotriene receptor activity//GO:0007186 G-protein coupled receptor protein signaling pathway		UniRef90 blastp 11-8-2010: C5YCJ7_SORBI Putative uncharacterized protein Sb06g023313 (Fragment) n=1 (Sorghum bicolor) Exp=1e-141; maizesequence.org: UniGene:Zm.35228; Transcribed locus | GO:0016021; integral to membrane | GO:0007186; G-protein coupled receptor protein signaling pathway | GO:0006355; regulation of transcription DNA-dependent | GO:0004974; leukotriene receptor activity | GO:0003700…
Boerner_Z27kG1_01291	GRMZM2G033962_T01	GO:0000160 two-component signal transduction system (phosphorelay)//GO:0000156 two-component response regulator activity//GO:0006355 regulation of transcription, DNA-dependent		UniRef90 blastp 11-8-2010: PRR37_ORYSJ Two-component response regulator-like PRR37 n=2 (Oryza sativa) Exp=0; maizesequence.org: UniGene:Zm.29366; Transcribed locus weakly similar to XP_002446346.1 hypothetical protein SORBIDRAFT_06g014570 [Sorghum bicolor] | GO:0006355; regulation of transcription DNA-dependent | GO:0000160; two-component signal transduction system (phosphorelay) | GO:0000156; tw…
Boerner_Z27kG1_01291	GRMZM2G039246_T01	GO:0000160 two-component signal transduction system (phosphorelay)//GO:0004871 signal transducer activity		UniRef90 blastp 11-8-2010: B6SRE6_MAIZE Histidine-containing phosphotransfer protein 4 n=2 (Andropogoneae) Exp=1e-85; maizesequence.org: Uniprot/SPTREMBL:B6SRE6; Histidine-containing phosphotransfer protein 4Putative uncharacterized protein ; | UniGene:Zm.82075; Histidine-containing phosphotransfer protein 4 | RefSeq_peptide:NP_001147413; histidine-containing phosphotransfer protein 4 | RefSeq_dn…
Boerner_Z27kG1_01291	GRMZM2G049127_T01	GO:0008601 protein phosphatase type 2A regulator activity//GO:0007165 signal transduction//GO:0000159 protein phosphatase type 2A complex//GO:0005488 binding		UniRef90 blastp 11-8-2010: No significant hits (1e-5); maizesequence.org: Uniprot/SPTREMBL:B7ZZN9; Putative uncharacterized protein | UniGene:Zm.34550; Hypothetical protein LOC100279734 | RefSeq_peptide:NP_001146165; hypothetical protein LOC100279734 | RefSeq_dna:NM_001152693; hypothetical protein LOC100279734 (LOC100279734) mRNA | GO:0008601; protein phosphatase type 2A regulator activity | GO:0…
Boerner_Z27kG1_01291	GRMZM2G055575_T01	GO:0004674 protein serine/threonine kinase activity//GO:0006468 protein amino acid phosphorylation//GO:0007165 signal transduction//GO:0005524 ATP binding//GO:0004672 protein kinase activity		UniRef90 blastp 11-8-2010: C4P7S1_SORBI CBL-interacting protein kinase 09 n=3 (Andropogoneae) Exp=0; maizesequence.org: RefSeq_dna:NM_001174740; hypothetical protein LOC100381968 (LOC100381968) mRNA | RefSeq_peptide:NP_001168211; hypothetical protein LOC100381968 | UniGene:Zm.94504; Hypothetical protein LOC100381968 | Uniprot/SPTREMBL:C0P3A2; Putative uncharacterized protein | GO:0007165; signal …
Boerner_Z27kG1_01291	GRMZM2G071401_T01	GO:0005267 potassium channel activity//GO:0006813 potassium ion transport//GO:0016021 integral to membrane//GO:0016020 membrane//GO:0008076 voltage-gated potassium channel complex//GO:0004969 histamine receptor activity//GO:0005249 voltage-gated potassium channel activity//GO:0007186 G-protein coupled receptor protein signaling pathway		UniRef90 blastp 11-8-2010: C5X901_SORBI Putative uncharacterized protein Sb02g020740 n=1 (Sorghum bicolor) Exp=3e-127; maizesequence.org: GO:0016021; integral to membrane | GO:0016020; membrane | GO:0008076; voltage-gated potassium channel complex | GO:0007186; G-protein coupled receptor protein signaling pathway | GO:0006813; potassium ion transport | GO:0005267; potassium channel activity | GO:…
Boerner_Z27kG1_01291	GRMZM2G074314_T01	GO:0032313 regulation of Rab GTPase activity//GO:0005097 Rab GTPase activator activity//GO:0005622 intracellular		UniRef90 blastp 11-8-2010: C5WVD1_SORBI Putative uncharacterized protein Sb01g017030 n=1 (Sorghum bicolor) Exp=0; maizesequence.org: GO:0005097; Rab GTPase activator activity | GO:0005622; intracellular | GO:0032313; regulation of Rab GTPase activity
Boerner_Z27kG1_01291	GRMZM2G075002_T01	GO:0004674 protein serine/threonine kinase activity//GO:0006468 protein amino acid phosphorylation//GO:0007165 signal transduction//GO:0005524 ATP binding//GO:0004672 protein kinase activity		UniRef90 blastp 11-8-2010: C4P7S5_SORBI CBL-interacting protein kinase 17 n=2 (Andropogoneae) Exp=0; maizesequence.org: Uniprot/SPTREMBL:B6SUD4; CBL-interacting serine/threonine-protein kinase 1 | UniGene:Zm.21590; CBL-interacting serine/threonine-protein kinase 1 | RefSeq_peptide:NP_001147716; CBL-interacting serine/threonine-protein kinase 1 | RefSeq_dna:NM_001154244; CBL-interacting serine/thr…
Boerner_Z27kG1_01291	GRMZM2G099002_T01	GO:0006468 protein amino acid phosphorylation//GO:0005964 phosphorylase kinase complex//GO:0005978 glycogen biosynthetic process//GO:0004689 phosphorylase kinase activity//GO:0004674 protein serine/threonine kinase activity//GO:0005516 calmodulin binding//GO:0004672 protein kinase activity//GO:0005524 ATP binding//GO:0007165 signal transduction		UniRef90 blastp 11-8-2010: B6T3T6_MAIZE CBL-interacting serine/threonine-protein kinase 1 n=1 (Zea mays) Exp=0; maizesequence.org: GO:0007165; signal transduction | UniGene:Zm.147412; TSA: Zea mays contig26300 mRNA sequence | UniGene:Zm.85988; Hypothetical protein LOC100273737 | Uniprot/SPTREMBL:B4FZP6; Putative uncharacterized protein | Uniprot/SPTREMBL:B6T3T6; CBL-interacting serine/threonine-p…
Boerner_Z27kG1_01291	GRMZM2G100318_T01	GO:0000160 two-component signal transduction system (phosphorelay)//GO:0000156 two-component response regulator activity//GO:0006355 regulation of transcription, DNA-dependent		UniRef90 blastp 11-8-2010: B6UC09_MAIZE Two-component response regulator ARR11 n=2 (Andropogoneae) Exp=0; maizesequence.org: UniGene:Zm.124389; Full-length cDNA clone ZM_BFb0323F19 | GO:0006355; regulation of transcription DNA-dependent | GO:0000160; two-component signal transduction system (phosphorelay) | GO:0000156; two-component response regulator activity
Boerner_Z27kG1_01291	GRMZM2G113995_T01	GO:0015031 protein transport//GO:0006886 intracellular protein transport//GO:0005622 intracellular//GO:0007264 small GTPase mediated signal transduction//GO:0005525 GTP binding		UniRef90 blastp 11-8-2010: B6SSR2_MAIZE ADP-ribosylation factor n=5 (Poaceae) Exp=4e-103; maizesequence.org: Uniprot/SPTREMBL:B6SSR2; ADP-ribosylation factor | UniGene:Zm.121811; ADP-ribosylation factor | RefSeq_peptide:NP_001147548; ADP-ribosylation factor | RefSeq_dna:NM_001154076; ADP-ribosylation factor (LOC100281157) mRNA | GO:0015031; protein transport | GO:0007264; small GTPase mediated si…
Boerner_Z27kG1_01291	GRMZM2G114575_T01	GO:0004674 protein serine/threonine kinase activity//GO:0006468 protein amino acid phosphorylation//GO:0007165 signal transduction//GO:0005524 ATP binding		UniRef90 blastp 11-8-2010: B4FXT1_MAIZE Putative uncharacterized protein n=1 (Zea mays) Exp=2e-161; maizesequence.org: Uniprot/SPTREMBL:B4FXT1; Putative uncharacterized protein | UniGene:Zm.79156; LOC100273851 | UniGene:Zm.147770; TSA: Zea mays contig24740 mRNA sequence | RefSeq_peptide:NP_001141720; hypothetical protein LOC100273851 | RefSeq_dna:NM_001148248; LOC100273851 (cl25517_1b) mRNA | GO:…
Boerner_Z27kG1_01291	GRMZM2G136455_T01	GO:0006886 intracellular protein transport//GO:0003924 GTPase activity//GO:0006913 nucleocytoplasmic transport//GO:0005622 intracellular//GO:0007165 signal transduction//GO:0005515 protein binding//GO:0015031 protein transport//GO:0007264 small GTPase mediated signal transduction//GO:0005525 GTP binding		UniRef90 blastp 11-8-2010: C5YY07_SORBI Putative uncharacterized protein Sb09g000550 n=1 (Sorghum bicolor) Exp=1e-110; maizesequence.org: GO:0015031; protein transport | GO:0007264; small GTPase mediated signal transduction | GO:0007165; signal transduction | GO:0006913; nucleocytoplasmic transport | GO:0006886; intracellular protein transport | GO:0005622; intracellular | GO:0005525; GTP binding…
Boerner_Z27kG1_01291	GRMZM2G140537_T01	GO:0006468 protein amino acid phosphorylation//GO:0006355 regulation of transcription, DNA-dependent//GO:0004674 protein serine/threonine kinase activity//GO:0007165 signal transduction//GO:0004871 signal transducer activity//GO:0004672 protein kinase activity//GO:0005524 ATP binding		UniRef90 blastp 11-8-2010: C5YPT3_SORBI Putative uncharacterized protein Sb08g018240 n=2 (Andropogoneae) Exp=0; maizesequence.org: UniGene:Zm.79606; Transcribed locus strongly similar to XP_002442325.1 hypothetical protein SORBIDRAFT_08g018240 [Sorghum bicolor] | GO:0007165; signal transduction | GO:0006468; protein amino acid phosphorylation | GO:0006355; regulation of transcription DNA-dependen…
Boerner_Z27kG1_01291	GRMZM2G148807_T01	GO:0016020 membrane//GO:0016021 integral to membrane//GO:0005215 transporter activity//GO:0005216 ion channel activity//GO:0006810 transport//GO:0006298 mismatch repair//GO:0005234 extracellular-glutamate-gated ion channel activity//GO:0005524 ATP binding//GO:0004872 receptor activity//GO:0030288 outer membrane-bounded periplasmic space//GO:0004965 GABA-B receptor activity//GO:0030983 mismatched …		UniRef90 blastp 11-8-2010: C5Z852_SORBI Putative uncharacterized protein Sb10g027370 n=1 (Sorghum bicolor) Exp=0; maizesequence.org: GO:0006811; ion transport | GO:0007186; G-protein coupled receptor protein signaling pathway | GO:0016020; membrane | GO:0016021; integral to membrane | GO:0030288; outer membrane-bounded periplasmic space | GO:0030983; mismatched DNA binding | UniGene:Zm.32951; Tra…
Boerner_Z27kG1_01291	GRMZM2G155767_T01	GO:0000155 two-component sensor activity//GO:0000156 two-component response regulator activity//GO:0016020 membrane//GO:0016310 phosphorylation//GO:0006355 regulation of transcription, DNA-dependent//GO:0007165 signal transduction//GO:0000160 two-component signal transduction system (phosphorelay)//GO:0016772 transferase activity, transferring phosphorus-containing groups//GO:0005524 ATP binding		UniRef90 blastp 11-8-2010: Q2ACB8_MAIZE Histidine kinase n=4 (Andropogoneae) Exp=0; maizesequence.org: GO:0016772; transferase activity transferring phosphorus-containing groups | RefSeq_dna:NM_001112388; histidine kinase (HK1b1) mRNA | RefSeq_dna:NM_001112443; histidine kinase (HK1b2) mRNA | RefSeq_peptide:NP_001105858; histidine kinase | RefSeq_peptide:NP_001105913; histidine kinase | UniGene:Z…
Boerner_Z27kG1_01291	GRMZM2G158252_T01	GO:0005975 carbohydrate metabolic process//GO:0000155 two-component sensor activity//GO:0000156 two-component response regulator activity//GO:0016020 membrane//GO:0016310 phosphorylation//GO:0006355 regulation of transcription, DNA-dependent//GO:0000160 two-component signal transduction system (phosphorelay)//GO:0004553 hydrolase activity, hydrolyzing O-glycosyl compounds//GO:0016772 transferase …		UniRef90 blastp 11-8-2010: Q76GZ9_MAIZE Histidine kinase 3 n=1 (Zea mays) Exp=0; maizesequence.org: GO:0016020; membrane | GO:0016310; phosphorylation | GO:0016772; transferase activity transferring phosphorus-containing groups | RefSeq_dna:NM_001111397; histidine kinase 3 (HK3a) mRNA | RefSeq_peptide:NP_001104867; histidine kinase 3 | UniGene:Zm.697; Histidine kinase 3 | Uniprot/SPTREMBL:Q75WD1;…
Boerner_Z27kG1_01291	GRMZM2G173710_T01	GO:0000160 two-component signal transduction system (phosphorelay)//GO:0004871 signal transducer activity		UniRef90 blastp 11-8-2010: B4FL33_MAIZE Putative uncharacterized protein n=1 (Zea mays) Exp=2e-67; maizesequence.org: Uniprot/SPTREMBL:B4FL33; Putative uncharacterized protein | UniGene:Zm.33091; Hypothetical protein LOC100217045 | RefSeq_peptide:NP_001136889; hypothetical protein LOC100217045 | RefSeq_dna:NM_001143417; hypothetical protein LOC100217045 (LOC100217045) mRNA | GO:0004871; signal tr…
Boerner_Z27kG1_01291	GRMZM2G177220_T01	GO:0000160 two-component signal transduction system (phosphorelay)//GO:0000156 two-component response regulator activity//GO:0006355 regulation of transcription, DNA-dependent		UniRef90 blastp 11-8-2010: B6UC09_MAIZE Two-component response regulator ARR11 n=2 (Andropogoneae) Exp=0; maizesequence.org: Uniprot/SPTREMBL:B6UC09; Two-component response regulator ARR11 | UniGene:Zm.97951; Two-component response regulator ARR11 | RefSeq_peptide:NP_001152300; two-component response regulator ARR11 | RefSeq_dna:NM_001158828; two-component response regulator ARR11 (LOC100285939) …
Boerner_Z27kG1_01291	GRMZM2G179024_T01	GO:0000160 two-component signal transduction system (phosphorelay)//GO:0000156 two-component response regulator activity//GO:0006355 regulation of transcription, DNA-dependent		UniRef90 blastp 11-8-2010: B4FWH6_MAIZE Putative uncharacterized protein n=1 (Zea mays) Exp=0; maizesequence.org: Uniprot/SPTREMBL:B4FWH6; Putative uncharacterized protein | UniGene:Zm.118086; Hypothetical protein LOC100273598 | RefSeq_peptide:NP_001141486; hypothetical protein LOC100273598 | RefSeq_dna:NM_001148014; hypothetical protein LOC100273598 (LOC100273598) mRNA | GO:0006355; regulation o…
Boerner_Z27kG1_01291	GRMZM2G360234_T01	GO:0004952 dopamine receptor activity//GO:0007186 G-protein coupled receptor protein signaling pathway//GO:0016021 integral to membrane//GO:0016068 type I hypersensitivity		UniRef90 blastp 11-8-2010: B4FLV4_MAIZE Putative uncharacterized protein n=2 (Zea mays) Exp=4e-64; maizesequence.org: Uniprot/SPTREMBL:B6STN6; Putative uncharacterized protein | Uniprot/SPTREMBL:B4FLV4; Putative uncharacterized protein | UniGene:Zm.119942; Hypothetical protein LOC100275469 | RefSeq_peptide:NP_001143006; hypothetical protein LOC100275469 | RefSeq_dna:NM_001149534; hypothetical pro…
Boerner_Z27kG1_01291	GRMZM2G448213_T01	GO:0006468 protein amino acid phosphorylation//GO:0006355 regulation of transcription, DNA-dependent//GO:0004674 protein serine/threonine kinase activity//GO:0007165 signal transduction//GO:0004871 signal transducer activity//GO:0004672 protein kinase activity//GO:0005524 ATP binding		UniRef90 blastp 11-8-2010: C5Y7W7_SORBI Putative uncharacterized protein Sb05g026530 n=1 (Sorghum bicolor) Exp=0; maizesequence.org: UniGene:Zm.22333; Clone 1419202 mRNA sequence | GO:0007165; signal transduction | GO:0006468; protein amino acid phosphorylation | GO:0006355; regulation of transcription DNA-dependent | GO:0005524; ATP binding | GO:0004871; signal transducer activity | GO:0004674; …
Boerner_Z27kG1_01291	GRMZM5G833140_T01	GO:0000155 two-component sensor activity//GO:0000156 two-component response regulator activity//GO:0016020 membrane//GO:0016310 phosphorylation//GO:0006355 regulation of transcription, DNA-dependent//GO:0007165 signal transduction//GO:0000160 two-component signal transduction system (phosphorelay)//GO:0016772 transferase activity, transferring phosphorus-containing groups//GO:0005524 ATP binding		UniRef90 blastp 11-8-2010: No significant hits (1e-5); maizesequence.org: UniGene:Zm.149289; TSA: Zea mays contig17728 mRNA sequence | UniGene:Zm.127674; Transcribed locus | GO:0016772; transferase activity transferring phosphorus-containing groups | GO:0016310; phosphorylation | GO:0016020; membrane | GO:0007165; signal transduction | GO:0006355; regulation of transcription DNA-dependent | GO:00…
Boerner_Z27kG1_06005	GRMZM2G000118_T01	GO:0007205 activation of protein kinase C activity by G-protein coupled receptor protein signaling pathway//GO:0004143 diacylglycerol kinase activity		UniRef90 blastp 11-8-2010: A8QM11_MAIZE Diacylglycerol kinase 2 n=2 (Andropogoneae) Exp=3e-84; maizesequence.org: GO:0004143; diacylglycerol kinase activity | GO:0007205; activation of protein kinase C activity by G-protein coupled receptor protein signaling pathway
Boerner_Z27kG1_06005	GRMZM2G004140_T01	GO:0007186 G-protein coupled receptor protein signaling pathway//GO:0016021 integral to membrane//GO:0004969 histamine receptor activity		UniRef90 blastp 11-8-2010: C0HH37_MAIZE Putative uncharacterized protein n=1 (Zea mays) Exp=6e-169; maizesequence.org: Uniprot/SPTREMBL:B4FXZ4; Putative uncharacterized protein | UniGene:Zm.137298; Transcribed locus strongly similar to NP_001140338.1 hypothetical protein LOC100272386 [Zea mays] | RefSeq_peptide:NP_001141751; hypothetical protein LOC100273886 | GO:0016021; integral to membrane | G…
Boerner_Z27kG1_06005	GRMZM2G019621_T01	GO:0016021 integral to membrane//GO:0050826 response to freezing//GO:0017111 nucleoside-triphosphatase activity//GO:0000166 nucleotide binding//GO:0006952 defense response//GO:0050825 ice binding//GO:0042309 homoiothermy//GO:0004940 beta1-adrenergic receptor activity//GO:0007186 G-protein coupled receptor protein signaling pathway//GO:0005524 ATP binding		UniRef90 blastp 11-8-2010: B6U6B8_MAIZE Thyroid receptor-interacting protein 13 n=3 (Andropogoneae) Exp=0; maizesequence.org: GO:0042309; homoiothermy | GO:0050825; ice binding | GO:0050826; response to freezing | RefSeq_dna:NM_001138547; hypothetical protein LOC100193425 (LOC100193425) mRNA | RefSeq_peptide:NP_001132019; hypothetical protein LOC100193425 | Uniprot/SPTREMBL:B4FEZ8; Putative uncha…
Boerner_Z27kG1_06005	GRMZM2G021642_T01	GO:0007186 G-protein coupled receptor protein signaling pathway//GO:0016021 integral to membrane//GO:0004969 histamine receptor activity		UniRef90 blastp 11-8-2010: C5WS28_SORBI Putative uncharacterized protein Sb01g001030 n=1 (Sorghum bicolor) Exp=1e-44; maizesequence.org: GO:0004969; histamine receptor activity | GO:0007186; G-protein coupled receptor protein signaling pathway | GO:0016021; integral to membrane | UniGene:Zm.34920; Transcribed locus moderately similar to XP_002466091.1 hypothetical protein SORBIDRAFT_01g001030 [So…
Boerner_Z27kG1_06005	GRMZM2G025518_T01	GO:0004952 dopamine receptor activity//GO:0007186 G-protein coupled receptor protein signaling pathway//GO:0016021 integral to membrane		UniRef90 blastp 11-8-2010: C5YV21_SORBI Putative uncharacterized protein Sb09g027670 n=1 (Sorghum bicolor) Exp=9e-36; maizesequence.org: GO:0004952; dopamine receptor activity | GO:0007186; G-protein coupled receptor protein signaling pathway | GO:0016021; integral to membrane | UniGene:Zm.65475; Clone 360661 mRNA sequence
Boerner_Z27kG1_06005	GRMZM2G031930_T01	GO:0007186 G-protein coupled receptor protein signaling pathway//GO:0016021 integral to membrane//GO:0004969 histamine receptor activity		UniRef90 blastp 11-8-2010: B6TRZ9_MAIZE FIP1 n=4 (Andropogoneae) Exp=1e-124; maizesequence.org: Uniprot/SPTREMBL:C4J2Q2; Putative uncharacterized protein | Uniprot/SPTREMBL:B6TRZ9; FIP1 | Uniprot/SPTREMBL:B4FF76; Putative uncharacterized protein | UniGene:Zm.23480; Hypothetical protein LOC100193496 | RefSeq_peptide:NP_001150645; FIP1 | RefSeq_peptide:NP_001132082; hypothetical protein LOC10019349…
Boerner_Z27kG1_06005	GRMZM2G046313_T01	GO:0005737 cytoplasm//GO:0004812 aminoacyl-tRNA ligase activity//GO:0016021 integral to membrane//GO:0007214 gamma-aminobutyric acid signaling pathway//GO:0000166 nucleotide binding//GO:0006821 chloride transport//GO:0003676 nucleic acid binding//GO:0006418 tRNA aminoacylation for protein translation//GO:0004890 GABA-A receptor activity//GO:0006412 translation//GO:0005524 ATP binding		UniRef90 blastp 11-8-2010: B6U0C1_MAIZE RNA recognition motif 2 family protein n=1 (Zea mays) Exp=6e-102; maizesequence.org: GO:0006821; chloride transport | GO:0007214; gamma-aminobutyric acid signaling pathway | GO:0016021; integral to membrane | RefSeq_dna:NM_001157947; RNA recognition motif 2 family protein (LOC100285052) mRNA | RefSeq_peptide:NP_001151419; RNA recognition motif 2 family prot…
Boerner_Z27kG1_06005	GRMZM2G059018_T01	GO:0006810 transport//GO:0005215 transporter activity//GO:0016021 integral to membrane//GO:0016020 membrane//GO:0005743 mitochondrial inner membrane//GO:0005488 binding//GO:0045028 purinergic nucleotide receptor activity, G-protein coupled//GO:0007186 G-protein coupled receptor protein signaling pathway//GO:0055085 transmembrane transport		UniRef90 blastp 11-8-2010: B6TPN5_MAIZE Mitochondrial carrier protein CGI-69 n=4 (Andropogoneae) Exp=0; maizesequence.org: GO:0055085; transmembrane transport | RefSeq_dna:NM_001156958; mitochondrial carrier protein CGI-69 (LOC100284060) nuclear gene encoding mitochondrial protein mRNA | RefSeq_peptide:NP_001150430; mitochondrial carrier protein CGI-69 | UniGene:Zm.18237; Mitochondrial carrier pr…
Boerner_Z27kG1_06005	GRMZM2G060690_T01	GO:0005634 nucleus//GO:0050825 ice binding//GO:0042309 homoiothermy//GO:0050826 response to freezing//GO:0007186 G-protein coupled receptor protein signaling pathway//GO:0016021 integral to membrane//GO:0004962 endothelin receptor activity		UniRef90 blastp 11-8-2010: B6SKE9_MAIZE Cyclin-A2 n=1 (Zea mays) Exp=4e-163; maizesequence.org: GO:0050826; response to freezing | GO:0050825; ice binding | GO:0042309; homoiothermy | GO:0016021; integral to membrane | GO:0007186; G-protein coupled receptor protein signaling pathway | GO:0005634; nucleus | GO:0004962; endothelin receptor activity
Boerner_Z27kG1_06005	GRMZM2G062638_T01	GO:0004176 ATP-dependent peptidase activity//GO:0004252 serine-type endopeptidase activity//GO:0006281 DNA repair//GO:0017111 nucleoside-triphosphatase activity//GO:0000166 nucleotide binding//GO:0006508 proteolysis//GO:0007264 small GTPase mediated signal transduction//GO:0003684 damaged DNA binding//GO:0005524 ATP binding//GO:0005525 GTP binding		UniRef90 blastp 11-8-2010: C4J073_MAIZE Putative uncharacterized protein n=1 (Zea mays) Exp=0; maizesequence.org: GO:0006508; proteolysis | GO:0007264; small GTPase mediated signal transduction | GO:0017111; nucleoside-triphosphatase activity | RefSeq_dna:NM_001177237; hypothetical protein LOC100384790 (LOC100384790) mRNA | RefSeq_peptide:NP_001170708; hypothetical protein LOC100384790 | Uniprot/…
Boerner_Z27kG1_06005	GRMZM2G067743_T01	GO:0004952 dopamine receptor activity//GO:0007186 G-protein coupled receptor protein signaling pathway//GO:0016021 integral to membrane		UniRef90 blastp 11-8-2010: Q8W0U7_SORBI Putative uncharacterized protein Sb10g006690 n=1 (Sorghum bicolor) Exp=7e-58; maizesequence.org: GO:0016021; integral to membrane | GO:0007186; G-protein coupled receptor protein signaling pathway | GO:0004952; dopamine receptor activity
Boerner_Z27kG1_06005	GRMZM2G067964_T01	GO:0016021 integral to membrane//GO:0015051 X-opioid receptor activity//GO:0050825 ice binding//GO:0042309 homoiothermy//GO:0050826 response to freezing//GO:0007186 G-protein coupled receptor protein signaling pathway		UniRef90 blastp 11-8-2010: C7IZ41_ORYSJ Os02g0749450 protein (Fragment) n=2 (Oryza sativa subsp. japonica) Exp=1e-33; maizesequence.org: Uniprot/SPTREMBL:B4FTZ5; Putative uncharacterized protein | UniGene:Zm.151707; TSA: Zea mays contig06308 mRNA sequence | UniGene:Zm.146694; TSA: Zea mays contig29407 mRNA sequence | GO:0050826; response to freezing | GO:0050825; ice binding | GO:0042309; homoiot…
Boerner_Z27kG1_06005	GRMZM2G100505_T01	GO:0006886 intracellular protein transport//GO:0003924 GTPase activity//GO:0006913 nucleocytoplasmic transport//GO:0005622 intracellular//GO:0007165 signal transduction//GO:0005515 protein binding//GO:0015031 protein transport//GO:0007264 small GTPase mediated signal transduction//GO:0005525 GTP binding		UniRef90 blastp 11-8-2010: Q9XF07_MAIZE Rop3 small GTP binding protein n=3 (Andropogoneae) Exp=1e-118; maizesequence.org: GO:0015031; protein transport | MaizeGDB_GenBank:AF126054; product:Rop3 small GTP binding protein | MaizeGDB_GenBank:AY110620; | RefSeq_dna:NM_001111460; Rop3 small GTP binding protein (rop3) mRNA | RefSeq_peptide:NP_001104930; Rop3 small GTP binding protein | Uniprot/SPTREMBL…
Boerner_Z27kG1_06005	GRMZM2G130010_T01	GO:0007186 G-protein coupled receptor protein signaling pathway//GO:0016021 integral to membrane//GO:0004969 histamine receptor activity		UniRef90 blastp 11-8-2010: C5Z0J2_SORBI Putative uncharacterized protein Sb09g004280 n=2 (Andropogoneae) Exp=3e-44; maizesequence.org: Uniprot/SPTREMBL:B6TGT2; Putative uncharacterized protein | RefSeq_peptide:NP_001143902; hypothetical protein LOC100276705 | RefSeq_dna:NM_001150430; LOC100276705 (pco101520b) mRNA | GO:0016021; integral to membrane | GO:0007186; G-protein coupled receptor protein…
Boerner_Z27kG1_06005	GRMZM2G133262_T01	GO:0000160 two-component signal transduction system (phosphorelay)//GO:0000156 two-component response regulator activity//GO:0008236 serine-type peptidase activity//GO:0016021 integral to membrane//GO:0006355 regulation of transcription, DNA-dependent		UniRef90 blastp 11-8-2010: No significant hits (1e-5); maizesequence.org: UniGene:Zm.90876; TSA: Zea mays cultivar W22 CL602Contig1.betc mRNA sequence | GO:0016021; integral to membrane | GO:0008236; serine-type peptidase activity | GO:0006355; regulation of transcription DNA-dependent | GO:0000160; two-component signal transduction system (phosphorelay) | GO:0000156; two-component response regul…
Boerner_Z27kG1_06005	GRMZM2G139796_T01	GO:0015031 protein transport//GO:0005622 intracellular//GO:0007264 small GTPase mediated signal transduction//GO:0005525 GTP binding		UniRef90 blastp 11-8-2010: No significant hits (1e-5); maizesequence.org: GO:0015031; protein transport | GO:0007264; small GTPase mediated signal transduction | GO:0005622; intracellular | GO:0005525; GTP binding
Boerner_Z27kG1_06005	GRMZM2G149809_T01	GO:0016021 integral to membrane//GO:0050825 ice binding//GO:0031177 phosphopantetheine binding//GO:0042309 homoiothermy//GO:0050826 response to freezing//GO:0004974 leukotriene receptor activity//GO:0007186 G-protein coupled receptor protein signaling pathway		UniRef90 blastp 11-8-2010: B6TX44_MAIZE Putative uncharacterized protein n=1 (Zea mays) Exp=2e-126; maizesequence.org: Uniprot/SPTREMBL:C0HJ89; Putative uncharacterized protein | Uniprot/SPTREMBL:B6TX44; Putative uncharacterized proteinThaumatin-like protein 1 ; | UniGene:Zm.119478; Thaumatin-like protein 1 | RefSeq_peptide:NP_001151120; thaumatin-like protein 1 | RefSeq_dna:NM_001157648; thaumat…
Boerner_Z27kG1_06005	GRMZM2G149847_T01	GO:0006886 intracellular protein transport//GO:0003924 GTPase activity//GO:0006913 nucleocytoplasmic transport//GO:0005622 intracellular//GO:0006355 regulation of transcription, DNA-dependent//GO:0007165 signal transduction//GO:0005515 protein binding//GO:0015031 protein transport//GO:0007264 small GTPase mediated signal transduction//GO:0008134 transcription factor binding//GO:0005524 ATP bindin…		UniRef90 blastp 11-8-2010: Q6ZKZ4_ORYSJ cDNA clone:001-034-F04, full insert sequence n=4 (Poaceae) Exp=5e-88; maizesequence.org: Uniprot/SPTREMBL:B6SPA7; Ras-related protein ARA-3 | GO:0015031; protein transport | GO:0008134; transcription factor binding | GO:0007264; small GTPase mediated signal transduction | GO:0007165; signal transduction | GO:0006913; nucleocytoplasmic transport | GO:0006886…
Boerner_Z27kG1_06005	GRMZM2G153766_T01	GO:0016021 integral to membrane//GO:0004939 beta-adrenergic receptor activity//GO:0007186 G-protein coupled receptor protein signaling pathway		UniRef90 blastp 11-8-2010: C5XJ11_SORBI Putative uncharacterized protein Sb03g033580 n=2 (Sorghum bicolor) Exp=4e-63; maizesequence.org: UniGene:Zm.66852; Surfeit locus protein 5 | UniGene:Zm.140839; Clone 302214 mRNA sequence | RefSeq_peptide:NP_001150903; surfeit locus protein 5 | RefSeq_dna:NM_001157431; surfeit locus protein 5 (LOC100284536) mRNA | GO:0016021; integral to membrane | GO:000718…
Boerner_Z27kG1_06005	GRMZM2G154890_T01	GO:0015031 protein transport//GO:0006886 intracellular protein transport//GO:0005622 intracellular//GO:0007264 small GTPase mediated signal transduction//GO:0005525 GTP binding		UniRef90 blastp 11-8-2010: Q0E1L4_ORYSJ Os02g0327100 protein n=6 (Poaceae) Exp=1e-88; maizesequence.org: RefSeq_peptide:NP_001149177; ADP-ribosylation factor | UniGene:Zm.156287; Transcribed locus strongly similar to NP_001149177.1 ADP-ribosylation factor [Zea mays] | Uniprot/SPTREMBL:B6TBI1; ADP-ribosylation factorPutative uncharacterized protein ; | Uniprot/SPTREMBL:C0HGI7; Putative uncharacter…
Boerner_Z27kG1_06005	GRMZM2G163507_T01	GO:0004964 lutropin-choriogonadotropic hormone receptor activity//GO:0016021 integral to membrane//GO:0007186 G-protein coupled receptor protein signaling pathway		UniRef90 blastp 11-8-2010: C5YTK2_SORBI Putative uncharacterized protein Sb08g006355 (Fragment) n=1 (Sorghum bicolor) Exp=0; maizesequence.org: GO:0016021; integral to membrane | GO:0007186; G-protein coupled receptor protein signaling pathway | GO:0004964; luteinizing hormone receptor activity
Boerner_Z27kG1_06005	GRMZM2G168984_T01	GO:0007186 G-protein coupled receptor protein signaling pathway//GO:0016021 integral to membrane//GO:0004990 oxytocin receptor activity		UniRef90 blastp 11-8-2010: C5XVI0_SORBI Putative uncharacterized protein Sb04g004450 n=1 (Sorghum bicolor) Exp=4e-46; maizesequence.org: UniGene:Zm.59425; Clone 456904 mRNA sequence | GO:0016021; integral to membrane | GO:0007186; G-protein coupled receptor protein signaling pathway | GO:0004990; oxytocin receptor activity
Boerner_Z27kG1_06005	GRMZM2G174274_T01	GO:0007165 signal transduction//GO:0005622 intracellular		UniRef90 blastp 11-8-2010: C5XJB1_SORBI Putative uncharacterized protein Sb03g047080 n=1 (Sorghum bicolor) Exp=7e-109; maizesequence.org: GO:0005622; intracellular | GO:0007165; signal transduction | UniGene:Zm.132306; Clone 438598 mRNA sequence
Boerner_Z27kG1_06005	GRMZM2G392101_T01	GO:0000160 two-component signal transduction system (phosphorelay)//GO:0000156 two-component response regulator activity//GO:0006355 regulation of transcription, DNA-dependent		UniRef90 blastp 11-8-2010: Q9S7U8_MAIZE Response regulator 2 n=1 (Zea mays) Exp=4e-67; maizesequence.org: Uniprot/SPTREMBL:Q9S7U8; Response regulator 2ZmRR2 protein ; | UniGene:Zm.222; Cytokinin response regulator2 | RefSeq_peptide:NP_001104849; cytokinin response regulator2 | RefSeq_dna:NM_001111379; cytokinin response regulator2 (crr2) mRNA | GO:0006355; regulation of transcription DNA-dependen…
Boerner_Z27kG1_06005	GRMZM2G480551_T01	GO:0016021 integral to membrane//GO:0007186 G-protein coupled receptor protein signaling pathway//GO:0001619 lysosphingolipid and lysophosphatidic acid receptor activity		UniRef90 blastp 11-8-2010: C5XRE3_SORBI Putative uncharacterized protein Sb03g041650 n=1 (Sorghum bicolor) Exp=2e-52; maizesequence.org: UniGene:Zm.108610; Transcribed locus | UniGene:Zm.107185; Transcribed locus | GO:0016021; integral to membrane | GO:0007186; G-protein coupled receptor protein signaling pathway | GO:0001619; lysosphingolipid and lysophosphatidic acid receptor activity
Boerner_Z27kG1_06005	GRMZM2G480687_T01	GO:0016021 integral to membrane//GO:0050825 ice binding//GO:0042309 homoiothermy//GO:0050826 response to freezing//GO:0004974 leukotriene receptor activity//GO:0007186 G-protein coupled receptor protein signaling pathway		UniRef90 blastp 11-8-2010: B6SQJ8_MAIZE Putative uncharacterized protein n=1 (Zea mays) Exp=1e-71; maizesequence.org: RefSeq_dna:NM_001149387; hypothetical protein LOC100275253 (LOC100275253) mRNA | RefSeq_peptide:NP_001142859; hypothetical protein LOC100275253 | UniGene:Zm.156427; Hypothetical protein LOC100304437 | UniGene:Zm.19281; Hypothetical protein LOC100275253 | Uniprot/SPTREMBL:B6SQJ8; P…
Boerner_Z27kG1_06707	GRMZM2G000118_T01	GO:0007205 activation of protein kinase C activity by G-protein coupled receptor protein signaling pathway//GO:0004143 diacylglycerol kinase activity		UniRef90 blastp 11-8-2010: A8QM11_MAIZE Diacylglycerol kinase 2 n=2 (Andropogoneae) Exp=3e-84; maizesequence.org: GO:0004143; diacylglycerol kinase activity | GO:0007205; activation of protein kinase C activity by G-protein coupled receptor protein signaling pathway
Boerner_Z27kG1_06707	GRMZM2G004140_T01	GO:0007186 G-protein coupled receptor protein signaling pathway//GO:0016021 integral to membrane//GO:0004969 histamine receptor activity		UniRef90 blastp 11-8-2010: C0HH37_MAIZE Putative uncharacterized protein n=1 (Zea mays) Exp=6e-169; maizesequence.org: Uniprot/SPTREMBL:B4FXZ4; Putative uncharacterized protein | UniGene:Zm.137298; Transcribed locus strongly similar to NP_001140338.1 hypothetical protein LOC100272386 [Zea mays] | RefSeq_peptide:NP_001141751; hypothetical protein LOC100273886 | GO:0016021; integral to membrane | G…
Boerner_Z27kG1_06707	GRMZM2G019621_T01	GO:0016021 integral to membrane//GO:0050826 response to freezing//GO:0017111 nucleoside-triphosphatase activity//GO:0000166 nucleotide binding//GO:0006952 defense response//GO:0050825 ice binding//GO:0042309 homoiothermy//GO:0004940 beta1-adrenergic receptor activity//GO:0007186 G-protein coupled receptor protein signaling pathway//GO:0005524 ATP binding		UniRef90 blastp 11-8-2010: B6U6B8_MAIZE Thyroid receptor-interacting protein 13 n=3 (Andropogoneae) Exp=0; maizesequence.org: GO:0042309; homoiothermy | GO:0050825; ice binding | GO:0050826; response to freezing | RefSeq_dna:NM_001138547; hypothetical protein LOC100193425 (LOC100193425) mRNA | RefSeq_peptide:NP_001132019; hypothetical protein LOC100193425 | Uniprot/SPTREMBL:B4FEZ8; Putative uncha…
Boerner_Z27kG1_06707	GRMZM2G021642_T01	GO:0007186 G-protein coupled receptor protein signaling pathway//GO:0016021 integral to membrane//GO:0004969 histamine receptor activity		UniRef90 blastp 11-8-2010: C5WS28_SORBI Putative uncharacterized protein Sb01g001030 n=1 (Sorghum bicolor) Exp=1e-44; maizesequence.org: GO:0004969; histamine receptor activity | GO:0007186; G-protein coupled receptor protein signaling pathway | GO:0016021; integral to membrane | UniGene:Zm.34920; Transcribed locus moderately similar to XP_002466091.1 hypothetical protein SORBIDRAFT_01g001030 [So…
Boerner_Z27kG1_06707	GRMZM2G024293_T01	GO:0017111 nucleoside-triphosphatase activity//GO:0000166 nucleotide binding//GO:0004765 shikimate kinase activity//GO:0007264 small GTPase mediated signal transduction//GO:0005524 ATP binding//GO:0005525 GTP binding		UniRef90 blastp 11-8-2010: B6TCI7_MAIZE XPA-binding protein 1 n=2 (Andropogoneae) Exp=7e-169; maizesequence.org: RefSeq_dna:NM_001155807; LOC100282901 (si618011b01) mRNA | RefSeq_peptide:NP_001149279; LOC100282901 | UniGene:Zm.59775; Transcribed locus | UniGene:Zm.67719; LOC100282901 | Uniprot/SPTREMBL:B6TCI7; XPA-binding protein 1 | GO:0017111; nucleoside-triphosphatase activity | GO:0007264; sm…
Boerner_Z27kG1_06707	GRMZM2G034410_T01	GO:0007165 signal transduction//GO:0005622 intracellular		UniRef90 blastp 11-8-2010: Q84ZE8_ORYSJ Os07g0486500 protein n=5 (Poaceae) Exp=1e-169; maizesequence.org: EntrezGene:100272596; LOC100272596 | GO:0005622; intracellular | GO:0007165; signal transduction | RefSeq_dna:NM_001147059; LOC100272596 (pco109481) mRNA | RefSeq_peptide:NP_001140531; hypothetical protein LOC100272596 | Uniprot/SPTREMBL:B4FPH9; Putative uncharacterized protein
Boerner_Z27kG1_06707	GRMZM2G046313_T01	GO:0005737 cytoplasm//GO:0004812 aminoacyl-tRNA ligase activity//GO:0016021 integral to membrane//GO:0007214 gamma-aminobutyric acid signaling pathway//GO:0000166 nucleotide binding//GO:0006821 chloride transport//GO:0003676 nucleic acid binding//GO:0006418 tRNA aminoacylation for protein translation//GO:0004890 GABA-A receptor activity//GO:0006412 translation//GO:0005524 ATP binding		UniRef90 blastp 11-8-2010: B6U0C1_MAIZE RNA recognition motif 2 family protein n=1 (Zea mays) Exp=6e-102; maizesequence.org: GO:0006821; chloride transport | GO:0007214; gamma-aminobutyric acid signaling pathway | GO:0016021; integral to membrane | RefSeq_dna:NM_001157947; RNA recognition motif 2 family protein (LOC100285052) mRNA | RefSeq_peptide:NP_001151419; RNA recognition motif 2 family prot…
Boerner_Z27kG1_06707	GRMZM2G062638_T01	GO:0004176 ATP-dependent peptidase activity//GO:0004252 serine-type endopeptidase activity//GO:0006281 DNA repair//GO:0017111 nucleoside-triphosphatase activity//GO:0000166 nucleotide binding//GO:0006508 proteolysis//GO:0007264 small GTPase mediated signal transduction//GO:0003684 damaged DNA binding//GO:0005524 ATP binding//GO:0005525 GTP binding		UniRef90 blastp 11-8-2010: C4J073_MAIZE Putative uncharacterized protein n=1 (Zea mays) Exp=0; maizesequence.org: GO:0006508; proteolysis | GO:0007264; small GTPase mediated signal transduction | GO:0017111; nucleoside-triphosphatase activity | RefSeq_dna:NM_001177237; hypothetical protein LOC100384790 (LOC100384790) mRNA | RefSeq_peptide:NP_001170708; hypothetical protein LOC100384790 | Uniprot/…
Boerner_Z27kG1_06707	GRMZM2G067743_T01	GO:0004952 dopamine receptor activity//GO:0007186 G-protein coupled receptor protein signaling pathway//GO:0016021 integral to membrane		UniRef90 blastp 11-8-2010: Q8W0U7_SORBI Putative uncharacterized protein Sb10g006690 n=1 (Sorghum bicolor) Exp=7e-58; maizesequence.org: GO:0016021; integral to membrane | GO:0007186; G-protein coupled receptor protein signaling pathway | GO:0004952; dopamine receptor activity
Boerner_Z27kG1_06707	GRMZM2G067964_T01	GO:0016021 integral to membrane//GO:0015051 X-opioid receptor activity//GO:0050825 ice binding//GO:0042309 homoiothermy//GO:0050826 response to freezing//GO:0007186 G-protein coupled receptor protein signaling pathway		UniRef90 blastp 11-8-2010: C7IZ41_ORYSJ Os02g0749450 protein (Fragment) n=2 (Oryza sativa subsp. japonica) Exp=1e-33; maizesequence.org: Uniprot/SPTREMBL:B4FTZ5; Putative uncharacterized protein | UniGene:Zm.151707; TSA: Zea mays contig06308 mRNA sequence | UniGene:Zm.146694; TSA: Zea mays contig29407 mRNA sequence | GO:0050826; response to freezing | GO:0050825; ice binding | GO:0042309; homoiot…
Boerner_Z27kG1_06707	GRMZM2G082836_T01	GO:0005975 carbohydrate metabolic process//GO:0006886 intracellular protein transport//GO:0008974 phosphoribulokinase activity//GO:0005622 intracellular//GO:0015031 protein transport//GO:0007264 small GTPase mediated signal transduction//GO:0005524 ATP binding//GO:0005525 GTP binding		UniRef90 blastp 11-8-2010: B4FF78_MAIZE ARF-related protein n=3 (Andropogoneae) Exp=8e-112; maizesequence.org: GO:0008974; phosphoribulokinase activity | GO:0015031; protein transport | RefSeq_dna:NM_001134282; GTP-binding protein-like (LOC100174971) mRNA | RefSeq_peptide:NP_001127754; putative GTP-binding protein | Uniprot/SPTREMBL:B4FF78; ARF-related proteinPutative uncharacterized protein ; | …
Boerner_Z27kG1_06707	GRMZM2G107896_T01	GO:0004952 dopamine receptor activity//GO:0016021 integral to membrane//GO:0007186 G-protein coupled receptor protein signaling pathway//GO:0008270 zinc ion binding//GO:0003676 nucleic acid binding		UniRef90 blastp 11-8-2010: No significant hits (1e-5); maizesequence.org: Uniprot/SPTREMBL:B6TJ91; Splicing factor arginine/serine-rich 7 | Uniprot/SPTREMBL:B4FW42; Putative uncharacterized protein | UniGene:Zm.66731; Hypothetical protein LOC100273521 | RefSeq_peptide:NP_001141411; hypothetical protein LOC100273521 | RefSeq_dna:NM_001147939; hypothetical protein LOC100273521 (LOC100273521) mRNA |…
Boerner_Z27kG1_06707	GRMZM2G130010_T01	GO:0007186 G-protein coupled receptor protein signaling pathway//GO:0016021 integral to membrane//GO:0004969 histamine receptor activity		UniRef90 blastp 11-8-2010: C5Z0J2_SORBI Putative uncharacterized protein Sb09g004280 n=2 (Andropogoneae) Exp=3e-44; maizesequence.org: Uniprot/SPTREMBL:B6TGT2; Putative uncharacterized protein | RefSeq_peptide:NP_001143902; hypothetical protein LOC100276705 | RefSeq_dna:NM_001150430; LOC100276705 (pco101520b) mRNA | GO:0016021; integral to membrane | GO:0007186; G-protein coupled receptor protein…
Boerner_Z27kG1_06707	GRMZM2G133262_T01	GO:0000160 two-component signal transduction system (phosphorelay)//GO:0000156 two-component response regulator activity//GO:0008236 serine-type peptidase activity//GO:0016021 integral to membrane//GO:0006355 regulation of transcription, DNA-dependent		UniRef90 blastp 11-8-2010: No significant hits (1e-5); maizesequence.org: UniGene:Zm.90876; TSA: Zea mays cultivar W22 CL602Contig1.betc mRNA sequence | GO:0016021; integral to membrane | GO:0008236; serine-type peptidase activity | GO:0006355; regulation of transcription DNA-dependent | GO:0000160; two-component signal transduction system (phosphorelay) | GO:0000156; two-component response regul…
Boerner_Z27kG1_06707	GRMZM2G144008_T01	GO:0006886 intracellular protein transport//GO:0003924 GTPase activity//GO:0006913 nucleocytoplasmic transport//GO:0005622 intracellular//GO:0006355 regulation of transcription, DNA-dependent//GO:0007165 signal transduction//GO:0005515 protein binding//GO:0015031 protein transport//GO:0007264 small GTPase mediated signal transduction//GO:0008134 transcription factor binding//GO:0005524 ATP bindin…		UniRef90 blastp 11-8-2010: Q852B4_ORYSJ Os03g0823700 protein n=4 (Poaceae) Exp=2e-113; maizesequence.org: GO:0007165; signal transduction | GO:0007264; small GTPase mediated signal transduction | GO:0008134; transcription factor binding | GO:0015031; protein transport | RefSeq_dna:NM_001136603; LOC100191168 (umc1496) mRNA | RefSeq_peptide:NP_001130075; hypothetical protein LOC100191168 | Uniprot/…
Boerner_Z27kG1_06707	GRMZM2G154890_T01	GO:0015031 protein transport//GO:0006886 intracellular protein transport//GO:0005622 intracellular//GO:0007264 small GTPase mediated signal transduction//GO:0005525 GTP binding		UniRef90 blastp 11-8-2010: Q0E1L4_ORYSJ Os02g0327100 protein n=6 (Poaceae) Exp=1e-88; maizesequence.org: RefSeq_peptide:NP_001149177; ADP-ribosylation factor | UniGene:Zm.156287; Transcribed locus strongly similar to NP_001149177.1 ADP-ribosylation factor [Zea mays] | Uniprot/SPTREMBL:B6TBI1; ADP-ribosylation factorPutative uncharacterized protein ; | Uniprot/SPTREMBL:C0HGI7; Putative uncharacter…
Boerner_Z27kG1_06707	GRMZM2G156246_T01	GO:0016021 integral to membrane//GO:0007186 G-protein coupled receptor protein signaling pathway		UniRef90 blastp 11-8-2010: No significant hits (1e-5); maizesequence.org: GO:0007186; G-protein coupled receptor protein signaling pathway | GO:0016021; integral to membrane
Boerner_Z27kG1_06707	GRMZM2G163507_T01	GO:0004964 lutropin-choriogonadotropic hormone receptor activity//GO:0016021 integral to membrane//GO:0007186 G-protein coupled receptor protein signaling pathway		UniRef90 blastp 11-8-2010: C5YTK2_SORBI Putative uncharacterized protein Sb08g006355 (Fragment) n=1 (Sorghum bicolor) Exp=0; maizesequence.org: GO:0016021; integral to membrane | GO:0007186; G-protein coupled receptor protein signaling pathway | GO:0004964; luteinizing hormone receptor activity
Boerner_Z27kG1_06707	GRMZM2G168984_T01	GO:0007186 G-protein coupled receptor protein signaling pathway//GO:0016021 integral to membrane//GO:0004990 oxytocin receptor activity		UniRef90 blastp 11-8-2010: C5XVI0_SORBI Putative uncharacterized protein Sb04g004450 n=1 (Sorghum bicolor) Exp=4e-46; maizesequence.org: UniGene:Zm.59425; Clone 456904 mRNA sequence | GO:0016021; integral to membrane | GO:0007186; G-protein coupled receptor protein signaling pathway | GO:0004990; oxytocin receptor activity
Boerner_Z27kG1_06707	GRMZM2G480687_T01	GO:0016021 integral to membrane//GO:0050825 ice binding//GO:0042309 homoiothermy//GO:0050826 response to freezing//GO:0004974 leukotriene receptor activity//GO:0007186 G-protein coupled receptor protein signaling pathway		UniRef90 blastp 11-8-2010: B6SQJ8_MAIZE Putative uncharacterized protein n=1 (Zea mays) Exp=1e-71; maizesequence.org: RefSeq_dna:NM_001149387; hypothetical protein LOC100275253 (LOC100275253) mRNA | RefSeq_peptide:NP_001142859; hypothetical protein LOC100275253 | UniGene:Zm.156427; Hypothetical protein LOC100304437 | UniGene:Zm.19281; Hypothetical protein LOC100275253 | Uniprot/SPTREMBL:B6SQJ8; P…
Boerner_Z27kG1_06707	GRMZM5G897818_T01	GO:0016855 racemase and epimerase activity, acting on amino acids and derivatives//GO:0005634 nucleus//GO:0017111 nucleoside-triphosphatase activity//GO:0000166 nucleotide binding//GO:0019001 guanyl nucleotide binding//GO:0006260 DNA replication//GO:0004871 signal transducer activity//GO:0003677 DNA binding//GO:0007186 G-protein coupled receptor protein signaling pathway		UniRef90 blastp 11-8-2010: No significant hits (1e-5); maizesequence.org: UniGene:Zm.96340; Transcribed locus moderately similar to NP_001051525.1 Os03g0792600 [Oryza sativa Japonica Group] | GO:0019001; guanyl nucleotide binding | GO:0017111; nucleoside-triphosphatase activity | GO:0016855; racemase and epimerase activity acting on amino acids and derivatives | GO:0007186; G-protein coupled rece…
Boerner_Z27kG1_08283	GRMZM2G049127_T01	GO:0008601 protein phosphatase type 2A regulator activity//GO:0007165 signal transduction//GO:0000159 protein phosphatase type 2A complex//GO:0005488 binding		UniRef90 blastp 11-8-2010: No significant hits (1e-5); maizesequence.org: Uniprot/SPTREMBL:B7ZZN9; Putative uncharacterized protein | UniGene:Zm.34550; Hypothetical protein LOC100279734 | RefSeq_peptide:NP_001146165; hypothetical protein LOC100279734 | RefSeq_dna:NM_001152693; hypothetical protein LOC100279734 (LOC100279734) mRNA | GO:0008601; protein phosphatase type 2A regulator activity | GO:0…
Boerner_Z27kG1_08283	GRMZM2G071401_T01	GO:0005267 potassium channel activity//GO:0006813 potassium ion transport//GO:0016021 integral to membrane//GO:0016020 membrane//GO:0008076 voltage-gated potassium channel complex//GO:0004969 histamine receptor activity//GO:0005249 voltage-gated potassium channel activity//GO:0007186 G-protein coupled receptor protein signaling pathway		UniRef90 blastp 11-8-2010: C5X901_SORBI Putative uncharacterized protein Sb02g020740 n=1 (Sorghum bicolor) Exp=3e-127; maizesequence.org: GO:0016021; integral to membrane | GO:0016020; membrane | GO:0008076; voltage-gated potassium channel complex | GO:0007186; G-protein coupled receptor protein signaling pathway | GO:0006813; potassium ion transport | GO:0005267; potassium channel activity | GO:…
Boerner_Z27kG1_08283	GRMZM2G158328_T01	GO:0043565 sequence-specific DNA binding//GO:0004930 G-protein coupled receptor activity//GO:0006281 DNA repair//GO:0003700 transcription factor activity//GO:0016021 integral to membrane//GO:0045449 regulation of transcription//GO:0007186 G-protein coupled receptor protein signaling pathway//GO:0003697 single-stranded DNA binding//GO:0005524 ATP binding		UniRef90 blastp 11-8-2010: B6SUS2_MAIZE Putative uncharacterized protein n=1 (Zea mays) Exp=6e-118; maizesequence.org: GO:0043565; sequence-specific DNA binding | GO:0045449; regulation of transcription | RefSeq_dna:NM_001154288; WRKY DNA binding domain containing protein (LOC100281370) mRNA | RefSeq_peptide:NP_001147760; WRKY DNA binding domain containing protein | UniGene:Zm.34491; WRKY DNA bin…
Boerner_Z27kG1_09751	GRMZM2G000118_T01	GO:0007205 activation of protein kinase C activity by G-protein coupled receptor protein signaling pathway//GO:0004143 diacylglycerol kinase activity		UniRef90 blastp 11-8-2010: A8QM11_MAIZE Diacylglycerol kinase 2 n=2 (Andropogoneae) Exp=3e-84; maizesequence.org: GO:0004143; diacylglycerol kinase activity | GO:0007205; activation of protein kinase C activity by G-protein coupled receptor protein signaling pathway
Boerner_Z27kG1_09751	GRMZM2G004140_T01	GO:0007186 G-protein coupled receptor protein signaling pathway//GO:0016021 integral to membrane//GO:0004969 histamine receptor activity		UniRef90 blastp 11-8-2010: C0HH37_MAIZE Putative uncharacterized protein n=1 (Zea mays) Exp=6e-169; maizesequence.org: Uniprot/SPTREMBL:B4FXZ4; Putative uncharacterized protein | UniGene:Zm.137298; Transcribed locus strongly similar to NP_001140338.1 hypothetical protein LOC100272386 [Zea mays] | RefSeq_peptide:NP_001141751; hypothetical protein LOC100273886 | GO:0016021; integral to membrane | G…
Boerner_Z27kG1_09751	GRMZM2G019621_T01	GO:0016021 integral to membrane//GO:0050826 response to freezing//GO:0017111 nucleoside-triphosphatase activity//GO:0000166 nucleotide binding//GO:0006952 defense response//GO:0050825 ice binding//GO:0042309 homoiothermy//GO:0004940 beta1-adrenergic receptor activity//GO:0007186 G-protein coupled receptor protein signaling pathway//GO:0005524 ATP binding		UniRef90 blastp 11-8-2010: B6U6B8_MAIZE Thyroid receptor-interacting protein 13 n=3 (Andropogoneae) Exp=0; maizesequence.org: GO:0042309; homoiothermy | GO:0050825; ice binding | GO:0050826; response to freezing | RefSeq_dna:NM_001138547; hypothetical protein LOC100193425 (LOC100193425) mRNA | RefSeq_peptide:NP_001132019; hypothetical protein LOC100193425 | Uniprot/SPTREMBL:B4FEZ8; Putative uncha…
Boerner_Z27kG1_09751	GRMZM2G021642_T01	GO:0007186 G-protein coupled receptor protein signaling pathway//GO:0016021 integral to membrane//GO:0004969 histamine receptor activity		UniRef90 blastp 11-8-2010: C5WS28_SORBI Putative uncharacterized protein Sb01g001030 n=1 (Sorghum bicolor) Exp=1e-44; maizesequence.org: GO:0004969; histamine receptor activity | GO:0007186; G-protein coupled receptor protein signaling pathway | GO:0016021; integral to membrane | UniGene:Zm.34920; Transcribed locus moderately similar to XP_002466091.1 hypothetical protein SORBIDRAFT_01g001030 [So…
Boerner_Z27kG1_09751	GRMZM2G024293_T01	GO:0017111 nucleoside-triphosphatase activity//GO:0000166 nucleotide binding//GO:0004765 shikimate kinase activity//GO:0007264 small GTPase mediated signal transduction//GO:0005524 ATP binding//GO:0005525 GTP binding		UniRef90 blastp 11-8-2010: B6TCI7_MAIZE XPA-binding protein 1 n=2 (Andropogoneae) Exp=7e-169; maizesequence.org: RefSeq_dna:NM_001155807; LOC100282901 (si618011b01) mRNA | RefSeq_peptide:NP_001149279; LOC100282901 | UniGene:Zm.59775; Transcribed locus | UniGene:Zm.67719; LOC100282901 | Uniprot/SPTREMBL:B6TCI7; XPA-binding protein 1 | GO:0017111; nucleoside-triphosphatase activity | GO:0007264; sm…
Boerner_Z27kG1_09751	GRMZM2G025518_T01	GO:0004952 dopamine receptor activity//GO:0007186 G-protein coupled receptor protein signaling pathway//GO:0016021 integral to membrane		UniRef90 blastp 11-8-2010: C5YV21_SORBI Putative uncharacterized protein Sb09g027670 n=1 (Sorghum bicolor) Exp=9e-36; maizesequence.org: GO:0004952; dopamine receptor activity | GO:0007186; G-protein coupled receptor protein signaling pathway | GO:0016021; integral to membrane | UniGene:Zm.65475; Clone 360661 mRNA sequence
Boerner_Z27kG1_09751	GRMZM2G031930_T01	GO:0007186 G-protein coupled receptor protein signaling pathway//GO:0016021 integral to membrane//GO:0004969 histamine receptor activity		UniRef90 blastp 11-8-2010: B6TRZ9_MAIZE FIP1 n=4 (Andropogoneae) Exp=1e-124; maizesequence.org: Uniprot/SPTREMBL:C4J2Q2; Putative uncharacterized protein | Uniprot/SPTREMBL:B6TRZ9; FIP1 | Uniprot/SPTREMBL:B4FF76; Putative uncharacterized protein | UniGene:Zm.23480; Hypothetical protein LOC100193496 | RefSeq_peptide:NP_001150645; FIP1 | RefSeq_peptide:NP_001132082; hypothetical protein LOC10019349…
Boerner_Z27kG1_09751	GRMZM2G046313_T01	GO:0005737 cytoplasm//GO:0004812 aminoacyl-tRNA ligase activity//GO:0016021 integral to membrane//GO:0007214 gamma-aminobutyric acid signaling pathway//GO:0000166 nucleotide binding//GO:0006821 chloride transport//GO:0003676 nucleic acid binding//GO:0006418 tRNA aminoacylation for protein translation//GO:0004890 GABA-A receptor activity//GO:0006412 translation//GO:0005524 ATP binding		UniRef90 blastp 11-8-2010: B6U0C1_MAIZE RNA recognition motif 2 family protein n=1 (Zea mays) Exp=6e-102; maizesequence.org: GO:0006821; chloride transport | GO:0007214; gamma-aminobutyric acid signaling pathway | GO:0016021; integral to membrane | RefSeq_dna:NM_001157947; RNA recognition motif 2 family protein (LOC100285052) mRNA | RefSeq_peptide:NP_001151419; RNA recognition motif 2 family prot…
Boerner_Z27kG1_09751	GRMZM2G060690_T01	GO:0005634 nucleus//GO:0050825 ice binding//GO:0042309 homoiothermy//GO:0050826 response to freezing//GO:0007186 G-protein coupled receptor protein signaling pathway//GO:0016021 integral to membrane//GO:0004962 endothelin receptor activity		UniRef90 blastp 11-8-2010: B6SKE9_MAIZE Cyclin-A2 n=1 (Zea mays) Exp=4e-163; maizesequence.org: GO:0050826; response to freezing | GO:0050825; ice binding | GO:0042309; homoiothermy | GO:0016021; integral to membrane | GO:0007186; G-protein coupled receptor protein signaling pathway | GO:0005634; nucleus | GO:0004962; endothelin receptor activity
Boerner_Z27kG1_09751	GRMZM2G062638_T01	GO:0004176 ATP-dependent peptidase activity//GO:0004252 serine-type endopeptidase activity//GO:0006281 DNA repair//GO:0017111 nucleoside-triphosphatase activity//GO:0000166 nucleotide binding//GO:0006508 proteolysis//GO:0007264 small GTPase mediated signal transduction//GO:0003684 damaged DNA binding//GO:0005524 ATP binding//GO:0005525 GTP binding		UniRef90 blastp 11-8-2010: C4J073_MAIZE Putative uncharacterized protein n=1 (Zea mays) Exp=0; maizesequence.org: GO:0006508; proteolysis | GO:0007264; small GTPase mediated signal transduction | GO:0017111; nucleoside-triphosphatase activity | RefSeq_dna:NM_001177237; hypothetical protein LOC100384790 (LOC100384790) mRNA | RefSeq_peptide:NP_001170708; hypothetical protein LOC100384790 | Uniprot/…
Boerner_Z27kG1_09751	GRMZM2G067743_T01	GO:0004952 dopamine receptor activity//GO:0007186 G-protein coupled receptor protein signaling pathway//GO:0016021 integral to membrane		UniRef90 blastp 11-8-2010: Q8W0U7_SORBI Putative uncharacterized protein Sb10g006690 n=1 (Sorghum bicolor) Exp=7e-58; maizesequence.org: GO:0016021; integral to membrane | GO:0007186; G-protein coupled receptor protein signaling pathway | GO:0004952; dopamine receptor activity
Boerner_Z27kG1_09751	GRMZM2G067964_T01	GO:0016021 integral to membrane//GO:0015051 X-opioid receptor activity//GO:0050825 ice binding//GO:0042309 homoiothermy//GO:0050826 response to freezing//GO:0007186 G-protein coupled receptor protein signaling pathway		UniRef90 blastp 11-8-2010: C7IZ41_ORYSJ Os02g0749450 protein (Fragment) n=2 (Oryza sativa subsp. japonica) Exp=1e-33; maizesequence.org: Uniprot/SPTREMBL:B4FTZ5; Putative uncharacterized protein | UniGene:Zm.151707; TSA: Zea mays contig06308 mRNA sequence | UniGene:Zm.146694; TSA: Zea mays contig29407 mRNA sequence | GO:0050826; response to freezing | GO:0050825; ice binding | GO:0042309; homoiot…
Boerner_Z27kG1_09751	GRMZM2G130010_T01	GO:0007186 G-protein coupled receptor protein signaling pathway//GO:0016021 integral to membrane//GO:0004969 histamine receptor activity		UniRef90 blastp 11-8-2010: C5Z0J2_SORBI Putative uncharacterized protein Sb09g004280 n=2 (Andropogoneae) Exp=3e-44; maizesequence.org: Uniprot/SPTREMBL:B6TGT2; Putative uncharacterized protein | RefSeq_peptide:NP_001143902; hypothetical protein LOC100276705 | RefSeq_dna:NM_001150430; LOC100276705 (pco101520b) mRNA | GO:0016021; integral to membrane | GO:0007186; G-protein coupled receptor protein…
Boerner_Z27kG1_09751	GRMZM2G133262_T01	GO:0000160 two-component signal transduction system (phosphorelay)//GO:0000156 two-component response regulator activity//GO:0008236 serine-type peptidase activity//GO:0016021 integral to membrane//GO:0006355 regulation of transcription, DNA-dependent		UniRef90 blastp 11-8-2010: No significant hits (1e-5); maizesequence.org: UniGene:Zm.90876; TSA: Zea mays cultivar W22 CL602Contig1.betc mRNA sequence | GO:0016021; integral to membrane | GO:0008236; serine-type peptidase activity | GO:0006355; regulation of transcription DNA-dependent | GO:0000160; two-component signal transduction system (phosphorelay) | GO:0000156; two-component response regul…
Boerner_Z27kG1_09751	GRMZM2G149809_T01	GO:0016021 integral to membrane//GO:0050825 ice binding//GO:0031177 phosphopantetheine binding//GO:0042309 homoiothermy//GO:0050826 response to freezing//GO:0004974 leukotriene receptor activity//GO:0007186 G-protein coupled receptor protein signaling pathway		UniRef90 blastp 11-8-2010: B6TX44_MAIZE Putative uncharacterized protein n=1 (Zea mays) Exp=2e-126; maizesequence.org: Uniprot/SPTREMBL:C0HJ89; Putative uncharacterized protein | Uniprot/SPTREMBL:B6TX44; Putative uncharacterized proteinThaumatin-like protein 1 ; | UniGene:Zm.119478; Thaumatin-like protein 1 | RefSeq_peptide:NP_001151120; thaumatin-like protein 1 | RefSeq_dna:NM_001157648; thaumat…
Boerner_Z27kG1_09751	GRMZM2G149847_T01	GO:0006886 intracellular protein transport//GO:0003924 GTPase activity//GO:0006913 nucleocytoplasmic transport//GO:0005622 intracellular//GO:0006355 regulation of transcription, DNA-dependent//GO:0007165 signal transduction//GO:0005515 protein binding//GO:0015031 protein transport//GO:0007264 small GTPase mediated signal transduction//GO:0008134 transcription factor binding//GO:0005524 ATP bindin…		UniRef90 blastp 11-8-2010: Q6ZKZ4_ORYSJ cDNA clone:001-034-F04, full insert sequence n=4 (Poaceae) Exp=5e-88; maizesequence.org: Uniprot/SPTREMBL:B6SPA7; Ras-related protein ARA-3 | GO:0015031; protein transport | GO:0008134; transcription factor binding | GO:0007264; small GTPase mediated signal transduction | GO:0007165; signal transduction | GO:0006913; nucleocytoplasmic transport | GO:0006886…
Boerner_Z27kG1_09751	GRMZM2G153766_T01	GO:0016021 integral to membrane//GO:0004939 beta-adrenergic receptor activity//GO:0007186 G-protein coupled receptor protein signaling pathway		UniRef90 blastp 11-8-2010: C5XJ11_SORBI Putative uncharacterized protein Sb03g033580 n=2 (Sorghum bicolor) Exp=4e-63; maizesequence.org: UniGene:Zm.66852; Surfeit locus protein 5 | UniGene:Zm.140839; Clone 302214 mRNA sequence | RefSeq_peptide:NP_001150903; surfeit locus protein 5 | RefSeq_dna:NM_001157431; surfeit locus protein 5 (LOC100284536) mRNA | GO:0016021; integral to membrane | GO:000718…
Boerner_Z27kG1_09751	GRMZM2G154890_T01	GO:0015031 protein transport//GO:0006886 intracellular protein transport//GO:0005622 intracellular//GO:0007264 small GTPase mediated signal transduction//GO:0005525 GTP binding		UniRef90 blastp 11-8-2010: Q0E1L4_ORYSJ Os02g0327100 protein n=6 (Poaceae) Exp=1e-88; maizesequence.org: RefSeq_peptide:NP_001149177; ADP-ribosylation factor | UniGene:Zm.156287; Transcribed locus strongly similar to NP_001149177.1 ADP-ribosylation factor [Zea mays] | Uniprot/SPTREMBL:B6TBI1; ADP-ribosylation factorPutative uncharacterized protein ; | Uniprot/SPTREMBL:C0HGI7; Putative uncharacter…
Boerner_Z27kG1_09751	GRMZM2G163507_T01	GO:0004964 lutropin-choriogonadotropic hormone receptor activity//GO:0016021 integral to membrane//GO:0007186 G-protein coupled receptor protein signaling pathway		UniRef90 blastp 11-8-2010: C5YTK2_SORBI Putative uncharacterized protein Sb08g006355 (Fragment) n=1 (Sorghum bicolor) Exp=0; maizesequence.org: GO:0016021; integral to membrane | GO:0007186; G-protein coupled receptor protein signaling pathway | GO:0004964; luteinizing hormone receptor activity
Boerner_Z27kG1_09751	GRMZM2G168984_T01	GO:0007186 G-protein coupled receptor protein signaling pathway//GO:0016021 integral to membrane//GO:0004990 oxytocin receptor activity		UniRef90 blastp 11-8-2010: C5XVI0_SORBI Putative uncharacterized protein Sb04g004450 n=1 (Sorghum bicolor) Exp=4e-46; maizesequence.org: UniGene:Zm.59425; Clone 456904 mRNA sequence | GO:0016021; integral to membrane | GO:0007186; G-protein coupled receptor protein signaling pathway | GO:0004990; oxytocin receptor activity
Boerner_Z27kG1_09751	GRMZM2G174274_T01	GO:0007165 signal transduction//GO:0005622 intracellular		UniRef90 blastp 11-8-2010: C5XJB1_SORBI Putative uncharacterized protein Sb03g047080 n=1 (Sorghum bicolor) Exp=7e-109; maizesequence.org: GO:0005622; intracellular | GO:0007165; signal transduction | UniGene:Zm.132306; Clone 438598 mRNA sequence
Boerner_Z27kG1_09751	GRMZM2G358931_T01	GO:0007186 G-protein coupled receptor protein signaling pathway//GO:0016021 integral to membrane//GO:0004969 histamine receptor activity		UniRef90 blastp 11-8-2010: No significant hits (1e-5); maizesequence.org: GO:0004969; histamine receptor activity | GO:0007186; G-protein coupled receptor protein signaling pathway | GO:0016021; integral to membrane
Boerner_Z27kG1_09751	GRMZM2G392101_T01	GO:0000160 two-component signal transduction system (phosphorelay)//GO:0000156 two-component response regulator activity//GO:0006355 regulation of transcription, DNA-dependent		UniRef90 blastp 11-8-2010: Q9S7U8_MAIZE Response regulator 2 n=1 (Zea mays) Exp=4e-67; maizesequence.org: Uniprot/SPTREMBL:Q9S7U8; Response regulator 2ZmRR2 protein ; | UniGene:Zm.222; Cytokinin response regulator2 | RefSeq_peptide:NP_001104849; cytokinin response regulator2 | RefSeq_dna:NM_001111379; cytokinin response regulator2 (crr2) mRNA | GO:0006355; regulation of transcription DNA-dependen…
Boerner_Z27kG1_09751	GRMZM2G480687_T01	GO:0016021 integral to membrane//GO:0050825 ice binding//GO:0042309 homoiothermy//GO:0050826 response to freezing//GO:0004974 leukotriene receptor activity//GO:0007186 G-protein coupled receptor protein signaling pathway		UniRef90 blastp 11-8-2010: B6SQJ8_MAIZE Putative uncharacterized protein n=1 (Zea mays) Exp=1e-71; maizesequence.org: RefSeq_dna:NM_001149387; hypothetical protein LOC100275253 (LOC100275253) mRNA | RefSeq_peptide:NP_001142859; hypothetical protein LOC100275253 | UniGene:Zm.156427; Hypothetical protein LOC100304437 | UniGene:Zm.19281; Hypothetical protein LOC100275253 | Uniprot/SPTREMBL:B6SQJ8; P…
Boerner_Z27kG1_13480	GRMZM2G015642_T01	GO:0006886 intracellular protein transport//GO:0003924 GTPase activity//GO:0005622 intracellular//GO:0004765 shikimate kinase activity//GO:0007264 small GTPase mediated signal transduction//GO:0005524 ATP binding//GO:0005525 GTP binding		UniRef90 blastp 11-8-2010: B6TLL9_MAIZE Signal recognition particle receptor beta subunit n=5 (Andropogoneae) Exp=4e-122; maizesequence.org: GO:0006886; intracellular protein transport | RefSeq_dna:NM_001138250; LOC100193087 (pco129304b) mRNA | RefSeq_peptide:NP_001131722; hypothetical protein LOC100193087 | UniGene:Zm.129351; Clone 396009 mRNA sequence | UniGene:Zm.94131; LOC100193087 | Uniprot/…
Boerner_Z27kG1_13480	GRMZM2G016439_T01	GO:0000160 two-component signal transduction system (phosphorelay)//GO:0004871 signal transducer activity		UniRef90 blastp 11-8-2010: Q9ST01_MAIZE Histidine-containing phosphotransfer protein 5 n=1 (Zea mays) Exp=2e-68; maizesequence.org: Uniprot/SPTREMBL:Q9ST01; Histidine-containing phosphotransfer proteinHistidine-containing phosphotransfer protein 5Putative uncharacterized protein ;; | UniGene:Zm.203; Histidine-containing phosphotransfer protein | RefSeq_peptide:NP_001105592; histidine-containing p…
Boerner_Z27kG1_13480	GRMZM2G041694_T01	GO:0004222 metalloendopeptidase activity//GO:0009239 enterobactin biosynthetic process//GO:0016021 integral to membrane//GO:0008667 2,3-dihydro-2,3-dihydroxybenzoate dehydrogenase activity//GO:0004022 alcohol dehydrogenase (NAD) activity//GO:0008152 metabolic process//GO:0004965 GABA-B receptor activity//GO:0006508 proteolysis//GO:0007186 G-protein coupled receptor protein signaling pathway//GO:0…		UniRef90 blastp 11-8-2010: B6TBX0_MAIZE Dehydrogenase/reductase SDR family member 2 n=2 (Zea mays) Exp=6e-127; maizesequence.org: GO:0016491; oxidoreductase activity | GO:0055114; oxidation reduction | RefSeq_peptide:NP_001141743; hypothetical protein LOC100273876 | Uniprot/SPTREMBL:B4FE08; Putative uncharacterized protein | Uniprot/SPTREMBL:B4FXX5; Putative uncharacterized protein | Uniprot/SPTR…
Boerner_Z27kG1_13480	GRMZM2G157596_T01	GO:0015031 protein transport//GO:0006886 intracellular protein transport//GO:0005622 intracellular//GO:0007264 small GTPase mediated signal transduction//GO:0005525 GTP binding		UniRef90 blastp 11-8-2010: D1J205_VITVI Whole genome shotgun sequence of line PN40024, scaffold_60.assembly12x (Fragment) n=1 (Vitis vinifera) Exp=5e-100; maizesequence.org: Uniprot/SPTREMBL:C0PP73; Putative uncharacterized protein | RefSeq_peptide:NP_001170436; hypothetical protein LOC100384428 | GO:0015031; protein transport | GO:0007264; small GTPase mediated signal transduction | GO:0006886; …
Boerner_Z27kG1_13480	GRMZM2G158887_T01	GO:0006886 intracellular protein transport//GO:0003924 GTPase activity//GO:0006913 nucleocytoplasmic transport//GO:0005622 intracellular//GO:0006355 regulation of transcription, DNA-dependent//GO:0007165 signal transduction//GO:0005515 protein binding//GO:0015031 protein transport//GO:0007264 small GTPase mediated signal transduction//GO:0008134 transcription factor binding//GO:0005524 ATP bindin…		UniRef90 blastp 11-8-2010: RAB7_CENCI Ras-related protein Rab7 n=9 (Poaceae) Exp=4e-117; maizesequence.org: GO:0007165; signal transduction | GO:0007264; small GTPase mediated signal transduction | GO:0008134; transcription factor binding | GO:0015031; protein transport | RefSeq_dna:NM_001175787; hypothetical protein LOC100383121 (LOC100383121) mRNA | RefSeq_peptide:NP_001169258; hypothetical pro…
Boerner_Z27kG1_13480	GRMZM2G388148_T01	GO:0016021 integral to membrane//GO:0007186 G-protein coupled receptor protein signaling pathway		UniRef90 blastp 11-8-2010: C0HEZ6_MAIZE Putative uncharacterized protein n=1 (Zea mays) Exp=0; maizesequence.org: Uniprot/SPTREMBL:C0HEZ6; Putative uncharacterized protein | UniGene:Zm.25511; Hypothetical protein LOC100304343 | RefSeq_peptide:NP_001159253; hypothetical protein LOC100304343 | RefSeq_dna:NM_001165781; hypothetical protein LOC100304343 (LOC100304343) mRNA | GO:0016021; integral to m…
Boerner_Z27kG1_13480	GRMZM2G451604_T01	GO:0000160 two-component signal transduction system (phosphorelay)//GO:0004871 signal transducer activity		UniRef90 blastp 11-8-2010: B6TQG5_MAIZE Histidine-containing phosphotransfer protein 5 n=2 (Zea mays) Exp=1e-62; maizesequence.org: GO:0004871; signal transducer activity | GO:0000160; two-component signal transduction system (phosphorelay)
Boerner_Z27kG1_13480	GRMZM5G811797_T01	GO:0015031 protein transport//GO:0005622 intracellular//GO:0007264 small GTPase mediated signal transduction//GO:0005525 GTP binding		UniRef90 blastp 11-8-2010: No significant hits (1e-5); maizesequence.org: Uniprot/SPTREMBL:B4FPM6; Putative uncharacterized protein | GO:0015031; protein transport | GO:0007264; small GTPase mediated signal transduction | GO:0005622; intracellular | GO:0005525; GTP binding
Boerner_Z27kG1_13480	GRMZM5G827286_T01	GO:0023034 intracellular signaling pathway//GO:0007205 activation of protein kinase C activity by G-protein coupled receptor protein signaling pathway//GO:0004143 diacylglycerol kinase activity		UniRef90 blastp 11-8-2010: No significant hits (1e-5); maizesequence.org: Uniprot/SPTREMBL:C0PCE8; Putative uncharacterized protein | UniGene:Zm.25880; Hypothetical protein LOC100383024 | RefSeq_peptide:NP_001169174; hypothetical protein LOC100383024 | RefSeq_dna:NM_001175703; hypothetical protein LOC100383024 (LOC100383024) mRNA | GO:0023034; intracellular signaling pathway | GO:0007205; activat…
Boerner_Z27kG1_13480	GRMZM5G836471_T01	GO:0008134 transcription factor binding//GO:0005622 intracellular//GO:0006355 regulation of transcription, DNA-dependent//GO:0015031 protein transport//GO:0007264 small GTPase mediated signal transduction//GO:0005524 ATP binding//GO:0005525 GTP binding		UniRef90 blastp 11-8-2010: No significant hits (1e-5); maizesequence.org: Uniprot/SPTREMBL:C4JBJ7; Putative uncharacterized protein | UniGene:Zm.155956; Full-length cDNA clone ZM_BFc0056H18 | GO:0015031; protein transport | GO:0008134; transcription factor binding | GO:0007264; small GTPase mediated signal transduction | GO:0006355; regulation of transcription DNA-dependent | GO:0005622; intracel…
Boerner_Z27kG1_13892	GRMZM2G000118_T01	GO:0007205 activation of protein kinase C activity by G-protein coupled receptor protein signaling pathway//GO:0004143 diacylglycerol kinase activity		UniRef90 blastp 11-8-2010: A8QM11_MAIZE Diacylglycerol kinase 2 n=2 (Andropogoneae) Exp=3e-84; maizesequence.org: GO:0004143; diacylglycerol kinase activity | GO:0007205; activation of protein kinase C activity by G-protein coupled receptor protein signaling pathway
Boerner_Z27kG1_13892	GRMZM2G004140_T01	GO:0007186 G-protein coupled receptor protein signaling pathway//GO:0016021 integral to membrane//GO:0004969 histamine receptor activity		UniRef90 blastp 11-8-2010: C0HH37_MAIZE Putative uncharacterized protein n=1 (Zea mays) Exp=6e-169; maizesequence.org: Uniprot/SPTREMBL:B4FXZ4; Putative uncharacterized protein | UniGene:Zm.137298; Transcribed locus strongly similar to NP_001140338.1 hypothetical protein LOC100272386 [Zea mays] | RefSeq_peptide:NP_001141751; hypothetical protein LOC100273886 | GO:0016021; integral to membrane | G…
Boerner_Z27kG1_13892	GRMZM2G013465_T01	GO:0008601 protein phosphatase type 2A regulator activity//GO:0000159 protein phosphatase type 2A complex//GO:0007165 signal transduction		UniRef90 blastp 11-8-2010: B7ZYW1_MAIZE Putative uncharacterized protein n=1 (Zea mays) Exp=0; maizesequence.org: Uniprot/SPTREMBL:B7ZYW1; Putative uncharacterized protein | UniGene:Zm.103243; Transcribed locus moderately similar to NP_001148974.1 transposon protein [Zea mays] | UniGene:Zm.103127; Hypothetical protein LOC100279581 | RefSeq_peptide:NP_001146050; hypothetical protein LOC100279581 |…
Boerner_Z27kG1_13892	GRMZM2G019621_T01	GO:0016021 integral to membrane//GO:0050826 response to freezing//GO:0017111 nucleoside-triphosphatase activity//GO:0000166 nucleotide binding//GO:0006952 defense response//GO:0050825 ice binding//GO:0042309 homoiothermy//GO:0004940 beta1-adrenergic receptor activity//GO:0007186 G-protein coupled receptor protein signaling pathway//GO:0005524 ATP binding		UniRef90 blastp 11-8-2010: B6U6B8_MAIZE Thyroid receptor-interacting protein 13 n=3 (Andropogoneae) Exp=0; maizesequence.org: GO:0042309; homoiothermy | GO:0050825; ice binding | GO:0050826; response to freezing | RefSeq_dna:NM_001138547; hypothetical protein LOC100193425 (LOC100193425) mRNA | RefSeq_peptide:NP_001132019; hypothetical protein LOC100193425 | Uniprot/SPTREMBL:B4FEZ8; Putative uncha…
Boerner_Z27kG1_13892	GRMZM2G021642_T01	GO:0007186 G-protein coupled receptor protein signaling pathway//GO:0016021 integral to membrane//GO:0004969 histamine receptor activity		UniRef90 blastp 11-8-2010: C5WS28_SORBI Putative uncharacterized protein Sb01g001030 n=1 (Sorghum bicolor) Exp=1e-44; maizesequence.org: GO:0004969; histamine receptor activity | GO:0007186; G-protein coupled receptor protein signaling pathway | GO:0016021; integral to membrane | UniGene:Zm.34920; Transcribed locus moderately similar to XP_002466091.1 hypothetical protein SORBIDRAFT_01g001030 [So…
Boerner_Z27kG1_13892	GRMZM2G031930_T01	GO:0007186 G-protein coupled receptor protein signaling pathway//GO:0016021 integral to membrane//GO:0004969 histamine receptor activity		UniRef90 blastp 11-8-2010: B6TRZ9_MAIZE FIP1 n=4 (Andropogoneae) Exp=1e-124; maizesequence.org: Uniprot/SPTREMBL:C4J2Q2; Putative uncharacterized protein | Uniprot/SPTREMBL:B6TRZ9; FIP1 | Uniprot/SPTREMBL:B4FF76; Putative uncharacterized protein | UniGene:Zm.23480; Hypothetical protein LOC100193496 | RefSeq_peptide:NP_001150645; FIP1 | RefSeq_peptide:NP_001132082; hypothetical protein LOC10019349…
Boerner_Z27kG1_13892	GRMZM2G054397_T01	GO:0015031 protein transport//GO:0005622 intracellular//GO:0007264 small GTPase mediated signal transduction//GO:0005525 GTP binding		UniRef90 blastp 11-8-2010: No significant hits (1e-5); maizesequence.org: GO:0005525; GTP binding | GO:0005622; intracellular | GO:0007264; small GTPase mediated signal transduction | GO:0015031; protein transport | Uniprot/SPTREMBL:B4FIC3; Putative uncharacterized protein
Boerner_Z27kG1_13892	GRMZM2G067743_T01	GO:0004952 dopamine receptor activity//GO:0007186 G-protein coupled receptor protein signaling pathway//GO:0016021 integral to membrane		UniRef90 blastp 11-8-2010: Q8W0U7_SORBI Putative uncharacterized protein Sb10g006690 n=1 (Sorghum bicolor) Exp=7e-58; maizesequence.org: GO:0016021; integral to membrane | GO:0007186; G-protein coupled receptor protein signaling pathway | GO:0004952; dopamine receptor activity
Boerner_Z27kG1_13892	GRMZM2G100505_T01	GO:0006886 intracellular protein transport//GO:0003924 GTPase activity//GO:0006913 nucleocytoplasmic transport//GO:0005622 intracellular//GO:0007165 signal transduction//GO:0005515 protein binding//GO:0015031 protein transport//GO:0007264 small GTPase mediated signal transduction//GO:0005525 GTP binding		UniRef90 blastp 11-8-2010: Q9XF07_MAIZE Rop3 small GTP binding protein n=3 (Andropogoneae) Exp=1e-118; maizesequence.org: GO:0015031; protein transport | MaizeGDB_GenBank:AF126054; product:Rop3 small GTP binding protein | MaizeGDB_GenBank:AY110620; | RefSeq_dna:NM_001111460; Rop3 small GTP binding protein (rop3) mRNA | RefSeq_peptide:NP_001104930; Rop3 small GTP binding protein | Uniprot/SPTREMBL…
Boerner_Z27kG1_13892	GRMZM2G133262_T01	GO:0000160 two-component signal transduction system (phosphorelay)//GO:0000156 two-component response regulator activity//GO:0008236 serine-type peptidase activity//GO:0016021 integral to membrane//GO:0006355 regulation of transcription, DNA-dependent		UniRef90 blastp 11-8-2010: No significant hits (1e-5); maizesequence.org: UniGene:Zm.90876; TSA: Zea mays cultivar W22 CL602Contig1.betc mRNA sequence | GO:0016021; integral to membrane | GO:0008236; serine-type peptidase activity | GO:0006355; regulation of transcription DNA-dependent | GO:0000160; two-component signal transduction system (phosphorelay) | GO:0000156; two-component response regul…
Boerner_Z27kG1_13892	GRMZM2G139796_T01	GO:0015031 protein transport//GO:0005622 intracellular//GO:0007264 small GTPase mediated signal transduction//GO:0005525 GTP binding		UniRef90 blastp 11-8-2010: No significant hits (1e-5); maizesequence.org: GO:0015031; protein transport | GO:0007264; small GTPase mediated signal transduction | GO:0005622; intracellular | GO:0005525; GTP binding
Boerner_Z27kG1_13892	GRMZM2G148056_T01	GO:0000160 two-component signal transduction system (phosphorelay)//GO:0000156 two-component response regulator activity//GO:0006355 regulation of transcription, DNA-dependent		UniRef90 blastp 11-8-2010: B6THK5_MAIZE Two-component response regulator ARR3 n=1 (Zea mays) Exp=2e-71; maizesequence.org: Uniprot/SPTREMBL:B6THK5; Two-component response regulator ARR3 | RefSeq_peptide:NP_001149732; two-component response regulator ARR3 | RefSeq_dna:NM_001156260; two-component response regulator ARR3 (LOC100283359) mRNA | GO:0006355; regulation of transcription DNA-dependent | G…
Boerner_Z27kG1_13892	GRMZM2G154890_T01	GO:0015031 protein transport//GO:0006886 intracellular protein transport//GO:0005622 intracellular//GO:0007264 small GTPase mediated signal transduction//GO:0005525 GTP binding		UniRef90 blastp 11-8-2010: Q0E1L4_ORYSJ Os02g0327100 protein n=6 (Poaceae) Exp=1e-88; maizesequence.org: RefSeq_peptide:NP_001149177; ADP-ribosylation factor | UniGene:Zm.156287; Transcribed locus strongly similar to NP_001149177.1 ADP-ribosylation factor [Zea mays] | Uniprot/SPTREMBL:B6TBI1; ADP-ribosylation factorPutative uncharacterized protein ; | Uniprot/SPTREMBL:C0HGI7; Putative uncharacter…
Boerner_Z27kG1_13892	GRMZM2G168984_T01	GO:0007186 G-protein coupled receptor protein signaling pathway//GO:0016021 integral to membrane//GO:0004990 oxytocin receptor activity		UniRef90 blastp 11-8-2010: C5XVI0_SORBI Putative uncharacterized protein Sb04g004450 n=1 (Sorghum bicolor) Exp=4e-46; maizesequence.org: UniGene:Zm.59425; Clone 456904 mRNA sequence | GO:0016021; integral to membrane | GO:0007186; G-protein coupled receptor protein signaling pathway | GO:0004990; oxytocin receptor activity
Boerner_Z27kG1_13892	GRMZM2G480687_T01	GO:0016021 integral to membrane//GO:0050825 ice binding//GO:0042309 homoiothermy//GO:0050826 response to freezing//GO:0004974 leukotriene receptor activity//GO:0007186 G-protein coupled receptor protein signaling pathway		UniRef90 blastp 11-8-2010: B6SQJ8_MAIZE Putative uncharacterized protein n=1 (Zea mays) Exp=1e-71; maizesequence.org: RefSeq_dna:NM_001149387; hypothetical protein LOC100275253 (LOC100275253) mRNA | RefSeq_peptide:NP_001142859; hypothetical protein LOC100275253 | UniGene:Zm.156427; Hypothetical protein LOC100304437 | UniGene:Zm.19281; Hypothetical protein LOC100275253 | Uniprot/SPTREMBL:B6SQJ8; P…
Boerner_Z27kG1_14953	GRMZM2G148056_T01	GO:0000160 two-component signal transduction system (phosphorelay)//GO:0000156 two-component response regulator activity//GO:0006355 regulation of transcription, DNA-dependent		UniRef90 blastp 11-8-2010: B6THK5_MAIZE Two-component response regulator ARR3 n=1 (Zea mays) Exp=2e-71; maizesequence.org: Uniprot/SPTREMBL:B6THK5; Two-component response regulator ARR3 | RefSeq_peptide:NP_001149732; two-component response regulator ARR3 | RefSeq_dna:NM_001156260; two-component response regulator ARR3 (LOC100283359) mRNA | GO:0006355; regulation of transcription DNA-dependent | G…
Boerner_Z27kG1_15115	GRMZM2G019236_T01	GO:0006888 ER to Golgi vesicle-mediated transport//GO:0006886 intracellular protein transport//GO:0016020 membrane//GO:0004981 muscarinic acetylcholine receptor activity//GO:0008270 zinc ion binding//GO:0005515 protein binding//GO:0007186 G-protein coupled receptor protein signaling pathway//GO:0030127 COPII vesicle coat		UniRef90 blastp 11-8-2010: C5Y2B8_SORBI Putative uncharacterized protein Sb05g016000 n=2 (Andropogoneae) Exp=0; maizesequence.org: Uniprot/SPTREMBL:C0P861; Putative uncharacterized protein | UniGene:Zm.19953; Hypothetical protein LOC100382471 | RefSeq_peptide:NP_001168682; hypothetical protein LOC100382471 | RefSeq_dna:NM_001175211; hypothetical protein LOC100382471 (LOC100382471) mRNA | GO:00301…
Boerner_Z27kG1_15115	GRMZM2G099317_T01	GO:0016021 integral to membrane//GO:0007186 G-protein coupled receptor protein signaling pathway//GO:0001619 lysosphingolipid and lysophosphatidic acid receptor activity//GO:0003676 nucleic acid binding//GO:0008270 zinc ion binding		UniRef90 blastp 11-8-2010: B6SRP6_MAIZE Putative uncharacterized protein n=1 (Zea mays) Exp=3e-52; maizesequence.org: Uniprot/SPTREMBL:B4FRX1; Putative uncharacterized protein | RefSeq_peptide:NP_001140880; hypothetical protein LOC100272956 | GO:0016021; integral to membrane | GO:0008270; zinc ion binding | GO:0007186; G-protein coupled receptor protein signaling pathway | GO:0003676; nucleic aci…
Boerner_Z27kG1_15115	GRMZM2G176407_T01	GO:0004871 signal transducer activity//GO:0003700 transcription factor activity//GO:0016020 membrane//GO:0006355 regulation of transcription, DNA-dependent//GO:0007165 signal transduction//GO:0005515 protein binding//GO:0016192 vesicle-mediated transport		UniRef90 blastp 11-8-2010: B6U8F4_MAIZE Putative uncharacterized protein n=2 (Zea mays) Exp=0; maizesequence.org: RefSeq_dna:NM_001151704; hypothetical protein LOC100278416 (LOC100278416) mRNA | RefSeq_peptide:NP_001145176; hypothetical protein LOC100278416 | UniGene:Zm.84752; Hypothetical protein LOC100278416 | Uniprot/SPTREMBL:B6TGJ5; Putative uncharacterized protein | Uniprot/SPTREMBL:B6U8F4; …
Boerner_Z27kG1_15115	GRMZM5G848602_T01	GO:0000166 nucleotide binding//GO:0003924 GTPase activity//GO:0017111 nucleoside-triphosphatase activity//GO:0005622 intracellular//GO:0006952 defense response//GO:0007264 small GTPase mediated signal transduction//GO:0005525 GTP binding		UniRef90 blastp 11-8-2010: No significant hits (1e-5); maizesequence.org: GO:0017111; nucleoside-triphosphatase activity | GO:0007264; small GTPase mediated signal transduction | GO:0006952; defense response | GO:0005622; intracellular | GO:0005525; GTP binding | GO:0003924; GTPase activity | GO:0000166; nucleotide binding
Boerner_Z27kG1_15675	GRMZM2G108991_T01	GO:0000159 protein phosphatase type 2A complex//GO:0050825 ice binding//GO:0007165 signal transduction//GO:0042309 homoiothermy//GO:0050826 response to freezing//GO:0008601 protein phosphatase type 2A regulator activity		UniRef90 blastp 11-8-2010: C5X6Y2_SORBI Putative uncharacterized protein Sb02g031510 n=1 (Sorghum bicolor) Exp=2e-165; maizesequence.org: UniGene:Zm.137271; Transcribed locus strongly similar to XP_002462760.1 hypothetical protein SORBIDRAFT_02g031510 [Sorghum bicolor] | UniGene:Zm.137289; Transcribed locus moderately similar to XP_002462760.1 hypothetical protein SORBIDRAFT_02g031510 [Sorghum bi…
Boerner_Z27kG1_15675	GRMZM2G125424_T01	GO:0006813 potassium ion transport//GO:0016021 integral to membrane//GO:0007186 G-protein coupled receptor protein signaling pathway//GO:0001619 lysosphingolipid and lysophosphatidic acid receptor activity//GO:0005249 voltage-gated potassium channel activity		UniRef90 blastp 11-8-2010: Q0JCP1_ORYSJ Os04g0459000 protein n=6 (Poaceae) Exp=0; maizesequence.org: UniGene:Zm.59342; Transcribed locus | GO:0016021; integral to membrane | GO:0007186; G-protein coupled receptor protein signaling pathway | GO:0006813; potassium ion transport | GO:0005249; voltage-gated potassium channel activity | GO:0001619; lysosphingolipid and lysophosphatidic acid receptor a…
Boerner_Z27kG1_15675	GRMZM2G158140_T01	GO:0000160 two-component signal transduction system (phosphorelay)//GO:0000156 two-component response regulator activity//GO:0006355 regulation of transcription, DNA-dependent		UniRef90 blastp 11-8-2010: No significant hits (1e-5); maizesequence.org: Uniprot/SPTREMBL:C0PMH1; Putative uncharacterized protein | Uniprot/SPTREMBL:C0HEU1; Putative uncharacterized protein | Uniprot/SPTREMBL:B6UDQ6; RR1-Corn type-A response regulator | Uniprot/SPTREMBL:B6U6S3; RR1-Corn type-A response regulator | GO:0006355; regulation of transcription DNA-dependent | GO:0000160; two-component…
Boerner_Z27kG1_15675	GRMZM2G355667_T01	GO:0005201 extracellular matrix structural constituent//GO:0004937 alpha1-adrenergic receptor activity//GO:0016021 integral to membrane//GO:0016020 membrane//GO:0051260 protein homooligomerization//GO:0007186 G-protein coupled receptor protein signaling pathway//GO:0005578 proteinaceous extracellular matrix		UniRef90 blastp 11-8-2010: C5XEX5_SORBI Putative uncharacterized protein Sb03g008420 n=1 (Sorghum bicolor) Exp=2e-10; maizesequence.org: GO:0051260; protein homooligomerization | GO:0016021; integral to membrane | GO:0016020; membrane | GO:0007186; G-protein coupled receptor protein signaling pathway | GO:0005578; proteinaceous extracellular matrix | GO:0005201; extracellular matrix structural co…
Boerner_Z27kG1_15755	AC209877.3_FGT002	GO:0016021 integral to membrane//GO:0007186 G-protein coupled receptor protein signaling pathway//GO:0001619 lysosphingolipid and lysophosphatidic acid receptor activity		UniRef90 blastp 11-8-2010: C5Z5Q6_SORBI Putative uncharacterized protein Sb10g023800 n=1 (Sorghum bicolor) Exp=5e-165; maizesequence.org: UniGene:Zm.37677; Transcribed locus moderately similar to XP_002438660.1 hypothetical protein SORBIDRAFT_10g023800 [Sorghum bicolor] | GO:0016021; integral to membrane | GO:0007186; G-protein coupled receptor protein signaling pathway | GO:0001619; lysosphingol…
Boerner_Z27kG1_15755	GRMZM2G029833_T01	GO:0004952 dopamine receptor activity//GO:0007186 G-protein coupled receptor protein signaling pathway//GO:0016021 integral to membrane		UniRef90 blastp 11-8-2010: No significant hits (1e-5); maizesequence.org: GO:0004952; dopamine receptor activity | GO:0007186; G-protein coupled receptor protein signaling pathway | GO:0016021; integral to membrane
Boerner_Z27kG1_15755	GRMZM2G043056_T01	GO:0032312 regulation of ARF GTPase activity//GO:0008060 ARF GTPase activator activity//GO:0008270 zinc ion binding		UniRef90 blastp 11-8-2010: B6U114_MAIZE GTP-ase activating protein for Arf containing protein n=2 (Zea mays) Exp=0; maizesequence.org: Uniprot/SPTREMBL:B8A180; Putative uncharacterized protein | Uniprot/SPTREMBL:B6U114; GTP-ase activating protein for Arf containing protein | UniGene:Zm.7035; Hypothetical protein LOC100280000 | RefSeq_peptide:NP_001146420; hypothetical protein LOC100280000 | RefSe…
Boerner_Z27kG1_15755	GRMZM2G102946_T01	GO:0006886 intracellular protein transport//GO:0003924 GTPase activity//GO:0006913 nucleocytoplasmic transport//GO:0005622 intracellular//GO:0007165 signal transduction//GO:0005515 protein binding//GO:0015031 protein transport//GO:0007264 small GTPase mediated signal transduction//GO:0005525 GTP binding		UniRef90 blastp 11-8-2010: RAC4_ORYSJ Rac-like GTP-binding protein 4 n=6 (Poaceae) Exp=3e-109; maizesequence.org: GO:0007264; small GTPase mediated signal transduction | GO:0015031; protein transport | RefSeq_peptide:NP_001105737; Rho-related protein from plants 5 | RefSeq_peptide:NP_001167695; rac-like GTP-binding protein 4 | Uniprot/SPTREMBL:B6TYX5; Rac-like GTP-binding protein 4 | Uniprot/SPTR…
Boerner_Z27kG1_15755	GRMZM2G126079_T01	GO:0032312 regulation of ARF GTPase activity//GO:0008060 ARF GTPase activator activity//GO:0008270 zinc ion binding		UniRef90 blastp 11-8-2010: B4FY47_MAIZE Putative uncharacterized protein n=1 (Zea mays) Exp=0; maizesequence.org: EntrezGene:100273921; hypothetical protein LOC100273921 | GO:0008060; ARF GTPase activator activity | GO:0008270; zinc ion binding | GO:0032312; regulation of ARF GTPase activity | RefSeq_dna:NM_001148313; hypothetical protein LOC100273921 (LOC100273921) mRNA | RefSeq_peptide:NP_00114…
Boerner_Z27kG1_15755	GRMZM2G127739_T01	GO:0019001 guanyl nucleotide binding//GO:0007186 G-protein coupled receptor protein signaling pathway//GO:0007165 signal transduction//GO:0004871 signal transducer activity		UniRef90 blastp 11-8-2010: C5YQY0_SORBI Putative uncharacterized protein Sb08g019970 n=1 (Sorghum bicolor) Exp=4e-140; maizesequence.org: GO:0019001; guanyl nucleotide binding | GO:0007186; G-protein coupled receptor protein signaling pathway | GO:0007165; signal transduction | GO:0004871; signal transducer activity
Boerner_Z27kG1_15755	GRMZM2G136069_T01	GO:0007165 signal transduction//GO:0005622 intracellular		UniRef90 blastp 11-8-2010: No significant hits (1e-5); maizesequence.org: GO:0007165; signal transduction | GO:0005622; intracellular
Boerner_Z27kG1_15755	GRMZM2G330229_T01	GO:0016021 integral to membrane//GO:0007186 G-protein coupled receptor protein signaling pathway		UniRef90 blastp 11-8-2010: No significant hits (1e-5); maizesequence.org: GO:0007186; G-protein coupled receptor protein signaling pathway | GO:0016021; integral to membrane | UniGene:Zm.37409; Full-length cDNA clone ZM_BFb0299H11 | Uniprot/SPTREMBL:C4JAQ6; Putative uncharacterized protein
Boerner_Z27kG1_15755	GRMZM2G357660_T01	GO:0023034 intracellular signaling pathway//GO:0008270 zinc ion binding//GO:0005515 protein binding		UniRef90 blastp 11-8-2010: C5Y8P5_SORBI Putative uncharacterized protein Sb06g017030 n=1 (Sorghum bicolor) Exp=0; maizesequence.org: Uniprot/SPTREMBL:C0HE87; Putative uncharacterized protein | UniGene:Zm.80732; Hypothetical protein LOC100304269 | RefSeq_peptide:NP_001159184; hypothetical protein LOC100304269 | RefSeq_dna:NM_001165712; hypothetical protein LOC100304269 (LOC100304269) mRNA | GO:002…
Boerner_Z27kG1_15755	GRMZM2G367834_T01	GO:0000160 two-component signal transduction system (phosphorelay)//GO:0000156 two-component response regulator activity//GO:0006355 regulation of transcription, DNA-dependent		UniRef90 blastp 11-8-2010: No significant hits (1e-5); maizesequence.org: GO:0000156; two-component response regulator activity | GO:0000160; two-component signal transduction system (phosphorelay) | GO:0006355; regulation of transcription DNA-dependent
Boerner_Z27kG1_15755	GRMZM2G409224_T01	GO:0023034 intracellular signaling pathway//GO:0008270 zinc ion binding//GO:0005515 protein binding		UniRef90 blastp 11-8-2010: No significant hits (1e-5); maizesequence.org: Uniprot/SPTREMBL:B4FXN0; Putative uncharacterized protein | UniGene:Zm.80274; Transcribed locus strongly similar to NP_001141695.1 hypothetical protein LOC100273824 [Zea mays] | UniGene:Zm.3274; LOC100273824 | UniGene:Zm.138682; TSA: Zea mays contig28383 mRNA sequence | RefSeq_peptide:NP_001141695; hypothetical protein LOC1…
Boerner_Z27kG1_15755	GRMZM2G471529_T01	GO:0000155 two-component sensor activity//GO:0000156 two-component response regulator activity//GO:0016020 membrane//GO:0016310 phosphorylation//GO:0006355 regulation of transcription, DNA-dependent//GO:0006821 chloride transport//GO:0007165 signal transduction//GO:0000160 two-component signal transduction system (phosphorelay)//GO:0005247 voltage-gated chloride channel activity//GO:0016772 trans…		UniRef90 blastp 11-8-2010: Q76H00_MAIZE Histidine kinase 2 n=1 (Zea mays) Exp=0; maizesequence.org: GO:0016020; membrane | GO:0016310; phosphorylation | GO:0016772; transferase activity transferring phosphorus-containing groups | GO:0055085; transmembrane transport | RefSeq_peptide:NP_001104866; histidine kinase 2 | Uniprot/SPTREMBL:B4FYJ2; Putative uncharacterized protein | Uniprot/SPTREMBL:Q76H…
Boerner_Z27kG1_16154	GRMZM2G003157_T01	GO:0005622 intracellular//GO:0003924 GTPase activity//GO:0007264 small GTPase mediated signal transduction//GO:0005525 GTP binding		UniRef90 blastp 11-8-2010: B9F2U5_ORYSJ Putative uncharacterized protein n=4 (Poaceae) Exp=0; maizesequence.org: GO:0007264; small GTPase mediated signal transduction | GO:0005622; intracellular | GO:0005525; GTP binding | GO:0003924; GTPase activity
Boerner_Z27kG1_16154	GRMZM2G007038_T01	GO:0003743 translation initiation factor activity//GO:0003924 GTPase activity//GO:0005622 intracellular//GO:0007264 small GTPase mediated signal transduction//GO:0006413 translational initiation//GO:0005525 GTP binding		UniRef90 blastp 11-8-2010: C5YZP3_SORBI Translation initiation factor IF-2 n=1 (Sorghum bicolor) Exp=0; maizesequence.org: UniGene:Zm.94327; Hypothetical protein LOC100384303 | UniGene:Zm.141814; TSA: Zea mays contig45297 mRNA sequence | GO:0007264; small GTPase mediated signal transduction | GO:0006413; translational initiation | GO:0005622; intracellular | GO:0005525; GTP binding | GO:0003924; …
Boerner_Z27kG1_16154	GRMZM2G013612_T01	GO:0000160 two-component signal transduction system (phosphorelay)//GO:0000156 two-component response regulator activity//GO:0006355 regulation of transcription, DNA-dependent		UniRef90 blastp 11-8-2010: C5YDN8_SORBI Putative uncharacterized protein Sb06g004760 n=1 (Sorghum bicolor) Exp=6e-100; maizesequence.org: UniGene:Zm.132482; Clone 1685039 mRNA sequence | GO:0006355; regulation of transcription DNA-dependent | GO:0000160; two-component signal transduction system (phosphorelay) | GO:0000156; two-component response regulator activity
Boerner_Z27kG1_16154	GRMZM2G022625_T01	GO:0005622 intracellular//GO:0007264 small GTPase mediated signal transduction//GO:0005525 GTP binding		UniRef90 blastp 11-8-2010: B4FMS4_MAIZE Putative uncharacterized protein n=1 (Zea mays) Exp=3e-173; maizesequence.org: Uniprot/SPTREMBL:B4FMS4; Putative uncharacterized protein | RefSeq_peptide:NP_001140242; hypothetical protein LOC100272283 | RefSeq_dna:NM_001146770; LOC100272283 (TIDP3004) mRNA | GO:0007264; small GTPase mediated signal transduction | GO:0005622; intracellular | GO:0005525; GTP…
Boerner_Z27kG1_16154	GRMZM2G027021_T01	GO:0015031 protein transport//GO:0005622 intracellular//GO:0007264 small GTPase mediated signal transduction//GO:0005525 GTP binding		UniRef90 blastp 11-8-2010: B6SXP6_MAIZE GTP-binding protein hflX n=1 (Zea mays) Exp=0; maizesequence.org: Uniprot/SPTREMBL:C0HIZ7; Putative uncharacterized protein | Uniprot/SPTREMBL:B6SXP6; GTP-binding protein hflX | UniGene:Zm.5437; GTP-binding protein hflX | RefSeq_peptide:NP_001148067; GTP-binding protein hflX | RefSeq_dna:NM_001154595; GTP-binding protein hflX (LOC100281675) mRNA | GO:001503…
Boerner_Z27kG1_16154	GRMZM2G032351_T01	GO:0006468 protein amino acid phosphorylation//GO:0006355 regulation of transcription, DNA-dependent//GO:0004674 protein serine/threonine kinase activity//GO:0007165 signal transduction//GO:0004871 signal transducer activity//GO:0004672 protein kinase activity//GO:0005524 ATP binding		UniRef90 blastp 11-8-2010: B6SS20_MAIZE Phototropin-1 n=2 (Andropogoneae) Exp=0; maizesequence.org: Uniprot/SPTREMBL:B6SS20; Phototropin-1 | UniGene:Zm.75888; Phototropin-1 | RefSeq_peptide:NP_001147477; phototropin-1 | RefSeq_dna:NM_001154005; phototropin-1 (LOC100281086) mRNA | GO:0007165; signal transduction | GO:0006468; protein amino acid phosphorylation | GO:0006355; regulation of transcrip…
Boerner_Z27kG1_16154	GRMZM2G049127_T01	GO:0008601 protein phosphatase type 2A regulator activity//GO:0007165 signal transduction//GO:0000159 protein phosphatase type 2A complex//GO:0005488 binding		UniRef90 blastp 11-8-2010: No significant hits (1e-5); maizesequence.org: Uniprot/SPTREMBL:B7ZZN9; Putative uncharacterized protein | UniGene:Zm.34550; Hypothetical protein LOC100279734 | RefSeq_peptide:NP_001146165; hypothetical protein LOC100279734 | RefSeq_dna:NM_001152693; hypothetical protein LOC100279734 (LOC100279734) mRNA | GO:0008601; protein phosphatase type 2A regulator activity | GO:0…
Boerner_Z27kG1_16154	GRMZM2G052509_T01	GO:0006886 intracellular protein transport//GO:0003924 GTPase activity//GO:0006913 nucleocytoplasmic transport//GO:0005622 intracellular//GO:0007165 signal transduction//GO:0005515 protein binding//GO:0015031 protein transport//GO:0007264 small GTPase mediated signal transduction//GO:0005525 GTP binding		UniRef90 blastp 11-8-2010: C5X647_SORBI Putative uncharacterized protein Sb02g030540 n=2 (Andropogoneae) Exp=2e-98; maizesequence.org: Uniprot/SPTREMBL:B6U715; Putative uncharacterized proteinRas-related protein Rab11A ; | UniGene:Zm.100278; Ras-related protein Rab11A | RefSeq_peptide:NP_001151959; ras-related protein Rab11A | RefSeq_dna:NM_001158487; ras-related protein Rab11A (LOC100285596) mRN…
Boerner_Z27kG1_16154	GRMZM2G071401_T01	GO:0005267 potassium channel activity//GO:0006813 potassium ion transport//GO:0016021 integral to membrane//GO:0016020 membrane//GO:0008076 voltage-gated potassium channel complex//GO:0004969 histamine receptor activity//GO:0005249 voltage-gated potassium channel activity//GO:0007186 G-protein coupled receptor protein signaling pathway		UniRef90 blastp 11-8-2010: C5X901_SORBI Putative uncharacterized protein Sb02g020740 n=1 (Sorghum bicolor) Exp=3e-127; maizesequence.org: GO:0016021; integral to membrane | GO:0016020; membrane | GO:0008076; voltage-gated potassium channel complex | GO:0007186; G-protein coupled receptor protein signaling pathway | GO:0006813; potassium ion transport | GO:0005267; potassium channel activity | GO:…
Boerner_Z27kG1_16154	GRMZM2G106061_T01	GO:0003924 GTPase activity//GO:0005622 intracellular//GO:0019001 guanyl nucleotide binding//GO:0004871 signal transducer activity//GO:0003746 translation elongation factor activity//GO:0006414 translational elongation//GO:0007186 G-protein coupled receptor protein signaling pathway//GO:0005525 GTP binding		UniRef90 blastp 11-8-2010: C5XWJ8_SORBI Elongation factor Tu n=4 (Andropogoneae) Exp=0; maizesequence.org: GO:0019001; guanyl nucleotide binding | RefSeq_dna:NM_001156938; elongation factor Tu (LOC100284040) mRNA | RefSeq_peptide:NP_001150410; elongation factor Tu | UniGene:Zm.99159; Elongation factor Tu | Uniprot/SPTREMBL:B6TPG0; Elongation factor Tu | Uniprot/SPTREMBL:C0P7R5; Elongation factor …
Boerner_Z27kG1_16154	GRMZM2G114575_T01	GO:0004674 protein serine/threonine kinase activity//GO:0006468 protein amino acid phosphorylation//GO:0007165 signal transduction//GO:0005524 ATP binding		UniRef90 blastp 11-8-2010: B4FXT1_MAIZE Putative uncharacterized protein n=1 (Zea mays) Exp=2e-161; maizesequence.org: Uniprot/SPTREMBL:B4FXT1; Putative uncharacterized protein | UniGene:Zm.79156; LOC100273851 | UniGene:Zm.147770; TSA: Zea mays contig24740 mRNA sequence | RefSeq_peptide:NP_001141720; hypothetical protein LOC100273851 | RefSeq_dna:NM_001148248; LOC100273851 (cl25517_1b) mRNA | GO:…
Boerner_Z27kG1_16154	GRMZM2G129238_T01	GO:0004435 phosphoinositide phospholipase C activity//GO:0006629 lipid metabolic process//GO:0008081 phosphoric diester hydrolase activity//GO:0004629 phospholipase C activity//GO:0007165 signal transduction//GO:0023034 intracellular signaling pathway		UniRef90 blastp 11-8-2010: A9P711_MAIZE Phosphoinositide-specific phospholipase C n=1 (Zea mays) Exp=0; maizesequence.org: UniGene:Zm.145033; TSA: Zea mays contig50485 mRNA sequence | GO:0023034; intracellular signaling pathway | GO:0008081; phosphoric diester hydrolase activity | GO:0007165; signal transduction | GO:0006629; lipid metabolic process | GO:0004629; phospholipase C activity | GO:000…
Boerner_Z27kG1_16154	GRMZM2G158328_T01	GO:0043565 sequence-specific DNA binding//GO:0004930 G-protein coupled receptor activity//GO:0006281 DNA repair//GO:0003700 transcription factor activity//GO:0016021 integral to membrane//GO:0045449 regulation of transcription//GO:0007186 G-protein coupled receptor protein signaling pathway//GO:0003697 single-stranded DNA binding//GO:0005524 ATP binding		UniRef90 blastp 11-8-2010: B6SUS2_MAIZE Putative uncharacterized protein n=1 (Zea mays) Exp=6e-118; maizesequence.org: GO:0043565; sequence-specific DNA binding | GO:0045449; regulation of transcription | RefSeq_dna:NM_001154288; WRKY DNA binding domain containing protein (LOC100281370) mRNA | RefSeq_peptide:NP_001147760; WRKY DNA binding domain containing protein | UniGene:Zm.34491; WRKY DNA bin…
Boerner_Z27kG1_16154	GRMZM2G173710_T01	GO:0000160 two-component signal transduction system (phosphorelay)//GO:0004871 signal transducer activity		UniRef90 blastp 11-8-2010: B4FL33_MAIZE Putative uncharacterized protein n=1 (Zea mays) Exp=2e-67; maizesequence.org: Uniprot/SPTREMBL:B4FL33; Putative uncharacterized protein | UniGene:Zm.33091; Hypothetical protein LOC100217045 | RefSeq_peptide:NP_001136889; hypothetical protein LOC100217045 | RefSeq_dna:NM_001143417; hypothetical protein LOC100217045 (LOC100217045) mRNA | GO:0004871; signal tr…
Boerner_Z27kG1_16154	GRMZM2G360234_T01	GO:0004952 dopamine receptor activity//GO:0007186 G-protein coupled receptor protein signaling pathway//GO:0016021 integral to membrane//GO:0016068 type I hypersensitivity		UniRef90 blastp 11-8-2010: B4FLV4_MAIZE Putative uncharacterized protein n=2 (Zea mays) Exp=4e-64; maizesequence.org: Uniprot/SPTREMBL:B6STN6; Putative uncharacterized protein | Uniprot/SPTREMBL:B4FLV4; Putative uncharacterized protein | UniGene:Zm.119942; Hypothetical protein LOC100275469 | RefSeq_peptide:NP_001143006; hypothetical protein LOC100275469 | RefSeq_dna:NM_001149534; hypothetical pro…
Boerner_Z27kG1_16154	GRMZM2G369340_T01	GO:0007165 signal transduction//GO:0005622 intracellular		UniRef90 blastp 11-8-2010: Q84ZE8_ORYSJ Os07g0486500 protein n=5 (Poaceae) Exp=5e-146; maizesequence.org: GO:0005622; intracellular | GO:0007165; signal transduction | UniGene:Zm.141751; Hypothetical protein LOC100272549
Boerner_Z27kG1_16154	GRMZM5G862663_T01	GO:0005634 nucleus//GO:0001619 lysosphingolipid and lysophosphatidic acid receptor activity//GO:0006355 regulation of transcription, DNA-dependent//GO:0004969 histamine receptor activity//GO:0003677 DNA binding//GO:0007186 G-protein coupled receptor protein signaling pathway//GO:0016021 integral to membrane//GO:0004879 ligand-dependent nuclear receptor activity		UniRef90 blastp 11-8-2010: No significant hits (1e-5); maizesequence.org: UniGene:Zm.93665; ATP synthase gamma subunit1 | GO:0016021; integral to membrane | GO:0007186; G-protein coupled receptor protein signaling pathway | GO:0006355; regulation of transcription DNA-dependent | GO:0005634; nucleus | GO:0004969; histamine receptor activity | GO:0004879; ligand-dependent nuclear receptor activity …
Boerner_Z27kG1_17085	AC209877.3_FGT002	GO:0016021 integral to membrane//GO:0007186 G-protein coupled receptor protein signaling pathway//GO:0001619 lysosphingolipid and lysophosphatidic acid receptor activity		UniRef90 blastp 11-8-2010: C5Z5Q6_SORBI Putative uncharacterized protein Sb10g023800 n=1 (Sorghum bicolor) Exp=5e-165; maizesequence.org: UniGene:Zm.37677; Transcribed locus moderately similar to XP_002438660.1 hypothetical protein SORBIDRAFT_10g023800 [Sorghum bicolor] | GO:0016021; integral to membrane | GO:0007186; G-protein coupled receptor protein signaling pathway | GO:0001619; lysosphingol…
Boerner_Z27kG1_17085	GRMZM2G013794_T01	GO:0003676 nucleic acid binding//GO:0005634 nucleus//GO:0008270 zinc ion binding//GO:0005515 protein binding//GO:0003677 DNA binding//GO:0023034 intracellular signaling pathway		UniRef90 blastp 11-8-2010: Q6K431_ORYSJ Os09g0134500 protein n=2 (Oryza sativa subsp. japonica) Exp=0; maizesequence.org: Uniprot/SPTREMBL:C4J2G2; Putative uncharacterized protein | UniGene:Zm.98874; Transcribed locus moderately similar to XP_002459928.1 hypothetical protein SORBIDRAFT_02g016820 [Sorghum bicolor] | GO:0023034; intracellular signaling pathway | GO:0008270; zinc ion binding | GO:00…
Boerner_Z27kG1_17085	GRMZM2G036872_T01	GO:0006508 proteolysis//GO:0004197 cysteine-type endopeptidase activity//GO:0005200 structural constituent of cytoskeleton//GO:0007165 signal transduction//GO:0005622 intracellular		UniRef90 blastp 11-8-2010: C5X467_SORBI Putative uncharacterized protein Sb02g041730 n=1 (Sorghum bicolor) Exp=0; maizesequence.org: UniGene:Zm.36434; TSA: Zea mays contig18498 mRNA sequence | UniGene:Zm.152569; TSA: Zea mays contig02098 mRNA sequence | GO:0007165; signal transduction | GO:0006508; proteolysis | GO:0005622; intracellular | GO:0005200; structural constituent of cytoskeleton | GO:0…
Boerner_Z27kG1_17085	GRMZM2G043056_T01	GO:0032312 regulation of ARF GTPase activity//GO:0008060 ARF GTPase activator activity//GO:0008270 zinc ion binding		UniRef90 blastp 11-8-2010: B6U114_MAIZE GTP-ase activating protein for Arf containing protein n=2 (Zea mays) Exp=0; maizesequence.org: Uniprot/SPTREMBL:B8A180; Putative uncharacterized protein | Uniprot/SPTREMBL:B6U114; GTP-ase activating protein for Arf containing protein | UniGene:Zm.7035; Hypothetical protein LOC100280000 | RefSeq_peptide:NP_001146420; hypothetical protein LOC100280000 | RefSe…
Boerner_Z27kG1_17085	GRMZM2G065388_T01	GO:0004930 G-protein coupled receptor activity//GO:0007596 blood coagulation//GO:0007186 G-protein coupled receptor protein signaling pathway//GO:0016021 integral to membrane		UniRef90 blastp 11-8-2010: No significant hits (1e-5); maizesequence.org: GO:0016021; integral to membrane | GO:0007596; blood coagulation | GO:0007186; G-protein coupled receptor protein signaling pathway | GO:0004930; G-protein coupled receptor activity
Boerner_Z27kG1_17085	GRMZM2G073399_T01	GO:0006468 protein amino acid phosphorylation//GO:0016021 integral to membrane//GO:0004674 protein serine/threonine kinase activity//GO:0004672 protein kinase activity//GO:0007186 G-protein coupled receptor protein signaling pathway//GO:0005524 ATP binding		UniRef90 blastp 11-8-2010: C5WVC7_SORBI Putative uncharacterized protein Sb01g016990 n=2 (Andropogoneae) Exp=0; maizesequence.org: RefSeq_dna:NM_001137693; hypothetical protein LOC100192473 (LOC100192473) mRNA | RefSeq_peptide:NP_001131165; hypothetical protein LOC100192473 | UniGene:Zm.24251; Hypothetical protein LOC100192473 | Uniprot/SPTREMBL:B4FBG9; Putative uncharacterized protein | Uniprot/…
Boerner_Z27kG1_17085	GRMZM2G082180_T01	GO:0006400 tRNA modification//GO:0005622 intracellular//GO:0003924 GTPase activity//GO:0007264 small GTPase mediated signal transduction//GO:0005525 GTP binding		UniRef90 blastp 11-8-2010: B6TE37_MAIZE tRNA modification GTPase trmE n=2 (Andropogoneae) Exp=0; maizesequence.org: Uniprot/SPTREMBL:B6TE37; tRNA modification GTPase trmE | UniGene:Zm.7731; TRNA modification GTPase trmE | UniGene:Zm.106411; Transcribed locus | RefSeq_peptide:NP_001149416; tRNA modification GTPase trmE | RefSeq_dna:NM_001155944; tRNA modification GTPase trmE (LOC100283042) mRNA | …
Boerner_Z27kG1_17085	GRMZM2G102946_T01	GO:0006886 intracellular protein transport//GO:0003924 GTPase activity//GO:0006913 nucleocytoplasmic transport//GO:0005622 intracellular//GO:0007165 signal transduction//GO:0005515 protein binding//GO:0015031 protein transport//GO:0007264 small GTPase mediated signal transduction//GO:0005525 GTP binding		UniRef90 blastp 11-8-2010: RAC4_ORYSJ Rac-like GTP-binding protein 4 n=6 (Poaceae) Exp=3e-109; maizesequence.org: GO:0007264; small GTPase mediated signal transduction | GO:0015031; protein transport | RefSeq_peptide:NP_001105737; Rho-related protein from plants 5 | RefSeq_peptide:NP_001167695; rac-like GTP-binding protein 4 | Uniprot/SPTREMBL:B6TYX5; Rac-like GTP-binding protein 4 | Uniprot/SPTR…
Boerner_Z27kG1_17085	GRMZM2G127739_T01	GO:0019001 guanyl nucleotide binding//GO:0007186 G-protein coupled receptor protein signaling pathway//GO:0007165 signal transduction//GO:0004871 signal transducer activity		UniRef90 blastp 11-8-2010: C5YQY0_SORBI Putative uncharacterized protein Sb08g019970 n=1 (Sorghum bicolor) Exp=4e-140; maizesequence.org: GO:0019001; guanyl nucleotide binding | GO:0007186; G-protein coupled receptor protein signaling pathway | GO:0007165; signal transduction | GO:0004871; signal transducer activity
Boerner_Z27kG1_17085	GRMZM2G128176_T01	GO:0023034 intracellular signaling pathway//GO:0008270 zinc ion binding//GO:0005515 protein binding//GO:0003677 DNA binding		UniRef90 blastp 11-8-2010: C5X4S7_SORBI Putative uncharacterized protein Sb02g042000 n=1 (Sorghum bicolor) Exp=0; maizesequence.org: UniGene:Zm.28892; Transcribed locus moderately similar to XP_002463336.1 hypothetical protein SORBIDRAFT_02g042000 [Sorghum bicolor] | UniGene:Zm.154492; TSA: Zea mays contig33338 mRNA sequence | UniGene:Zm.149487; TSA: Zea mays contig16858 mRNA sequence | UniGene:Z…
Boerner_Z27kG1_17085	GRMZM2G129569_T01	GO:0016021 integral to membrane//GO:0007018 microtubule-based movement//GO:0004969 histamine receptor activity//GO:0003777 microtubule motor activity//GO:0007186 G-protein coupled receptor protein signaling pathway//GO:0005524 ATP binding		UniRef90 blastp 11-8-2010: Q6H638_ORYSJ Os02g0645100 protein n=3 (Oryza sativa) Exp=0; maizesequence.org: Uniprot/SPTREMBL:Q93XG3; Kinesin heavy chain Fragment | UniGene:Zm.7328; Kinesin-related protein1 | UniGene:Zm.130162; Transcribed locus strongly similar to XP_002452842.1 hypothetical protein SORBIDRAFT_04g033453 [Sorghum bicolor] | MaizeGDB_GenBank:AY107187; | MaizeGDB_GenBank:AF272749; pro…
Boerner_Z27kG1_17085	GRMZM2G147885_T01	GO:0008601 protein phosphatase type 2A regulator activity//GO:0000159 protein phosphatase type 2A complex//GO:0007165 signal transduction		UniRef90 blastp 11-8-2010: C5X3J4_SORBI Putative uncharacterized protein Sb02g008950 n=1 (Sorghum bicolor) Exp=0; maizesequence.org: UniGene:Zm.21773; TSA: Zea mays contig54483 mRNA sequence | GO:0008601; protein phosphatase type 2A regulator activity | GO:0007165; signal transduction | GO:0000159; protein phosphatase type 2A complex
Boerner_Z27kG1_17085	GRMZM2G367834_T01	GO:0000160 two-component signal transduction system (phosphorelay)//GO:0000156 two-component response regulator activity//GO:0006355 regulation of transcription, DNA-dependent		UniRef90 blastp 11-8-2010: No significant hits (1e-5); maizesequence.org: GO:0000156; two-component response regulator activity | GO:0000160; two-component signal transduction system (phosphorelay) | GO:0006355; regulation of transcription DNA-dependent
Boerner_Z27kG1_17085	GRMZM2G408376_T01	GO:0006468 protein amino acid phosphorylation//GO:0016021 integral to membrane//GO:0004674 protein serine/threonine kinase activity//GO:0004672 protein kinase activity//GO:0004994 somatostatin receptor activity//GO:0007186 G-protein coupled receptor protein signaling pathway//GO:0005524 ATP binding		UniRef90 blastp 11-8-2010: B6TZ54_MAIZE Nodulation receptor kinase n=2 (Andropogoneae) Exp=0; maizesequence.org: RefSeq_dna:NM_001157855; nodulation receptor kinase (LOC100284960) mRNA | RefSeq_peptide:NP_001151327; nodulation receptor kinase | UniGene:Zm.27032; Nodulation receptor kinase | Uniprot/SPTREMBL:B6TZ54; Nodulation receptor kinase | Uniprot/SPTREMBL:C4JBT6; Putative uncharacterized pro…
Boerner_Z27kG1_17085	GRMZM2G423456_T01	GO:0000155 two-component sensor activity//GO:0000156 two-component response regulator activity//GO:0016020 membrane//GO:0016310 phosphorylation//GO:0006355 regulation of transcription, DNA-dependent//GO:0007165 signal transduction//GO:0000160 two-component signal transduction system (phosphorelay)//GO:0016772 transferase activity, transferring phosphorus-containing groups//GO:0005524 ATP binding		UniRef90 blastp 11-8-2010: Q76H00_MAIZE Histidine kinase 2 n=1 (Zea mays) Exp=0; maizesequence.org: Uniprot/SPTREMBL:B4FZQ2; Putative uncharacterized protein | UniGene:Zm.96567; Hypothetical protein LOC100274238 | UniGene:Zm.156652; Full-length cDNA clone ZM_BFb0205M07 | UniGene:Zm.152914; TSA: Zea mays contig00379 mRNA sequence | UniGene:Zm.101104; Hypothetical protein LOC100280357 | RefSeq_pept…
Boerner_Z27kG1_17085	GRMZM2G466292_T01	GO:0023034 intracellular signaling pathway//GO:0005622 intracellular//GO:0008270 zinc ion binding//GO:0005515 protein binding//GO:0003677 DNA binding		UniRef90 blastp 11-8-2010: C5Z2N4_SORBI Putative uncharacterized protein Sb10g031260 n=1 (Sorghum bicolor) Exp=0; maizesequence.org: UniGene:Zm.17436; Transcribed locus strongly similar to XP_002437651.1 hypothetical protein SORBIDRAFT_10g031260 [Sorghum bicolor] | GO:0023034; intracellular signaling pathway | GO:0008270; zinc ion binding | GO:0005622; intracellular | GO:0005515; protein binding …
Boerner_Z27kG1_17085	GRMZM2G471529_T01	GO:0000155 two-component sensor activity//GO:0000156 two-component response regulator activity//GO:0016020 membrane//GO:0016310 phosphorylation//GO:0006355 regulation of transcription, DNA-dependent//GO:0006821 chloride transport//GO:0007165 signal transduction//GO:0000160 two-component signal transduction system (phosphorelay)//GO:0005247 voltage-gated chloride channel activity//GO:0016772 trans…		UniRef90 blastp 11-8-2010: Q76H00_MAIZE Histidine kinase 2 n=1 (Zea mays) Exp=0; maizesequence.org: GO:0016020; membrane | GO:0016310; phosphorylation | GO:0016772; transferase activity transferring phosphorus-containing groups | GO:0055085; transmembrane transport | RefSeq_peptide:NP_001104866; histidine kinase 2 | Uniprot/SPTREMBL:B4FYJ2; Putative uncharacterized protein | Uniprot/SPTREMBL:Q76H…
Boerner_Z27kG1_17085	GRMZM2G488465_T01	GO:0000160 two-component signal transduction system (phosphorelay)//GO:0000156 two-component response regulator activity//GO:0006355 regulation of transcription, DNA-dependent		UniRef90 blastp 11-8-2010: No significant hits (1e-5); maizesequence.org: GO:0000156; two-component response regulator activity | GO:0000160; two-component signal transduction system (phosphorelay) | GO:0006355; regulation of transcription DNA-dependent
Boerner_Z27kG1_17085	GRMZM5G836674_T01	GO:0004952 dopamine receptor activity//GO:0016021 integral to membrane//GO:0007186 G-protein coupled receptor protein signaling pathway//GO:0008270 zinc ion binding//GO:0008237 metallopeptidase activity		UniRef90 blastp 11-8-2010: No significant hits (1e-5); maizesequence.org: Uniprot/SPTREMBL:B8A2A3; Putative uncharacterized protein | UniGene:Zm.80357; Hypothetical protein LOC100280165 | RefSeq_peptide:NP_001146569; hypothetical protein LOC100280165 | RefSeq_dna:NM_001153097; hypothetical protein LOC100280165 (LOC100280165) mRNA | GO:0016021; integral to membrane | GO:0008270; zinc ion binding |…
Boerner_Z27kG1_17308	GRMZM2G028622_T01	GO:0043565 sequence-specific DNA binding//GO:0003700 transcription factor activity//GO:0016021 integral to membrane//GO:0001619 lysosphingolipid and lysophosphatidic acid receptor activity//GO:0006355 regulation of transcription, DNA-dependent//GO:0007186 G-protein coupled receptor protein signaling pathway		UniRef90 blastp 11-8-2010: A0AAS6_MAIZE WUS2 protein n=1 (Zea mays) Exp=2e-112; maizesequence.org: Uniprot/SPTREMBL:A0AAS6; WUS2 protein | UniGene:Zm.72513; WUS2 protein | RefSeq_peptide:NP_001105961; WUS2 protein | RefSeq_dna:NM_001112491; WUS2 protein (wus2) mRNA | GO:0043565; sequence-specific DNA binding | GO:0016021; integral to membrane | GO:0007186; G-protein coupled receptor protein signa…
Boerner_Z27kG1_17308	GRMZM2G031028_T01	GO:0016021 integral to membrane//GO:0007186 G-protein coupled receptor protein signaling pathway		UniRef90 blastp 11-8-2010: B4FRP8_MAIZE Plastid-lipid-associated protein 2 n=3 (Andropogoneae) Exp=1e-31; maizesequence.org: UniGene:Zm.118819; Transcribed locus strongly similar to NP_001150448.1 plastid-lipid-associated protein 2 [Zea mays] | GO:0016021; integral to membrane | GO:0007186; G-protein coupled receptor protein signaling pathway
Boerner_Z27kG1_17308	GRMZM2G068904_T01	GO:0016021 integral to membrane//GO:0055085 transmembrane transport//GO:0006813 potassium ion transport//GO:0006811 ion transport//GO:0016020 membrane//GO:0004960 thromboxane receptor activity//GO:0005249 voltage-gated potassium channel activity//GO:0007186 G-protein coupled receptor protein signaling pathway//GO:0005216 ion channel activity		UniRef90 blastp 11-8-2010: C5XXU5_SORBI Putative uncharacterized protein Sb04g026580 n=1 (Sorghum bicolor) Exp=0; maizesequence.org: UniGene:Zm.37702; Transcribed locus strongly similar to XP_002452480.1 hypothetical protein SORBIDRAFT_04g026580 [Sorghum bicolor] | GO:0055085; transmembrane transport | GO:0016021; integral to membrane | GO:0016020; membrane | GO:0007186; G-protein coupled recepto…
Boerner_Z27kG1_17308	GRMZM2G091233_T01	GO:0023034 intracellular signaling pathway		UniRef90 blastp 11-8-2010: B6U5C9_MAIZE Protein binding protein n=1 (Zea mays) Exp=7e-148; maizesequence.org: GO:0023034; intracellular signaling pathway | Uniprot/SPTREMBL:B6U5C9; Protein binding protein
Boerner_Z27kG1_17308	GRMZM2G120971_T01	GO:0004990 oxytocin receptor activity//GO:0005634 nucleus//GO:0030528 transcription regulator activity//GO:0006350 transcription//GO:0005515 protein binding//GO:0003677 DNA binding//GO:0007186 G-protein coupled receptor protein signaling pathway//GO:0016021 integral to membrane		UniRef90 blastp 11-8-2010: C4J006_MAIZE Putative uncharacterized protein n=1 (Zea mays) Exp=1e-114; maizesequence.org: Uniprot/SPTREMBL:C4J006; Putative uncharacterized protein | UniGene:Zm.124219; Hypothetical protein LOC100384760 | RefSeq_peptide:NP_001170689; hypothetical protein LOC100384760 | RefSeq_dna:NM_001177218; hypothetical protein LOC100384760 (LOC100384760) mRNA | GO:0030528; transcr…
Boerner_Z27kG1_17308	GRMZM2G130379_T01	GO:0016021 integral to membrane//GO:0007186 G-protein coupled receptor protein signaling pathway//GO:0001619 lysosphingolipid and lysophosphatidic acid receptor activity		UniRef90 blastp 11-8-2010: B4FAC5_MAIZE Putative uncharacterized protein n=1 (Zea mays) Exp=8e-35; maizesequence.org: Uniprot/SPTREMBL:C0PPI9; Putative uncharacterized protein | UniGene:Zm.84810; Hypothetical protein LOC100191834 | GO:0016021; integral to membrane | GO:0007186; G-protein coupled receptor protein signaling pathway | GO:0001619; lysosphingolipid and lysophosphatidic acid receptor a…
Boerner_Z27kG1_17308	GRMZM2G152120_T01	GO:0006468 protein amino acid phosphorylation//GO:0004674 protein serine/threonine kinase activity//GO:0005529 sugar binding//GO:0004672 protein kinase activity//GO:0005524 ATP binding//GO:0048544 recognition of pollen		UniRef90 blastp 11-8-2010: C5Z6T0_SORBI Putative uncharacterized protein Sb10g025563 (Fragment) n=1 (Sorghum bicolor) Exp=0; maizesequence.org: GO:0048544; recognition of pollen | GO:0006468; protein amino acid phosphorylation | GO:0005529; sugar binding | GO:0005524; ATP binding | GO:0004674; protein serine/threonine kinase activity | GO:0004672; protein kinase activity
Boerner_Z27kG1_17308	GRMZM2G158328_T01	GO:0043565 sequence-specific DNA binding//GO:0004930 G-protein coupled receptor activity//GO:0006281 DNA repair//GO:0003700 transcription factor activity//GO:0016021 integral to membrane//GO:0045449 regulation of transcription//GO:0007186 G-protein coupled receptor protein signaling pathway//GO:0003697 single-stranded DNA binding//GO:0005524 ATP binding		UniRef90 blastp 11-8-2010: B6SUS2_MAIZE Putative uncharacterized protein n=1 (Zea mays) Exp=6e-118; maizesequence.org: GO:0043565; sequence-specific DNA binding | GO:0045449; regulation of transcription | RefSeq_dna:NM_001154288; WRKY DNA binding domain containing protein (LOC100281370) mRNA | RefSeq_peptide:NP_001147760; WRKY DNA binding domain containing protein | UniGene:Zm.34491; WRKY DNA bin…
Boerner_Z27kG1_17308	GRMZM2G308944_T01	GO:0015904 tetracycline transport//GO:0016021 integral to membrane//GO:0015520 tetracycline:hydrogen antiporter activity//GO:0046677 response to antibiotic//GO:0042309 homoiothermy//GO:0050826 response to freezing//GO:0050825 ice binding//GO:0004966 galanin receptor activity//GO:0007186 G-protein coupled receptor protein signaling pathway		UniRef90 blastp 11-8-2010: B6SUJ7_MAIZE Photosystem II core complex proteins psbY n=1 (Zea mays) Exp=6e-42; maizesequence.org: GO:0050825; ice binding | GO:0050826; response to freezing | RefSeq_dna:NM_001154267; photosystem II core complex proteins psbY (LOC100281349) mRNA | RefSeq_peptide:NP_001147739; photosystem II core complex proteins psbY | Uniprot/SPTREMBL:B6SUJ7; Photosystem II core comp…
Boerner_Z27kG1_17308	GRMZM2G330751_T01	GO:0006468 protein amino acid phosphorylation//GO:0005840 ribosome//GO:0005622 intracellular//GO:0003735 structural constituent of ribosome//GO:0004674 protein serine/threonine kinase activity//GO:0005529 sugar binding//GO:0005509 calcium ion binding//GO:0004672 protein kinase activity//GO:0006412 translation//GO:0005524 ATP binding//GO:0048544 recognition of pollen		UniRef90 blastp 11-8-2010: Q0J9T9_ORYSJ Os04g0631800 protein n=2 (Oryza sativa) Exp=0; maizesequence.org: GO:0048544; recognition of pollen | GO:0006468; protein amino acid phosphorylation | GO:0006412; translation | GO:0005840; ribosome | GO:0005622; intracellular | GO:0005529; sugar binding | GO:0005524; ATP binding | GO:0005509; calcium ion binding | GO:0004674; protein serine/threonine kinase…
Boerner_Z27kG1_17308	GRMZM2G401664_T01	GO:0023034 intracellular signaling pathway//GO:0004629 phospholipase C activity//GO:0006629 lipid metabolic process//GO:0008081 phosphoric diester hydrolase activity		UniRef90 blastp 11-8-2010: C5X6U2_SORBI Putative uncharacterized protein Sb02g031090 n=3 (Andropogoneae) Exp=2e-162; maizesequence.org: Uniprot/SPTREMBL:B4G206; Putative uncharacterized protein | Uniprot/SPTREMBL:B4FUX3; Putative uncharacterized protein | UniGene:Zm.13763; Hypothetical protein LOC100279845 | RefSeq_dna:NM_001152798; hypothetical protein LOC100279845 (LOC100279845) mRNA | GO:00230…
Boerner_Z27kG1_17308	GRMZM2G411668_T01	GO:0006468 protein amino acid phosphorylation//GO:0004674 protein serine/threonine kinase activity//GO:0005529 sugar binding//GO:0004672 protein kinase activity//GO:0005524 ATP binding//GO:0048544 recognition of pollen		UniRef90 blastp 11-8-2010: Q8H821_ORYSJ Os03g0221700 protein n=2 (Oryza sativa) Exp=0; maizesequence.org: Uniprot/SPTREMBL:B4F952; Putative uncharacterized protein | UniGene:Zm.29776; Transcribed locus strongly similar to NP_001130440.1 hypothetical protein LOC100191537 [Zea mays] | UniGene:Zm.137595; Hypothetical protein LOC100191537 | RefSeq_peptide:NP_001130440; hypothetical protein LOC1001915…
Boerner_Z27kG1_17308	GRMZM5G862663_T01	GO:0005634 nucleus//GO:0001619 lysosphingolipid and lysophosphatidic acid receptor activity//GO:0006355 regulation of transcription, DNA-dependent//GO:0004969 histamine receptor activity//GO:0003677 DNA binding//GO:0007186 G-protein coupled receptor protein signaling pathway//GO:0016021 integral to membrane//GO:0004879 ligand-dependent nuclear receptor activity		UniRef90 blastp 11-8-2010: No significant hits (1e-5); maizesequence.org: UniGene:Zm.93665; ATP synthase gamma subunit1 | GO:0016021; integral to membrane | GO:0007186; G-protein coupled receptor protein signaling pathway | GO:0006355; regulation of transcription DNA-dependent | GO:0005634; nucleus | GO:0004969; histamine receptor activity | GO:0004879; ligand-dependent nuclear receptor activity …
Boerner_Z27kG1_17308	GRMZM5G881044_T01	GO:0008601 protein phosphatase type 2A regulator activity//GO:0000159 protein phosphatase type 2A complex//GO:0007165 signal transduction		UniRef90 blastp 11-8-2010: No significant hits (1e-5); maizesequence.org: GO:0000159; protein phosphatase type 2A complex | GO:0007165; signal transduction | GO:0008601; protein phosphatase type 2A regulator activity
Boerner_Z27kG1_20838	GRMZM2G000118_T01	GO:0007205 activation of protein kinase C activity by G-protein coupled receptor protein signaling pathway//GO:0004143 diacylglycerol kinase activity		UniRef90 blastp 11-8-2010: A8QM11_MAIZE Diacylglycerol kinase 2 n=2 (Andropogoneae) Exp=3e-84; maizesequence.org: GO:0004143; diacylglycerol kinase activity | GO:0007205; activation of protein kinase C activity by G-protein coupled receptor protein signaling pathway
Boerner_Z27kG1_20838	GRMZM2G004140_T01	GO:0007186 G-protein coupled receptor protein signaling pathway//GO:0016021 integral to membrane//GO:0004969 histamine receptor activity		UniRef90 blastp 11-8-2010: C0HH37_MAIZE Putative uncharacterized protein n=1 (Zea mays) Exp=6e-169; maizesequence.org: Uniprot/SPTREMBL:B4FXZ4; Putative uncharacterized protein | UniGene:Zm.137298; Transcribed locus strongly similar to NP_001140338.1 hypothetical protein LOC100272386 [Zea mays] | RefSeq_peptide:NP_001141751; hypothetical protein LOC100273886 | GO:0016021; integral to membrane | G…
Boerner_Z27kG1_20838	GRMZM2G019621_T01	GO:0016021 integral to membrane//GO:0050826 response to freezing//GO:0017111 nucleoside-triphosphatase activity//GO:0000166 nucleotide binding//GO:0006952 defense response//GO:0050825 ice binding//GO:0042309 homoiothermy//GO:0004940 beta1-adrenergic receptor activity//GO:0007186 G-protein coupled receptor protein signaling pathway//GO:0005524 ATP binding		UniRef90 blastp 11-8-2010: B6U6B8_MAIZE Thyroid receptor-interacting protein 13 n=3 (Andropogoneae) Exp=0; maizesequence.org: GO:0042309; homoiothermy | GO:0050825; ice binding | GO:0050826; response to freezing | RefSeq_dna:NM_001138547; hypothetical protein LOC100193425 (LOC100193425) mRNA | RefSeq_peptide:NP_001132019; hypothetical protein LOC100193425 | Uniprot/SPTREMBL:B4FEZ8; Putative uncha…
Boerner_Z27kG1_20838	GRMZM2G021642_T01	GO:0007186 G-protein coupled receptor protein signaling pathway//GO:0016021 integral to membrane//GO:0004969 histamine receptor activity		UniRef90 blastp 11-8-2010: C5WS28_SORBI Putative uncharacterized protein Sb01g001030 n=1 (Sorghum bicolor) Exp=1e-44; maizesequence.org: GO:0004969; histamine receptor activity | GO:0007186; G-protein coupled receptor protein signaling pathway | GO:0016021; integral to membrane | UniGene:Zm.34920; Transcribed locus moderately similar to XP_002466091.1 hypothetical protein SORBIDRAFT_01g001030 [So…
Boerner_Z27kG1_20838	GRMZM2G025518_T01	GO:0004952 dopamine receptor activity//GO:0007186 G-protein coupled receptor protein signaling pathway//GO:0016021 integral to membrane		UniRef90 blastp 11-8-2010: C5YV21_SORBI Putative uncharacterized protein Sb09g027670 n=1 (Sorghum bicolor) Exp=9e-36; maizesequence.org: GO:0004952; dopamine receptor activity | GO:0007186; G-protein coupled receptor protein signaling pathway | GO:0016021; integral to membrane | UniGene:Zm.65475; Clone 360661 mRNA sequence
Boerner_Z27kG1_20838	GRMZM2G031930_T01	GO:0007186 G-protein coupled receptor protein signaling pathway//GO:0016021 integral to membrane//GO:0004969 histamine receptor activity		UniRef90 blastp 11-8-2010: B6TRZ9_MAIZE FIP1 n=4 (Andropogoneae) Exp=1e-124; maizesequence.org: Uniprot/SPTREMBL:C4J2Q2; Putative uncharacterized protein | Uniprot/SPTREMBL:B6TRZ9; FIP1 | Uniprot/SPTREMBL:B4FF76; Putative uncharacterized protein | UniGene:Zm.23480; Hypothetical protein LOC100193496 | RefSeq_peptide:NP_001150645; FIP1 | RefSeq_peptide:NP_001132082; hypothetical protein LOC10019349…
Boerner_Z27kG1_20838	GRMZM2G040561_T01	GO:0046934 phosphatidylinositol-4,5-bisphosphate 3-kinase activity//GO:0006457 protein folding//GO:0005942 phosphoinositide 3-kinase complex//GO:0031072 heat shock protein binding//GO:0051082 unfolded protein binding//GO:0007165 signal transduction		UniRef90 blastp 11-8-2010: C5WSN6_SORBI Putative uncharacterized protein Sb01g042488 (Fragment) n=1 (Sorghum bicolor) Exp=0; maizesequence.org: UniGene:Zm.144075; TSA: Zea mays contig57993 mRNA sequence | RefSeq_peptide:NP_001141642; hypothetical protein LOC100273765 | RefSeq_dna:NM_001148170; hypothetical protein LOC100273765 (LOC100273765) mRNA | GO:0051082; unfolded protein binding | GO:004693…
Boerner_Z27kG1_20838	GRMZM2G046313_T01	GO:0005737 cytoplasm//GO:0004812 aminoacyl-tRNA ligase activity//GO:0016021 integral to membrane//GO:0007214 gamma-aminobutyric acid signaling pathway//GO:0000166 nucleotide binding//GO:0006821 chloride transport//GO:0003676 nucleic acid binding//GO:0006418 tRNA aminoacylation for protein translation//GO:0004890 GABA-A receptor activity//GO:0006412 translation//GO:0005524 ATP binding		UniRef90 blastp 11-8-2010: B6U0C1_MAIZE RNA recognition motif 2 family protein n=1 (Zea mays) Exp=6e-102; maizesequence.org: GO:0006821; chloride transport | GO:0007214; gamma-aminobutyric acid signaling pathway | GO:0016021; integral to membrane | RefSeq_dna:NM_001157947; RNA recognition motif 2 family protein (LOC100285052) mRNA | RefSeq_peptide:NP_001151419; RNA recognition motif 2 family prot…
Boerner_Z27kG1_20838	GRMZM2G060690_T01	GO:0005634 nucleus//GO:0050825 ice binding//GO:0042309 homoiothermy//GO:0050826 response to freezing//GO:0007186 G-protein coupled receptor protein signaling pathway//GO:0016021 integral to membrane//GO:0004962 endothelin receptor activity		UniRef90 blastp 11-8-2010: B6SKE9_MAIZE Cyclin-A2 n=1 (Zea mays) Exp=4e-163; maizesequence.org: GO:0050826; response to freezing | GO:0050825; ice binding | GO:0042309; homoiothermy | GO:0016021; integral to membrane | GO:0007186; G-protein coupled receptor protein signaling pathway | GO:0005634; nucleus | GO:0004962; endothelin receptor activity
Boerner_Z27kG1_20838	GRMZM2G062638_T01	GO:0004176 ATP-dependent peptidase activity//GO:0004252 serine-type endopeptidase activity//GO:0006281 DNA repair//GO:0017111 nucleoside-triphosphatase activity//GO:0000166 nucleotide binding//GO:0006508 proteolysis//GO:0007264 small GTPase mediated signal transduction//GO:0003684 damaged DNA binding//GO:0005524 ATP binding//GO:0005525 GTP binding		UniRef90 blastp 11-8-2010: C4J073_MAIZE Putative uncharacterized protein n=1 (Zea mays) Exp=0; maizesequence.org: GO:0006508; proteolysis | GO:0007264; small GTPase mediated signal transduction | GO:0017111; nucleoside-triphosphatase activity | RefSeq_dna:NM_001177237; hypothetical protein LOC100384790 (LOC100384790) mRNA | RefSeq_peptide:NP_001170708; hypothetical protein LOC100384790 | Uniprot/…
Boerner_Z27kG1_20838	GRMZM2G067743_T01	GO:0004952 dopamine receptor activity//GO:0007186 G-protein coupled receptor protein signaling pathway//GO:0016021 integral to membrane		UniRef90 blastp 11-8-2010: Q8W0U7_SORBI Putative uncharacterized protein Sb10g006690 n=1 (Sorghum bicolor) Exp=7e-58; maizesequence.org: GO:0016021; integral to membrane | GO:0007186; G-protein coupled receptor protein signaling pathway | GO:0004952; dopamine receptor activity
Boerner_Z27kG1_20838	GRMZM2G067964_T01	GO:0016021 integral to membrane//GO:0015051 X-opioid receptor activity//GO:0050825 ice binding//GO:0042309 homoiothermy//GO:0050826 response to freezing//GO:0007186 G-protein coupled receptor protein signaling pathway		UniRef90 blastp 11-8-2010: C7IZ41_ORYSJ Os02g0749450 protein (Fragment) n=2 (Oryza sativa subsp. japonica) Exp=1e-33; maizesequence.org: Uniprot/SPTREMBL:B4FTZ5; Putative uncharacterized protein | UniGene:Zm.151707; TSA: Zea mays contig06308 mRNA sequence | UniGene:Zm.146694; TSA: Zea mays contig29407 mRNA sequence | GO:0050826; response to freezing | GO:0050825; ice binding | GO:0042309; homoiot…
Boerner_Z27kG1_20838	GRMZM2G117238_T01	GO:0000808 origin recognition complex//GO:0005634 nucleus//GO:0006260 DNA replication//GO:0004940 beta1-adrenergic receptor activity//GO:0007186 G-protein coupled receptor protein signaling pathway//GO:0016021 integral to membrane		UniRef90 blastp 11-8-2010: Q945C7_MAIZE Origin recognition complex subunit 2 n=3 (Andropogoneae) Exp=0; maizesequence.org: GO:0016021; integral to membrane | GO:0007186; G-protein coupled receptor protein signaling pathway | GO:0006260; DNA replication | GO:0005634; nucleus | GO:0004940; beta1-adrenergic receptor activity | GO:0000808; origin recognition complex
Boerner_Z27kG1_20838	GRMZM2G130010_T01	GO:0007186 G-protein coupled receptor protein signaling pathway//GO:0016021 integral to membrane//GO:0004969 histamine receptor activity		UniRef90 blastp 11-8-2010: C5Z0J2_SORBI Putative uncharacterized protein Sb09g004280 n=2 (Andropogoneae) Exp=3e-44; maizesequence.org: Uniprot/SPTREMBL:B6TGT2; Putative uncharacterized protein | RefSeq_peptide:NP_001143902; hypothetical protein LOC100276705 | RefSeq_dna:NM_001150430; LOC100276705 (pco101520b) mRNA | GO:0016021; integral to membrane | GO:0007186; G-protein coupled receptor protein…
Boerner_Z27kG1_20838	GRMZM2G133262_T01	GO:0000160 two-component signal transduction system (phosphorelay)//GO:0000156 two-component response regulator activity//GO:0008236 serine-type peptidase activity//GO:0016021 integral to membrane//GO:0006355 regulation of transcription, DNA-dependent		UniRef90 blastp 11-8-2010: No significant hits (1e-5); maizesequence.org: UniGene:Zm.90876; TSA: Zea mays cultivar W22 CL602Contig1.betc mRNA sequence | GO:0016021; integral to membrane | GO:0008236; serine-type peptidase activity | GO:0006355; regulation of transcription DNA-dependent | GO:0000160; two-component signal transduction system (phosphorelay) | GO:0000156; two-component response regul…
Boerner_Z27kG1_20838	GRMZM2G144008_T01	GO:0006886 intracellular protein transport//GO:0003924 GTPase activity//GO:0006913 nucleocytoplasmic transport//GO:0005622 intracellular//GO:0006355 regulation of transcription, DNA-dependent//GO:0007165 signal transduction//GO:0005515 protein binding//GO:0015031 protein transport//GO:0007264 small GTPase mediated signal transduction//GO:0008134 transcription factor binding//GO:0005524 ATP bindin…		UniRef90 blastp 11-8-2010: Q852B4_ORYSJ Os03g0823700 protein n=4 (Poaceae) Exp=2e-113; maizesequence.org: GO:0007165; signal transduction | GO:0007264; small GTPase mediated signal transduction | GO:0008134; transcription factor binding | GO:0015031; protein transport | RefSeq_dna:NM_001136603; LOC100191168 (umc1496) mRNA | RefSeq_peptide:NP_001130075; hypothetical protein LOC100191168 | Uniprot/…
Boerner_Z27kG1_20838	GRMZM2G149847_T01	GO:0006886 intracellular protein transport//GO:0003924 GTPase activity//GO:0006913 nucleocytoplasmic transport//GO:0005622 intracellular//GO:0006355 regulation of transcription, DNA-dependent//GO:0007165 signal transduction//GO:0005515 protein binding//GO:0015031 protein transport//GO:0007264 small GTPase mediated signal transduction//GO:0008134 transcription factor binding//GO:0005524 ATP bindin…		UniRef90 blastp 11-8-2010: Q6ZKZ4_ORYSJ cDNA clone:001-034-F04, full insert sequence n=4 (Poaceae) Exp=5e-88; maizesequence.org: Uniprot/SPTREMBL:B6SPA7; Ras-related protein ARA-3 | GO:0015031; protein transport | GO:0008134; transcription factor binding | GO:0007264; small GTPase mediated signal transduction | GO:0007165; signal transduction | GO:0006913; nucleocytoplasmic transport | GO:0006886…
Boerner_Z27kG1_20838	GRMZM2G153766_T01	GO:0016021 integral to membrane//GO:0004939 beta-adrenergic receptor activity//GO:0007186 G-protein coupled receptor protein signaling pathway		UniRef90 blastp 11-8-2010: C5XJ11_SORBI Putative uncharacterized protein Sb03g033580 n=2 (Sorghum bicolor) Exp=4e-63; maizesequence.org: UniGene:Zm.66852; Surfeit locus protein 5 | UniGene:Zm.140839; Clone 302214 mRNA sequence | RefSeq_peptide:NP_001150903; surfeit locus protein 5 | RefSeq_dna:NM_001157431; surfeit locus protein 5 (LOC100284536) mRNA | GO:0016021; integral to membrane | GO:000718…
Boerner_Z27kG1_20838	GRMZM2G154890_T01	GO:0015031 protein transport//GO:0006886 intracellular protein transport//GO:0005622 intracellular//GO:0007264 small GTPase mediated signal transduction//GO:0005525 GTP binding		UniRef90 blastp 11-8-2010: Q0E1L4_ORYSJ Os02g0327100 protein n=6 (Poaceae) Exp=1e-88; maizesequence.org: RefSeq_peptide:NP_001149177; ADP-ribosylation factor | UniGene:Zm.156287; Transcribed locus strongly similar to NP_001149177.1 ADP-ribosylation factor [Zea mays] | Uniprot/SPTREMBL:B6TBI1; ADP-ribosylation factorPutative uncharacterized protein ; | Uniprot/SPTREMBL:C0HGI7; Putative uncharacter…
Boerner_Z27kG1_20838	GRMZM2G163507_T01	GO:0004964 lutropin-choriogonadotropic hormone receptor activity//GO:0016021 integral to membrane//GO:0007186 G-protein coupled receptor protein signaling pathway		UniRef90 blastp 11-8-2010: C5YTK2_SORBI Putative uncharacterized protein Sb08g006355 (Fragment) n=1 (Sorghum bicolor) Exp=0; maizesequence.org: GO:0016021; integral to membrane | GO:0007186; G-protein coupled receptor protein signaling pathway | GO:0004964; luteinizing hormone receptor activity
Boerner_Z27kG1_20838	GRMZM2G168984_T01	GO:0007186 G-protein coupled receptor protein signaling pathway//GO:0016021 integral to membrane//GO:0004990 oxytocin receptor activity		UniRef90 blastp 11-8-2010: C5XVI0_SORBI Putative uncharacterized protein Sb04g004450 n=1 (Sorghum bicolor) Exp=4e-46; maizesequence.org: UniGene:Zm.59425; Clone 456904 mRNA sequence | GO:0016021; integral to membrane | GO:0007186; G-protein coupled receptor protein signaling pathway | GO:0004990; oxytocin receptor activity
Boerner_Z27kG1_20838	GRMZM2G174274_T01	GO:0007165 signal transduction//GO:0005622 intracellular		UniRef90 blastp 11-8-2010: C5XJB1_SORBI Putative uncharacterized protein Sb03g047080 n=1 (Sorghum bicolor) Exp=7e-109; maizesequence.org: GO:0005622; intracellular | GO:0007165; signal transduction | UniGene:Zm.132306; Clone 438598 mRNA sequence
Boerner_Z27kG1_20838	GRMZM2G358931_T01	GO:0007186 G-protein coupled receptor protein signaling pathway//GO:0016021 integral to membrane//GO:0004969 histamine receptor activity		UniRef90 blastp 11-8-2010: No significant hits (1e-5); maizesequence.org: GO:0004969; histamine receptor activity | GO:0007186; G-protein coupled receptor protein signaling pathway | GO:0016021; integral to membrane
Boerner_Z27kG1_20838	GRMZM2G419290_T01	GO:0006468 protein amino acid phosphorylation//GO:0004674 protein serine/threonine kinase activity//GO:0005529 sugar binding//GO:0004672 protein kinase activity//GO:0005524 ATP binding//GO:0048544 recognition of pollen		UniRef90 blastp 11-8-2010: Q0J9T3_ORYSJ Os04g0632500 protein n=4 (Oryza sativa) Exp=0; maizesequence.org: GO:0048544; recognition of pollen | GO:0006468; protein amino acid phosphorylation | GO:0005529; sugar binding | GO:0005524; ATP binding | GO:0004674; protein serine/threonine kinase activity | GO:0004672; protein kinase activity
Boerner_Z27kG1_20838	GRMZM2G480687_T01	GO:0016021 integral to membrane//GO:0050825 ice binding//GO:0042309 homoiothermy//GO:0050826 response to freezing//GO:0004974 leukotriene receptor activity//GO:0007186 G-protein coupled receptor protein signaling pathway		UniRef90 blastp 11-8-2010: B6SQJ8_MAIZE Putative uncharacterized protein n=1 (Zea mays) Exp=1e-71; maizesequence.org: RefSeq_dna:NM_001149387; hypothetical protein LOC100275253 (LOC100275253) mRNA | RefSeq_peptide:NP_001142859; hypothetical protein LOC100275253 | UniGene:Zm.156427; Hypothetical protein LOC100304437 | UniGene:Zm.19281; Hypothetical protein LOC100275253 | Uniprot/SPTREMBL:B6SQJ8; P…
Boerner_Z27kG1_21671	GRMZM2G005646_T01	GO:0004930 G-protein coupled receptor activity//GO:0007186 G-protein coupled receptor protein signaling pathway//GO:0016021 integral to membrane		UniRef90 blastp 11-8-2010: C5YK35_SORBI Putative uncharacterized protein Sb07g013140 n=2 (Andropogoneae) Exp=3e-64; maizesequence.org: Uniprot/SPTREMBL:B6SSV0; Putative uncharacterized protein | UniGene:Zm.85221; Hypothetical protein LOC100276726 | RefSeq_peptide:NP_001143916; hypothetical protein LOC100276726 | RefSeq_dna:NM_001150444; hypothetical protein LOC100276726 (LOC100276726) mRNA | GO:0…
Boerner_Z27kG1_21671	GRMZM2G029486_T01	GO:0006886 intracellular protein transport//GO:0003924 GTPase activity//GO:0006913 nucleocytoplasmic transport//GO:0005622 intracellular//GO:0006355 regulation of transcription, DNA-dependent//GO:0007165 signal transduction//GO:0005515 protein binding//GO:0015031 protein transport//GO:0007264 small GTPase mediated signal transduction//GO:0008134 transcription factor binding//GO:0005524 ATP bindin…		UniRef90 blastp 11-8-2010: C5X3H5_SORBI Putative uncharacterized protein Sb02g008790 n=2 (Andropogoneae) Exp=8e-77; maizesequence.org: MaizeGDB_GenBank:AY107805; | GO:0015031; protein transport | GO:0008134; transcription factor binding | GO:0007264; small GTPase mediated signal transduction | GO:0007165; signal transduction | GO:0006913; nucleocytoplasmic transport | GO:0006886; intracellular pr…
Boerner_Z27kG1_21671	GRMZM2G106960_T01	GO:0006886 intracellular protein transport//GO:0003924 GTPase activity//GO:0006913 nucleocytoplasmic transport//GO:0005622 intracellular//GO:0006355 regulation of transcription, DNA-dependent//GO:0007165 signal transduction//GO:0005515 protein binding//GO:0015031 protein transport//GO:0007264 small GTPase mediated signal transduction//GO:0008134 transcription factor binding//GO:0005524 ATP bindin…		UniRef90 blastp 11-8-2010: RIC1_ORYSJ Ras-related protein RIC1 n=8 (commelinids) Exp=8e-109; maizesequence.org: GO:0007264; small GTPase mediated signal transduction | GO:0008134; transcription factor binding | GO:0015031; protein transport | RefSeq_dna:NM_001137272; hypothetical protein LOC100191848 (LOC100191848) mRNA | RefSeq_peptide:NP_001130744; hypothetical protein LOC100191848 | UniGene:Zm…
Boerner_Z27kG1_21671	GRMZM2G111494_T01	GO:0004871 signal transducer activity//GO:0019001 guanyl nucleotide binding//GO:0006886 intracellular protein transport//GO:0003924 GTPase activity//GO:0006913 nucleocytoplasmic transport//GO:0005622 intracellular//GO:0006355 regulation of transcription, DNA-dependent//GO:0007165 signal transduction//GO:0005515 protein binding//GO:0015031 protein transport//GO:0007264 small GTPase mediated signal…		UniRef90 blastp 11-8-2010: No significant hits (1e-5); maizesequence.org: GO:0007264; small GTPase mediated signal transduction | GO:0008134; transcription factor binding | GO:0015031; protein transport | GO:0019001; guanyl nucleotide binding | RefSeq_dna:NM_001147819; hypothetical protein LOC100273382 (LOC100273382) mRNA | RefSeq_peptide:NP_001141291; hypothetical protein LOC100273382 | UniGene:…
Boerner_Z27kG1_22106	GRMZM2G006474_T01	GO:0032012 regulation of ARF protein signal transduction//GO:0005622 intracellular//GO:0005488 binding//GO:0005086 ARF guanyl-nucleotide exchange factor activity		UniRef90 blastp 11-8-2010: Q75H95_ORYSJ Os03g0666100 protein n=5 (Poaceae) Exp=0; maizesequence.org: UniGene:Zm.25250; TSA: Zea mays contig33878 mRNA sequence | GO:0032012; regulation of ARF protein signal transduction | GO:0005622; intracellular | GO:0005488; binding | GO:0005086; ARF guanyl-nucleotide exchange factor activity
Boerner_Z27kG1_22106	GRMZM2G039895_T01	GO:0023034 intracellular signaling pathway//GO:0008270 zinc ion binding//GO:0005515 protein binding		UniRef90 blastp 11-8-2010: C0PIM9_MAIZE Putative uncharacterized protein n=1 (Zea mays) Exp=0; maizesequence.org: Uniprot/SPTREMBL:C0PIM9; Putative uncharacterized protein | UniGene:Zm.28145; Hypothetical protein LOC100383733 | RefSeq_peptide:NP_001169841; hypothetical protein LOC100383733 | RefSeq_dna:NM_001176370; hypothetical protein LOC100383733 (LOC100383733) mRNA | GO:0023034; intracellular…
Boerner_Z27kG1_22106	GRMZM2G044442_T01	GO:0008601 protein phosphatase type 2A regulator activity//GO:0007165 signal transduction//GO:0000159 protein phosphatase type 2A complex//GO:0005488 binding		UniRef90 blastp 11-8-2010: C5Z168_SORBI Putative uncharacterized protein Sb09g005420 n=1 (Sorghum bicolor) Exp=0; maizesequence.org: UniGene:Zm.148298; TSA: Zea mays contig22330 mRNA sequence | UniGene:Zm.123426; Clone 1701165 mRNA sequence | GO:0008601; protein phosphatase type 2A regulator activity | GO:0007165; signal transduction | GO:0005488; binding | GO:0000159; protein phosphatase type 2A…
Boerner_Z27kG1_22106	GRMZM2G059266_T01	GO:0023034 intracellular signaling pathway//GO:0008270 zinc ion binding//GO:0005515 protein binding		UniRef90 blastp 11-8-2010: B6SV09_MAIZE PHD-finger family protein n=1 (Zea mays) Exp=0; maizesequence.org: Uniprot/SPTREMBL:B6SV09; PHD-finger family proteinPutative uncharacterized protein ; | UniGene:Zm.5196; LOC100281389 | RefSeq_peptide:NP_001147779; LOC100281389 | RefSeq_dna:NM_001154307; LOC100281389 (umc1382) mRNA | GO:0023034; intracellular signaling pathway | GO:0008270; zinc ion binding…
Boerner_Z27kG1_22106	GRMZM2G075368_T01	GO:0016020 membrane//GO:0004673 protein histidine kinase activity//GO:0000155 two-component sensor activity//GO:0000156 two-component response regulator activity//GO:0009873 ethylene mediated signaling pathway//GO:0005789 endoplasmic reticulum membrane//GO:0006355 regulation of transcription, DNA-dependent//GO:0007165 signal transduction//GO:0004871 signal transducer activity//GO:0000160 two-comp…		UniRef90 blastp 11-8-2010: Q0DWC7_ORYSJ Os02g0820900 protein n=5 (Oryza sativa) Exp=0; maizesequence.org: UniGene:Zm.85600; TSA: Zea mays contig51554 mRNA sequence | UniGene:Zm.145521; TSA: Zea mays contig46631 mRNA sequence | GO:0016020; membrane | GO:0009873; ethylene mediated signaling pathway | GO:0007165; signal transduction | GO:0006355; regulation of transcription DNA-dependent | GO:000578…
Boerner_Z27kG1_22106	GRMZM2G089010_T01	GO:0016020 membrane//GO:0000155 two-component sensor activity//GO:0000156 two-component response regulator activity//GO:0009873 ethylene mediated signaling pathway//GO:0005789 endoplasmic reticulum membrane//GO:0006355 regulation of transcription, DNA-dependent//GO:0007165 signal transduction//GO:0004673 protein histidine kinase activity//GO:0000160 two-component signal transduction system (phosp…		UniRef90 blastp 11-8-2010: C0PDK0_MAIZE Putative uncharacterized protein n=1 (Zea mays) Exp=0; maizesequence.org: Uniprot/SPTREMBL:C0PDK0; Putative uncharacterized protein | UniGene:Zm.85351; Hypothetical protein LOC100193682 | UniGene:Zm.144834; TSA: Zea mays contig52005 mRNA sequence | GO:0016020; membrane | GO:0009873; ethylene mediated signaling pathway | GO:0007165; signal transduction | GO:…
Boerner_Z27kG1_22106	GRMZM2G096470_T01	GO:0032313 regulation of Rab GTPase activity//GO:0005097 Rab GTPase activator activity//GO:0005622 intracellular		UniRef90 blastp 11-8-2010: C5XP18_SORBI Putative uncharacterized protein Sb03g039030 n=1 (Sorghum bicolor) Exp=0; maizesequence.org: UniGene:Zm.31934; Transcribed locus strongly similar to XP_002458723.1 hypothetical protein SORBIDRAFT_03g039030 [Sorghum bicolor] | UniGene:Zm.16216; Clone 1061303 mRNA sequence | GO:0032313; regulation of Rab GTPase activity | GO:0005622; intracellular | GO:000509…
Boerner_Z27kG1_22106	GRMZM2G101938_T01	GO:0004871 signal transducer activity//GO:0019001 guanyl nucleotide binding//GO:0006886 intracellular protein transport//GO:0003924 GTPase activity//GO:0006913 nucleocytoplasmic transport//GO:0005622 intracellular//GO:0006355 regulation of transcription, DNA-dependent//GO:0007165 signal transduction//GO:0005515 protein binding//GO:0015031 protein transport//GO:0007264 small GTPase mediated signal…		UniRef90 blastp 11-8-2010: RIC2_ORYSJ Ras-related protein RIC2 n=7 (Poaceae) Exp=1e-117; maizesequence.org: GO:0007186; G-protein coupled receptor protein signaling pathway | GO:0007264; small GTPase mediated signal transduction | GO:0008134; transcription factor binding | GO:0015031; protein transport | GO:0019001; guanyl nucleotide binding | RefSeq_dna:NM_001139367; hypothetical protein LOC1001…
Boerner_Z27kG1_22106	GRMZM2G152663_T01	GO:0005515 protein binding//GO:0016021 integral to membrane//GO:0003824 catalytic activity//GO:0004952 dopamine receptor activity//GO:0008270 zinc ion binding//GO:0008152 metabolic process//GO:0004940 beta1-adrenergic receptor activity//GO:0007186 G-protein coupled receptor protein signaling pathway		UniRef90 blastp 11-8-2010: B6SKV4_MAIZE CONSTANS interacting protein 6 n=3 (Andropogoneae) Exp=0; maizesequence.org: UniGene:Zm.74290; TSA: Zea mays contig50326 mRNA sequence | UniGene:Zm.156651; Full-length cDNA clone ZM_BFb0109A21 | UniGene:Zm.140195; Full-length cDNA clone ZM_BFb0235P06 | GO:0016021; integral to membrane | GO:0008270; zinc ion binding | GO:0008152; metabolic process | GO:00071…
Boerner_Z27kG1_22106	GRMZM2G166082_T01	GO:0005622 intracellular//GO:0007264 small GTPase mediated signal transduction//GO:0005525 GTP binding		UniRef90 blastp 11-8-2010: C5WPQ8_SORBI Putative uncharacterized protein Sb01g012230 n=1 (Sorghum bicolor) Exp=0; maizesequence.org: UniGene:Zm.123482; Full-length cDNA clone ZM_BFb0125J14 | GO:0007264; small GTPase mediated signal transduction | GO:0005622; intracellular | GO:0005525; GTP binding
Boerner_Z27kG1_22106	GRMZM2G171880_T01	GO:0016020 membrane//GO:0015629 actin cytoskeleton//GO:0005215 transporter activity//GO:0016021 integral to membrane//GO:0006810 transport//GO:0005198 structural molecule activity//GO:0004940 beta1-adrenergic receptor activity//GO:0007155 cell adhesion//GO:0007186 G-protein coupled receptor protein signaling pathway//GO:0055085 transmembrane transport		UniRef90 blastp 11-8-2010: C5X968_SORBI Putative uncharacterized protein Sb02g033650 n=3 (Andropogoneae) Exp=0; maizesequence.org: GO:0055085; transmembrane transport | RefSeq_dna:NM_001152867; hypothetical protein LOC100279915 (LOC100279915) mRNA | RefSeq_dna:NM_001176099; hypothetical protein LOC100383449 (LOC100383449) mRNA | RefSeq_peptide:NP_001146339; hypothetical protein LOC100279915 | Ref…
Boerner_Z27kG1_22106	GRMZM2G355667_T01	GO:0005201 extracellular matrix structural constituent//GO:0004937 alpha1-adrenergic receptor activity//GO:0016021 integral to membrane//GO:0016020 membrane//GO:0051260 protein homooligomerization//GO:0007186 G-protein coupled receptor protein signaling pathway//GO:0005578 proteinaceous extracellular matrix		UniRef90 blastp 11-8-2010: C5XEX5_SORBI Putative uncharacterized protein Sb03g008420 n=1 (Sorghum bicolor) Exp=2e-10; maizesequence.org: GO:0051260; protein homooligomerization | GO:0016021; integral to membrane | GO:0016020; membrane | GO:0007186; G-protein coupled receptor protein signaling pathway | GO:0005578; proteinaceous extracellular matrix | GO:0005201; extracellular matrix structural co…
Boerner_Z27kG1_22106	GRMZM2G476685_T01	GO:0016021 integral to membrane//GO:0004952 dopamine receptor activity//GO:0050825 ice binding//GO:0042309 homoiothermy//GO:0050826 response to freezing//GO:0007186 G-protein coupled receptor protein signaling pathway//GO:0005634 nucleus		UniRef90 blastp 11-8-2010: B6TIH7_MAIZE Cyclin delta-2 n=2 (Zea mays) Exp=1e-150; maizesequence.org: Uniprot/SPTREMBL:B6TIH7; Cyclin delta-2 | UniGene:Zm.34704; Cyclin delta-2 | RefSeq_peptide:NP_001149823; cyclin delta-2 | RefSeq_dna:NM_001156351; cyclin delta-2 (LOC100283450) mRNA | GO:0050826; response to freezing | GO:0050825; ice binding | GO:0042309; homoiothermy | EntrezGene:100283450; cyc…
Boerner_Z27kG1_22188	GRMZM2G004140_T01	GO:0007186 G-protein coupled receptor protein signaling pathway//GO:0016021 integral to membrane//GO:0004969 histamine receptor activity		UniRef90 blastp 11-8-2010: C0HH37_MAIZE Putative uncharacterized protein n=1 (Zea mays) Exp=6e-169; maizesequence.org: Uniprot/SPTREMBL:B4FXZ4; Putative uncharacterized protein | UniGene:Zm.137298; Transcribed locus strongly similar to NP_001140338.1 hypothetical protein LOC100272386 [Zea mays] | RefSeq_peptide:NP_001141751; hypothetical protein LOC100273886 | GO:0016021; integral to membrane | G…
Boerner_Z27kG1_22188	GRMZM2G021642_T01	GO:0007186 G-protein coupled receptor protein signaling pathway//GO:0016021 integral to membrane//GO:0004969 histamine receptor activity		UniRef90 blastp 11-8-2010: C5WS28_SORBI Putative uncharacterized protein Sb01g001030 n=1 (Sorghum bicolor) Exp=1e-44; maizesequence.org: GO:0004969; histamine receptor activity | GO:0007186; G-protein coupled receptor protein signaling pathway | GO:0016021; integral to membrane | UniGene:Zm.34920; Transcribed locus moderately similar to XP_002466091.1 hypothetical protein SORBIDRAFT_01g001030 [So…
Boerner_Z27kG1_22188	GRMZM2G025518_T01	GO:0004952 dopamine receptor activity//GO:0007186 G-protein coupled receptor protein signaling pathway//GO:0016021 integral to membrane		UniRef90 blastp 11-8-2010: C5YV21_SORBI Putative uncharacterized protein Sb09g027670 n=1 (Sorghum bicolor) Exp=9e-36; maizesequence.org: GO:0004952; dopamine receptor activity | GO:0007186; G-protein coupled receptor protein signaling pathway | GO:0016021; integral to membrane | UniGene:Zm.65475; Clone 360661 mRNA sequence
Boerner_Z27kG1_22188	GRMZM2G046313_T01	GO:0005737 cytoplasm//GO:0004812 aminoacyl-tRNA ligase activity//GO:0016021 integral to membrane//GO:0007214 gamma-aminobutyric acid signaling pathway//GO:0000166 nucleotide binding//GO:0006821 chloride transport//GO:0003676 nucleic acid binding//GO:0006418 tRNA aminoacylation for protein translation//GO:0004890 GABA-A receptor activity//GO:0006412 translation//GO:0005524 ATP binding		UniRef90 blastp 11-8-2010: B6U0C1_MAIZE RNA recognition motif 2 family protein n=1 (Zea mays) Exp=6e-102; maizesequence.org: GO:0006821; chloride transport | GO:0007214; gamma-aminobutyric acid signaling pathway | GO:0016021; integral to membrane | RefSeq_dna:NM_001157947; RNA recognition motif 2 family protein (LOC100285052) mRNA | RefSeq_peptide:NP_001151419; RNA recognition motif 2 family prot…
Boerner_Z27kG1_22188	GRMZM2G062638_T01	GO:0004176 ATP-dependent peptidase activity//GO:0004252 serine-type endopeptidase activity//GO:0006281 DNA repair//GO:0017111 nucleoside-triphosphatase activity//GO:0000166 nucleotide binding//GO:0006508 proteolysis//GO:0007264 small GTPase mediated signal transduction//GO:0003684 damaged DNA binding//GO:0005524 ATP binding//GO:0005525 GTP binding		UniRef90 blastp 11-8-2010: C4J073_MAIZE Putative uncharacterized protein n=1 (Zea mays) Exp=0; maizesequence.org: GO:0006508; proteolysis | GO:0007264; small GTPase mediated signal transduction | GO:0017111; nucleoside-triphosphatase activity | RefSeq_dna:NM_001177237; hypothetical protein LOC100384790 (LOC100384790) mRNA | RefSeq_peptide:NP_001170708; hypothetical protein LOC100384790 | Uniprot/…
Boerner_Z27kG1_22188	GRMZM2G067964_T01	GO:0016021 integral to membrane//GO:0015051 X-opioid receptor activity//GO:0050825 ice binding//GO:0042309 homoiothermy//GO:0050826 response to freezing//GO:0007186 G-protein coupled receptor protein signaling pathway		UniRef90 blastp 11-8-2010: C7IZ41_ORYSJ Os02g0749450 protein (Fragment) n=2 (Oryza sativa subsp. japonica) Exp=1e-33; maizesequence.org: Uniprot/SPTREMBL:B4FTZ5; Putative uncharacterized protein | UniGene:Zm.151707; TSA: Zea mays contig06308 mRNA sequence | UniGene:Zm.146694; TSA: Zea mays contig29407 mRNA sequence | GO:0050826; response to freezing | GO:0050825; ice binding | GO:0042309; homoiot…
Boerner_Z27kG1_22188	GRMZM2G130010_T01	GO:0007186 G-protein coupled receptor protein signaling pathway//GO:0016021 integral to membrane//GO:0004969 histamine receptor activity		UniRef90 blastp 11-8-2010: C5Z0J2_SORBI Putative uncharacterized protein Sb09g004280 n=2 (Andropogoneae) Exp=3e-44; maizesequence.org: Uniprot/SPTREMBL:B6TGT2; Putative uncharacterized protein | RefSeq_peptide:NP_001143902; hypothetical protein LOC100276705 | RefSeq_dna:NM_001150430; LOC100276705 (pco101520b) mRNA | GO:0016021; integral to membrane | GO:0007186; G-protein coupled receptor protein…
Boerner_Z27kG1_22188	GRMZM2G133262_T01	GO:0000160 two-component signal transduction system (phosphorelay)//GO:0000156 two-component response regulator activity//GO:0008236 serine-type peptidase activity//GO:0016021 integral to membrane//GO:0006355 regulation of transcription, DNA-dependent		UniRef90 blastp 11-8-2010: No significant hits (1e-5); maizesequence.org: UniGene:Zm.90876; TSA: Zea mays cultivar W22 CL602Contig1.betc mRNA sequence | GO:0016021; integral to membrane | GO:0008236; serine-type peptidase activity | GO:0006355; regulation of transcription DNA-dependent | GO:0000160; two-component signal transduction system (phosphorelay) | GO:0000156; two-component response regul…
Boerner_Z27kG1_22188	GRMZM2G149847_T01	GO:0006886 intracellular protein transport//GO:0003924 GTPase activity//GO:0006913 nucleocytoplasmic transport//GO:0005622 intracellular//GO:0006355 regulation of transcription, DNA-dependent//GO:0007165 signal transduction//GO:0005515 protein binding//GO:0015031 protein transport//GO:0007264 small GTPase mediated signal transduction//GO:0008134 transcription factor binding//GO:0005524 ATP bindin…		UniRef90 blastp 11-8-2010: Q6ZKZ4_ORYSJ cDNA clone:001-034-F04, full insert sequence n=4 (Poaceae) Exp=5e-88; maizesequence.org: Uniprot/SPTREMBL:B6SPA7; Ras-related protein ARA-3 | GO:0015031; protein transport | GO:0008134; transcription factor binding | GO:0007264; small GTPase mediated signal transduction | GO:0007165; signal transduction | GO:0006913; nucleocytoplasmic transport | GO:0006886…
Boerner_Z27kG1_22188	GRMZM2G154890_T01	GO:0015031 protein transport//GO:0006886 intracellular protein transport//GO:0005622 intracellular//GO:0007264 small GTPase mediated signal transduction//GO:0005525 GTP binding		UniRef90 blastp 11-8-2010: Q0E1L4_ORYSJ Os02g0327100 protein n=6 (Poaceae) Exp=1e-88; maizesequence.org: RefSeq_peptide:NP_001149177; ADP-ribosylation factor | UniGene:Zm.156287; Transcribed locus strongly similar to NP_001149177.1 ADP-ribosylation factor [Zea mays] | Uniprot/SPTREMBL:B6TBI1; ADP-ribosylation factorPutative uncharacterized protein ; | Uniprot/SPTREMBL:C0HGI7; Putative uncharacter…
Boerner_Z27kG1_22188	GRMZM2G163507_T01	GO:0004964 lutropin-choriogonadotropic hormone receptor activity//GO:0016021 integral to membrane//GO:0007186 G-protein coupled receptor protein signaling pathway		UniRef90 blastp 11-8-2010: C5YTK2_SORBI Putative uncharacterized protein Sb08g006355 (Fragment) n=1 (Sorghum bicolor) Exp=0; maizesequence.org: GO:0016021; integral to membrane | GO:0007186; G-protein coupled receptor protein signaling pathway | GO:0004964; luteinizing hormone receptor activity
Boerner_Z27kG1_22188	GRMZM2G168984_T01	GO:0007186 G-protein coupled receptor protein signaling pathway//GO:0016021 integral to membrane//GO:0004990 oxytocin receptor activity		UniRef90 blastp 11-8-2010: C5XVI0_SORBI Putative uncharacterized protein Sb04g004450 n=1 (Sorghum bicolor) Exp=4e-46; maizesequence.org: UniGene:Zm.59425; Clone 456904 mRNA sequence | GO:0016021; integral to membrane | GO:0007186; G-protein coupled receptor protein signaling pathway | GO:0004990; oxytocin receptor activity
Boerner_Z27kG1_22188	GRMZM2G174274_T01	GO:0007165 signal transduction//GO:0005622 intracellular		UniRef90 blastp 11-8-2010: C5XJB1_SORBI Putative uncharacterized protein Sb03g047080 n=1 (Sorghum bicolor) Exp=7e-109; maizesequence.org: GO:0005622; intracellular | GO:0007165; signal transduction | UniGene:Zm.132306; Clone 438598 mRNA sequence
Boerner_Z27kG1_22188	GRMZM2G475583_T01	GO:0023034 intracellular signaling pathway//GO:0008270 zinc ion binding//GO:0005515 protein binding		UniRef90 blastp 11-8-2010: C5XSX3_SORBI Putative uncharacterized protein Sb04g034380 n=1 (Sorghum bicolor) Exp=0; maizesequence.org: GO:0005515; protein binding | GO:0008270; zinc ion binding | GO:0023034; intracellular signaling pathway | UniGene:Zm.139046; TSA: Zea mays contig01746 mRNA sequence | UniGene:Zm.139202; Transcribed locus
Boerner_Z27kG1_22188	GRMZM2G480551_T01	GO:0016021 integral to membrane//GO:0007186 G-protein coupled receptor protein signaling pathway//GO:0001619 lysosphingolipid and lysophosphatidic acid receptor activity		UniRef90 blastp 11-8-2010: C5XRE3_SORBI Putative uncharacterized protein Sb03g041650 n=1 (Sorghum bicolor) Exp=2e-52; maizesequence.org: UniGene:Zm.108610; Transcribed locus | UniGene:Zm.107185; Transcribed locus | GO:0016021; integral to membrane | GO:0007186; G-protein coupled receptor protein signaling pathway | GO:0001619; lysosphingolipid and lysophosphatidic acid receptor activity
Boerner_Z27kG1_22188	GRMZM2G480687_T01	GO:0016021 integral to membrane//GO:0050825 ice binding//GO:0042309 homoiothermy//GO:0050826 response to freezing//GO:0004974 leukotriene receptor activity//GO:0007186 G-protein coupled receptor protein signaling pathway		UniRef90 blastp 11-8-2010: B6SQJ8_MAIZE Putative uncharacterized protein n=1 (Zea mays) Exp=1e-71; maizesequence.org: RefSeq_dna:NM_001149387; hypothetical protein LOC100275253 (LOC100275253) mRNA | RefSeq_peptide:NP_001142859; hypothetical protein LOC100275253 | UniGene:Zm.156427; Hypothetical protein LOC100304437 | UniGene:Zm.19281; Hypothetical protein LOC100275253 | Uniprot/SPTREMBL:B6SQJ8; P…
Boerner_Z27kG1_22204	GRMZM2G020183_T01	GO:0051260 protein homooligomerization//GO:0016021 integral to membrane//GO:0016020 membrane//GO:0007186 G-protein coupled receptor protein signaling pathway//GO:0004937 alpha1-adrenergic receptor activity		UniRef90 blastp 11-8-2010: No significant hits (1e-5); maizesequence.org: Uniprot/SPTREMBL:Q9M7I4; Root cap-specific protein Fragment | MaizeGDB_GenBank:AF134580; product:root cap-specific protein | GO:0051260; protein homooligomerization | GO:0016021; integral to membrane | GO:0016020; membrane | GO:0007186; G-protein coupled receptor protein signaling pathway | GO:0004937; alpha1-adrenergic rec…
Boerner_Z27kG1_22204	GRMZM2G023436_T01	GO:0015031 protein transport//GO:0005622 intracellular//GO:0007264 small GTPase mediated signal transduction//GO:0005525 GTP binding		UniRef90 blastp 11-8-2010: B6U632_MAIZE Ras-related protein Rab11B n=2 (Andropogoneae) Exp=4e-50; maizesequence.org: Uniprot/SPTREMBL:B4FDQ9; Putative uncharacterized protein | UniGene:Zm.28236; Hypothetical protein LOC100193085 | UniGene:Zm.147141; TSA: Zea mays contig27455 mRNA sequence | RefSeq_peptide:NP_001131720; hypothetical protein LOC100193085 | RefSeq_dna:NM_001138248; hypothetical prot…
Boerner_Z27kG1_22204	GRMZM2G034534_T01	GO:0006629 lipid metabolic process//GO:0015057 thrombin receptor activity//GO:0016021 integral to membrane//GO:0007596 blood coagulation//GO:0004607 phosphatidylcholine-sterol O-acyltransferase activity//GO:0007186 G-protein coupled receptor protein signaling pathway		UniRef90 blastp 11-8-2010: B8A183_MAIZE Putative uncharacterized protein n=1 (Zea mays) Exp=0; maizesequence.org: Uniprot/SPTREMBL:B8A183; Putative uncharacterized protein | UniGene:Zm.33365; Hypothetical protein LOC100280003 | RefSeq_peptide:NP_001146423; hypothetical protein LOC100280003 | RefSeq_dna:NM_001152951; hypothetical protein LOC100280003 (LOC100280003) mRNA | GO:0016021; integral to m…
Boerner_Z27kG1_22204	GRMZM2G045117_T01	GO:0016021 integral to membrane//GO:0007186 G-protein coupled receptor protein signaling pathway//GO:0004937 alpha1-adrenergic receptor activity		UniRef90 blastp 11-8-2010: B6U2W1_MAIZE BCL-2 binding anthanogene-1 n=1 (Zea mays) Exp=6e-62; maizesequence.org: UniGene:Zm.125180; BCL-2 binding anthanogene-1 | GO:0016021; integral to membrane | GO:0007186; G-protein coupled receptor protein signaling pathway | GO:0004937; alpha1-adrenergic receptor activity
Boerner_Z27kG1_22204	GRMZM2G051943_T01	GO:0005975 carbohydrate metabolic process//GO:0016998 cell wall macromolecule catabolic process//GO:0016021 integral to membrane//GO:0008061 chitin binding//GO:0004994 somatostatin receptor activity//GO:0004568 chitinase activity//GO:0006032 chitin catabolic process//GO:0007186 G-protein coupled receptor protein signaling pathway		UniRef90 blastp 11-8-2010: CHIA_MAIZE Endochitinase A n=73 (Andropogoneae) Exp=1e-145; maizesequence.org: Uniprot/SPTREMBL:B8QUY0; Chitinase | Uniprot/SPTREMBL:B8QUY1; Chitinase | Uniprot/SPTREMBL:B8QUY2; Chitinase | Uniprot/SPTREMBL:B8QUY3; Chitinase | Uniprot/SPTREMBL:B8QUY4; Chitinase | Uniprot/SPTREMBL:B8QUY5; Chitinase | Uniprot/SPTREMBL:B8QUY6; Chitinase | Uniprot/SPTREMBL:B8QUY7; Chitinase…
Boerner_Z27kG1_22204	GRMZM2G058474_T01	GO:0015031 protein transport//GO:0006886 intracellular protein transport//GO:0005622 intracellular//GO:0007264 small GTPase mediated signal transduction//GO:0005525 GTP binding		UniRef90 blastp 11-8-2010: C5Z6X4_SORBI Putative uncharacterized protein Sb10g007630 n=1 (Sorghum bicolor) Exp=8e-99; maizesequence.org: GO:0015031; protein transport | GO:0007264; small GTPase mediated signal transduction | GO:0006886; intracellular protein transport | GO:0005622; intracellular | GO:0005525; GTP binding
Boerner_Z27kG1_22204	GRMZM2G075253_T01	GO:0004765 shikimate kinase activity//GO:0006886 intracellular protein transport//GO:0005622 intracellular//GO:0019001 guanyl nucleotide binding//GO:0004871 signal transducer activity//GO:0007264 small GTPase mediated signal transduction//GO:0007186 G-protein coupled receptor protein signaling pathway//GO:0005524 ATP binding//GO:0005525 GTP binding		UniRef90 blastp 11-8-2010: C5Y0U9_SORBI Putative uncharacterized protein Sb04g031485 (Fragment) n=1 (Sorghum bicolor) Exp=1e-55; maizesequence.org: UniGene:Zm.4175; Transcribed locus moderately similar to XP_002454460.1 hypothetical protein SORBIDRAFT_04g031485 [Sorghum bicolor] | GO:0019001; guanyl nucleotide binding | GO:0007264; small GTPase mediated signal transduction | GO:0007186; G-protein…
Boerner_Z27kG1_22204	GRMZM2G081017_T01	GO:0015057 thrombin receptor activity//GO:0005634 nucleus//GO:0007596 blood coagulation//GO:0006355 regulation of transcription, DNA-dependent//GO:0003677 DNA binding//GO:0007186 G-protein coupled receptor protein signaling pathway//GO:0016021 integral to membrane//GO:0004879 ligand-dependent nuclear receptor activity		UniRef90 blastp 11-8-2010: B6ST53_MAIZE Fasciclin-like arabinogalactan protein 7 n=1 (Zea mays) Exp=2e-75; maizesequence.org: GO:0016021; integral to membrane | GO:0015057; thrombin receptor activity | GO:0007596; blood coagulation | GO:0007186; G-protein coupled receptor protein signaling pathway | GO:0006355; regulation of transcription DNA-dependent | GO:0005634; nucleus | GO:0004879; ligand-d…
Boerner_Z27kG1_22204	GRMZM2G090693_T01	GO:0016021 integral to membrane//GO:0030036 actin cytoskeleton organization//GO:0003779 actin binding//GO:0004969 histamine receptor activity//GO:0016043 cellular component organization//GO:0007186 G-protein coupled receptor protein signaling pathway		UniRef90 blastp 11-8-2010: FH4_ORYSJ Formin-like protein 4 n=1 (Oryza sativa subsp. japonica) Exp=0; maizesequence.org: GO:0030036; actin cytoskeleton organization | GO:0016043; cellular component organization | GO:0016021; integral to membrane | GO:0007186; G-protein coupled receptor protein signaling pathway | GO:0004969; histamine receptor activity | GO:0003779; actin binding
Boerner_Z27kG1_22204	GRMZM2G096171_T01	GO:0000160 two-component signal transduction system (phosphorelay)//GO:0000156 two-component response regulator activity//GO:0006355 regulation of transcription, DNA-dependent		UniRef90 blastp 11-8-2010: Q9FRY8_MAIZE Response regulator 7 n=2 (Zea mays) Exp=5e-128; maizesequence.org: RefSeq_peptide:NP_001104858; response regulator 7 | Uniprot/SPTREMBL:B4FKP5; Putative uncharacterized protein | Uniprot/SPTREMBL:C4J5V9; Putative uncharacterized protein | Uniprot/SPTREMBL:Q9FRY8; Response regulator 7 | RefSeq_dna:NM_001111388; response regulator 7 (RR7) mRNA | GO:0006355; r…
Boerner_Z27kG1_22204	GRMZM2G098474_T01	GO:0000160 two-component signal transduction system (phosphorelay)//GO:0000156 two-component response regulator activity//GO:0006355 regulation of transcription, DNA-dependent		UniRef90 blastp 11-8-2010: B6TSM4_MAIZE Two-component response regulator ARR3 n=2 (Zea mays) Exp=5e-53; maizesequence.org: Uniprot/SPTREMBL:B6TSM4; Two-component response regulator ARR3 | Uniprot/SPTREMBL:B4FWY0; Putative uncharacterized protein | UniGene:Zm.31363; Hypothetical protein LOC100273679 | RefSeq_peptide:NP_001141563; hypothetical protein LOC100273679 | RefSeq_dna:NM_001148091; hypothe…
Boerner_Z27kG1_22204	GRMZM2G113203_T01	GO:0042626 ATPase activity, coupled to transmembrane movement of substances//GO:0016021 integral to membrane//GO:0006810 transport//GO:0017111 nucleoside-triphosphatase activity//GO:0000166 nucleotide binding//GO:0016887 ATPase activity//GO:0007264 small GTPase mediated signal transduction//GO:0055085 transmembrane transport//GO:0005524 ATP binding//GO:0005525 GTP binding		UniRef90 blastp 11-8-2010: Q6Y3I1_MAIZE Multidrug resistance associated protein 1 n=2 (Andropogoneae) Exp=0; maizesequence.org: GO:0042626; ATPase activity coupled to transmembrane movement of substances | GO:0055085; transmembrane transport | RefSeq_dna:NM_001112472; multidrug resistance associated protein 1 (MRP1) mRNA | RefSeq_peptide:NP_001105942; multidrug resistance associated protein 1 | U…
Boerner_Z27kG1_22204	GRMZM2G114192_T01	GO:0007165 signal transduction//GO:0005622 intracellular		UniRef90 blastp 11-8-2010: C5YEF8_SORBI Putative uncharacterized protein Sb06g026110 n=1 (Sorghum bicolor) Exp=0; maizesequence.org: Uniprot/SPTREMBL:B4FHV5; Putative uncharacterized protein | UniGene:Zm.25190; Hypothetical protein LOC100194213 | UniGene:Zm.154273; TSA: Zea mays contig34366 mRNA sequence | UniGene:Zm.117975; Transcribed locus moderately similar to NP_001053630.1 Os04g0577200 [Ory…
Boerner_Z27kG1_22204	GRMZM2G118173_T01	GO:0007017 microtubule-based process//GO:0004937 alpha1-adrenergic receptor activity//GO:0005874 microtubule//GO:0016021 integral to membrane//GO:0016020 membrane//GO:0051260 protein homooligomerization//GO:0007186 G-protein coupled receptor protein signaling pathway//GO:0005525 GTP binding		UniRef90 blastp 11-8-2010: No significant hits (1e-5); maizesequence.org: GO:0016021; integral to membrane | GO:0051260; protein homooligomerization | RefSeq_dna:NM_001148836; hypothetical protein LOC100274477 (LOC100274477) mRNA | RefSeq_peptide:NP_001142308; hypothetical protein LOC100274477 | Uniprot/SPTREMBL:B4G1B4; Putative uncharacterized protein | GO:0016020; membrane | GO:0007186; G-prote…
Boerner_Z27kG1_22204	GRMZM2G119705_T01	GO:0004983 neuropeptide Y receptor activity//GO:0016021 integral to membrane//GO:0030598 rRNA N-glycosylase activity//GO:0007186 G-protein coupled receptor protein signaling pathway//GO:0017148 negative regulation of translation		UniRef90 blastp 11-8-2010: Q41851_MAIZE Ribosome-inactivating protein n=5 (Zea mays) Exp=5e-140; maizesequence.org: Uniprot/SPTREMBL:B8QXT1; Ribosome-inactivating protein Fragment | Uniprot/SPTREMBL:B8QXT2; Ribosome-inactivating protein Fragment | Uniprot/SPTREMBL:B8QXT3; Ribosome-inactivating protein Fragment | Uniprot/SPTREMBL:B8QXT6; Ribosome-inactivating protein Fragment | Uniprot/SPTREMBL:B8…
Boerner_Z27kG1_22204	GRMZM2G140170_T01	GO:0004930 G-protein coupled receptor activity//GO:0015450 P-P-bond-hydrolysis-driven protein transmembrane transporter activity//GO:0004937 alpha1-adrenergic receptor activity//GO:0009306 protein secretion//GO:0016021 integral to membrane//GO:0016020 membrane//GO:0051260 protein homooligomerization//GO:0007186 G-protein coupled receptor protein signaling pathway		UniRef90 blastp 11-8-2010: No significant hits (1e-5); maizesequence.org: GO:0051260; protein homooligomerization | RefSeq_dna:NM_001149928; hypothetical protein LOC100276043 (LOC100276043) mRNA | RefSeq_peptide:NP_001143400; hypothetical protein LOC100276043 | UniGene:Zm.128151; Hypothetical protein LOC100276043 | Uniprot/SPTREMBL:B6T3N7; Putative uncharacterized protein | GO:0016021; integral t…
Boerner_Z27kG1_22204	GRMZM2G143397_T01	GO:0007017 microtubule-based process//GO:0004937 alpha1-adrenergic receptor activity//GO:0005874 microtubule//GO:0016021 integral to membrane//GO:0007186 G-protein coupled receptor protein signaling pathway//GO:0005525 GTP binding		UniRef90 blastp 11-8-2010: Q9ZWM7_MAIZE Root cap-specific glycine-rich protein n=1 (Zea mays) Exp=3e-08; maizesequence.org: GO:0016021; integral to membrane | GO:0007186; G-protein coupled receptor protein signaling pathway | GO:0007017; microtubule-based process | GO:0005874; microtubule | GO:0005525; GTP binding | GO:0004937; alpha1-adrenergic receptor activity
Boerner_Z27kG1_22204	GRMZM2G143745_T01	GO:0051260 protein homooligomerization//GO:0016021 integral to membrane//GO:0016020 membrane//GO:0007186 G-protein coupled receptor protein signaling pathway//GO:0004937 alpha1-adrenergic receptor activity		UniRef90 blastp 11-8-2010: No significant hits (1e-5); maizesequence.org: RefSeq_dna:NM_001158053; glycine-rich cell wall structural protein 2 (LOC100285159) mRNA | RefSeq_peptide:NP_001151525; glycine-rich cell wall structural protein 2 | UniGene:Zm.86016; Glycine-rich cell wall structural protein 2 | Uniprot/SPTREMBL:B6U1E3; Glycine-rich cell wall structural protein 2 | GO:0051260; protein homo…
Boerner_Z27kG1_22204	GRMZM2G156019_T01	GO:0000160 two-component signal transduction system (phosphorelay)//GO:0000156 two-component response regulator activity//GO:0006355 regulation of transcription, DNA-dependent		UniRef90 blastp 11-8-2010: Q9FRZ0_MAIZE Response regulator 5 n=3 (Zea mays) Exp=2e-53; maizesequence.org: GO:0000156; two-component response regulator activity | GO:0000160; two-component signal transduction system (phosphorelay) | GO:0006355; regulation of transcription DNA-dependent
Boerner_Z27kG1_22204	GRMZM2G157760_T01	GO:0004435 phosphoinositide phospholipase C activity//GO:0006629 lipid metabolic process//GO:0008081 phosphoric diester hydrolase activity//GO:0004629 phospholipase C activity//GO:0007165 signal transduction//GO:0023034 intracellular signaling pathway		UniRef90 blastp 11-8-2010: B8A0U7_MAIZE Putative uncharacterized protein n=1 (Zea mays) Exp=0; maizesequence.org: Uniprot/SPTREMBL:B8A0U7; Putative uncharacterized protein | Uniprot/SPTREMBL:B4FAR0; Putative uncharacterized protein | UniGene:Zm.38464; Hypothetical protein LOC100191939 | RefSeq_peptide:NP_001130835; hypothetical protein LOC100191939 | RefSeq_dna:NM_001137363; hypothetical protein …
Boerner_Z27kG1_22204	GRMZM2G163709_T01	GO:0023034 intracellular signaling pathway//GO:0004629 phospholipase C activity//GO:0006629 lipid metabolic process//GO:0008081 phosphoric diester hydrolase activity		UniRef90 blastp 11-8-2010: B4FNL7_MAIZE MAP3K-like protein kinase n=1 (Zea mays) Exp=7e-113; maizesequence.org: UniGene:Zm.17227; Hypothetical protein LOC100272437 | RefSeq_dna:NM_001146911; hypothetical protein LOC100272437 (LOC100272437) mRNA | GO:0023034; intracellular signaling pathway | GO:0008081; phosphoric diester hydrolase activity | GO:0006629; lipid metabolic process | GO:0004629; phos…
Boerner_Z27kG1_22204	GRMZM2G177076_T01	GO:0004930 G-protein coupled receptor activity//GO:0007186 G-protein coupled receptor protein signaling pathway//GO:0016021 integral to membrane		UniRef90 blastp 11-8-2010: B6TM89_MAIZE GPI-anchored protein n=2 (Zea mays) Exp=2e-74; maizesequence.org: GO:0016021; integral to membrane | GO:0007186; G-protein coupled receptor protein signaling pathway | GO:0004930; G-protein coupled receptor activity
Boerner_Z27kG1_22204	GRMZM2G179147_T01	GO:0004497 monooxygenase activity//GO:0020037 heme binding//GO:0016021 integral to membrane//GO:0005000 vasopressin receptor activity//GO:0005506 iron ion binding//GO:0007186 G-protein coupled receptor protein signaling pathway//GO:0009055 electron carrier activity		UniRef90 blastp 11-8-2010: C5Y0C5_SORBI Putative uncharacterized protein Sb04g030660 n=2 (Andropogoneae) Exp=0; maizesequence.org: GO:0020037; heme binding | GO:0016021; integral to membrane | GO:0009055; electron carrier activity | GO:0007186; G-protein coupled receptor protein signaling pathway | GO:0005506; iron ion binding | GO:0005000; vasopressin receptor activity | GO:0004497; monooxygenas…
Boerner_Z27kG1_22204	GRMZM2G364375_T01	GO:0006468 protein amino acid phosphorylation//GO:0004674 protein serine/threonine kinase activity//GO:0005529 sugar binding//GO:0004672 protein kinase activity//GO:0005524 ATP binding//GO:0048544 recognition of pollen		UniRef90 blastp 11-8-2010: No significant hits (1e-5); maizesequence.org: GO:0048544; recognition of pollen | GO:0006468; protein amino acid phosphorylation | GO:0005529; sugar binding | GO:0005524; ATP binding | GO:0004674; protein serine/threonine kinase activity | GO:0004672; protein kinase activity
Boerner_Z27kG1_22204	GRMZM2G398055_T01	GO:0004930 G-protein coupled receptor activity//GO:0007186 G-protein coupled receptor protein signaling pathway//GO:0016021 integral to membrane		UniRef90 blastp 11-8-2010: C4J6Z1_MAIZE Putative uncharacterized protein n=1 (Zea mays) Exp=8e-106; maizesequence.org: Uniprot/SPTREMBL:C4J6Z1; Putative uncharacterized protein | UniGene:Zm.148525; TSA: Zea mays contig21259 mRNA sequence | GO:0016021; integral to membrane | GO:0007186; G-protein coupled receptor protein signaling pathway | GO:0004930; G-protein coupled receptor activity
Boerner_Z27kG1_22204	GRMZM2G430266_T01	GO:0015629 actin cytoskeleton//GO:0006813 potassium ion transport//GO:0016021 integral to membrane//GO:0005199 structural constituent of cell wall//GO:0005198 structural molecule activity//GO:0004952 dopamine receptor activity//GO:0005249 voltage-gated potassium channel activity//GO:0007155 cell adhesion//GO:0007186 G-protein coupled receptor protein signaling pathway		UniRef90 blastp 11-8-2010: No significant hits (1e-5); maizesequence.org: MaizeGDB_GenBank:AC225162; | GO:0016021; integral to membrane | GO:0015629; actin cytoskeleton | GO:0007186; G-protein coupled receptor protein signaling pathway | GO:0007155; cell adhesion | GO:0006813; potassium ion transport | GO:0005249; voltage-gated potassium channel activity | GO:0005199; structural constituent of ce…
Boerner_Z27kG1_22204	GRMZM2G449274_T01	GO:0005856 cytoskeleton//GO:0006885 regulation of pH//GO:0016021 integral to membrane//GO:0015054 gastrin receptor activity//GO:0006814 sodium ion transport//GO:0007160 cell-matrix adhesion//GO:0050825 ice binding//GO:0042309 homoiothermy//GO:0050826 response to freezing//GO:0015385 sodium:hydrogen antiporter activity//GO:0007186 G-protein coupled receptor protein signaling pathway		UniRef90 blastp 11-8-2010: C0PJF1_MAIZE Putative uncharacterized protein n=1 (Zea mays) Exp=4e-55; maizesequence.org: GO:0050826; response to freezing | GO:0050825; ice binding | GO:0042309; homoiothermy | GO:0016021; integral to membrane | GO:0015385; sodium:hydrogen antiporter activity | GO:0015054; gastrin receptor activity | GO:0007186; G-protein coupled receptor protein signaling pathway | G…
Boerner_Z27kG1_22204	GRMZM2G457125_T01	GO:0006886 intracellular protein transport//GO:0003924 GTPase activity//GO:0006913 nucleocytoplasmic transport//GO:0005622 intracellular//GO:0007165 signal transduction//GO:0005515 protein binding//GO:0015031 protein transport//GO:0007264 small GTPase mediated signal transduction//GO:0005525 GTP binding		UniRef90 blastp 11-8-2010: C5Z1U8_SORBI Putative uncharacterized protein Sb10g030070 n=1 (Sorghum bicolor) Exp=3e-80; maizesequence.org: GO:0015031; protein transport | GO:0007264; small GTPase mediated signal transduction | GO:0007165; signal transduction | GO:0006913; nucleocytoplasmic transport | GO:0006886; intracellular protein transport | GO:0005622; intracellular | GO:0005525; GTP binding …
Boerner_Z27kG1_22850	GRMZM2G324467_T01	GO:0016021 integral to membrane//GO:0007186 G-protein coupled receptor protein signaling pathway//GO:0004940 beta1-adrenergic receptor activity		UniRef90 blastp 11-8-2010: B6U8N1_MAIZE Putative uncharacterized protein n=1 (Zea mays) Exp=0; maizesequence.org: Uniprot/SPTREMBL:B6U8N1; Putative uncharacterized protein | UniGene:Zm.144249; TSA: Zea mays contig56707 mRNA sequence | UniGene:Zm.1295; TSA: Zea mays contig04737 mRNA sequence | UniGene:Zm.124170; Hypothetical protein LOC100278445 | RefSeq_peptide:NP_001145195; hypothetical protein …
Boerner_Z27kG1_23086	GRMZM2G367834_T01	GO:0000160 two-component signal transduction system (phosphorelay)//GO:0000156 two-component response regulator activity//GO:0006355 regulation of transcription, DNA-dependent		UniRef90 blastp 11-8-2010: No significant hits (1e-5); maizesequence.org: GO:0000156; two-component response regulator activity | GO:0000160; two-component signal transduction system (phosphorelay) | GO:0006355; regulation of transcription DNA-dependent
Boerner_Z27kG1_23317	GRMZM2G019621_T01	GO:0016021 integral to membrane//GO:0050826 response to freezing//GO:0017111 nucleoside-triphosphatase activity//GO:0000166 nucleotide binding//GO:0006952 defense response//GO:0050825 ice binding//GO:0042309 homoiothermy//GO:0004940 beta1-adrenergic receptor activity//GO:0007186 G-protein coupled receptor protein signaling pathway//GO:0005524 ATP binding		UniRef90 blastp 11-8-2010: B6U6B8_MAIZE Thyroid receptor-interacting protein 13 n=3 (Andropogoneae) Exp=0; maizesequence.org: GO:0042309; homoiothermy | GO:0050825; ice binding | GO:0050826; response to freezing | RefSeq_dna:NM_001138547; hypothetical protein LOC100193425 (LOC100193425) mRNA | RefSeq_peptide:NP_001132019; hypothetical protein LOC100193425 | Uniprot/SPTREMBL:B4FEZ8; Putative uncha…
Boerner_Z27kG1_23317	GRMZM2G021642_T01	GO:0007186 G-protein coupled receptor protein signaling pathway//GO:0016021 integral to membrane//GO:0004969 histamine receptor activity		UniRef90 blastp 11-8-2010: C5WS28_SORBI Putative uncharacterized protein Sb01g001030 n=1 (Sorghum bicolor) Exp=1e-44; maizesequence.org: GO:0004969; histamine receptor activity | GO:0007186; G-protein coupled receptor protein signaling pathway | GO:0016021; integral to membrane | UniGene:Zm.34920; Transcribed locus moderately similar to XP_002466091.1 hypothetical protein SORBIDRAFT_01g001030 [So…
Boerner_Z27kG1_23317	GRMZM2G024293_T01	GO:0017111 nucleoside-triphosphatase activity//GO:0000166 nucleotide binding//GO:0004765 shikimate kinase activity//GO:0007264 small GTPase mediated signal transduction//GO:0005524 ATP binding//GO:0005525 GTP binding		UniRef90 blastp 11-8-2010: B6TCI7_MAIZE XPA-binding protein 1 n=2 (Andropogoneae) Exp=7e-169; maizesequence.org: RefSeq_dna:NM_001155807; LOC100282901 (si618011b01) mRNA | RefSeq_peptide:NP_001149279; LOC100282901 | UniGene:Zm.59775; Transcribed locus | UniGene:Zm.67719; LOC100282901 | Uniprot/SPTREMBL:B6TCI7; XPA-binding protein 1 | GO:0017111; nucleoside-triphosphatase activity | GO:0007264; sm…
Boerner_Z27kG1_23317	GRMZM2G031930_T01	GO:0007186 G-protein coupled receptor protein signaling pathway//GO:0016021 integral to membrane//GO:0004969 histamine receptor activity		UniRef90 blastp 11-8-2010: B6TRZ9_MAIZE FIP1 n=4 (Andropogoneae) Exp=1e-124; maizesequence.org: Uniprot/SPTREMBL:C4J2Q2; Putative uncharacterized protein | Uniprot/SPTREMBL:B6TRZ9; FIP1 | Uniprot/SPTREMBL:B4FF76; Putative uncharacterized protein | UniGene:Zm.23480; Hypothetical protein LOC100193496 | RefSeq_peptide:NP_001150645; FIP1 | RefSeq_peptide:NP_001132082; hypothetical protein LOC10019349…
Boerner_Z27kG1_23317	GRMZM2G060690_T01	GO:0005634 nucleus//GO:0050825 ice binding//GO:0042309 homoiothermy//GO:0050826 response to freezing//GO:0007186 G-protein coupled receptor protein signaling pathway//GO:0016021 integral to membrane//GO:0004962 endothelin receptor activity		UniRef90 blastp 11-8-2010: B6SKE9_MAIZE Cyclin-A2 n=1 (Zea mays) Exp=4e-163; maizesequence.org: GO:0050826; response to freezing | GO:0050825; ice binding | GO:0042309; homoiothermy | GO:0016021; integral to membrane | GO:0007186; G-protein coupled receptor protein signaling pathway | GO:0005634; nucleus | GO:0004962; endothelin receptor activity
Boerner_Z27kG1_23317	GRMZM2G062638_T01	GO:0004176 ATP-dependent peptidase activity//GO:0004252 serine-type endopeptidase activity//GO:0006281 DNA repair//GO:0017111 nucleoside-triphosphatase activity//GO:0000166 nucleotide binding//GO:0006508 proteolysis//GO:0007264 small GTPase mediated signal transduction//GO:0003684 damaged DNA binding//GO:0005524 ATP binding//GO:0005525 GTP binding		UniRef90 blastp 11-8-2010: C4J073_MAIZE Putative uncharacterized protein n=1 (Zea mays) Exp=0; maizesequence.org: GO:0006508; proteolysis | GO:0007264; small GTPase mediated signal transduction | GO:0017111; nucleoside-triphosphatase activity | RefSeq_dna:NM_001177237; hypothetical protein LOC100384790 (LOC100384790) mRNA | RefSeq_peptide:NP_001170708; hypothetical protein LOC100384790 | Uniprot/…
Boerner_Z27kG1_23317	GRMZM2G067743_T01	GO:0004952 dopamine receptor activity//GO:0007186 G-protein coupled receptor protein signaling pathway//GO:0016021 integral to membrane		UniRef90 blastp 11-8-2010: Q8W0U7_SORBI Putative uncharacterized protein Sb10g006690 n=1 (Sorghum bicolor) Exp=7e-58; maizesequence.org: GO:0016021; integral to membrane | GO:0007186; G-protein coupled receptor protein signaling pathway | GO:0004952; dopamine receptor activity
Boerner_Z27kG1_23317	GRMZM2G067964_T01	GO:0016021 integral to membrane//GO:0015051 X-opioid receptor activity//GO:0050825 ice binding//GO:0042309 homoiothermy//GO:0050826 response to freezing//GO:0007186 G-protein coupled receptor protein signaling pathway		UniRef90 blastp 11-8-2010: C7IZ41_ORYSJ Os02g0749450 protein (Fragment) n=2 (Oryza sativa subsp. japonica) Exp=1e-33; maizesequence.org: Uniprot/SPTREMBL:B4FTZ5; Putative uncharacterized protein | UniGene:Zm.151707; TSA: Zea mays contig06308 mRNA sequence | UniGene:Zm.146694; TSA: Zea mays contig29407 mRNA sequence | GO:0050826; response to freezing | GO:0050825; ice binding | GO:0042309; homoiot…
Boerner_Z27kG1_23317	GRMZM2G100505_T01	GO:0006886 intracellular protein transport//GO:0003924 GTPase activity//GO:0006913 nucleocytoplasmic transport//GO:0005622 intracellular//GO:0007165 signal transduction//GO:0005515 protein binding//GO:0015031 protein transport//GO:0007264 small GTPase mediated signal transduction//GO:0005525 GTP binding		UniRef90 blastp 11-8-2010: Q9XF07_MAIZE Rop3 small GTP binding protein n=3 (Andropogoneae) Exp=1e-118; maizesequence.org: GO:0015031; protein transport | MaizeGDB_GenBank:AF126054; product:Rop3 small GTP binding protein | MaizeGDB_GenBank:AY110620; | RefSeq_dna:NM_001111460; Rop3 small GTP binding protein (rop3) mRNA | RefSeq_peptide:NP_001104930; Rop3 small GTP binding protein | Uniprot/SPTREMBL…
Boerner_Z27kG1_23317	GRMZM2G130010_T01	GO:0007186 G-protein coupled receptor protein signaling pathway//GO:0016021 integral to membrane//GO:0004969 histamine receptor activity		UniRef90 blastp 11-8-2010: C5Z0J2_SORBI Putative uncharacterized protein Sb09g004280 n=2 (Andropogoneae) Exp=3e-44; maizesequence.org: Uniprot/SPTREMBL:B6TGT2; Putative uncharacterized protein | RefSeq_peptide:NP_001143902; hypothetical protein LOC100276705 | RefSeq_dna:NM_001150430; LOC100276705 (pco101520b) mRNA | GO:0016021; integral to membrane | GO:0007186; G-protein coupled receptor protein…
Boerner_Z27kG1_23317	GRMZM2G153766_T01	GO:0016021 integral to membrane//GO:0004939 beta-adrenergic receptor activity//GO:0007186 G-protein coupled receptor protein signaling pathway		UniRef90 blastp 11-8-2010: C5XJ11_SORBI Putative uncharacterized protein Sb03g033580 n=2 (Sorghum bicolor) Exp=4e-63; maizesequence.org: UniGene:Zm.66852; Surfeit locus protein 5 | UniGene:Zm.140839; Clone 302214 mRNA sequence | RefSeq_peptide:NP_001150903; surfeit locus protein 5 | RefSeq_dna:NM_001157431; surfeit locus protein 5 (LOC100284536) mRNA | GO:0016021; integral to membrane | GO:000718…
Boerner_Z27kG1_23317	GRMZM2G154890_T01	GO:0015031 protein transport//GO:0006886 intracellular protein transport//GO:0005622 intracellular//GO:0007264 small GTPase mediated signal transduction//GO:0005525 GTP binding		UniRef90 blastp 11-8-2010: Q0E1L4_ORYSJ Os02g0327100 protein n=6 (Poaceae) Exp=1e-88; maizesequence.org: RefSeq_peptide:NP_001149177; ADP-ribosylation factor | UniGene:Zm.156287; Transcribed locus strongly similar to NP_001149177.1 ADP-ribosylation factor [Zea mays] | Uniprot/SPTREMBL:B6TBI1; ADP-ribosylation factorPutative uncharacterized protein ; | Uniprot/SPTREMBL:C0HGI7; Putative uncharacter…
Boerner_Z27kG1_23317	GRMZM2G163507_T01	GO:0004964 lutropin-choriogonadotropic hormone receptor activity//GO:0016021 integral to membrane//GO:0007186 G-protein coupled receptor protein signaling pathway		UniRef90 blastp 11-8-2010: C5YTK2_SORBI Putative uncharacterized protein Sb08g006355 (Fragment) n=1 (Sorghum bicolor) Exp=0; maizesequence.org: GO:0016021; integral to membrane | GO:0007186; G-protein coupled receptor protein signaling pathway | GO:0004964; luteinizing hormone receptor activity
Boerner_Z27kG1_23317	GRMZM2G165426_T01	GO:0004952 dopamine receptor activity//GO:0016021 integral to membrane//GO:0007186 G-protein coupled receptor protein signaling pathway//GO:0008270 zinc ion binding//GO:0005515 protein binding		UniRef90 blastp 11-8-2010: B6SKV4_MAIZE CONSTANS interacting protein 6 n=3 (Andropogoneae) Exp=0; maizesequence.org: RefSeq_peptide:NP_001147112; CONSTANS interacting protein 6 | UniGene:Zm.138352; CONSTANS interacting protein 6 | Uniprot/SPTREMBL:B6SKV4; CONSTANS interacting protein 6 | Uniprot/SPTREMBL:C0HG08; Putative uncharacterized protein | RefSeq_dna:NM_001153640; CONSTANS interacting prot…
Boerner_Z27kG1_23317	GRMZM2G168984_T01	GO:0007186 G-protein coupled receptor protein signaling pathway//GO:0016021 integral to membrane//GO:0004990 oxytocin receptor activity		UniRef90 blastp 11-8-2010: C5XVI0_SORBI Putative uncharacterized protein Sb04g004450 n=1 (Sorghum bicolor) Exp=4e-46; maizesequence.org: UniGene:Zm.59425; Clone 456904 mRNA sequence | GO:0016021; integral to membrane | GO:0007186; G-protein coupled receptor protein signaling pathway | GO:0004990; oxytocin receptor activity
Boerner_Z27kG1_23317	GRMZM2G358931_T01	GO:0007186 G-protein coupled receptor protein signaling pathway//GO:0016021 integral to membrane//GO:0004969 histamine receptor activity		UniRef90 blastp 11-8-2010: No significant hits (1e-5); maizesequence.org: GO:0004969; histamine receptor activity | GO:0007186; G-protein coupled receptor protein signaling pathway | GO:0016021; integral to membrane
Boerner_Z27kG1_23730	GRMZM2G086730_T01	GO:0042626 ATPase activity, coupled to transmembrane movement of substances//GO:0016887 ATPase activity//GO:0016021 integral to membrane//GO:0006810 transport//GO:0017111 nucleoside-triphosphatase activity//GO:0000166 nucleotide binding//GO:0019001 guanyl nucleotide binding//GO:0031177 phosphopantetheine binding//GO:0004871 signal transducer activity//GO:0007186 G-protein coupled receptor protein…		UniRef90 blastp 11-8-2010: C5XMA7_SORBI Putative uncharacterized protein Sb03g023740 n=1 (Sorghum bicolor) Exp=0; maizesequence.org: GO:0019001; guanyl nucleotide binding | GO:0031177; phosphopantetheine binding | GO:0042626; ATPase activity coupled to transmembrane movement of substances | GO:0055085; transmembrane transport | UniGene:Zm.64833; Transcribed locus moderately similar to NP_00104278…
Boerner_Z27kG1_23730	GRMZM2G092174_T01	GO:0008020 G-protein coupled photoreceptor activity//GO:0009881 photoreceptor activity//GO:0009585 red, far-red light phototransduction//GO:0000155 two-component sensor activity//GO:0016020 membrane//GO:0017006 protein-tetrapyrrole linkage//GO:0007600 sensory perception//GO:0018298 protein-chromophore linkage//GO:0006355 regulation of transcription, DNA-dependent//GO:0045449 regulation of transcr…		UniRef90 blastp 11-8-2010: PHYB_SORBI Phytochrome B n=14 (Poaceae) Exp=0; maizesequence.org: Uniprot/SPTREMBL:A0SE15; Phytochrome B2 Fragment | Uniprot/SPTREMBL:A0SE12; Phytochrome B2 Fragment | Uniprot/SPTREMBL:A0SE11; Phytochrome B2 Fragment | Uniprot/SPTREMBL:A0SE10; Phytochrome B2 Fragment | UniGene:Zm.99208; Hypothetical protein LOC100381811 | RefSeq_peptide:NP_001168077; hypothetical protei…
Boerner_Z27kG1_23730	GRMZM2G094884_T01	GO:0004974 leukotriene receptor activity//GO:0007186 G-protein coupled receptor protein signaling pathway//GO:0016021 integral to membrane		UniRef90 blastp 11-8-2010: C5YUV5_SORBI Putative uncharacterized protein Sb09g027040 n=1 (Sorghum bicolor) Exp=2e-67; maizesequence.org: UniGene:Zm.130456; Transcribed locus moderately similar to XP_002440162.1 hypothetical protein SORBIDRAFT_09g027040 [Sorghum bicolor] | GO:0016021; integral to membrane | GO:0007186; G-protein coupled receptor protein signaling pathway | GO:0004974; leukotriene …
Boerner_Z27kG1_23730	GRMZM2G118243_T01	GO:0004871 signal transducer activity//GO:0016020 membrane//GO:0017111 nucleoside-triphosphatase activity//GO:0000166 nucleotide binding//GO:0019001 guanyl nucleotide binding//GO:0016887 ATPase activity//GO:0007186 G-protein coupled receptor protein signaling pathway//GO:0005524 ATP binding		UniRef90 blastp 11-8-2010: Q8GU87-2 Isoform 2 of Pleiotropic drug resistance protein 6 n=2 (Poaceae) Exp=0; maizesequence.org: GO:0019001; guanyl nucleotide binding | GO:0017111; nucleoside-triphosphatase activity | GO:0016887; ATPase activity | GO:0016020; membrane | GO:0007186; G-protein coupled receptor protein signaling pathway | GO:0005524; ATP binding | GO:0004871; signal transducer activit…
Boerner_Z27kG1_23730	GRMZM2G365185_T01	GO:0032012 regulation of ARF protein signal transduction//GO:0005622 intracellular//GO:0005086 ARF guanyl-nucleotide exchange factor activity		UniRef90 blastp 11-8-2010: C5XXF1_SORBI Putative uncharacterized protein Sb04g006380 n=1 (Sorghum bicolor) Exp=0; maizesequence.org: GO:0005086; ARF guanyl-nucleotide exchange factor activity | GO:0005622; intracellular | GO:0032012; regulation of ARF protein signal transduction
Boerner_Z27kG1_23730	GRMZM5G803590_T01	GO:0007186 G-protein coupled receptor protein signaling pathway//GO:0016021 integral to membrane//GO:0004969 histamine receptor activity//GO:0008270 zinc ion binding//GO:0005622 intracellular		UniRef90 blastp 11-8-2010: No significant hits (1e-5); maizesequence.org: Uniprot/SPTREMBL:B6TD72; Putative uncharacterized protein | UniGene:Zm.39719; Hypothetical protein LOC100276520 | RefSeq_peptide:NP_001143758; hypothetical protein LOC100276520 | RefSeq_dna:NM_001150286; hypothetical protein LOC100276520 (LOC100276520) mRNA | GO:0016021; integral to membrane | GO:0008270; zinc ion binding |…
Li_TCONS_00030374	GRMZM2G041694_T01	GO:0004222 metalloendopeptidase activity//GO:0009239 enterobactin biosynthetic process//GO:0016021 integral to membrane//GO:0008667 2,3-dihydro-2,3-dihydroxybenzoate dehydrogenase activity//GO:0004022 alcohol dehydrogenase (NAD) activity//GO:0008152 metabolic process//GO:0004965 GABA-B receptor activity//GO:0006508 proteolysis//GO:0007186 G-protein coupled receptor protein signaling pathway//GO:0…		UniRef90 blastp 11-8-2010: B6TBX0_MAIZE Dehydrogenase/reductase SDR family member 2 n=2 (Zea mays) Exp=6e-127; maizesequence.org: GO:0016491; oxidoreductase activity | GO:0055114; oxidation reduction | RefSeq_peptide:NP_001141743; hypothetical protein LOC100273876 | Uniprot/SPTREMBL:B4FE08; Putative uncharacterized protein | Uniprot/SPTREMBL:B4FXX5; Putative uncharacterized protein | Uniprot/SPTR…
Li_TCONS_00030374	GRMZM2G106819_T01	GO:0016021 integral to membrane//GO:0007186 G-protein coupled receptor protein signaling pathway		UniRef90 blastp 11-8-2010: C0HGS8_MAIZE Putative uncharacterized protein n=1 (Zea mays) Exp=5e-51; maizesequence.org: Uniprot/SPTREMBL:C0HGS8; Putative uncharacterized protein | UniGene:Zm.157308; Hypothetical protein LOC100381528 | RefSeq_peptide:NP_001167828; hypothetical protein LOC100381528 | RefSeq_dna:NM_001174357; hypothetical protein LOC100381528 (LOC100381528) mRNA | GO:0016021; integral…
Li_TCONS_00055761	GRMZM2G058943_T01	GO:0004951 cholecystokinin receptor activity//GO:0016021 integral to membrane//GO:0007186 G-protein coupled receptor protein signaling pathway		UniRef90 blastp 11-8-2010: No significant hits (1e-5); maizesequence.org: GO:0004951; cholecystokinin receptor activity | GO:0007186; G-protein coupled receptor protein signaling pathway | GO:0016021; integral to membrane | UniGene:Zm.133278; Clone 264200 mRNA sequence
Li_TCONS_00055761	GRMZM2G127224_T01	GO:0005634 nucleus//GO:0006355 regulation of transcription, DNA-dependent//GO:0003677 DNA binding//GO:0004994 somatostatin receptor activity//GO:0007186 G-protein coupled receptor protein signaling pathway//GO:0016021 integral to membrane//GO:0004879 ligand-dependent nuclear receptor activity		UniRef90 blastp 11-8-2010: No significant hits (1e-5); maizesequence.org: GO:0016021; integral to membrane | GO:0007186; G-protein coupled receptor protein signaling pathway | GO:0006355; regulation of transcription DNA-dependent | GO:0005634; nucleus | GO:0004994; somatostatin receptor activity | GO:0004879; ligand-dependent nuclear receptor activity | GO:0003677; DNA binding
Li_TCONS_00055761	GRMZM2G403789_T01	GO:0005529 sugar binding//GO:0048544 recognition of pollen		UniRef90 blastp 11-8-2010: C5YTR3_SORBI Putative uncharacterized protein Sb08g006890 n=1 (Sorghum bicolor) Exp=0; maizesequence.org: GO:0048544; recognition of pollen | GO:0005529; sugar binding
zhang_TCONS_00011169	GRMZM2G031028_T01	GO:0016021 integral to membrane//GO:0007186 G-protein coupled receptor protein signaling pathway		UniRef90 blastp 11-8-2010: B4FRP8_MAIZE Plastid-lipid-associated protein 2 n=3 (Andropogoneae) Exp=1e-31; maizesequence.org: UniGene:Zm.118819; Transcribed locus strongly similar to NP_001150448.1 plastid-lipid-associated protein 2 [Zea mays] | GO:0016021; integral to membrane | GO:0007186; G-protein coupled receptor protein signaling pathway
zhang_TCONS_00011169	GRMZM2G055575_T01	GO:0004674 protein serine/threonine kinase activity//GO:0006468 protein amino acid phosphorylation//GO:0007165 signal transduction//GO:0005524 ATP binding//GO:0004672 protein kinase activity		UniRef90 blastp 11-8-2010: C4P7S1_SORBI CBL-interacting protein kinase 09 n=3 (Andropogoneae) Exp=0; maizesequence.org: RefSeq_dna:NM_001174740; hypothetical protein LOC100381968 (LOC100381968) mRNA | RefSeq_peptide:NP_001168211; hypothetical protein LOC100381968 | UniGene:Zm.94504; Hypothetical protein LOC100381968 | Uniprot/SPTREMBL:C0P3A2; Putative uncharacterized protein | GO:0007165; signal …
zhang_TCONS_00011169	GRMZM2G071401_T01	GO:0005267 potassium channel activity//GO:0006813 potassium ion transport//GO:0016021 integral to membrane//GO:0016020 membrane//GO:0008076 voltage-gated potassium channel complex//GO:0004969 histamine receptor activity//GO:0005249 voltage-gated potassium channel activity//GO:0007186 G-protein coupled receptor protein signaling pathway		UniRef90 blastp 11-8-2010: C5X901_SORBI Putative uncharacterized protein Sb02g020740 n=1 (Sorghum bicolor) Exp=3e-127; maizesequence.org: GO:0016021; integral to membrane | GO:0016020; membrane | GO:0008076; voltage-gated potassium channel complex | GO:0007186; G-protein coupled receptor protein signaling pathway | GO:0006813; potassium ion transport | GO:0005267; potassium channel activity | GO:…
zhang_TCONS_00011169	GRMZM2G114575_T01	GO:0004674 protein serine/threonine kinase activity//GO:0006468 protein amino acid phosphorylation//GO:0007165 signal transduction//GO:0005524 ATP binding		UniRef90 blastp 11-8-2010: B4FXT1_MAIZE Putative uncharacterized protein n=1 (Zea mays) Exp=2e-161; maizesequence.org: Uniprot/SPTREMBL:B4FXT1; Putative uncharacterized protein | UniGene:Zm.79156; LOC100273851 | UniGene:Zm.147770; TSA: Zea mays contig24740 mRNA sequence | RefSeq_peptide:NP_001141720; hypothetical protein LOC100273851 | RefSeq_dna:NM_001148248; LOC100273851 (cl25517_1b) mRNA | GO:…
zhang_TCONS_00011169	GRMZM2G120971_T01	GO:0004990 oxytocin receptor activity//GO:0005634 nucleus//GO:0030528 transcription regulator activity//GO:0006350 transcription//GO:0005515 protein binding//GO:0003677 DNA binding//GO:0007186 G-protein coupled receptor protein signaling pathway//GO:0016021 integral to membrane		UniRef90 blastp 11-8-2010: C4J006_MAIZE Putative uncharacterized protein n=1 (Zea mays) Exp=1e-114; maizesequence.org: Uniprot/SPTREMBL:C4J006; Putative uncharacterized protein | UniGene:Zm.124219; Hypothetical protein LOC100384760 | RefSeq_peptide:NP_001170689; hypothetical protein LOC100384760 | RefSeq_dna:NM_001177218; hypothetical protein LOC100384760 (LOC100384760) mRNA | GO:0030528; transcr…
zhang_TCONS_00011169	GRMZM2G148807_T01	GO:0016020 membrane//GO:0016021 integral to membrane//GO:0005215 transporter activity//GO:0005216 ion channel activity//GO:0006810 transport//GO:0006298 mismatch repair//GO:0005234 extracellular-glutamate-gated ion channel activity//GO:0005524 ATP binding//GO:0004872 receptor activity//GO:0030288 outer membrane-bounded periplasmic space//GO:0004965 GABA-B receptor activity//GO:0030983 mismatched …		UniRef90 blastp 11-8-2010: C5Z852_SORBI Putative uncharacterized protein Sb10g027370 n=1 (Sorghum bicolor) Exp=0; maizesequence.org: GO:0006811; ion transport | GO:0007186; G-protein coupled receptor protein signaling pathway | GO:0016020; membrane | GO:0016021; integral to membrane | GO:0030288; outer membrane-bounded periplasmic space | GO:0030983; mismatched DNA binding | UniGene:Zm.32951; Tra…
zhang_TCONS_00011169	GRMZM2G158328_T01	GO:0043565 sequence-specific DNA binding//GO:0004930 G-protein coupled receptor activity//GO:0006281 DNA repair//GO:0003700 transcription factor activity//GO:0016021 integral to membrane//GO:0045449 regulation of transcription//GO:0007186 G-protein coupled receptor protein signaling pathway//GO:0003697 single-stranded DNA binding//GO:0005524 ATP binding		UniRef90 blastp 11-8-2010: B6SUS2_MAIZE Putative uncharacterized protein n=1 (Zea mays) Exp=6e-118; maizesequence.org: GO:0043565; sequence-specific DNA binding | GO:0045449; regulation of transcription | RefSeq_dna:NM_001154288; WRKY DNA binding domain containing protein (LOC100281370) mRNA | RefSeq_peptide:NP_001147760; WRKY DNA binding domain containing protein | UniGene:Zm.34491; WRKY DNA bin…
zhang_TCONS_00011169	GRMZM2G173710_T01	GO:0000160 two-component signal transduction system (phosphorelay)//GO:0004871 signal transducer activity		UniRef90 blastp 11-8-2010: B4FL33_MAIZE Putative uncharacterized protein n=1 (Zea mays) Exp=2e-67; maizesequence.org: Uniprot/SPTREMBL:B4FL33; Putative uncharacterized protein | UniGene:Zm.33091; Hypothetical protein LOC100217045 | RefSeq_peptide:NP_001136889; hypothetical protein LOC100217045 | RefSeq_dna:NM_001143417; hypothetical protein LOC100217045 (LOC100217045) mRNA | GO:0004871; signal tr…
zhang_TCONS_00011169	GRMZM2G330751_T01	GO:0006468 protein amino acid phosphorylation//GO:0005840 ribosome//GO:0005622 intracellular//GO:0003735 structural constituent of ribosome//GO:0004674 protein serine/threonine kinase activity//GO:0005529 sugar binding//GO:0005509 calcium ion binding//GO:0004672 protein kinase activity//GO:0006412 translation//GO:0005524 ATP binding//GO:0048544 recognition of pollen		UniRef90 blastp 11-8-2010: Q0J9T9_ORYSJ Os04g0631800 protein n=2 (Oryza sativa) Exp=0; maizesequence.org: GO:0048544; recognition of pollen | GO:0006468; protein amino acid phosphorylation | GO:0006412; translation | GO:0005840; ribosome | GO:0005622; intracellular | GO:0005529; sugar binding | GO:0005524; ATP binding | GO:0005509; calcium ion binding | GO:0004674; protein serine/threonine kinase…
zhang_TCONS_00011169	GRMZM2G360234_T01	GO:0004952 dopamine receptor activity//GO:0007186 G-protein coupled receptor protein signaling pathway//GO:0016021 integral to membrane//GO:0016068 type I hypersensitivity		UniRef90 blastp 11-8-2010: B4FLV4_MAIZE Putative uncharacterized protein n=2 (Zea mays) Exp=4e-64; maizesequence.org: Uniprot/SPTREMBL:B6STN6; Putative uncharacterized protein | Uniprot/SPTREMBL:B4FLV4; Putative uncharacterized protein | UniGene:Zm.119942; Hypothetical protein LOC100275469 | RefSeq_peptide:NP_001143006; hypothetical protein LOC100275469 | RefSeq_dna:NM_001149534; hypothetical pro…
zhang_TCONS_00011169	GRMZM5G881044_T01	GO:0008601 protein phosphatase type 2A regulator activity//GO:0000159 protein phosphatase type 2A complex//GO:0007165 signal transduction		UniRef90 blastp 11-8-2010: No significant hits (1e-5); maizesequence.org: GO:0000159; protein phosphatase type 2A complex | GO:0007165; signal transduction | GO:0008601; protein phosphatase type 2A regulator activity
zhang_TCONS_00012690	GRMZM5G858599_T01	GO:0007186 G-protein coupled receptor protein signaling pathway//GO:0016021 integral to membrane//GO:0004969 histamine receptor activity		UniRef90 blastp 11-8-2010: No significant hits (1e-5); maizesequence.org: GO:0004969; histamine receptor activity | GO:0007186; G-protein coupled receptor protein signaling pathway | GO:0016021; integral to membrane | Uniprot/SPTREMBL:C4J3H6; Putative uncharacterized protein
zhang_TCONS_00077805	GRMZM2G022383_T01	GO:0008601 protein phosphatase type 2A regulator activity//GO:0000159 protein phosphatase type 2A complex//GO:0007165 signal transduction		UniRef90 blastp 11-8-2010: No significant hits (1e-5); maizesequence.org: UniGene:Zm.94691; TSA: Zea mays contig50534 mRNA sequence | UniGene:Zm.145311; TSA: Zea mays contig48255 mRNA sequence | GO:0008601; protein phosphatase type 2A regulator activity | GO:0007165; signal transduction | GO:0000159; protein phosphatase type 2A complex
zhang_TCONS_00077805	GRMZM2G033962_T01	GO:0000160 two-component signal transduction system (phosphorelay)//GO:0000156 two-component response regulator activity//GO:0006355 regulation of transcription, DNA-dependent		UniRef90 blastp 11-8-2010: PRR37_ORYSJ Two-component response regulator-like PRR37 n=2 (Oryza sativa) Exp=0; maizesequence.org: UniGene:Zm.29366; Transcribed locus weakly similar to XP_002446346.1 hypothetical protein SORBIDRAFT_06g014570 [Sorghum bicolor] | GO:0006355; regulation of transcription DNA-dependent | GO:0000160; two-component signal transduction system (phosphorelay) | GO:0000156; tw…
zhang_TCONS_00077805	GRMZM2G094390_T01	GO:0032312 regulation of ARF GTPase activity//GO:0008060 ARF GTPase activator activity//GO:0008270 zinc ion binding		UniRef90 blastp 11-8-2010: B6TII3_MAIZE ADP-ribosylation factor GTPase-activating protein 3 n=2 (Andropogoneae) Exp=0; maizesequence.org: UniGene:Zm.94229; TSA: Zea mays contig01023 mRNA sequence | GO:0032312; regulation of ARF GTPase activity | GO:0008270; zinc ion binding | GO:0008060; ARF GTPase activator activity
zhang_TCONS_00077805	GRMZM2G098301_T01	GO:0016020 membrane//GO:0005215 transporter activity//GO:0016021 integral to membrane//GO:0006810 transport//GO:0005234 extracellular-glutamate-gated ion channel activity//GO:0030288 outer membrane-bounded periplasmic space//GO:0004965 GABA-B receptor activity//GO:0007186 G-protein coupled receptor protein signaling pathway//GO:0004970 ionotropic glutamate receptor activity		UniRef90 blastp 11-8-2010: C5XSC3_SORBI Putative uncharacterized protein Sb04g001300 n=1 (Sorghum bicolor) Exp=0; maizesequence.org: GO:0030288; outer membrane-bounded periplasmic space | UniGene:Zm.141389; Transcribed locus | UniGene:Zm.149707; TSA: Zea mays contig15877 mRNA sequence | UniGene:Zm.151973; TSA: Zea mays contig04991 mRNA sequence | UniGene:Zm.152773; TSA: Zea mays contig01070 mRNA …
zhang_TCONS_00077805	GRMZM2G136455_T01	GO:0006886 intracellular protein transport//GO:0003924 GTPase activity//GO:0006913 nucleocytoplasmic transport//GO:0005622 intracellular//GO:0007165 signal transduction//GO:0005515 protein binding//GO:0015031 protein transport//GO:0007264 small GTPase mediated signal transduction//GO:0005525 GTP binding		UniRef90 blastp 11-8-2010: C5YY07_SORBI Putative uncharacterized protein Sb09g000550 n=1 (Sorghum bicolor) Exp=1e-110; maizesequence.org: GO:0015031; protein transport | GO:0007264; small GTPase mediated signal transduction | GO:0007165; signal transduction | GO:0006913; nucleocytoplasmic transport | GO:0006886; intracellular protein transport | GO:0005622; intracellular | GO:0005525; GTP binding…

## Sheet: regulation of biological proces
Boerner_Z27kG1_01046	GRMZM2G000118_T01	GO:0007205 activation of protein kinase C activity by G-protein coupled receptor protein signaling pathway//GO:0004143 diacylglycerol kinase activity		UniRef90 blastp 11-8-2010: A8QM11_MAIZE Diacylglycerol kinase 2 n=2 (Andropogoneae) Exp=3e-84; maizesequence.org: GO:0004143; diacylglycerol kinase activity | GO:0007205; activation of protein kinase C activity by G-protein coupled receptor protein signaling pathway
Boerner_Z27kG1_01046	GRMZM2G002830_T01	GO:0019787 small conjugating protein ligase activity//GO:0043687 post-translational protein modification//GO:0051246 regulation of protein metabolic process		UniRef90 blastp 11-8-2010: B6SR07_MAIZE Ubiquitin carrier protein n=4 (Zea mays) Exp=9e-89; maizesequence.org: RefSeq_peptide:NP_001150392; ubiquitin-conjugating enzyme X | UniGene:Zm.137639; Ubiquitin-conjugating enzyme X | UniGene:Zm.93645; Ubiquitin-conjugating enzyme X | Uniprot/SPTREMBL:B6SR07; Ubiquitin carrier protein (EC 6.3.2.-) | Uniprot/SPTREMBL:B6TEH3; Ubiquitin carrier protein (EC 6.…
Boerner_Z27kG1_01046	GRMZM2G003509_T01	GO:0003700 transcription factor activity//GO:0006355 regulation of transcription, DNA-dependent//GO:0043565 sequence-specific DNA binding		UniRef90 blastp 11-8-2010: C5YRY3_SORBI Putative uncharacterized protein Sb08g021350 n=3 (Andropogoneae) Exp=0; maizesequence.org: Uniprot/SPTREMBL:B7ZZY1; Putative uncharacterized protein | Uniprot/SPTREMBL:B6SSK2; Putative uncharacterized protein | UniGene:Zm.25007; Transcribed locus | UniGene:Zm.125800; Hypothetical protein LOC100279785 | RefSeq_peptide:NP_001146215; hypothetical protein LOC10…
Boerner_Z27kG1_01046	GRMZM2G003755_T01	GO:0006952 defense response//GO:0006355 regulation of transcription, DNA-dependent//GO:0005634 nucleus//GO:0006915 apoptosis//GO:0005524 ATP binding		UniRef90 blastp 11-8-2010: Q2R1W2_ORYSJ NB-ARC domain containing protein, expressed n=1 (Oryza sativa subsp. japonica) Exp=0; maizesequence.org: Uniprot/SPTREMBL:C0PI36; Putative uncharacterized protein | Uniprot/SPTREMBL:C0HGU4; Putative uncharacterized protein | UniGene:Zm.100900; Hypothetical protein LOC100383650 | RefSeq_peptide:NP_001169766; hypothetical protein LOC100383650 | RefSeq_peptide…
Boerner_Z27kG1_01046	GRMZM2G004619_T01	GO:0005634 nucleus//GO:0045449 regulation of transcription//GO:0016818 hydrolase activity, acting on acid anhydrides, in phosphorus-containing anhydrides//GO:0005524 ATP binding		UniRef90 blastp 11-8-2010: B6U737_MAIZE Growth-regulating factor n=3 (Zea mays) Exp=2e-102; maizesequence.org: RefSeq_peptide:NP_001106023; putative growth-regulating factor 4 | UniGene:Zm.95590; LOC100101537 | Uniprot/SPTREMBL:A5HEG3; Putative growth-regulating factor 4 | Uniprot/SPTREMBL:B4FN96; Putative uncharacterized protein | Uniprot/SPTREMBL:B6U737; Growth-regulating factor | RefSeq_dna:NM…
Boerner_Z27kG1_01046	GRMZM2G004878_T01	GO:0005634 nucleus//GO:0000786 nucleosome//GO:0006355 regulation of transcription, DNA-dependent//GO:0000785 chromatin//GO:0003677 DNA binding//GO:0006334 nucleosome assembly		UniRef90 blastp 11-8-2010: B6TWE3_MAIZE Putative uncharacterized protein n=1 (Zea mays) Exp=3e-40; maizesequence.org: GO:0006355; regulation of transcription DNA-dependent | RefSeq_dna:NM_001151097; hypothetical protein LOC100277576 (LOC100277576) mRNA | RefSeq_peptide:NP_001144569; hypothetical protein LOC100277576 | UniGene:Zm.84260; Hypothetical protein LOC100277576 | Uniprot/SPTREMBL:B6TWE3; …
Boerner_Z27kG1_01046	GRMZM2G007057_T01	GO:0019787 small conjugating protein ligase activity//GO:0043687 post-translational protein modification//GO:0051246 regulation of protein metabolic process		UniRef90 blastp 11-8-2010: B6SR07_MAIZE Ubiquitin carrier protein n=4 (Zea mays) Exp=1e-86; maizesequence.org: Uniprot/SPTREMBL:C0P2Y5; Ubiquitin carrier protein (EC 6.3.2.-) | UniGene:Zm.105438; Transcribed locus | GO:0051246; regulation of protein metabolic process | GO:0043687; post-translational protein modification | GO:0019787; small conjugating protein ligase activity
Boerner_Z27kG1_01046	GRMZM2G009530_T01	GO:0003700 transcription factor activity//GO:0006355 regulation of transcription, DNA-dependent//GO:0008270 zinc ion binding//GO:0043565 sequence-specific DNA binding		UniRef90 blastp 11-8-2010: B6TB68_MAIZE GATA zinc finger family protein n=2 (Zea mays) Exp=7e-156; maizesequence.org: Uniprot/SPTREMBL:C0PAB3; Putative uncharacterized protein | Uniprot/SPTREMBL:B6TB68; GATA zinc finger family protein | RefSeq_peptide:NP_001149142; GATA zinc finger family protein | RefSeq_dna:NM_001155670; GATA zinc finger family protein (LOC100282764) mRNA | GO:0043565; sequence…
Boerner_Z27kG1_01046	GRMZM2G009598_T01	GO:0003700 transcription factor activity//GO:0006355 regulation of transcription, DNA-dependent//GO:0003677 DNA binding		UniRef90 blastp 11-8-2010: B6T4R5_MAIZE DNA binding protein n=2 (Zea mays) Exp=5e-64; maizesequence.org: Uniprot/SPTREMBL:C0HF23; Putative uncharacterized protein | Uniprot/SPTREMBL:B6T4R5; DNA binding protein | UniGene:Zm.84759; DNA binding protein | RefSeq_peptide:NP_001148576; DNA binding protein | RefSeq_dna:NM_001155104; DNA binding protein (LOC100282192) mRNA | GO:0006355; regulation of tra…
Boerner_Z27kG1_01046	GRMZM2G009928_T01	GO:0003700 transcription factor activity//GO:0006355 regulation of transcription, DNA-dependent//GO:0043565 sequence-specific DNA binding//GO:0005622 intracellular		UniRef90 blastp 11-8-2010: B6T1F5_MAIZE Small multi-drug export protein n=5 (Andropogoneae) Exp=2e-104; maizesequence.org: RefSeq_peptide:NP_001141696; hypothetical protein LOC100273825 | RefSeq_peptide:NP_001148347; small multi-drug export protein | UniGene:Zm.128876; Small multi-drug export protein | UniGene:Zm.95655; Hypothetical protein LOC100273825 | Uniprot/SPTREMBL:B4FXN2; Putative unchara…
Boerner_Z27kG1_01046	GRMZM2G013465_T01	GO:0008601 protein phosphatase type 2A regulator activity//GO:0000159 protein phosphatase type 2A complex//GO:0007165 signal transduction		UniRef90 blastp 11-8-2010: B7ZYW1_MAIZE Putative uncharacterized protein n=1 (Zea mays) Exp=0; maizesequence.org: Uniprot/SPTREMBL:B7ZYW1; Putative uncharacterized protein | UniGene:Zm.103243; Transcribed locus moderately similar to NP_001148974.1 transposon protein [Zea mays] | UniGene:Zm.103127; Hypothetical protein LOC100279581 | RefSeq_peptide:NP_001146050; hypothetical protein LOC100279581 |…
Boerner_Z27kG1_01046	GRMZM2G017537_T01	GO:0016592 mediator complex//GO:0006357 regulation of transcription from RNA polymerase II promoter//GO:0016455 RNA polymerase II transcription mediator activity		UniRef90 blastp 11-8-2010: C5Z6K4_SORBI Putative uncharacterized protein Sb10g007370 n=2 (Andropogoneae) Exp=2e-127; maizesequence.org: Uniprot/SPTREMBL:B4FN85; Putative uncharacterized proteinRNA polymerase transcriptional regulation mediator subunit 6 ; | UniGene:Zm.153970; TSA: Zea mays contig35702 mRNA sequence | RefSeq_peptide:NP_001146205; hypothetical protein LOC100279775 | GO:0016592; med…
Boerner_Z27kG1_01046	GRMZM2G020016_T01	GO:0005737 cytoplasm//GO:0004812 aminoacyl-tRNA ligase activity//GO:0003700 transcription factor activity//GO:0006418 tRNA aminoacylation for protein translation//GO:0000166 nucleotide binding//GO:0006355 regulation of transcription, DNA-dependent//GO:0003677 DNA binding//GO:0006412 translation//GO:0005524 ATP binding		UniRef90 blastp 11-8-2010: B4FTI2_MAIZE Putative uncharacterized protein n=1 (Zea mays) Exp=1e-64; maizesequence.org: GO:0005737; cytoplasm | GO:0006412; translation | GO:0006418; tRNA aminoacylation for protein translation | UniGene:Zm.114873; Transcribed locus | UniGene:Zm.1164; Transcribed locus moderately similar to NP_001141110.1 hypothetical protein LOC100273194 [Zea mays] | GO:0006355; reg…
Boerner_Z27kG1_01046	GRMZM2G020826_T01	GO:0006355 regulation of transcription, DNA-dependent//GO:0005634 nucleus//GO:0003677 DNA binding//GO:0006334 nucleosome assembly//GO:0000786 nucleosome		UniRef90 blastp 11-8-2010: B4FIQ4_MAIZE Putative uncharacterized protein n=2 (Zea mays) Exp=5e-93; maizesequence.org: Uniprot/SPTREMBL:C0PLV6; Putative uncharacterized protein | RefSeq_peptide:NP_001170192; hypothetical protein LOC100384141 | RefSeq_dna:NM_001176721; hypothetical protein LOC100384141 (LOC100384141) mRNA | GO:0006355; regulation of transcription DNA-dependent | GO:0006334; nucleos…
Boerner_Z27kG1_01046	GRMZM2G022041_T01	GO:0006355 regulation of transcription, DNA-dependent//GO:0005634 nucleus//GO:0005524 ATP binding//GO:0005199 structural constituent of cell wall//GO:0003677 DNA binding		UniRef90 blastp 11-8-2010: C7J524_ORYSJ Os07g0166600 protein n=4 (Poaceae) Exp=1e-43; maizesequence.org: RefSeq_dna:NM_001147006; small nuclear ribonucleoprotein-associated protein B (LOC100272538) mRNA | RefSeq_peptide:NP_001140478; hypothetical protein LOC100272538 | UniGene:Zm.84720; Small nuclear ribonucleoprotein-associated protein B | Uniprot/SPTREMBL:B4FP70; Putative uncharacterized protei…
Boerner_Z27kG1_01046	GRMZM2G024293_T01	GO:0017111 nucleoside-triphosphatase activity//GO:0000166 nucleotide binding//GO:0004765 shikimate kinase activity//GO:0007264 small GTPase mediated signal transduction//GO:0005524 ATP binding//GO:0005525 GTP binding		UniRef90 blastp 11-8-2010: B6TCI7_MAIZE XPA-binding protein 1 n=2 (Andropogoneae) Exp=7e-169; maizesequence.org: RefSeq_dna:NM_001155807; LOC100282901 (si618011b01) mRNA | RefSeq_peptide:NP_001149279; LOC100282901 | UniGene:Zm.59775; Transcribed locus | UniGene:Zm.67719; LOC100282901 | Uniprot/SPTREMBL:B6TCI7; XPA-binding protein 1 | GO:0017111; nucleoside-triphosphatase activity | GO:0007264; sm…
Boerner_Z27kG1_01046	GRMZM2G028151_T01	GO:0003700 transcription factor activity//GO:0006355 regulation of transcription, DNA-dependent//GO:0003677 DNA binding		UniRef90 blastp 11-8-2010: C5WZ80_SORBI Putative uncharacterized protein Sb01g006830 n=1 (Sorghum bicolor) Exp=1e-178; maizesequence.org: Uniprot/SPTREMBL:B4FLJ5; Putative uncharacterized protein | RefSeq_peptide:NP_001136969; hypothetical protein LOC100217129 | GO:0006355; regulation of transcription DNA-dependent | GO:0003700; transcription factor activity | GO:0003677; DNA binding | EntrezGene…
Boerner_Z27kG1_01046	GRMZM2G030523_T01	GO:0030337 DNA polymerase processivity factor activity//GO:0043626 PCNA complex//GO:0006275 regulation of DNA replication//GO:0003677 DNA binding		UniRef90 blastp 11-8-2010: PCNA_ORYSJ Proliferating cell nuclear antigen n=7 (Poaceae) Exp=9e-139; maizesequence.org: Uniprot/SWISSPROT:Q43266; Proliferating cell nuclear antigen (PCNA) | Uniprot/SPTREMBL:B8A1C0; Proliferating cell nuclear antigen | UniGene:Zm.165; Proliferating cell nuclear antigen1 | RefSeq_peptide:NP_001105461; proliferating cell nuclear antigen | RefSeq_dna:NM_001111991; prol…
Boerner_Z27kG1_01046	GRMZM2G032763_T01	GO:0015035 protein disulfide oxidoreductase activity//GO:0045454 cell redox homeostasis//GO:0009055 electron carrier activity//GO:0006413 translational initiation//GO:0003743 translation initiation factor activity		UniRef90 blastp 11-8-2010: B6TWZ1_MAIZE Electron transporter n=3 (Andropogoneae) Exp=1e-104; maizesequence.org: Uniprot/SPTREMBL:C0HG60; Putative uncharacterized protein | Uniprot/SPTREMBL:B6TWZ1; Electron transporter | UniGene:Zm.30345; Electron transporter | RefSeq_peptide:NP_001151099; electron transporter | RefSeq_dna:NM_001157627; electron transporter (LOC100284732) mRNA | GO:0045454; cell r…
Boerner_Z27kG1_01046	GRMZM2G033356_T01	GO:0005634 nucleus//GO:0045449 regulation of transcription//GO:0030528 transcription regulator activity		UniRef90 blastp 11-8-2010: C5Y390_SORBI Putative uncharacterized protein Sb05g019530 n=1 (Sorghum bicolor) Exp=1e-169; maizesequence.org: UniGene:Zm.5259; Transcribed locus strongly similar to XP_002449578.1 hypothetical protein SORBIDRAFT_05g019530 [Sorghum bicolor] | UniGene:Zm.133458; Transcribed locus moderately similar to XP_002449578.1 hypothetical protein SORBIDRAFT_05g019530 [Sorghum bico…
Boerner_Z27kG1_01046	GRMZM2G033480_T01	GO:0006355 regulation of transcription, DNA-dependent//GO:0005634 nucleus//GO:0000785 chromatin//GO:0003677 DNA binding		UniRef90 blastp 11-8-2010: C5Z674_SORBI Putative uncharacterized protein Sb10g024540 n=1 (Sorghum bicolor) Exp=5e-73; maizesequence.org: GO:0006355; regulation of transcription DNA-dependent | GO:0005634; nucleus | GO:0003677; DNA binding | GO:0000785; chromatin
Boerner_Z27kG1_01046	GRMZM2G034260_T01	GO:0016592 mediator complex//GO:0006357 regulation of transcription from RNA polymerase II promoter//GO:0016455 RNA polymerase II transcription mediator activity		UniRef90 blastp 11-8-2010: B6T6M5_MAIZE Mediator complex subunit 10 CG5057-PA n=3 (Andropogoneae) Exp=6e-89; maizesequence.org: Uniprot/SPTREMBL:B6T6M5; Mediator complex subunit 10 CG5057-PA | UniGene:Zm.74493; Mediator complex subunit 10 CG5057-PA | RefSeq_peptide:NP_001150529; mediator complex subunit 10 CG5057-PA | RefSeq_dna:NM_001157057; mediator complex subunit 10 CG5057-PA (LOC100284160) m…
Boerner_Z27kG1_01046	GRMZM2G034840_T01	GO:0006355 regulation of transcription, DNA-dependent//GO:0005634 nucleus//GO:0009725 response to hormone stimulus//GO:0045449 regulation of transcription//GO:0003677 DNA binding		UniRef90 blastp 11-8-2010: C5Y9Z0_SORBI Putative uncharacterized protein Sb06g031900 n=2 (Andropogoneae) Exp=0; maizesequence.org: UniGene:Zm.24371; Hypothetical protein LOC100383226 | RefSeq_dna:NM_001175888; hypothetical protein LOC100383226 (LOC100383226) mRNA | GO:0045449; regulation of transcription | GO:0009725; response to hormone stimulus | GO:0006355; regulation of transcription DNA-depe…
Boerner_Z27kG1_01046	GRMZM2G037368_T01	GO:0005634 nucleus//GO:0045449 regulation of transcription		UniRef90 blastp 11-8-2010: B6TMI3_MAIZE IAA5-auxin-responsive Aux/IAA family member n=7 (Andropogoneae) Exp=4e-97; maizesequence.org: Uniprot/SPTREMBL:B6TTY7; IAA5-auxin-responsive Aux/IAA family member | RefSeq_peptide:NP_001150824; IAA5 - auxin-responsive Aux/IAA family member | RefSeq_dna:NM_001157352; IAA5 - auxin-responsive Aux/IAA family member (LOC100284457) mRNA | GO:0045449; regulation o…
Boerner_Z27kG1_01046	GRMZM2G039112_T01	GO:0003700 transcription factor activity//GO:0006355 regulation of transcription, DNA-dependent//GO:0003677 DNA binding		UniRef90 blastp 11-8-2010: C0PFP0_MAIZE Putative uncharacterized protein n=1 (Zea mays) Exp=4e-136; maizesequence.org: Uniprot/SPTREMBL:C0PFP0; Putative uncharacterized protein | UniGene:Zm.29843; Hypothetical protein LOC100383396 | RefSeq_peptide:NP_001169522; hypothetical protein LOC100383396 | RefSeq_dna:NM_001176051; hypothetical protein LOC100383396 (LOC100383396) mRNA | GO:0006355; regulati…
Boerner_Z27kG1_01046	GRMZM2G041701_T01	GO:0003700 transcription factor activity//GO:0006355 regulation of transcription, DNA-dependent//GO:0005667 transcription factor complex		UniRef90 blastp 11-8-2010: B6U263_MAIZE Transcription factor E2F3 n=2 (Zea mays) Exp=0; maizesequence.org: Uniprot/SPTREMBL:B7ZZN0; Putative uncharacterized protein | Uniprot/SPTREMBL:B6U263; Transcription factor E2F3 | UniGene:Zm.1249; Hypothetical protein LOC100279729 | RefSeq_peptide:NP_001151586; transcription factor E2F3 | RefSeq_peptide:NP_001146160; hypothetical protein LOC100279729 | RefS…
Boerner_Z27kG1_01046	GRMZM2G045236_T01	GO:0043565 sequence-specific DNA binding//GO:0003700 transcription factor activity//GO:0005634 nucleus//GO:0006355 regulation of transcription, DNA-dependent//GO:0003677 DNA binding//GO:0046983 protein dimerization activity		UniRef90 blastp 11-8-2010: B6SXT0_MAIZE DNA binding protein n=1 (Zea mays) Exp=0; maizesequence.org: RefSeq_dna:NM_001154605; DNA binding protein (LOC100281685) mRNA | RefSeq_peptide:NP_001148077; DNA binding protein | UniGene:Zm.27187; DNA binding protein | Uniprot/SPTREMBL:B6SXT0; DNA binding proteinPutative uncharacterized protein ; | Uniprot/SPTREMBL:B8A2Z2; Putative uncharacterized protein |…
Boerner_Z27kG1_01046	GRMZM2G051955_T01	GO:0006355 regulation of transcription, DNA-dependent//GO:0005634 nucleus//GO:0004879 ligand-dependent nuclear receptor activity//GO:0003677 DNA binding		UniRef90 blastp 11-8-2010: B6TSC7_MAIZE ZF-HD homeobox protein n=1 (Zea mays) Exp=2e-113; maizesequence.org: Uniprot/SPTREMBL:C0HE09; Putative uncharacterized protein | Uniprot/SPTREMBL:B6TSC7; ZF-HD homeobox protein | UniGene:Zm.124882; ZF-HD homeobox protein | RefSeq_peptide:NP_001150690; ZF-HD homeobox protein | RefSeq_dna:NM_001157218; ZF-HD homeobox protein (LOC100284323) mRNA | GO:0006355; …
Boerner_Z27kG1_01046	GRMZM2G054615_T01	GO:0003700 transcription factor activity//GO:0006355 regulation of transcription, DNA-dependent//GO:0008270 zinc ion binding//GO:0043565 sequence-specific DNA binding		UniRef90 blastp 11-8-2010: B6SRR7_MAIZE Putative uncharacterized protein n=1 (Zea mays) Exp=2e-134; maizesequence.org: Uniprot/SPTREMBL:B6SRR7; Putative uncharacterized protein | UniGene:Zm.5310; Hypothetical protein LOC100275354 | RefSeq_peptide:NP_001142921; hypothetical protein LOC100275354 | RefSeq_dna:NM_001149449; hypothetical protein LOC100275354 (LOC100275354) mRNA | GO:0043565; sequence-…
Boerner_Z27kG1_01046	GRMZM2G056920_T01	GO:0005634 nucleus//GO:0005199 structural constituent of cell wall//GO:0009424 bacterial-type flagellum hook//GO:0006355 regulation of transcription, DNA-dependent//GO:0003723 RNA binding//GO:0003676 nucleic acid binding//GO:0003677 DNA binding//GO:0009296 flagellum assembly//GO:0003774 motor activity//GO:0004879 ligand-dependent nuclear receptor activity//GO:0008270 zinc ion binding		UniRef90 blastp 11-8-2010: B7ZXW4_MAIZE Putative uncharacterized protein n=2 (Zea mays) Exp=2e-68; maizesequence.org: GO:0009296; flagellum assembly | GO:0009424; bacterial-type flagellum hook | UniGene:Zm.153661; TSA: Zea mays contig37329 mRNA sequence | UniGene:Zm.35075; Hypothetical protein LOC100193411 | Uniprot/SPTREMBL:B7ZXW4; Putative uncharacterized protein | Uniprot/SPTREMBL:C0PIQ1; Puta…
Boerner_Z27kG1_01046	GRMZM2G057571_T01	GO:0005634 nucleus//GO:0006974 response to DNA damage stimulus//GO:0048478 replication fork protection//GO:0008270 zinc ion binding//GO:0003676 nucleic acid binding//GO:0007049 cell cycle		UniRef90 blastp 11-8-2010: B4FG21_MAIZE Nucleic acid binding protein n=2 (Zea mays) Exp=1e-150; maizesequence.org: Uniprot/SPTREMBL:B4FG21; Nucleic acid binding proteinPutative uncharacterized protein ; | Uniprot/SPTREMBL:B4FC69; Putative uncharacterized protein | RefSeq_peptide:NP_001131345; hypothetical protein LOC100192665 | RefSeq_dna:NM_001137873; hypothetical protein LOC100192665 (LOC100192…
Boerner_Z27kG1_01046	GRMZM2G062638_T01	GO:0004176 ATP-dependent peptidase activity//GO:0004252 serine-type endopeptidase activity//GO:0006281 DNA repair//GO:0017111 nucleoside-triphosphatase activity//GO:0000166 nucleotide binding//GO:0006508 proteolysis//GO:0007264 small GTPase mediated signal transduction//GO:0003684 damaged DNA binding//GO:0005524 ATP binding//GO:0005525 GTP binding		UniRef90 blastp 11-8-2010: C4J073_MAIZE Putative uncharacterized protein n=1 (Zea mays) Exp=0; maizesequence.org: GO:0006508; proteolysis | GO:0007264; small GTPase mediated signal transduction | GO:0017111; nucleoside-triphosphatase activity | RefSeq_dna:NM_001177237; hypothetical protein LOC100384790 (LOC100384790) mRNA | RefSeq_peptide:NP_001170708; hypothetical protein LOC100384790 | Uniprot/…
Boerner_Z27kG1_01046	GRMZM2G066158_T01	GO:0003700 transcription factor activity//GO:0006355 regulation of transcription, DNA-dependent//GO:0003677 DNA binding		UniRef90 blastp 11-8-2010: B4FTI2_MAIZE Putative uncharacterized protein n=1 (Zea mays) Exp=1e-88; maizesequence.org: Uniprot/SPTREMBL:B4FTI2; Putative uncharacterized protein | UniGene:Zm.100958; Hypothetical protein LOC100273194 | RefSeq_peptide:NP_001141110; hypothetical protein LOC100273194 | RefSeq_dna:NM_001147638; hypothetical protein LOC100273194 (LOC100273194) mRNA | GO:0006355; regulati…
Boerner_Z27kG1_01046	GRMZM2G066373_T01	GO:0006355 regulation of transcription, DNA-dependent//GO:0005634 nucleus//GO:0004879 ligand-dependent nuclear receptor activity//GO:0003677 DNA binding		UniRef90 blastp 11-8-2010: C5Z6E7_SORBI Putative uncharacterized protein Sb10g006920 n=1 (Sorghum bicolor) Exp=1e-89; maizesequence.org: UniGene:Zm.35539; TSA: Zea mays contig63973 mRNA sequence | GO:0006355; regulation of transcription DNA-dependent | GO:0005634; nucleus | GO:0004879; ligand-dependent nuclear receptor activity | GO:0003677; DNA binding
Boerner_Z27kG1_01046	GRMZM2G067921_T01	GO:0043565 sequence-specific DNA binding//GO:0003700 transcription factor activity//GO:0005634 nucleus//GO:0006355 regulation of transcription, DNA-dependent//GO:0003677 DNA binding//GO:0046983 protein dimerization activity		UniRef90 blastp 11-8-2010: A1E240_MAIZE Delayed flowering1 n=2 (Zea mays) Exp=4e-71; maizesequence.org: RefSeq_dna:NM_001112492; delayed flowering1 (DLF1) mRNA | RefSeq_peptide:NP_001105962; delayed flowering1 | UniGene:Zm.105296; Transcribed locus | UniGene:Zm.139551; Delayed flowering1 | Uniprot/SPTREMBL:A1E240; Delayed flowering1 | Uniprot/SPTREMBL:A1E241; Delayed flowering1 | GO:0046983; prot…
Boerner_Z27kG1_01046	GRMZM2G073199_T01	GO:0006355 regulation of transcription, DNA-dependent//GO:0005634 nucleus//GO:0000785 chromatin//GO:0003677 DNA binding		UniRef90 blastp 11-8-2010: B4FRQ6_MAIZE AT-hook protein 1 n=2 (Zea mays) Exp=2e-152; maizesequence.org: Uniprot/SPTREMBL:B6TXJ6; AT-hook protein 1 | Uniprot/SPTREMBL:B4FRQ6; AT-hook protein 1Putative uncharacterized protein ; | UniGene:Zm.120481; Transcribed locus moderately similar to NP_001151163.1 AT-hook protein 1 [Zea mays] | RefSeq_peptide:NP_001151163; AT-hook protein 1 | GO:0006355; regul…
Boerner_Z27kG1_01046	GRMZM2G077752_T01	GO:0005634 nucleus//GO:0050826 response to freezing//GO:0016068 type I hypersensitivity//GO:0006355 regulation of transcription, DNA-dependent//GO:0050825 ice binding//GO:0042309 homoiothermy//GO:0003677 DNA binding//GO:0004879 ligand-dependent nuclear receptor activity		UniRef90 blastp 11-8-2010: C5XIH1_SORBI Putative uncharacterized protein Sb03g046170 n=1 (Sorghum bicolor) Exp=1e-94; maizesequence.org: UniGene:Zm.30080; Clone 294888 mRNA sequence | GO:0050826; response to freezing | GO:0050825; ice binding | GO:0042309; homoiothermy | GO:0016068; type I hypersensitivity | GO:0006355; regulation of transcription DNA-dependent | GO:0005634; nucleus | GO:0004879;…
Boerner_Z27kG1_01046	GRMZM2G078954_T01	GO:0045449 regulation of transcription//GO:0003677 DNA binding		UniRef90 blastp 11-8-2010: B8A2S0_MAIZE Putative uncharacterized protein n=1 (Zea mays) Exp=0; maizesequence.org: GO:0003677; DNA binding | GO:0045449; regulation of transcription | UniGene:Zm.137096; Clone 488598 mRNA sequence
Boerner_Z27kG1_01046	GRMZM2G079727_T01	GO:0003700 transcription factor activity//GO:0006355 regulation of transcription, DNA-dependent//GO:0005634 nucleus//GO:0043565 sequence-specific DNA binding		UniRef90 blastp 11-8-2010: B8A0R1_MAIZE Putative uncharacterized protein n=1 (Zea mays) Exp=1e-127; maizesequence.org: Uniprot/SPTREMBL:B8A0R1; Putative uncharacterized protein | UniGene:Zm.103325; Transcribed locus strongly similar to NP_001146353.1 hypothetical protein LOC100279931 [Zea mays] | UniGene:Zm.101916; Hypothetical protein LOC100279931 | RefSeq_peptide:NP_001146353; hypothetical prot…
Boerner_Z27kG1_01046	GRMZM2G082508_T01	GO:0006355 regulation of transcription, DNA-dependent//GO:0005634 nucleus//GO:0004879 ligand-dependent nuclear receptor activity//GO:0003677 DNA binding		UniRef90 blastp 11-8-2010: B4FH42_MAIZE Putative uncharacterized protein n=1 (Zea mays) Exp=3e-85; maizesequence.org: Uniprot/SPTREMBL:B4FH42; Putative uncharacterized protein | UniGene:Zm.34684; Hypothetical protein LOC100194014 | RefSeq_peptide:NP_001132549; hypothetical protein LOC100194014 | RefSeq_dna:NM_001139077; hypothetical protein LOC100194014 (LOC100194014) mRNA | GO:0006355; regulatio…
Boerner_Z27kG1_01046	GRMZM2G086805_T01	GO:0045941 positive regulation of transcription//GO:0005634 nucleus//GO:0008159 positive transcription elongation factor activity//GO:0008270 zinc ion binding		UniRef90 blastp 11-8-2010: B6TR90_MAIZE Transcription elongation factor SPT4 n=3 (Andropogoneae) Exp=4e-46; maizesequence.org: Uniprot/SPTREMBL:C0P9C0; Putative uncharacterized protein | Uniprot/SPTREMBL:B6TR90; Transcription elongation factor SPT4 | RefSeq_peptide:NP_001150575; transcription elongation factor SPT4 | RefSeq_dna:NM_001157103; transcription elongation factor SPT4 (LOC100284208) mRN…
Boerner_Z27kG1_01046	GRMZM2G087741_T01	GO:0043565 sequence-specific DNA binding//GO:0003700 transcription factor activity//GO:0005634 nucleus//GO:0030528 transcription regulator activity//GO:0006355 regulation of transcription, DNA-dependent//GO:0003677 DNA binding		UniRef90 blastp 11-8-2010: Q9SYT6_MAIZE Knotted class 1 homeodomain protein liguleless3 n=4 (Andropogoneae) Exp=1e-150; maizesequence.org: UniGene:Zm.436; Liguleless3 | Uniprot/SPTREMBL:B6TMA3; Homeobox protein OSH1 | Uniprot/SPTREMBL:C4IYX0; Putative uncharacterized protein | Uniprot/SPTREMBL:Q4TV01; Liguleless 3 Fragment | Uniprot/SPTREMBL:Q84N12; Knotted1-like homeodomain protein liguleless3 F…
Boerner_Z27kG1_01046	GRMZM2G088242_T01	GO:0003700 transcription factor activity//GO:0006355 regulation of transcription, DNA-dependent//GO:0005634 nucleus//GO:0043565 sequence-specific DNA binding		UniRef90 blastp 11-8-2010: B6TMF9_MAIZE AT-HSFB4 n=1 (Zea mays) Exp=1e-119; maizesequence.org: Uniprot/SPTREMBL:B6TMF9; AT-HSFB4 | UniGene:Zm.125756; AT-HSFB4 | UniGene:Zm.104604; Transcribed locus | RefSeq_peptide:NP_001150223; AT-HSFB4 | RefSeq_dna:NM_001156751; AT-HSFB4 (LOC100283853) mRNA | GO:0043565; sequence-specific DNA binding | GO:0006355; regulation of transcription DNA-dependent | GO:…
Boerner_Z27kG1_01046	GRMZM2G088427_T01	GO:0006355 regulation of transcription, DNA-dependent//GO:0003677 DNA binding		UniRef90 blastp 11-8-2010: C5WS92_SORBI Putative uncharacterized protein Sb01g014430 n=1 (Sorghum bicolor) Exp=4e-124; maizesequence.org: GO:0003677; DNA binding | GO:0006355; regulation of transcription DNA-dependent
Boerner_Z27kG1_01046	GRMZM2G089562_T01	GO:0006355 regulation of transcription, DNA-dependent//GO:0005634 nucleus//GO:0000785 chromatin//GO:0003677 DNA binding		UniRef90 blastp 11-8-2010: B6T3T4_MAIZE DNA-binding protein n=2 (Zea mays) Exp=1e-164; maizesequence.org: Uniprot/SPTREMBL:C0HFB0; Putative uncharacterized protein | Uniprot/SPTREMBL:B6T3T4; DNA-binding protein | UniGene:Zm.2454; LOC100282121 | RefSeq_peptide:NP_001148506; LOC100282121 | RefSeq_dna:NM_001155034; LOC100282121 (si606058e04) mRNA | GO:0006355; regulation of transcription DNA-depende…
Boerner_Z27kG1_01046	GRMZM2G089619_T01	GO:0043565 sequence-specific DNA binding//GO:0003700 transcription factor activity//GO:0005634 nucleus//GO:0006355 regulation of transcription, DNA-dependent//GO:0003677 DNA binding//GO:0004879 ligand-dependent nuclear receptor activity		UniRef90 blastp 11-8-2010: B6U7M0_MAIZE ZF-HD homeobox protein n=1 (Zea mays) Exp=4e-65; maizesequence.org: RefSeq_dna:NM_001158533; ZF-HD homeobox protein (LOC100285642) mRNA | RefSeq_peptide:NP_001152005; ZF-HD homeobox protein | UniGene:Zm.104752; Transcribed locus | UniGene:Zm.65009; ZF-HD homeobox protein | Uniprot/SPTREMBL:B6U7M0; ZF-HD homeobox protein | GO:0043565; sequence-specific DNA b…
Boerner_Z27kG1_01046	GRMZM2G090213_T01	GO:0005634 nucleus//GO:0000786 nucleosome//GO:0003713 transcription coactivator activity//GO:0006355 regulation of transcription, DNA-dependent//GO:0005488 binding//GO:0003677 DNA binding//GO:0006334 nucleosome assembly		UniRef90 blastp 11-8-2010: B6UHG3_MAIZE RNA polymerase II transcriptional coactivator KIWI n=1 (Zea mays) Exp=2e-47; maizesequence.org: Uniprot/SPTREMBL:B6UHG3; RNA polymerase II transcriptional coactivator KIWI | UniGene:Zm.79428; LOC100286301 | RefSeq_peptide:NP_001152660; LOC100286301 | RefSeq_dna:NM_001159188; LOC100286301 (cl190_1) mRNA | GO:0006355; regulation of transcription DNA-dependent…
Boerner_Z27kG1_01046	GRMZM2G098988_T01	GO:0005634 nucleus//GO:0045449 regulation of transcription//GO:0030528 transcription regulator activity		UniRef90 blastp 11-8-2010: C5Z516_SORBI Putative uncharacterized protein Sb10g022460 n=2 (Andropogoneae) Exp=1e-89; maizesequence.org: Uniprot/SPTREMBL:B4FJ82; Putative uncharacterized protein | RefSeq_peptide:NP_001136920; hypothetical protein LOC100217078 | GO:0045449; regulation of transcription | GO:0030528; transcription regulator activity | GO:0005634; nucleus | EntrezGene:100217078; hypoth…
Boerner_Z27kG1_01046	GRMZM2G099862_T01	GO:0005179 hormone activity//GO:0016818 hydrolase activity, acting on acid anhydrides, in phosphorus-containing anhydrides//GO:0005634 nucleus//GO:0005576 extracellular region//GO:0045449 regulation of transcription//GO:0005524 ATP binding		UniRef90 blastp 11-8-2010: A5HEG1_MAIZE Putative growth-regulating factor 2 n=2 (Zea mays) Exp=0; maizesequence.org: Uniprot/SPTREMBL:C0HG25; Putative uncharacterized protein | Uniprot/SPTREMBL:B6SPI0; Putative uncharacterized protein | Uniprot/SPTREMBL:A5HEG1; Putative growth-regulating factor 2 | RefSeq_peptide:NP_001106041; putative growth-regulating factor 2 | RefSeq_dna:NM_001112571; LOC1001…
Boerner_Z27kG1_01046	GRMZM2G100505_T01	GO:0006886 intracellular protein transport//GO:0003924 GTPase activity//GO:0006913 nucleocytoplasmic transport//GO:0005622 intracellular//GO:0007165 signal transduction//GO:0005515 protein binding//GO:0015031 protein transport//GO:0007264 small GTPase mediated signal transduction//GO:0005525 GTP binding		UniRef90 blastp 11-8-2010: Q9XF07_MAIZE Rop3 small GTP binding protein n=3 (Andropogoneae) Exp=1e-118; maizesequence.org: GO:0015031; protein transport | MaizeGDB_GenBank:AF126054; product:Rop3 small GTP binding protein | MaizeGDB_GenBank:AY110620; | RefSeq_dna:NM_001111460; Rop3 small GTP binding protein (rop3) mRNA | RefSeq_peptide:NP_001104930; Rop3 small GTP binding protein | Uniprot/SPTREMBL…
Boerner_Z27kG1_01046	GRMZM2G105266_T01	GO:0003700 transcription factor activity//GO:0006355 regulation of transcription, DNA-dependent//GO:0003677 DNA binding		UniRef90 blastp 11-8-2010: B6UDE8_MAIZE AP2 domain containing protein n=1 (Zea mays) Exp=5e-106; maizesequence.org: Uniprot/SPTREMBL:B6UDE8; AP2 domain containing protein | UniGene:Zm.2719; AP2 domain containing protein | RefSeq_peptide:NP_001152392; AP2 domain containing protein | RefSeq_dna:NM_001158920; AP2 domain containing protein (LOC100286032) mRNA | GO:0006355; regulation of transcription…
Boerner_Z27kG1_01046	GRMZM2G106673_T01	GO:0006355 regulation of transcription, DNA-dependent//GO:0003677 DNA binding		UniRef90 blastp 11-8-2010: C0P906_MAIZE Putative uncharacterized protein n=1 (Zea mays) Exp=4e-96; maizesequence.org: Uniprot/SPTREMBL:C0P906; Putative uncharacterized protein | GO:0006355; regulation of transcription DNA-dependent | GO:0003677; DNA binding
Boerner_Z27kG1_01046	GRMZM2G106690_T01	GO:0006355 regulation of transcription, DNA-dependent//GO:0005634 nucleus//GO:0006950 response to stress//GO:0004879 ligand-dependent nuclear receptor activity//GO:0003677 DNA binding		UniRef90 blastp 11-8-2010: B6TBM4_MAIZE USP family protein n=3 (Andropogoneae) Exp=8e-100; maizesequence.org: Uniprot/SPTREMBL:B6TBM4; USP family protein | UniGene:Zm.47551; USP family protein | RefSeq_peptide:NP_001149193; USP family protein | RefSeq_dna:NM_001155721; USP family protein (LOC100282815) mRNA | GO:0006950; response to stress | GO:0006355; regulation of transcription DNA-dependent |…
Boerner_Z27kG1_01046	GRMZM2G108712_T01	GO:0030337 DNA polymerase processivity factor activity//GO:0043626 PCNA complex//GO:0006275 regulation of DNA replication//GO:0003677 DNA binding		UniRef90 blastp 11-8-2010: B4FGB1_MAIZE Proliferating cell nuclear antigen n=1 (Zea mays) Exp=3e-112; maizesequence.org: Uniprot/SPTREMBL:B4FGB1; Proliferating cell nuclear antigen | UniGene:Zm.61502; Transcribed locus | GO:0043626; PCNA complex | GO:0030337; DNA polymerase processivity factor activity | GO:0006275; regulation of DNA replication | GO:0003677; DNA binding
Boerner_Z27kG1_01046	GRMZM2G111123_T01	GO:0006355 regulation of transcription, DNA-dependent//GO:0003677 DNA binding		UniRef90 blastp 11-8-2010: B4FXE4_MAIZE Putative uncharacterized protein n=2 (Zea mays) Exp=9e-128; maizesequence.org: Uniprot/SPTREMBL:B6TTV0; Putative uncharacterized protein | Uniprot/SPTREMBL:B4FXE4; Putative uncharacterized protein | RefSeq_peptide:NP_001141649; hypothetical protein LOC100273773 | RefSeq_dna:NM_001148177; hypothetical protein LOC100273773 (LOC100273773) mRNA | GO:0006355; re…
Boerner_Z27kG1_01046	GRMZM2G111204_T01	GO:0003700 transcription factor activity//GO:0006355 regulation of transcription, DNA-dependent//GO:0043565 sequence-specific DNA binding		UniRef90 blastp 11-8-2010: C5X934_SORBI Putative uncharacterized protein Sb02g020940 n=4 (Andropogoneae) Exp=7e-174; maizesequence.org: Uniprot/SPTREMBL:B7ZYP9; Putative uncharacterized protein | UniGene:Zm.94878; Hypothetical protein LOC100279552 | RefSeq_peptide:NP_001146021; hypothetical protein LOC100279552 | RefSeq_dna:NM_001152549; hypothetical protein LOC100279552 (LOC100279552) mRNA | GO:…
Boerner_Z27kG1_01046	GRMZM2G112483_T01	GO:0003700 transcription factor activity//GO:0006355 regulation of transcription, DNA-dependent//GO:0005634 nucleus//GO:0046983 protein dimerization activity//GO:0043565 sequence-specific DNA binding		UniRef90 blastp 11-8-2010: C0PDU9_MAIZE Putative uncharacterized protein n=1 (Zea mays) Exp=3e-138; maizesequence.org: Uniprot/SPTREMBL:C0PDU9; Putative uncharacterized protein | Uniprot/SPTREMBL:C0P546; Putative uncharacterized protein | RefSeq_peptide:NP_001168405; hypothetical protein LOC100382174 | RefSeq_dna:NM_001174934; hypothetical protein LOC100382174 (LOC100382174) mRNA | GO:0046983; pr…
Boerner_Z27kG1_01046	GRMZM2G117961_T01	GO:0003700 transcription factor activity//GO:0006355 regulation of transcription, DNA-dependent//GO:0005634 nucleus//GO:0043565 sequence-specific DNA binding		UniRef90 blastp 11-8-2010: B6TX23_MAIZE MADS-box transcription factor 26 n=4 (Andropogoneae) Exp=3e-105; maizesequence.org: UniGene:Zm.147307; TSA: Zea mays contig26737 mRNA sequence | GO:0043565; sequence-specific DNA binding | GO:0006355; regulation of transcription DNA-dependent | GO:0005634; nucleus | GO:0003700; transcription factor activity
Boerner_Z27kG1_01046	GRMZM2G125976_T01	GO:0003700 transcription factor activity//GO:0006355 regulation of transcription, DNA-dependent//GO:0005634 nucleus//GO:0030528 transcription regulator activity//GO:0043565 sequence-specific DNA binding		UniRef90 blastp 11-8-2010: C5YZ69_SORBI Putative uncharacterized protein Sb09g022270 n=2 (Andropogoneae) Exp=0; maizesequence.org: Uniprot/SPTREMBL:C4J9N0; Putative uncharacterized protein | Uniprot/SPTREMBL:B4FP92; Putative uncharacterized protein | UniGene:Zm.12357; Hypothetical protein LOC100272551 | RefSeq_peptide:NP_001140490; hypothetical protein LOC100272551 | RefSeq_dna:NM_001147018; hypo…
Boerner_Z27kG1_01046	GRMZM2G126239_T01	GO:0043565 sequence-specific DNA binding//GO:0003700 transcription factor activity//GO:0005634 nucleus//GO:0030528 transcription regulator activity//GO:0006355 regulation of transcription, DNA-dependent//GO:0003677 DNA binding		UniRef90 blastp 11-8-2010: HOX3_ORYSJ Homeobox-leucine zipper protein HOX3 n=3 (Poaceae) Exp=4e-78; maizesequence.org: Uniprot/SPTREMBL:B6TMH5; Homeobox-leucine zipper protein ATHB-4 | UniGene:Zm.20799; Homeobox-leucine zipper protein ATHB-4 | RefSeq_peptide:NP_001150230; homeobox-leucine zipper protein ATHB-4 | RefSeq_dna:NM_001156758; homeobox-leucine zipper protein ATHB-4 (LOC100283860) mRNA |…
Boerner_Z27kG1_01046	GRMZM2G127537_T01	GO:0043565 sequence-specific DNA binding//GO:0003700 transcription factor activity//GO:0005634 nucleus//GO:0030528 transcription regulator activity//GO:0006355 regulation of transcription, DNA-dependent//GO:0003677 DNA binding		UniRef90 blastp 11-8-2010: B6TXE8_MAIZE Homeobox-leucine zipper protein HAT14 n=2 (Zea mays) Exp=2e-91; maizesequence.org: Uniprot/SPTREMBL:B6TXE8; Homeobox-leucine zipper protein HAT14 | Uniprot/SPTREMBL:B4FH59; Putative uncharacterized protein | UniGene:Zm.9174; Hypothetical protein LOC100194027 | RefSeq_peptide:NP_001132562; hypothetical protein LOC100194027 | RefSeq_dna:NM_001139090; hypothet…
Boerner_Z27kG1_01046	GRMZM2G132060_T01	GO:0006355 regulation of transcription, DNA-dependent//GO:0005634 nucleus//GO:0006397 mRNA processing//GO:0005524 ATP binding//GO:0003677 DNA binding		UniRef90 blastp 11-8-2010: C5Z2N0_SORBI Putative uncharacterized protein Sb10g031230 n=2 (Andropogoneae) Exp=0; maizesequence.org: Uniprot/SPTREMBL:B4FNE5; Putative uncharacterized protein | UniGene:Zm.79735; Hypothetical protein LOC100272396 | RefSeq_peptide:NP_001140348; hypothetical protein LOC100272396 | RefSeq_dna:NM_001146876; hypothetical protein LOC100272396 (LOC100272396) mRNA | GO:00063…
Boerner_Z27kG1_01046	GRMZM2G133262_T01	GO:0000160 two-component signal transduction system (phosphorelay)//GO:0000156 two-component response regulator activity//GO:0008236 serine-type peptidase activity//GO:0016021 integral to membrane//GO:0006355 regulation of transcription, DNA-dependent		UniRef90 blastp 11-8-2010: No significant hits (1e-5); maizesequence.org: UniGene:Zm.90876; TSA: Zea mays cultivar W22 CL602Contig1.betc mRNA sequence | GO:0016021; integral to membrane | GO:0008236; serine-type peptidase activity | GO:0006355; regulation of transcription DNA-dependent | GO:0000160; two-component signal transduction system (phosphorelay) | GO:0000156; two-component response regul…
Boerner_Z27kG1_01046	GRMZM2G133331_T01	GO:0043565 sequence-specific DNA binding//GO:0003700 transcription factor activity//GO:0005634 nucleus//GO:0006355 regulation of transcription, DNA-dependent//GO:0003677 DNA binding//GO:0046983 protein dimerization activity		UniRef90 blastp 11-8-2010: C5Z847_SORBI Putative uncharacterized protein Sb10g009592 (Fragment) n=2 (Andropogoneae) Exp=4e-145; maizesequence.org: Uniprot/SPTREMBL:C4J2U8; Putative uncharacterized protein | GO:0046983; protein dimerization activity | GO:0043565; sequence-specific DNA binding | GO:0006355; regulation of transcription DNA-dependent | GO:0005634; nucleus | GO:0003700; transcription …
Boerner_Z27kG1_01046	GRMZM2G134957_T01	GO:0045454 cell redox homeostasis//GO:0015035 protein disulfide oxidoreductase activity//GO:0009055 electron carrier activity		UniRef90 blastp 11-8-2010: B6U0D0_MAIZE Electron transporter/ thiol-disulfide exchange intermediate n=1 (Zea mays) Exp=3e-123; maizesequence.org: Uniprot/SPTREMBL:B6U0D0; Electron transporter/ thiol-disulfide exchange intermediate | UniGene:Zm.34896; Electron transporter/ thiol-disulfide exchange intermediate | UniGene:Zm.100579; Transcribed locus strongly similar to NP_001151422.1 electron trans…
Boerner_Z27kG1_01046	GRMZM2G138340_T01	GO:0003700 transcription factor activity//GO:0006355 regulation of transcription, DNA-dependent//GO:0043565 sequence-specific DNA binding		UniRef90 blastp 11-8-2010: No significant hits (1e-5); maizesequence.org: UniGene:Zm.44301; Clone 1461234 mRNA sequence | GO:0043565; sequence-specific DNA binding | GO:0006355; regulation of transcription DNA-dependent | GO:0003700; transcription factor activity
Boerner_Z27kG1_01046	GRMZM2G138967_T01	GO:0003700 transcription factor activity//GO:0006355 regulation of transcription, DNA-dependent//GO:0008270 zinc ion binding//GO:0043565 sequence-specific DNA binding		UniRef90 blastp 11-8-2010: B6TR29_MAIZE GATA zinc finger family protein n=1 (Zea mays) Exp=1e-80; maizesequence.org: Uniprot/SPTREMBL:B6TR29; GATA zinc finger family protein | UniGene:Zm.26445; GATA zinc finger family protein | RefSeq_peptide:NP_001150557; GATA zinc finger family protein | RefSeq_dna:NM_001157085; GATA zinc finger family protein (LOC100284189) mRNA | GO:0043565; sequence-specific…
Boerner_Z27kG1_01046	GRMZM2G139024_T01	GO:0003700 transcription factor activity//GO:0006355 regulation of transcription, DNA-dependent//GO:0005667 transcription factor complex		UniRef90 blastp 11-8-2010: B6UDG0_MAIZE Transcription factor Dp-1 n=3 (Andropogoneae) Exp=2e-96; maizesequence.org: Uniprot/SPTREMBL:B6UDG0; Transcription factor Dp-1 | Uniprot/SPTREMBL:B4FVE2; Putative uncharacterized protein | Uniprot/SPTREMBL:B4FHH8; Putative uncharacterized protein | RefSeq_peptide:NP_001141328; hypothetical protein LOC100273419 | RefSeq_dna:NM_001147856; hypothetical protein…
Boerner_Z27kG1_01046	GRMZM2G139369_T01	GO:0003700 transcription factor activity//GO:0006355 regulation of transcription, DNA-dependent//GO:0005634 nucleus//GO:0008270 zinc ion binding		UniRef90 blastp 11-8-2010: C5XP82_SORBI Putative uncharacterized protein Sb03g005310 n=2 (Andropogoneae) Exp=0; maizesequence.org: Uniprot/SPTREMBL:C0PEE4; Putative uncharacterized protein | UniGene:Zm.21280; Hypothetical protein LOC100383238 | RefSeq_peptide:NP_001169371; hypothetical protein LOC100383238 | RefSeq_dna:NM_001175900; hypothetical protein LOC100383238 (LOC100383238) mRNA | GO:00082…
Boerner_Z27kG1_01046	GRMZM2G141679_T01	GO:0003700 transcription factor activity//GO:0006355 regulation of transcription, DNA-dependent//GO:0003677 DNA binding		UniRef90 blastp 11-8-2010: C5XBB0_SORBI Putative uncharacterized protein Sb02g023230 n=1 (Sorghum bicolor) Exp=4e-64; maizesequence.org: UniGene:Zm.87712; TSA: Zea mays contig61347 mRNA sequence | UniGene:Zm.155421; Full-length cDNA clone ZM_BFc0123G23 | UniGene:Zm.138687; TSA: Zea mays contig61966 mRNA sequence | UniGene:Zm.136810; Hypothetical protein LOC100382349 | GO:0006355; regulation of tr…
Boerner_Z27kG1_01046	GRMZM2G142962_T01	GO:0043565 sequence-specific DNA binding//GO:0003700 transcription factor activity//GO:0005634 nucleus//GO:0016020 membrane//GO:0030528 transcription regulator activity//GO:0006605 protein targeting//GO:0006355 regulation of transcription, DNA-dependent//GO:0006886 intracellular protein transport		UniRef90 blastp 11-8-2010: C5YM64_SORBI Putative uncharacterized protein Sb07g022620 n=1 (Sorghum bicolor) Exp=5e-56; maizesequence.org: UniGene:Zm.128043; Transcribed locus | UniGene:Zm.119136; Transcribed locus strongly similar to NP_001063311.1 Os09g0447000 [Oryza sativa Japonica Group] | GO:0043565; sequence-specific DNA binding | GO:0030528; transcription regulator activity | GO:0016020; mem…
Boerner_Z27kG1_01046	GRMZM2G145996_T01	GO:0016592 mediator complex//GO:0006357 regulation of transcription from RNA polymerase II promoter//GO:0016455 RNA polymerase II transcription mediator activity		UniRef90 blastp 11-8-2010: C5XX18_SORBI Putative uncharacterized protein Sb04g006040 n=5 (Andropogoneae) Exp=2e-51; maizesequence.org: Uniprot/SPTREMBL:B4FZN4; Putative uncharacterized protein | UniGene:Zm.153901; TSA: Zea mays contig36021 mRNA sequence | RefSeq_peptide:NP_001146057; hypothetical protein LOC100279588 | GO:0016592; mediator complex | GO:0016455; RNA polymerase II transcription med…
Boerner_Z27kG1_01046	GRMZM2G146143_T01	GO:0006355 regulation of transcription, DNA-dependent//GO:0005634 nucleus		UniRef90 blastp 11-8-2010: C5WQF2_SORBI Putative uncharacterized protein Sb01g012800 n=6 (Andropogoneae) Exp=3e-157; maizesequence.org: Uniprot/SPTREMBL:B4F9R0; Putative uncharacterized protein | GO:0006355; regulation of transcription DNA-dependent | GO:0005634; nucleus
Boerner_Z27kG1_01046	GRMZM2G146225_T01	GO:0005634 nucleus//GO:0000786 nucleosome//GO:0006355 regulation of transcription, DNA-dependent//GO:0000785 chromatin//GO:0003677 DNA binding//GO:0006334 nucleosome assembly		UniRef90 blastp 11-8-2010: C0PDT9_MAIZE Putative uncharacterized protein n=1 (Zea mays) Exp=4e-108; maizesequence.org: Uniprot/SPTREMBL:C0PDT9; Putative uncharacterized protein | UniGene:Zm.94031; Hypothetical protein LOC100383173 | RefSeq_peptide:NP_001169309; hypothetical protein LOC100383173 | RefSeq_dna:NM_001175838; hypothetical protein LOC100383173 (LOC100383173) mRNA | GO:0006355; regulati…
Boerner_Z27kG1_01046	GRMZM2G149847_T01	GO:0006886 intracellular protein transport//GO:0003924 GTPase activity//GO:0006913 nucleocytoplasmic transport//GO:0005622 intracellular//GO:0006355 regulation of transcription, DNA-dependent//GO:0007165 signal transduction//GO:0005515 protein binding//GO:0015031 protein transport//GO:0007264 small GTPase mediated signal transduction//GO:0008134 transcription factor binding//GO:0005524 ATP bindin…		UniRef90 blastp 11-8-2010: Q6ZKZ4_ORYSJ cDNA clone:001-034-F04, full insert sequence n=4 (Poaceae) Exp=5e-88; maizesequence.org: Uniprot/SPTREMBL:B6SPA7; Ras-related protein ARA-3 | GO:0015031; protein transport | GO:0008134; transcription factor binding | GO:0007264; small GTPase mediated signal transduction | GO:0007165; signal transduction | GO:0006913; nucleocytoplasmic transport | GO:0006886…
Boerner_Z27kG1_01046	GRMZM2G154641_T01	GO:0003700 transcription factor activity//GO:0006355 regulation of transcription, DNA-dependent//GO:0005634 nucleus//GO:0030528 transcription regulator activity//GO:0043565 sequence-specific DNA binding		UniRef90 blastp 11-8-2010: C5XPT0_SORBI Putative uncharacterized protein Sb03g039840 n=1 (Sorghum bicolor) Exp=0; maizesequence.org: Uniprot/SPTREMBL:C4JB17; Putative uncharacterized protein | UniGene:Zm.1042; Full-length cDNA clone ZM_BFb0354L21 | GO:0043565; sequence-specific DNA binding | GO:0030528; transcription regulator activity | GO:0006355; regulation of transcription DNA-dependent | GO:…
Boerner_Z27kG1_01046	GRMZM2G154890_T01	GO:0015031 protein transport//GO:0006886 intracellular protein transport//GO:0005622 intracellular//GO:0007264 small GTPase mediated signal transduction//GO:0005525 GTP binding		UniRef90 blastp 11-8-2010: Q0E1L4_ORYSJ Os02g0327100 protein n=6 (Poaceae) Exp=1e-88; maizesequence.org: RefSeq_peptide:NP_001149177; ADP-ribosylation factor | UniGene:Zm.156287; Transcribed locus strongly similar to NP_001149177.1 ADP-ribosylation factor [Zea mays] | Uniprot/SPTREMBL:B6TBI1; ADP-ribosylation factorPutative uncharacterized protein ; | Uniprot/SPTREMBL:C0HGI7; Putative uncharacter…
Boerner_Z27kG1_01046	GRMZM2G159948_T01	GO:0006355 regulation of transcription, DNA-dependent//GO:0003713 transcription coactivator activity//GO:0005488 binding//GO:0003677 DNA binding		UniRef90 blastp 11-8-2010: B6U0Q2_MAIZE RNA polymerase II transcriptional coactivator KELP n=2 (Zea mays) Exp=3e-42; maizesequence.org: Uniprot/SPTREMBL:B6U757; RNA polymerase II transcriptional coactivator KELP | Uniprot/SPTREMBL:B6U0Q2; RNA polymerase II transcriptional coactivator KELP | UniGene:Zm.60506; RNA polymerase II transcriptional coactivator KELP | RefSeq_peptide:NP_001151972; RNA pol…
Boerner_Z27kG1_01046	GRMZM2G171370_T01	GO:0043565 sequence-specific DNA binding//GO:0003700 transcription factor activity//GO:0005634 nucleus//GO:0006355 regulation of transcription, DNA-dependent//GO:0003677 DNA binding//GO:0046983 protein dimerization activity		UniRef90 blastp 11-8-2010: B8A3T4_MAIZE Putative uncharacterized protein n=1 (Zea mays) Exp=1e-54; maizesequence.org: Uniprot/SPTREMBL:B8A3T4; Putative uncharacterized protein | UniGene:Zm.96701; TSA: Zea mays contig04594 mRNA sequence | GO:0046983; protein dimerization activity | GO:0043565; sequence-specific DNA binding | GO:0006355; regulation of transcription DNA-dependent | GO:0005634; nucle…
Boerner_Z27kG1_01046	GRMZM2G174274_T01	GO:0007165 signal transduction//GO:0005622 intracellular		UniRef90 blastp 11-8-2010: C5XJB1_SORBI Putative uncharacterized protein Sb03g047080 n=1 (Sorghum bicolor) Exp=7e-109; maizesequence.org: GO:0005622; intracellular | GO:0007165; signal transduction | UniGene:Zm.132306; Clone 438598 mRNA sequence
Boerner_Z27kG1_01046	GRMZM2G174971_T01	GO:0030071 regulation of mitotic metaphase/anaphase transition//GO:0005515 protein binding//GO:0005680 anaphase-promoting complex		UniRef90 blastp 11-8-2010: B6T5J2_MAIZE Anaphase-promoting complex subunit 10 n=5 (Andropogoneae) Exp=2e-95; maizesequence.org: Uniprot/SPTREMBL:C4J9R8; Putative uncharacterized protein | UniGene:Zm.139974; Full-length cDNA clone ZM_BFb0112P20 | GO:0030071; regulation of mitotic metaphase/anaphase transition | GO:0005680; anaphase-promoting complex | GO:0005515; protein binding
Boerner_Z27kG1_01046	GRMZM2G175280_T01	GO:0003700 transcription factor activity//GO:0006355 regulation of transcription, DNA-dependent//GO:0005634 nucleus//GO:0046983 protein dimerization activity//GO:0043565 sequence-specific DNA binding		UniRef90 blastp 11-8-2010: B6SSU4_MAIZE DNA binding protein n=2 (Zea mays) Exp=4e-110; maizesequence.org: RefSeq_dna:NM_001154090; LOC100281171 (umc2569) mRNA | RefSeq_peptide:NP_001131398; hypothetical protein LOC100192726 | RefSeq_peptide:NP_001147562; LOC100281171 | UniGene:Zm.68288; LOC100281171 | Uniprot/SPTREMBL:B4FCF1; Putative uncharacterized protein | Uniprot/SPTREMBL:B6SSU4; DNA binding…
Boerner_Z27kG1_01046	GRMZM2G176217_T01	GO:0006886 intracellular protein transport//GO:0003924 GTPase activity//GO:0006913 nucleocytoplasmic transport//GO:0005622 intracellular//GO:0007165 signal transduction//GO:0005515 protein binding//GO:0015031 protein transport//GO:0007264 small GTPase mediated signal transduction//GO:0005525 GTP binding		UniRef90 blastp 11-8-2010: C5Z0W8_SORBI Putative uncharacterized protein Sb09g025400 n=4 (Poaceae) Exp=3e-111; maizesequence.org: GO:0015031; protein transport | GO:0007264; small GTPase mediated signal transduction | GO:0007165; signal transduction | GO:0006913; nucleocytoplasmic transport | GO:0006886; intracellular protein transport | GO:0005622; intracellular | GO:0005525; GTP binding | GO:00…
Boerner_Z27kG1_01046	GRMZM2G178102_T01	GO:0003700 transcription factor activity//GO:0006355 regulation of transcription, DNA-dependent//GO:0043565 sequence-specific DNA binding		UniRef90 blastp 11-8-2010: C5YRY3_SORBI Putative uncharacterized protein Sb08g021350 n=3 (Andropogoneae) Exp=0; maizesequence.org: Uniprot/SPTREMBL:C0PGR4; Putative uncharacterized protein | Uniprot/SPTREMBL:B4G1Z6; Putative uncharacterized protein | UniGene:Zm.31413; Hypothetical protein LOC100274567 | RefSeq_peptide:NP_001142394; hypothetical protein LOC100274567 | RefSeq_dna:NM_001148922; hypo…
Boerner_Z27kG1_01046	GRMZM2G302927_T01	GO:0006355 regulation of transcription, DNA-dependent//GO:0005634 nucleus//GO:0004879 ligand-dependent nuclear receptor activity//GO:0003677 DNA binding		UniRef90 blastp 11-8-2010: B6TWY9_MAIZE Putative uncharacterized protein n=1 (Zea mays) Exp=3e-36; maizesequence.org: Uniprot/SPTREMBL:B6TWY9; Putative uncharacterized protein | GO:0006355; regulation of transcription DNA-dependent | GO:0005634; nucleus | GO:0004879; ligand-dependent nuclear receptor activity | GO:0003677; DNA binding
Boerner_Z27kG1_01046	GRMZM2G339848_T01	GO:0003700 transcription factor activity//GO:0006355 regulation of transcription, DNA-dependent//GO:0043565 sequence-specific DNA binding		UniRef90 blastp 11-8-2010: C5Y720_SORBI Putative uncharacterized protein Sb05g025680 n=1 (Sorghum bicolor) Exp=0; maizesequence.org: Uniprot/SPTREMBL:C4J7K0; Putative uncharacterized protein | UniGene:Zm.141244; TSA: Zea mays contig35760 mRNA sequence | UniGene:Zm.10583; Full-length cDNA clone ZM_BFb0350E22 | GO:0043565; sequence-specific DNA binding | GO:0006355; regulation of transcription DNA-…
Boerner_Z27kG1_01046	GRMZM2G385543_T01	GO:0005634 nucleus//GO:0045449 regulation of transcription//GO:0030528 transcription regulator activity		UniRef90 blastp 11-8-2010: C5WM06_SORBI Putative uncharacterized protein Sb01g009380 n=2 (Andropogoneae) Exp=4e-146; maizesequence.org: UniGene:Zm.103201; Transcribed locus | MaizeGDB_GenBank:AY111937; | GO:0045449; regulation of transcription | GO:0030528; transcription regulator activity | GO:0005634; nucleus
Boerner_Z27kG1_01046	GRMZM2G392168_T01	GO:0006355 regulation of transcription, DNA-dependent//GO:0005634 nucleus//GO:0004879 ligand-dependent nuclear receptor activity//GO:0003677 DNA binding		UniRef90 blastp 11-8-2010: B6U674_MAIZE 6b-interacting protein 1 n=2 (Zea mays) Exp=4e-145; maizesequence.org: Uniprot/SPTREMBL:C0PK15; Putative uncharacterized protein | Uniprot/SPTREMBL:B6U674; 6b-interacting protein 1 | UniGene:Zm.8783; 6b-interacting protein 1 | RefSeq_peptide:NP_001151900; 6b-interacting protein 1 | RefSeq_dna:NM_001158428; 6b-interacting protein 1 (LOC100285537) mRNA | GO:0…
Boerner_Z27kG1_01046	GRMZM2G393433_T01	GO:0045449 regulation of transcription//GO:0003677 DNA binding		UniRef90 blastp 11-8-2010: B6TZM7_MAIZE CUC2 n=2 (Zea mays) Exp=4e-152; maizesequence.org: Uniprot/SPTREMBL:B6TZM7; CUC2 | UniGene:Zm.15207; Nam1 protein | GO:0045449; regulation of transcription | GO:0003677; DNA binding
Boerner_Z27kG1_01046	GRMZM2G404973_T01	GO:0003700 transcription factor activity//GO:0006355 regulation of transcription, DNA-dependent//GO:0008270 zinc ion binding//GO:0043565 sequence-specific DNA binding		UniRef90 blastp 11-8-2010: B6TWI7_MAIZE GATA zinc finger family protein n=1 (Zea mays) Exp=6e-149; maizesequence.org: Uniprot/SPTREMBL:B6TWI7; GATA zinc finger family protein | UniGene:Zm.123002; GATA zinc finger family protein | RefSeq_peptide:NP_001151060; GATA zinc finger family protein | RefSeq_dna:NM_001157588; GATA zinc finger family protein (LOC100284693) mRNA | GO:0043565; sequence-specif…
Boerner_Z27kG1_01046	GRMZM2G425920_T01	GO:0043565 sequence-specific DNA binding//GO:0003700 transcription factor activity//GO:0005634 nucleus//GO:0006355 regulation of transcription, DNA-dependent//GO:0003677 DNA binding//GO:0046983 protein dimerization activity		UniRef90 blastp 11-8-2010: C0PJC4_MAIZE Putative uncharacterized protein n=1 (Zea mays) Exp=6e-70; maizesequence.org: UniGene:Zm.24190; Hypothetical protein LOC100383828 | RefSeq_dna:NM_001176460; hypothetical protein LOC100383828 (LOC100383828) mRNA | GO:0046983; protein dimerization activity | GO:0043565; sequence-specific DNA binding | GO:0006355; regulation of transcription DNA-dependent | GO…
Boerner_Z27kG1_01046	GRMZM2G430522_T01	GO:0045449 regulation of transcription//GO:0003677 DNA binding		UniRef90 blastp 11-8-2010: B6TXP9_MAIZE Nam-like protein 16 n=4 (Andropogoneae) Exp=3e-146; maizesequence.org: Uniprot/SPTREMBL:Q5F4H0; Putative uncharacterized protein cuc3 Fragment | Uniprot/SPTREMBL:C0HG14; Putative uncharacterized protein | Uniprot/SPTREMBL:B6TXP9; Nam-like protein 16 | UniGene:Zm.4437; LOC606438 | GO:0045449; regulation of transcription | GO:0003677; DNA binding
Boerner_Z27kG1_01046	GRMZM2G438438_T01	GO:0005634 nucleus//GO:0050826 response to freezing//GO:0006355 regulation of transcription, DNA-dependent//GO:0050825 ice binding//GO:0042309 homoiothermy//GO:0003677 DNA binding//GO:0004879 ligand-dependent nuclear receptor activity		UniRef90 blastp 11-8-2010: B6TGF5_MAIZE ZF-HD homeobox protein n=2 (Zea mays) Exp=2e-116; maizesequence.org: RefSeq_dna:NM_001156162; ZF-HD homeobox protein (LOC100283260) mRNA | RefSeq_peptide:NP_001146009; hypothetical protein LOC100279540 | RefSeq_peptide:NP_001149634; ZF-HD homeobox protein | UniGene:Zm.137710; ZF-HD homeobox protein | UniGene:Zm.78427; Hypothetical protein LOC100279540 | Uni…
Boerner_Z27kG1_01046	GRMZM2G441325_T01	GO:0006355 regulation of transcription, DNA-dependent//GO:0005634 nucleus//GO:0009725 response to hormone stimulus//GO:0045449 regulation of transcription//GO:0003677 DNA binding		UniRef90 blastp 11-8-2010: B6SXX7_MAIZE Auxin response factor 4 n=4 (Zea mays) Exp=0; maizesequence.org: UniGene:Zm.26755; Hypothetical protein LOC100191784 | Uniprot/SPTREMBL:B4FA51; Putative uncharacterized protein | Uniprot/SPTREMBL:B4FKW6; Putative uncharacterized protein | Uniprot/SPTREMBL:B6SXX7; Auxin response factor 4 | Uniprot/SPTREMBL:C0P984; Putative uncharacterized protein | Uniprot/S…
Boerner_Z27kG1_01046	GRMZM2G442791_T01	GO:0045454 cell redox homeostasis//GO:0015035 protein disulfide oxidoreductase activity//GO:0009055 electron carrier activity		UniRef90 blastp 11-8-2010: C5X9J9_SORBI Putative uncharacterized protein Sb02g003040 n=1 (Sorghum bicolor) Exp=5e-26; maizesequence.org: GO:0009055; electron carrier activity | GO:0015035; protein disulfide oxidoreductase activity | GO:0045454; cell redox homeostasis | UniGene:Zm.132022; Clone 399495 mRNA sequence | UniGene:Zm.39671; Transcribed locus moderately similar to XP_002459351.1 hypothet…
Boerner_Z27kG1_01046	GRMZM2G452178_T01	GO:0043565 sequence-specific DNA binding//GO:0003700 transcription factor activity//GO:0005634 nucleus//GO:0030528 transcription regulator activity//GO:0006355 regulation of transcription, DNA-dependent//GO:0003677 DNA binding		UniRef90 blastp 11-8-2010: Q7XYR8_MAIZE Homeobox protein rough sheath 1 n=1 (Zea mays) Exp=8e-129; maizesequence.org: Uniprot/SWISSPROT:P56662; Homeobox protein knotted-1-like 4 Fragment | Uniprot/SPTREMBL:Q7XYR8; Homeobox protein rough sheath 1Homeobox transcription factor GNARLY1 ; | Uniprot/SPTREMBL:Q4TV02; Knotted 1-type homeobox protein 4 Fragment | UniGene:Zm.26754; Homeobox protein rough s…
Boerner_Z27kG1_01046	GRMZM2G462623_T01	GO:0003700 transcription factor activity//GO:0006355 regulation of transcription, DNA-dependent//GO:0005667 transcription factor complex		UniRef90 blastp 11-8-2010: C5XGP7_SORBI Putative uncharacterized protein Sb03g031130 n=1 (Sorghum bicolor) Exp=5e-112; maizesequence.org: GO:0006355; regulation of transcription DNA-dependent | GO:0005667; transcription factor complex | GO:0003700; transcription factor activity
Boerner_Z27kG1_01046	GRMZM2G465208_T01	GO:0006355 regulation of transcription, DNA-dependent//GO:0005634 nucleus//GO:0004879 ligand-dependent nuclear receptor activity//GO:0003677 DNA binding		UniRef90 blastp 11-8-2010: C5YCJ5_SORBI Putative uncharacterized protein Sb06g023300 n=1 (Sorghum bicolor) Exp=0; maizesequence.org: GO:0003677; DNA binding | GO:0004879; ligand-dependent nuclear receptor activity | GO:0005634; nucleus | GO:0006355; regulation of transcription DNA-dependent
Boerner_Z27kG1_01046	GRMZM5G808366_T01	GO:0006355 regulation of transcription, DNA-dependent//GO:0005634 nucleus//GO:0009725 response to hormone stimulus//GO:0045449 regulation of transcription//GO:0003677 DNA binding		UniRef90 blastp 11-8-2010: No significant hits (1e-5); maizesequence.org: Uniprot/SPTREMBL:C0PGA8; Putative uncharacterized protein | UniGene:Zm.127133; Hypothetical protein LOC100383479 | RefSeq_peptide:NP_001169598; hypothetical protein LOC100383479 | RefSeq_dna:NM_001176127; hypothetical protein LOC100383479 (LOC100383479) mRNA | GO:0045449; regulation of transcription | GO:0009725; response t…
Boerner_Z27kG1_01046	GRMZM5G819523_T01	GO:0045454 cell redox homeostasis//GO:0015035 protein disulfide oxidoreductase activity//GO:0009055 electron carrier activity		UniRef90 blastp 11-8-2010: No significant hits (1e-5); maizesequence.org: Uniprot/SPTREMBL:B4FIW4; Putative uncharacterized protein | UniGene:Zm.28461; Hypothetical protein LOC100216614 | RefSeq_peptide:NP_001136499; hypothetical protein LOC100216614 | RefSeq_dna:NM_001143027; hypothetical protein LOC100216614 (LOC100216614) mRNA | GO:0045454; cell redox homeostasis | GO:0015035; protein disulfid…
Boerner_Z27kG1_01046	GRMZM5G849149_T01	GO:0006355 regulation of transcription, DNA-dependent//GO:0005634 nucleus		UniRef90 blastp 11-8-2010: No significant hits (1e-5); maizesequence.org: GO:0005634; nucleus | GO:0006355; regulation of transcription DNA-dependent
Boerner_Z27kG1_01046	GRMZM5G851405_T01	GO:0005634 nucleus//GO:0006348 chromatin silencing at telomere//GO:0004402 histone acetyltransferase activity//GO:0016573 histone acetylation//GO:0005515 protein binding		UniRef90 blastp 11-8-2010: No significant hits (1e-5); maizesequence.org: Uniprot/SPTREMBL:C4J011; Putative uncharacterized protein | Uniprot/SPTREMBL:B4FEZ6; Putative uncharacterized protein | GO:0016573; histone acetylation | GO:0006348; chromatin silencing at telomere | GO:0005634; nucleus | GO:0005515; protein binding | GO:0004402; histone acetyltransferase activity
Boerner_Z27kG1_01046	GRMZM5G851485_T01	GO:0005634 nucleus//GO:0030528 transcription regulator activity//GO:0050825 ice binding//GO:0042309 homoiothermy//GO:0050826 response to freezing//GO:0045449 regulation of transcription		UniRef90 blastp 11-8-2010: No significant hits (1e-5); maizesequence.org: Uniprot/SPTREMBL:B6SL64; Putative uncharacterized protein | UniGene:Zm.138367; LOC100274900 | RefSeq_peptide:NP_001142628; hypothetical protein LOC100274900 | RefSeq_dna:NM_001149156; LOC100274900 (IDP875) mRNA | GO:0050826; response to freezing | GO:0050825; ice binding | GO:0045449; regulation of transcription | GO:004230…
Boerner_Z27kG1_01046	GRMZM5G880069_T01	GO:0006275 regulation of DNA replication//GO:0003677 DNA binding		UniRef90 blastp 11-8-2010: No significant hits (1e-5); maizesequence.org: UniGene:Zm.84845; Transcribed locus strongly similar to NP_001131554.1 hypothetical protein LOC100192894 [Zea mays] | GO:0006275; regulation of DNA replication | GO:0003677; DNA binding
Boerner_Z27kG1_01046	GRMZM5G895313_T01	GO:0016020 membrane//GO:0051260 protein homooligomerization//GO:0006355 regulation of transcription, DNA-dependent//GO:0008270 zinc ion binding//GO:0003676 nucleic acid binding//GO:0003677 DNA binding		UniRef90 blastp 11-8-2010: No significant hits (1e-5); maizesequence.org: Uniprot/SPTREMBL:B6U2B9; Glycine-rich protein 2b | Uniprot/SPTREMBL:B6TP60; Glycine-rich protein 2b | Uniprot/SPTREMBL:B6SP06; Glycine-rich protein 2b | UniGene:Zm.86046; LOC100285240 | RefSeq_peptide:NP_001151606; LOC100285240 | RefSeq_dna:NM_001158134; LOC100285240 (pco063886) mRNA | GO:0051260; protein homooligomerizatio…
Boerner_Z27kG1_01291	AC155434.2_FGT006	GO:0045449 regulation of transcription//GO:0008270 zinc ion binding//GO:0003677 DNA binding		UniRef90 blastp 11-8-2010: C0P8G4_MAIZE Putative uncharacterized protein n=1 (Zea mays) Exp=0; maizesequence.org: Uniprot/SPTREMBL:C0P8G4; Putative uncharacterized protein | Uniprot/SPTREMBL:B6T7K6; Putative uncharacterized protein | UniGene:Zm.19280; Hypothetical protein LOC100276261 | RefSeq_peptide:NP_001143564; hypothetical protein LOC100276261 | RefSeq_dna:NM_001150092; hypothetical protein …
Boerner_Z27kG1_01291	AC189750.4_FGT004	GO:0019419 sulfate reduction//GO:0008152 metabolic process//GO:0016740 transferase activity//GO:0016671 oxidoreductase activity, acting on sulfur group of donors, disulfide as acceptor//GO:0050825 ice binding//GO:0042309 homoiothermy//GO:0050826 response to freezing//GO:0045454 cell redox homeostasis//GO:0055114 oxidation reduction		UniRef90 blastp 11-8-2010: B4G162_MAIZE Putative uncharacterized protein n=1 (Zea mays) Exp=0; maizesequence.org: GO:0050825; ice binding | RefSeq_dna:NM_001112294; adenosine 5-prime-phosphosulfate reductase-like1 (aprl1) mRNA | RefSeq_peptide:NP_001105764; adenosine 5-prime-phosphosulfate reductase-like1 | Uniprot/SPTREMBL:B4FTT5; Putative uncharacterized protein | Uniprot/SPTREMBL:B4G162; Putat…
Boerner_Z27kG1_01291	AC233922.1_FGT008	GO:0019787 small conjugating protein ligase activity//GO:0043687 post-translational protein modification//GO:0051246 regulation of protein metabolic process		UniRef90 blastp 11-8-2010: Q6YUS2_ORYSJ Ubiquitin carrier protein n=4 (Poaceae) Exp=1e-60; maizesequence.org: Uniprot/SPTREMBL:B4FSG6; Ubiquitin carrier protein (EC 6.3.2.-) | UniGene:Zm.27068; TSA: Zea mays contig35265 mRNA sequence | GO:0051246; regulation of protein metabolic process | GO:0043687; post-translational protein modification | GO:0019787; small conjugating protein ligase activity
Boerner_Z27kG1_01291	AC233935.1_FGT005	GO:0045449 regulation of transcription//GO:0008270 zinc ion binding//GO:0003677 DNA binding		UniRef90 blastp 11-8-2010: C4J0S6_MAIZE Putative uncharacterized protein n=1 (Zea mays) Exp=1e-128; maizesequence.org: Uniprot/SPTREMBL:C4J0S6; Putative uncharacterized protein | UniGene:Zm.28245; Full-length cDNA clone ZM_BFb0112H18 | GO:0045449; regulation of transcription | GO:0008270; zinc ion binding | GO:0003677; DNA binding
Boerner_Z27kG1_01291	GRMZM2G003953_T01	GO:0019787 small conjugating protein ligase activity//GO:0043687 post-translational protein modification//GO:0051246 regulation of protein metabolic process		UniRef90 blastp 11-8-2010: B4FI48_MAIZE Putative uncharacterized protein n=1 (Zea mays) Exp=3e-112; maizesequence.org: GO:0051246; regulation of protein metabolic process | GO:0043687; post-translational protein modification | GO:0019787; small conjugating protein ligase activity
Boerner_Z27kG1_01291	GRMZM2G004356_T01	GO:0005634 nucleus//GO:0030528 transcription regulator activity//GO:0006355 regulation of transcription, DNA-dependent//GO:0045449 regulation of transcription//GO:0003677 DNA binding//GO:0004879 ligand-dependent nuclear receptor activity		UniRef90 blastp 11-8-2010: C5WX65_SORBI Putative uncharacterized protein Sb01g005130 n=1 (Sorghum bicolor) Exp=4e-88; maizesequence.org: Uniprot/SPTREMBL:B6U846; BHLH transcription factor | Uniprot/SPTREMBL:B6U4L8; BHLH transcription factor | UniGene:Zm.28767; LOC100285681 | RefSeq_peptide:NP_001152044; LOC100285681 | RefSeq_dna:NM_001158572; LOC100285681 (pco139297) mRNA | GO:0045449; regulation…
Boerner_Z27kG1_01291	GRMZM2G007063_T01	GO:0043565 sequence-specific DNA binding//GO:0003700 transcription factor activity//GO:0005634 nucleus//GO:0016068 type I hypersensitivity//GO:0006355 regulation of transcription, DNA-dependent//GO:0046983 protein dimerization activity		UniRef90 blastp 11-8-2010: Q41786_MAIZE Opaque2 heterodimerizing protein 2 n=4 (Andropogoneae) Exp=3e-178; maizesequence.org: RefSeq_dna:NM_001111845; opaque2 heterodimerizing protein2 (ohp2) mRNA | RefSeq_peptide:NP_001105315; opaque2 heterodimerizing protein2 | UniGene:Zm.96213; Opaque2 heterodimerizing protein2 | Uniprot/SPTREMBL:B4FU08; Putative uncharacterized protein | Uniprot/SPTREMBL:B6T8…
Boerner_Z27kG1_01291	GRMZM2G010491_T01	GO:0045454 cell redox homeostasis		UniRef90 blastp 11-8-2010: B6SXD4_MAIZE Thioredoxin H-type 5 n=4 (Zea mays) Exp=1e-96; maizesequence.org: Uniprot/SPTREMBL:C0HG69; Putative uncharacterized protein | Uniprot/SPTREMBL:B6SXD4; Thioredoxin H-type 5 | Uniprot/SPTREMBL:B6SUR4; Thioredoxin H-type 5 | RefSeq_peptide:NP_001167771; hypothetical protein LOC100381464 | RefSeq_peptide:NP_001148031; thioredoxin H-type 5 | RefSeq_peptide:NP_00…
Boerner_Z27kG1_01291	GRMZM2G011598_T01	GO:0045449 regulation of transcription//GO:0003677 DNA binding		UniRef90 blastp 11-8-2010: C5X1P9_SORBI Putative uncharacterized protein Sb01g036560 n=1 (Sorghum bicolor) Exp=1e-141; maizesequence.org: UniGene:Zm.16665; TSA: Zea mays contig43517 mRNA sequence | UniGene:Zm.143876; TSA: Zea mays contig59486 mRNA sequence | GO:0045449; regulation of transcription | GO:0003677; DNA binding
Boerner_Z27kG1_01291	GRMZM2G014055_T01	GO:0045454 cell redox homeostasis		UniRef90 blastp 11-8-2010: B6SRE1_MAIZE Thioredoxin H-type n=1 (Zea mays) Exp=8e-65; maizesequence.org: Uniprot/SPTREMBL:B6SRE1; Thioredoxin H-type | UniGene:Zm.92659; Thioredoxin H-type | UniGene:Zm.141319; Clone 7956 mRNA sequence | RefSeq_peptide:NP_001147412; thioredoxin H-type | RefSeq_dna:NM_001153940; thioredoxin H-type (LOC100281021) mRNA | GO:0045454; cell redox homeostasis | EntrezGene:…
Boerner_Z27kG1_01291	GRMZM2G025954_T01	GO:0045454 cell redox homeostasis		UniRef90 blastp 11-8-2010: B6TR82_MAIZE Thioredoxin F-type n=3 (Zea mays) Exp=2e-89; maizesequence.org: GO:0045454; cell redox homeostasis | UniGene:Zm.150063; TSA: Zea mays contig14109 mRNA sequence | Uniprot/SPTREMBL:B4FB80; Putative uncharacterized protein | Uniprot/SPTREMBL:B6TR82; Thioredoxin F-type
Boerner_Z27kG1_01291	GRMZM2G026926_T01	GO:0003700 transcription factor activity//GO:0016021 integral to membrane//GO:0006355 regulation of transcription, DNA-dependent//GO:0003677 DNA binding//GO:0004974 leukotriene receptor activity//GO:0007186 G-protein coupled receptor protein signaling pathway		UniRef90 blastp 11-8-2010: C5YCJ7_SORBI Putative uncharacterized protein Sb06g023313 (Fragment) n=1 (Sorghum bicolor) Exp=1e-141; maizesequence.org: UniGene:Zm.35228; Transcribed locus | GO:0016021; integral to membrane | GO:0007186; G-protein coupled receptor protein signaling pathway | GO:0006355; regulation of transcription DNA-dependent | GO:0004974; leukotriene receptor activity | GO:0003700…
Boerner_Z27kG1_01291	GRMZM2G029323_T01	GO:0003700 transcription factor activity//GO:0006355 regulation of transcription, DNA-dependent//GO:0003677 DNA binding		UniRef90 blastp 11-8-2010: C4JBG6_MAIZE Putative uncharacterized protein n=1 (Zea mays) Exp=3e-109; maizesequence.org: Uniprot/SPTREMBL:C4JBG6; Putative uncharacterized protein | UniGene:Zm.21028; Full-length cDNA clone ZM_BFc0039L03 | UniGene:Zm.145982; TSA: Zea mays contig42505 mRNA sequence | GO:0006355; regulation of transcription DNA-dependent | GO:0003700; transcription factor activity | GO…
Boerner_Z27kG1_01291	GRMZM2G030123_T01	GO:0005634 nucleus//GO:0045449 regulation of transcription//GO:0030528 transcription regulator activity		UniRef90 blastp 11-8-2010: No significant hits (1e-5); maizesequence.org: Uniprot/SPTREMBL:B6U5A9; Putative uncharacterized protein | Uniprot/SPTREMBL:B4G0C2; Putative uncharacterized protein | UniGene:Zm.25249; LOC100274340 | RefSeq_peptide:NP_001142173; hypothetical protein LOC100274340 | RefSeq_dna:NM_001148701; LOC100274340 (umc1413) mRNA | GO:0045449; regulation of transcription | GO:0030528…
Boerner_Z27kG1_01291	GRMZM2G033962_T01	GO:0000160 two-component signal transduction system (phosphorelay)//GO:0000156 two-component response regulator activity//GO:0006355 regulation of transcription, DNA-dependent		UniRef90 blastp 11-8-2010: PRR37_ORYSJ Two-component response regulator-like PRR37 n=2 (Oryza sativa) Exp=0; maizesequence.org: UniGene:Zm.29366; Transcribed locus weakly similar to XP_002446346.1 hypothetical protein SORBIDRAFT_06g014570 [Sorghum bicolor] | GO:0006355; regulation of transcription DNA-dependent | GO:0000160; two-component signal transduction system (phosphorelay) | GO:0000156; tw…
Boerner_Z27kG1_01291	GRMZM2G049127_T01	GO:0008601 protein phosphatase type 2A regulator activity//GO:0007165 signal transduction//GO:0000159 protein phosphatase type 2A complex//GO:0005488 binding		UniRef90 blastp 11-8-2010: No significant hits (1e-5); maizesequence.org: Uniprot/SPTREMBL:B7ZZN9; Putative uncharacterized protein | UniGene:Zm.34550; Hypothetical protein LOC100279734 | RefSeq_peptide:NP_001146165; hypothetical protein LOC100279734 | RefSeq_dna:NM_001152693; hypothetical protein LOC100279734 (LOC100279734) mRNA | GO:0008601; protein phosphatase type 2A regulator activity | GO:0…
Boerner_Z27kG1_01291	GRMZM2G052796_T01	GO:0045454 cell redox homeostasis//GO:0015035 protein disulfide oxidoreductase activity//GO:0009055 electron carrier activity		UniRef90 blastp 11-8-2010: GRXC1_ORYSJ Glutaredoxin-C1 n=5 (Poaceae) Exp=9e-50; maizesequence.org: UniGene:Zm.22062; TSA: Zea mays contig53018 mRNA sequence | GO:0045454; cell redox homeostasis | GO:0015035; protein disulfide oxidoreductase activity | GO:0009055; electron carrier activity
Boerner_Z27kG1_01291	GRMZM2G054125_T01	GO:0003700 transcription factor activity//GO:0043565 sequence-specific DNA binding//GO:0045449 regulation of transcription		UniRef90 blastp 11-8-2010: C5Y2H7_SORBI Putative uncharacterized protein Sb05g017130 n=1 (Sorghum bicolor) Exp=3e-53; maizesequence.org: UniGene:Zm.149431; TSA: Zea mays contig17106 mRNA sequence | GO:0045449; regulation of transcription | GO:0043565; sequence-specific DNA binding | GO:0003700; transcription factor activity
Boerner_Z27kG1_01291	GRMZM2G055575_T01	GO:0004674 protein serine/threonine kinase activity//GO:0006468 protein amino acid phosphorylation//GO:0007165 signal transduction//GO:0005524 ATP binding//GO:0004672 protein kinase activity		UniRef90 blastp 11-8-2010: C4P7S1_SORBI CBL-interacting protein kinase 09 n=3 (Andropogoneae) Exp=0; maizesequence.org: RefSeq_dna:NM_001174740; hypothetical protein LOC100381968 (LOC100381968) mRNA | RefSeq_peptide:NP_001168211; hypothetical protein LOC100381968 | UniGene:Zm.94504; Hypothetical protein LOC100381968 | Uniprot/SPTREMBL:C0P3A2; Putative uncharacterized protein | GO:0007165; signal …
Boerner_Z27kG1_01291	GRMZM2G061906_T01	GO:0005634 nucleus//GO:0045449 regulation of transcription//GO:0030528 transcription regulator activity		UniRef90 blastp 11-8-2010: C5YZ70_SORBI Putative uncharacterized protein Sb09g022280 n=2 (Andropogoneae) Exp=2e-103; maizesequence.org: GO:0005634; nucleus | GO:0030528; transcription regulator activity | GO:0045449; regulation of transcription | UniGene:Zm.137323; Transcribed locus strongly similar to NP_001132527.1 hypothetical protein LOC100193990 [Zea mays] | Uniprot/SPTREMBL:B4FGY4; Putative…
Boerner_Z27kG1_01291	GRMZM2G068973_T01	GO:0045449 regulation of transcription//GO:0003677 DNA binding		UniRef90 blastp 11-8-2010: C5XN76_SORBI Putative uncharacterized protein Sb03g037940 n=1 (Sorghum bicolor) Exp=5e-134; maizesequence.org: Uniprot/SPTREMBL:C0HJ60; Putative uncharacterized protein | UniGene:Zm.94767; Hypothetical protein LOC100381829 | RefSeq_peptide:NP_001168094; hypothetical protein LOC100381829 | GO:0045449; regulation of transcription | GO:0003677; DNA binding | EntrezGene:100…
Boerner_Z27kG1_01291	GRMZM2G074314_T01	GO:0032313 regulation of Rab GTPase activity//GO:0005097 Rab GTPase activator activity//GO:0005622 intracellular		UniRef90 blastp 11-8-2010: C5WVD1_SORBI Putative uncharacterized protein Sb01g017030 n=1 (Sorghum bicolor) Exp=0; maizesequence.org: GO:0005097; Rab GTPase activator activity | GO:0005622; intracellular | GO:0032313; regulation of Rab GTPase activity
Boerner_Z27kG1_01291	GRMZM2G074479_T01	GO:0019787 small conjugating protein ligase activity//GO:0043687 post-translational protein modification//GO:0051246 regulation of protein metabolic process		UniRef90 blastp 11-8-2010: UBC1_ARATH Ubiquitin-conjugating enzyme E2 1 n=60 (Embryophyta) Exp=2e-83; maizesequence.org: Uniprot/SPTREMBL:B6SGR7; Ubiquitin carrier protein (EC 6.3.2.-) | RefSeq_peptide:NP_001150120; ubiquitin-conjugating enzyme E2-17 kDa | RefSeq_peptide:NP_001149671; ubiquitin-conjugating enzyme E2-17 kDa | RefSeq_peptide:NP_001146868; ubiquitin-conjugating enzyme E2-17 kDa | GO…
Boerner_Z27kG1_01291	GRMZM2G075002_T01	GO:0004674 protein serine/threonine kinase activity//GO:0006468 protein amino acid phosphorylation//GO:0007165 signal transduction//GO:0005524 ATP binding//GO:0004672 protein kinase activity		UniRef90 blastp 11-8-2010: C4P7S5_SORBI CBL-interacting protein kinase 17 n=2 (Andropogoneae) Exp=0; maizesequence.org: Uniprot/SPTREMBL:B6SUD4; CBL-interacting serine/threonine-protein kinase 1 | UniGene:Zm.21590; CBL-interacting serine/threonine-protein kinase 1 | RefSeq_peptide:NP_001147716; CBL-interacting serine/threonine-protein kinase 1 | RefSeq_dna:NM_001154244; CBL-interacting serine/thr…
Boerner_Z27kG1_01291	GRMZM2G076796_T01	GO:0045454 cell redox homeostasis//GO:0015035 protein disulfide oxidoreductase activity//GO:0009055 electron carrier activity		UniRef90 blastp 11-8-2010: B4FSW8_MAIZE Grx_S17-glutaredoxin subgroup II n=2 (Zea mays) Exp=1e-163; maizesequence.org: GO:0045454; cell redox homeostasis | GO:0015035; protein disulfide oxidoreductase activity | GO:0009055; electron carrier activity
Boerner_Z27kG1_01291	GRMZM2G078090_T01	GO:0006355 regulation of transcription, DNA-dependent//GO:0005634 nucleus//GO:0004879 ligand-dependent nuclear receptor activity//GO:0003677 DNA binding		UniRef90 blastp 11-8-2010: C5YSF1_SORBI Putative uncharacterized protein Sb08g022010 n=1 (Sorghum bicolor) Exp=0; maizesequence.org: UniGene:Zm.32574; Transcribed locus moderately similar to XP_002443586.1 hypothetical protein SORBIDRAFT_08g022010 [Sorghum bicolor] | UniGene:Zm.145013; TSA: Zea mays contig50612 mRNA sequence | UniGene:Zm.140728; TSA: Zea mays contig40603 mRNA sequence | GO:000635…
Boerner_Z27kG1_01291	GRMZM2G080111_T01	GO:0003700 transcription factor activity//GO:0006355 regulation of transcription, DNA-dependent//GO:0005634 nucleus//GO:0046983 protein dimerization activity//GO:0043565 sequence-specific DNA binding		UniRef90 blastp 11-8-2010: C5XX34_SORBI Putative uncharacterized protein Sb04g006180 n=1 (Sorghum bicolor) Exp=2e-39; maizesequence.org: GO:0046983; protein dimerization activity | GO:0043565; sequence-specific DNA binding | GO:0006355; regulation of transcription DNA-dependent | GO:0005634; nucleus | GO:0003700; transcription factor activity
Boerner_Z27kG1_01291	GRMZM2G099002_T01	GO:0006468 protein amino acid phosphorylation//GO:0005964 phosphorylase kinase complex//GO:0005978 glycogen biosynthetic process//GO:0004689 phosphorylase kinase activity//GO:0004674 protein serine/threonine kinase activity//GO:0005516 calmodulin binding//GO:0004672 protein kinase activity//GO:0005524 ATP binding//GO:0007165 signal transduction		UniRef90 blastp 11-8-2010: B6T3T6_MAIZE CBL-interacting serine/threonine-protein kinase 1 n=1 (Zea mays) Exp=0; maizesequence.org: GO:0007165; signal transduction | UniGene:Zm.147412; TSA: Zea mays contig26300 mRNA sequence | UniGene:Zm.85988; Hypothetical protein LOC100273737 | Uniprot/SPTREMBL:B4FZP6; Putative uncharacterized protein | Uniprot/SPTREMBL:B6T3T6; CBL-interacting serine/threonine-p…
Boerner_Z27kG1_01291	GRMZM2G100318_T01	GO:0000160 two-component signal transduction system (phosphorelay)//GO:0000156 two-component response regulator activity//GO:0006355 regulation of transcription, DNA-dependent		UniRef90 blastp 11-8-2010: B6UC09_MAIZE Two-component response regulator ARR11 n=2 (Andropogoneae) Exp=0; maizesequence.org: UniGene:Zm.124389; Full-length cDNA clone ZM_BFb0323F19 | GO:0006355; regulation of transcription DNA-dependent | GO:0000160; two-component signal transduction system (phosphorelay) | GO:0000156; two-component response regulator activity
Boerner_Z27kG1_01291	GRMZM2G102365_T01	GO:0045454 cell redox homeostasis		UniRef90 blastp 11-8-2010: B6U6B7_MAIZE Thioredoxin-like 1 n=2 (Zea mays) Exp=2e-112; maizesequence.org: Uniprot/SPTREMBL:B6U6B7; Thioredoxin-like 1 | Uniprot/SPTREMBL:B4F7S8; Putative uncharacterized protein | UniGene:Zm.82449; Hypothetical protein LOC100191145 | RefSeq_peptide:NP_001130053; hypothetical protein LOC100191145 | RefSeq_dna:NM_001136581; hypothetical protein LOC100191145 (LOC100191…
Boerner_Z27kG1_01291	GRMZM2G103647_T01	GO:0043565 sequence-specific DNA binding//GO:0003700 transcription factor activity//GO:0005634 nucleus//GO:0006355 regulation of transcription, DNA-dependent//GO:0003677 DNA binding//GO:0046983 protein dimerization activity		UniRef90 blastp 11-8-2010: B6TPC6_MAIZE Light-inducible protein CPRF-2 n=1 (Zea mays) Exp=1e-123; maizesequence.org: Uniprot/SPTREMBL:B6TPC6; Light-inducible protein CPRF-2Putative uncharacterized protein ; | UniGene:Zm.10293; Light-inducible protein CPRF-2 | RefSeq_peptide:NP_001150404; light-inducible protein CPRF-2 | RefSeq_dna:NM_001156932; light-inducible protein CPRF-2 (LOC100284034) mRNA |…
Boerner_Z27kG1_01291	GRMZM2G104876_T01	GO:0005634 nucleus//GO:0016020 membrane//GO:0051260 protein homooligomerization//GO:0006355 regulation of transcription, DNA-dependent//GO:0003677 DNA binding//GO:0004879 ligand-dependent nuclear receptor activity		UniRef90 blastp 11-8-2010: Q0DL76_ORYSJ Os05g0119300 protein n=2 (Oryza sativa) Exp=8e-07; maizesequence.org: Uniprot/SPTREMBL:B6TMM3; Glycine-rich protein A3 | UniGene:Zm.122320; Clone 2745 mRNA sequence | RefSeq_peptide:NP_001150247; glycine-rich protein A3 | RefSeq_dna:NM_001156775; glycine-rich protein A3 (LOC100283877) mRNA | GO:0051260; protein homooligomerization | GO:0016020; membrane | G…
Boerner_Z27kG1_01291	GRMZM2G110286_T01	GO:0045454 cell redox homeostasis//GO:0015035 protein disulfide oxidoreductase activity//GO:0009055 electron carrier activity		UniRef90 blastp 11-8-2010: C5XKK0_SORBI Putative uncharacterized protein Sb03g014790 n=1 (Sorghum bicolor) Exp=7e-50; maizesequence.org: GO:0045454; cell redox homeostasis | GO:0015035; protein disulfide oxidoreductase activity | GO:0009055; electron carrier activity
Boerner_Z27kG1_01291	GRMZM2G113995_T01	GO:0015031 protein transport//GO:0006886 intracellular protein transport//GO:0005622 intracellular//GO:0007264 small GTPase mediated signal transduction//GO:0005525 GTP binding		UniRef90 blastp 11-8-2010: B6SSR2_MAIZE ADP-ribosylation factor n=5 (Poaceae) Exp=4e-103; maizesequence.org: Uniprot/SPTREMBL:B6SSR2; ADP-ribosylation factor | UniGene:Zm.121811; ADP-ribosylation factor | RefSeq_peptide:NP_001147548; ADP-ribosylation factor | RefSeq_dna:NM_001154076; ADP-ribosylation factor (LOC100281157) mRNA | GO:0015031; protein transport | GO:0007264; small GTPase mediated si…
Boerner_Z27kG1_01291	GRMZM2G114575_T01	GO:0004674 protein serine/threonine kinase activity//GO:0006468 protein amino acid phosphorylation//GO:0007165 signal transduction//GO:0005524 ATP binding		UniRef90 blastp 11-8-2010: B4FXT1_MAIZE Putative uncharacterized protein n=1 (Zea mays) Exp=2e-161; maizesequence.org: Uniprot/SPTREMBL:B4FXT1; Putative uncharacterized protein | UniGene:Zm.79156; LOC100273851 | UniGene:Zm.147770; TSA: Zea mays contig24740 mRNA sequence | RefSeq_peptide:NP_001141720; hypothetical protein LOC100273851 | RefSeq_dna:NM_001148248; LOC100273851 (cl25517_1b) mRNA | GO:…
Boerner_Z27kG1_01291	GRMZM2G114998_T01	GO:0005840 ribosome//GO:0005622 intracellular//GO:0003735 structural constituent of ribosome//GO:0045449 regulation of transcription//GO:0008270 zinc ion binding//GO:0003677 DNA binding//GO:0016068 type I hypersensitivity//GO:0006412 translation		UniRef90 blastp 11-8-2010: B6U9H0_MAIZE Putative uncharacterized protein n=1 (Zea mays) Exp=6e-121; maizesequence.org: Uniprot/SPTREMBL:B6U9H0; Putative uncharacterized protein | UniGene:Zm.4624; LOC100278484 | RefSeq_peptide:NP_001145220; hypothetical protein LOC100278484 | RefSeq_dna:NM_001151748; LOC100278484 (si606039h07) mRNA | GO:0045449; regulation of transcription | GO:0016068; type I hyp…
Boerner_Z27kG1_01291	GRMZM2G119823_T01	GO:0005634 nucleus//GO:0045449 regulation of transcription//GO:0030528 transcription regulator activity		UniRef90 blastp 11-8-2010: B6SSA5_MAIZE DNA binding like n=2 (Zea mays) Exp=2e-53; maizesequence.org: UniGene:Zm.10120; DNA binding like | GO:0045449; regulation of transcription | GO:0030528; transcription regulator activity | GO:0005634; nucleus
Boerner_Z27kG1_01291	GRMZM2G125294_T01	GO:0003700 transcription factor activity//GO:0006355 regulation of transcription, DNA-dependent//GO:0043565 sequence-specific DNA binding		UniRef90 blastp 11-8-2010: C5XG21_SORBI Putative uncharacterized protein Sb03g030770 n=1 (Sorghum bicolor) Exp=0; maizesequence.org: UniGene:Zm.25732; Transcribed locus weakly similar to XP_002456116.1 hypothetical protein SORBIDRAFT_03g030782 [Sorghum bicolor] | UniGene:Zm.143188; TSA: Zea mays contig64473 mRNA sequence | GO:0043565; sequence-specific DNA binding | GO:0006355; regulation of tran…
Boerner_Z27kG1_01291	GRMZM2G125529_T01	GO:0006355 regulation of transcription, DNA-dependent//GO:0005634 nucleus//GO:0004879 ligand-dependent nuclear receptor activity//GO:0003676 nucleic acid binding//GO:0003677 DNA binding		UniRef90 blastp 11-8-2010: C5XXS8_SORBI Putative uncharacterized protein Sb04g026430 n=1 (Sorghum bicolor) Exp=3e-101; maizesequence.org: GO:0006355; regulation of transcription DNA-dependent | GO:0005634; nucleus | GO:0004879; ligand-dependent nuclear receptor activity | GO:0003677; DNA binding | GO:0003676; nucleic acid binding
Boerner_Z27kG1_01291	GRMZM2G134863_T01	GO:0043565 sequence-specific DNA binding//GO:0003700 transcription factor activity//GO:0006355 regulation of transcription, DNA-dependent//GO:0050825 ice binding//GO:0042309 homoiothermy//GO:0050826 response to freezing		UniRef90 blastp 11-8-2010: C4IZS4_MAIZE Putative uncharacterized protein n=1 (Zea mays) Exp=8e-93; maizesequence.org: Uniprot/SPTREMBL:C4IZS4; Putative uncharacterized protein | UniGene:Zm.79014; Hypothetical protein LOC100384730 | UniGene:Zm.145763; TSA: Zea mays contig44798 mRNA sequence | UniGene:Zm.128320; Transcribed locus | RefSeq_peptide:NP_001170669; hypothetical protein LOC100384730 | Re…
Boerner_Z27kG1_01291	GRMZM2G136455_T01	GO:0006886 intracellular protein transport//GO:0003924 GTPase activity//GO:0006913 nucleocytoplasmic transport//GO:0005622 intracellular//GO:0007165 signal transduction//GO:0005515 protein binding//GO:0015031 protein transport//GO:0007264 small GTPase mediated signal transduction//GO:0005525 GTP binding		UniRef90 blastp 11-8-2010: C5YY07_SORBI Putative uncharacterized protein Sb09g000550 n=1 (Sorghum bicolor) Exp=1e-110; maizesequence.org: GO:0015031; protein transport | GO:0007264; small GTPase mediated signal transduction | GO:0007165; signal transduction | GO:0006913; nucleocytoplasmic transport | GO:0006886; intracellular protein transport | GO:0005622; intracellular | GO:0005525; GTP binding…
Boerner_Z27kG1_01291	GRMZM2G138455_T01	GO:0045449 regulation of transcription//GO:0008270 zinc ion binding//GO:0003677 DNA binding		UniRef90 blastp 11-8-2010: B6SVL9_MAIZE Putative uncharacterized protein n=1 (Zea mays) Exp=0; maizesequence.org: Uniprot/SPTREMBL:B6SVL9; Putative uncharacterized protein | UniGene:Zm.18635; Hypothetical protein LOC100275567 | UniGene:Zm.155282; TSA: Zea mays contig30063 mRNA sequence | RefSeq_peptide:NP_001143091; hypothetical protein LOC100275567 | RefSeq_dna:NM_001149619; hypothetical protein…
Boerner_Z27kG1_01291	GRMZM2G140537_T01	GO:0006468 protein amino acid phosphorylation//GO:0006355 regulation of transcription, DNA-dependent//GO:0004674 protein serine/threonine kinase activity//GO:0007165 signal transduction//GO:0004871 signal transducer activity//GO:0004672 protein kinase activity//GO:0005524 ATP binding		UniRef90 blastp 11-8-2010: C5YPT3_SORBI Putative uncharacterized protein Sb08g018240 n=2 (Andropogoneae) Exp=0; maizesequence.org: UniGene:Zm.79606; Transcribed locus strongly similar to XP_002442325.1 hypothetical protein SORBIDRAFT_08g018240 [Sorghum bicolor] | GO:0007165; signal transduction | GO:0006468; protein amino acid phosphorylation | GO:0006355; regulation of transcription DNA-dependen…
Boerner_Z27kG1_01291	GRMZM2G155767_T01	GO:0000155 two-component sensor activity//GO:0000156 two-component response regulator activity//GO:0016020 membrane//GO:0016310 phosphorylation//GO:0006355 regulation of transcription, DNA-dependent//GO:0007165 signal transduction//GO:0000160 two-component signal transduction system (phosphorelay)//GO:0016772 transferase activity, transferring phosphorus-containing groups//GO:0005524 ATP binding		UniRef90 blastp 11-8-2010: Q2ACB8_MAIZE Histidine kinase n=4 (Andropogoneae) Exp=0; maizesequence.org: GO:0016772; transferase activity transferring phosphorus-containing groups | RefSeq_dna:NM_001112388; histidine kinase (HK1b1) mRNA | RefSeq_dna:NM_001112443; histidine kinase (HK1b2) mRNA | RefSeq_peptide:NP_001105858; histidine kinase | RefSeq_peptide:NP_001105913; histidine kinase | UniGene:Z…
Boerner_Z27kG1_01291	GRMZM2G158252_T01	GO:0005975 carbohydrate metabolic process//GO:0000155 two-component sensor activity//GO:0000156 two-component response regulator activity//GO:0016020 membrane//GO:0016310 phosphorylation//GO:0006355 regulation of transcription, DNA-dependent//GO:0000160 two-component signal transduction system (phosphorelay)//GO:0004553 hydrolase activity, hydrolyzing O-glycosyl compounds//GO:0016772 transferase …		UniRef90 blastp 11-8-2010: Q76GZ9_MAIZE Histidine kinase 3 n=1 (Zea mays) Exp=0; maizesequence.org: GO:0016020; membrane | GO:0016310; phosphorylation | GO:0016772; transferase activity transferring phosphorus-containing groups | RefSeq_dna:NM_001111397; histidine kinase 3 (HK3a) mRNA | RefSeq_peptide:NP_001104867; histidine kinase 3 | UniGene:Zm.697; Histidine kinase 3 | Uniprot/SPTREMBL:Q75WD1;…
Boerner_Z27kG1_01291	GRMZM2G162749_T01	GO:0045449 regulation of transcription//GO:0008270 zinc ion binding//GO:0003677 DNA binding		UniRef90 blastp 11-8-2010: B4FDH4_MAIZE Putative uncharacterized protein n=2 (Zea mays) Exp=0; maizesequence.org: Uniprot/SPTREMBL:B6SWQ6; Putative uncharacterized protein | Uniprot/SPTREMBL:B4FDH4; Putative uncharacterized protein | UniGene:Zm.24939; Hypothetical protein LOC100193013 | UniGene:Zm.154390; TSA: Zea mays contig33840 mRNA sequence | RefSeq_peptide:NP_001131653; hypothetical protein …
Boerner_Z27kG1_01291	GRMZM2G162840_T01	GO:0006355 regulation of transcription, DNA-dependent//GO:0005634 nucleus//GO:0004879 ligand-dependent nuclear receptor activity//GO:0003677 DNA binding		UniRef90 blastp 11-8-2010: C0PJ63_MAIZE Putative uncharacterized protein n=1 (Zea mays) Exp=5e-127; maizesequence.org: Uniprot/SPTREMBL:C0PJ63; Putative uncharacterized protein | UniGene:Zm.54245; Hypothetical protein LOC100383806 | RefSeq_peptide:NP_001169909; hypothetical protein LOC100383806 | RefSeq_dna:NM_001176438; hypothetical protein LOC100383806 (LOC100383806) mRNA | GO:0006355; regulati…
Boerner_Z27kG1_01291	GRMZM2G165042_T01	GO:0005634 nucleus//GO:0045449 regulation of transcription//GO:0030528 transcription regulator activity		UniRef90 blastp 11-8-2010: B6SV80_MAIZE PIL5 n=1 (Zea mays) Exp=0; maizesequence.org: Uniprot/SPTREMBL:B6SV80; PIL5 | RefSeq_peptide:NP_001147809; PIL5 | RefSeq_dna:NM_001154337; PIL5 (LOC100281419) mRNA | GO:0045449; regulation of transcription | GO:0030528; transcription regulator activity | GO:0005634; nucleus | EntrezGene:100281419; PIL5
Boerner_Z27kG1_01291	GRMZM2G167018_T01	GO:0045449 regulation of transcription//GO:0003677 DNA binding		UniRef90 blastp 11-8-2010: B6SZG3_MAIZE NAC domain-containing protein 21/22 n=2 (Zea mays) Exp=1e-126; maizesequence.org: Uniprot/SPTREMBL:B6SZG3; NAC domain-containing protein 21/22 | Uniprot/SPTREMBL:B4FVN7; Putative uncharacterized protein | UniGene:Zm.7462; NAC domain-containing protein 21/22 | RefSeq_peptide:NP_001148231; NAC domain-containing protein 21/22 | RefSeq_dna:NM_001154759; NAC dom…
Boerner_Z27kG1_01291	GRMZM2G171428_T01	GO:0003700 transcription factor activity//GO:0043565 sequence-specific DNA binding//GO:0045449 regulation of transcription		UniRef90 blastp 11-8-2010: C5WVP7_SORBI Putative uncharacterized protein Sb01g032120 n=1 (Sorghum bicolor) Exp=0; maizesequence.org: UniGene:Zm.16068; Clone 1612894 mRNA sequence | UniGene:Zm.153893; TSA: Zea mays contig36058 mRNA sequence | GO:0045449; regulation of transcription | GO:0043565; sequence-specific DNA binding | GO:0003700; transcription factor activity
Boerner_Z27kG1_01291	GRMZM2G177220_T01	GO:0000160 two-component signal transduction system (phosphorelay)//GO:0000156 two-component response regulator activity//GO:0006355 regulation of transcription, DNA-dependent		UniRef90 blastp 11-8-2010: B6UC09_MAIZE Two-component response regulator ARR11 n=2 (Andropogoneae) Exp=0; maizesequence.org: Uniprot/SPTREMBL:B6UC09; Two-component response regulator ARR11 | UniGene:Zm.97951; Two-component response regulator ARR11 | RefSeq_peptide:NP_001152300; two-component response regulator ARR11 | RefSeq_dna:NM_001158828; two-component response regulator ARR11 (LOC100285939) …
Boerner_Z27kG1_01291	GRMZM2G179024_T01	GO:0000160 two-component signal transduction system (phosphorelay)//GO:0000156 two-component response regulator activity//GO:0006355 regulation of transcription, DNA-dependent		UniRef90 blastp 11-8-2010: B4FWH6_MAIZE Putative uncharacterized protein n=1 (Zea mays) Exp=0; maizesequence.org: Uniprot/SPTREMBL:B4FWH6; Putative uncharacterized protein | UniGene:Zm.118086; Hypothetical protein LOC100273598 | RefSeq_peptide:NP_001141486; hypothetical protein LOC100273598 | RefSeq_dna:NM_001148014; hypothetical protein LOC100273598 (LOC100273598) mRNA | GO:0006355; regulation o…
Boerner_Z27kG1_01291	GRMZM2G181258_T01	GO:0006662 glycerol ether metabolic process//GO:0015035 protein disulfide oxidoreductase activity//GO:0045454 cell redox homeostasis//GO:0009055 electron carrier activity		UniRef90 blastp 11-8-2010: TRXM_MAIZE Thioredoxin M-type, chloroplastic n=5 (Andropogoneae) Exp=1e-86; maizesequence.org: Uniprot/SWISSPROT:Q41864; Thioredoxin M-type chloroplastic Precursor (Trx-M) | Uniprot/SPTREMBL:C0P3R7; Putative uncharacterized protein | Uniprot/SPTREMBL:B6T0S1; Thioredoxin M-type | Uniprot/SPTREMBL:B6SPU1; Putative uncharacterized proteinThioredoxin M-type ; | RefSeq_pepti…
Boerner_Z27kG1_01291	GRMZM2G324390_T01	GO:0003700 transcription factor activity//GO:0006355 regulation of transcription, DNA-dependent//GO:0005634 nucleus//GO:0043565 sequence-specific DNA binding//GO:0003677 DNA binding		UniRef90 blastp 11-8-2010: C5X1H8_SORBI Putative uncharacterized protein Sb01g021680 n=1 (Sorghum bicolor) Exp=0; maizesequence.org: UniGene:Zm.94916; Transcribed locus strongly similar to XP_002467229.1 hypothetical protein SORBIDRAFT_01g021680 [Sorghum bicolor] | GO:0043565; sequence-specific DNA binding | GO:0006355; regulation of transcription DNA-dependent | GO:0005634; nucleus | GO:0003700;…
Boerner_Z27kG1_01291	GRMZM2G337706_T01	GO:0045454 cell redox homeostasis//GO:0015035 protein disulfide oxidoreductase activity//GO:0009055 electron carrier activity		UniRef90 blastp 11-8-2010: C6JSU9_SORBI Putative uncharacterized protein Sb3179s002010 (Fragment) n=3 (Sorghum bicolor) Exp=1e-49; maizesequence.org: UniGene:Zm.144655; TSA: Zea mays contig53390 mRNA sequence | UniGene:Zm.142010; TSA: Zea mays contig56943 mRNA sequence | UniGene:Zm.125740; TSA: Zea mays contig45838 mRNA sequence | GO:0045454; cell redox homeostasis | GO:0015035; protein disulfide…
Boerner_Z27kG1_01291	GRMZM2G371063_T01	GO:0045454 cell redox homeostasis//GO:0015035 protein disulfide oxidoreductase activity//GO:0009055 electron carrier activity		UniRef90 blastp 11-8-2010: C5Y7E3_SORBI Putative uncharacterized protein Sb05g025910 n=1 (Sorghum bicolor) Exp=2e-37; maizesequence.org: GO:0045454; cell redox homeostasis | GO:0015035; protein disulfide oxidoreductase activity | GO:0009055; electron carrier activity
Boerner_Z27kG1_01291	GRMZM2G381709_T01	GO:0019787 small conjugating protein ligase activity//GO:0043687 post-translational protein modification//GO:0051246 regulation of protein metabolic process		UniRef90 blastp 11-8-2010: C5YVG1_SORBI Putative uncharacterized protein Sb09g028110 n=1 (Sorghum bicolor) Exp=0; maizesequence.org: Uniprot/SPTREMBL:C4J8Y2; Putative uncharacterized protein | UniGene:Zm.85619; Full-length cDNA clone ZM_BFb0028A22 | UniGene:Zm.142696; Hypothetical protein LOC100275346 | GO:0051246; regulation of protein metabolic process | GO:0043687; post-translational protein m…
Boerner_Z27kG1_01291	GRMZM2G413315_T01	GO:0045454 cell redox homeostasis//GO:0015035 protein disulfide oxidoreductase activity//GO:0009055 electron carrier activity		UniRef90 blastp 11-8-2010: GRXC1_ORYSJ Glutaredoxin-C1 n=5 (Poaceae) Exp=5e-46; maizesequence.org: UniGene:Zm.144613; TSA: Zea mays contig53811 mRNA sequence | GO:0045454; cell redox homeostasis | GO:0015035; protein disulfide oxidoreductase activity | GO:0009055; electron carrier activity
Boerner_Z27kG1_01291	GRMZM2G436084_T01	GO:0045454 cell redox homeostasis		UniRef90 blastp 11-8-2010: B6SX20_MAIZE Thioredoxin H-type 5 n=1 (Zea mays) Exp=4e-41; maizesequence.org: UniGene:Zm.152982; TSA: Zea mays contig00035 mRNA sequence | UniGene:Zm.156454; TSA: Zea mays contig62768 mRNA sequence | UniGene:Zm.27779; Thioredoxin H-type 5 | Uniprot/SPTREMBL:B6SX20; Thioredoxin H-type 5 | UniGene:Zm.140175; Hypothetical protein LOC100279185 | RefSeq_peptide:NP_001158966…
Boerner_Z27kG1_01291	GRMZM2G440529_T01	GO:0005634 nucleus//GO:0045449 regulation of transcription//GO:0030528 transcription regulator activity		UniRef90 blastp 11-8-2010: B6TXT6_MAIZE Putative uncharacterized protein n=1 (Zea mays) Exp=0; maizesequence.org: Uniprot/SPTREMBL:B6TXT6; Putative uncharacterized protein | UniGene:Zm.32830; Hypothetical protein LOC100277655 | RefSeq_peptide:NP_001144636; hypothetical protein LOC100277655 | RefSeq_dna:NM_001151164; hypothetical protein LOC100277655 (LOC100277655) mRNA | GO:0045449; regulation of…
Boerner_Z27kG1_01291	GRMZM2G440918_T01	GO:0019787 small conjugating protein ligase activity//GO:0043687 post-translational protein modification//GO:0051246 regulation of protein metabolic process		UniRef90 blastp 11-8-2010: B4FI48_MAIZE Putative uncharacterized protein n=1 (Zea mays) Exp=8e-103; maizesequence.org: GO:0019787; small conjugating protein ligase activity | GO:0043687; post-translational protein modification | GO:0051246; regulation of protein metabolic process
Boerner_Z27kG1_01291	GRMZM2G441144_T01	GO:0045454 cell redox homeostasis		UniRef90 blastp 11-8-2010: C0P652_MAIZE Putative uncharacterized protein n=1 (Zea mays) Exp=3e-69; maizesequence.org: Uniprot/SPTREMBL:B6TXH7; Thioredoxin-like 5 | RefSeq_peptide:NP_001151155; thioredoxin-like 5 | RefSeq_dna:NM_001157683; thioredoxin-like 5 (LOC100284788) mRNA | GO:0045454; cell redox homeostasis | EntrezGene:100284788; thioredoxin-like 5
Boerner_Z27kG1_01291	GRMZM2G448213_T01	GO:0006468 protein amino acid phosphorylation//GO:0006355 regulation of transcription, DNA-dependent//GO:0004674 protein serine/threonine kinase activity//GO:0007165 signal transduction//GO:0004871 signal transducer activity//GO:0004672 protein kinase activity//GO:0005524 ATP binding		UniRef90 blastp 11-8-2010: C5Y7W7_SORBI Putative uncharacterized protein Sb05g026530 n=1 (Sorghum bicolor) Exp=0; maizesequence.org: UniGene:Zm.22333; Clone 1419202 mRNA sequence | GO:0007165; signal transduction | GO:0006468; protein amino acid phosphorylation | GO:0006355; regulation of transcription DNA-dependent | GO:0005524; ATP binding | GO:0004871; signal transducer activity | GO:0004674; …
Boerner_Z27kG1_01291	GRMZM2G456086_T01	GO:0006468 protein amino acid phosphorylation//GO:0005634 nucleus//GO:0003677 DNA binding//GO:0050826 response to freezing//GO:0006355 regulation of transcription, DNA-dependent//GO:0050825 ice binding//GO:0004879 ligand-dependent nuclear receptor activity//GO:0042309 homoiothermy//GO:0004672 protein kinase activity//GO:0009052 pentose-phosphate shunt, non-oxidative branch//GO:0004751 ribose-5-ph…		UniRef90 blastp 11-8-2010: PHF5_ARATH Uncharacterized protein At1g07170/At2g30000 n=17 (Eukaryota) Exp=1e-64; maizesequence.org: GO:0050825; ice binding | GO:0050826; response to freezing | RefSeq_dna:NM_001155085; PHD finger-like domain-containing protein 5A (LOC100282173) mRNA | RefSeq_dna:NM_001157666; LOC100284771 (pco087551) mRNA | RefSeq_peptide:NP_001151138; LOC100284771 | UniGene:Zm.84649…
Boerner_Z27kG1_01291	GRMZM5G830932_T01	GO:0003700 transcription factor activity//GO:0006355 regulation of transcription, DNA-dependent//GO:0016987 sigma factor activity//GO:0006352 transcription initiation//GO:0003677 DNA binding		UniRef90 blastp 11-8-2010: No significant hits (1e-5); maizesequence.org: Uniprot/SPTREMBL:Q8RWR8; Sigma factor protein | RefSeq_peptide:NP_001105185; sigma factor protein | RefSeq_dna:NM_001111715; sigma factor protein (sig3) mRNA | GO:0016987; sigma factor activity | GO:0006355; regulation of transcription DNA-dependent | GO:0006352; transcription initiation | GO:0003700; transcription factor a…
Boerner_Z27kG1_01291	GRMZM5G833140_T01	GO:0000155 two-component sensor activity//GO:0000156 two-component response regulator activity//GO:0016020 membrane//GO:0016310 phosphorylation//GO:0006355 regulation of transcription, DNA-dependent//GO:0007165 signal transduction//GO:0000160 two-component signal transduction system (phosphorelay)//GO:0016772 transferase activity, transferring phosphorus-containing groups//GO:0005524 ATP binding		UniRef90 blastp 11-8-2010: No significant hits (1e-5); maizesequence.org: UniGene:Zm.149289; TSA: Zea mays contig17728 mRNA sequence | UniGene:Zm.127674; Transcribed locus | GO:0016772; transferase activity transferring phosphorus-containing groups | GO:0016310; phosphorylation | GO:0016020; membrane | GO:0007165; signal transduction | GO:0006355; regulation of transcription DNA-dependent | GO:00…
Boerner_Z27kG1_01291	GRMZM5G860607_T01	GO:0045454 cell redox homeostasis//GO:0015035 protein disulfide oxidoreductase activity//GO:0009055 electron carrier activity		UniRef90 blastp 11-8-2010: No significant hits (1e-5); maizesequence.org: UniGene:Zm.20585; TSA: Zea mays contig48115 mRNA sequence | GO:0045454; cell redox homeostasis | GO:0015035; protein disulfide oxidoreductase activity | GO:0009055; electron carrier activity
Boerner_Z27kG1_01291	GRMZM5G862131_T01	GO:0019787 small conjugating protein ligase activity//GO:0043687 post-translational protein modification//GO:0051246 regulation of protein metabolic process		UniRef90 blastp 11-8-2010: No significant hits (1e-5); maizesequence.org: GO:0019787; small conjugating protein ligase activity | GO:0043687; post-translational protein modification | GO:0051246; regulation of protein metabolic process | UniGene:Zm.137821; Transcribed locus strongly similar to NP_001148361.1 ubiquitin-conjugating enzyme E2 N [Zea mays]
Boerner_Z27kG1_01291	GRMZM5G892308_T01	GO:0045454 cell redox homeostasis//GO:0015035 protein disulfide oxidoreductase activity//GO:0009055 electron carrier activity		UniRef90 blastp 11-8-2010: No significant hits (1e-5); maizesequence.org: UniGene:Zm.152722; TSA: Zea mays contig01350 mRNA sequence | UniGene:Zm.147956; TSA: Zea mays contig23825 mRNA sequence | GO:0045454; cell redox homeostasis | GO:0015035; protein disulfide oxidoreductase activity | GO:0009055; electron carrier activity
Boerner_Z27kG1_03819	GRMZM2G136889_T01	GO:0006450 regulation of translational fidelity		UniRef90 blastp 11-8-2010: B6U236_MAIZE Glutamyl-tRNA n=3 (Andropogoneae) Exp=6e-77; maizesequence.org: Uniprot/SPTREMBL:B6U236; Glutamyl-tRNA | Uniprot/SPTREMBL:B4G1R9; Putative uncharacterized protein | UniGene:Zm.954; LOC100274537 | RefSeq_peptide:NP_001142365; hypothetical protein LOC100274537 | RefSeq_dna:NM_001148893; LOC100274537 (pco071008b) mRNA | GO:0006450; regulation of translational …
Boerner_Z27kG1_03819	GRMZM2G141707_T01	GO:0045454 cell redox homeostasis		UniRef90 blastp 11-8-2010: C5YKJ9_SORBI Putative uncharacterized protein Sb07g019220 n=2 (Andropogoneae) Exp=3e-78; maizesequence.org: Uniprot/SPTREMBL:B6T2E4; Putative uncharacterized proteinThioredoxin ; | Uniprot/SPTREMBL:B4FDA4; Putative uncharacterized protein | UniGene:Zm.8229; LOC100282002 | UniGene:Zm.153337; TSA: Zea mays contig38805 mRNA sequence | UniGene:Zm.143681; TSA: Zea mays conti…
Boerner_Z27kG1_03819	GRMZM2G155662_T01	GO:0006355 regulation of transcription, DNA-dependent//GO:0005488 binding//GO:0003677 DNA binding		UniRef90 blastp 11-8-2010: B2LXS7_MAIZE DNA-binding protein p24 n=2 (Andropogoneae) Exp=4e-121; maizesequence.org: Uniprot/SPTREMBL:B2LXS7; DNA-binding protein p24Putative uncharacterized proteinWhirly family nucleic acid binding protein ;; | RefSeq_peptide:NP_001123589; LOC100170235 | RefSeq_dna:NM_001130117; LOC100170235 (gpm491) mRNA | GO:0006355; regulation of transcription DNA-dependent | GO…
Boerner_Z27kG1_03819	GRMZM2G156937_T01	GO:0032968 positive regulation of RNA elongation from RNA polymerase II promoter//GO:0003711 transcription elongation regulator activity		UniRef90 blastp 11-8-2010: B6TZG2_MAIZE Transcription termination factor nusG family protein n=2 (Andropogoneae) Exp=2e-107; maizesequence.org: Uniprot/SPTREMBL:B6TZG2; Transcription termination factor nusG family protein | UniGene:Zm.31111; Transcription termination factor nusG family protein | RefSeq_peptide:NP_001151355; transcription termination factor nusG family protein | RefSeq_dna:NM_0011…
Boerner_Z27kG1_06005	AC186606.4_FGT003	GO:0003700 transcription factor activity//GO:0006355 regulation of transcription, DNA-dependent//GO:0005634 nucleus//GO:0046983 protein dimerization activity//GO:0043565 sequence-specific DNA binding		UniRef90 blastp 11-8-2010: B6UHB7_MAIZE BZIP protein n=1 (Zea mays) Exp=5e-62; maizesequence.org: RefSeq_dna:NM_001159177; bZIP protein (LOC100286290) mRNA | RefSeq_peptide:NP_001152649; bZIP protein | UniGene:Zm.49800; BZIP protein | Uniprot/SPTREMBL:B6UHB7; BZIP protein | GO:0046983; protein dimerization activity | GO:0043565; sequence-specific DNA binding | GO:0006355; regulation of transcript…
Boerner_Z27kG1_06005	GRMZM2G000118_T01	GO:0007205 activation of protein kinase C activity by G-protein coupled receptor protein signaling pathway//GO:0004143 diacylglycerol kinase activity		UniRef90 blastp 11-8-2010: A8QM11_MAIZE Diacylglycerol kinase 2 n=2 (Andropogoneae) Exp=3e-84; maizesequence.org: GO:0004143; diacylglycerol kinase activity | GO:0007205; activation of protein kinase C activity by G-protein coupled receptor protein signaling pathway
Boerner_Z27kG1_06005	GRMZM2G003509_T01	GO:0003700 transcription factor activity//GO:0006355 regulation of transcription, DNA-dependent//GO:0043565 sequence-specific DNA binding		UniRef90 blastp 11-8-2010: C5YRY3_SORBI Putative uncharacterized protein Sb08g021350 n=3 (Andropogoneae) Exp=0; maizesequence.org: Uniprot/SPTREMBL:B7ZZY1; Putative uncharacterized protein | Uniprot/SPTREMBL:B6SSK2; Putative uncharacterized protein | UniGene:Zm.25007; Transcribed locus | UniGene:Zm.125800; Hypothetical protein LOC100279785 | RefSeq_peptide:NP_001146215; hypothetical protein LOC10…
Boerner_Z27kG1_06005	GRMZM2G003755_T01	GO:0006952 defense response//GO:0006355 regulation of transcription, DNA-dependent//GO:0005634 nucleus//GO:0006915 apoptosis//GO:0005524 ATP binding		UniRef90 blastp 11-8-2010: Q2R1W2_ORYSJ NB-ARC domain containing protein, expressed n=1 (Oryza sativa subsp. japonica) Exp=0; maizesequence.org: Uniprot/SPTREMBL:C0PI36; Putative uncharacterized protein | Uniprot/SPTREMBL:C0HGU4; Putative uncharacterized protein | UniGene:Zm.100900; Hypothetical protein LOC100383650 | RefSeq_peptide:NP_001169766; hypothetical protein LOC100383650 | RefSeq_peptide…
Boerner_Z27kG1_06005	GRMZM2G004619_T01	GO:0005634 nucleus//GO:0045449 regulation of transcription//GO:0016818 hydrolase activity, acting on acid anhydrides, in phosphorus-containing anhydrides//GO:0005524 ATP binding		UniRef90 blastp 11-8-2010: B6U737_MAIZE Growth-regulating factor n=3 (Zea mays) Exp=2e-102; maizesequence.org: RefSeq_peptide:NP_001106023; putative growth-regulating factor 4 | UniGene:Zm.95590; LOC100101537 | Uniprot/SPTREMBL:A5HEG3; Putative growth-regulating factor 4 | Uniprot/SPTREMBL:B4FN96; Putative uncharacterized protein | Uniprot/SPTREMBL:B6U737; Growth-regulating factor | RefSeq_dna:NM…
Boerner_Z27kG1_06005	GRMZM2G004878_T01	GO:0005634 nucleus//GO:0000786 nucleosome//GO:0006355 regulation of transcription, DNA-dependent//GO:0000785 chromatin//GO:0003677 DNA binding//GO:0006334 nucleosome assembly		UniRef90 blastp 11-8-2010: B6TWE3_MAIZE Putative uncharacterized protein n=1 (Zea mays) Exp=3e-40; maizesequence.org: GO:0006355; regulation of transcription DNA-dependent | RefSeq_dna:NM_001151097; hypothetical protein LOC100277576 (LOC100277576) mRNA | RefSeq_peptide:NP_001144569; hypothetical protein LOC100277576 | UniGene:Zm.84260; Hypothetical protein LOC100277576 | Uniprot/SPTREMBL:B6TWE3; …
Boerner_Z27kG1_06005	GRMZM2G007057_T01	GO:0019787 small conjugating protein ligase activity//GO:0043687 post-translational protein modification//GO:0051246 regulation of protein metabolic process		UniRef90 blastp 11-8-2010: B6SR07_MAIZE Ubiquitin carrier protein n=4 (Zea mays) Exp=1e-86; maizesequence.org: Uniprot/SPTREMBL:C0P2Y5; Ubiquitin carrier protein (EC 6.3.2.-) | UniGene:Zm.105438; Transcribed locus | GO:0051246; regulation of protein metabolic process | GO:0043687; post-translational protein modification | GO:0019787; small conjugating protein ligase activity
Boerner_Z27kG1_06005	GRMZM2G008166_T01	GO:0003700 transcription factor activity//GO:0006355 regulation of transcription, DNA-dependent//GO:0043565 sequence-specific DNA binding		UniRef90 blastp 11-8-2010: B6TJN2_MAIZE BZIP transcription factor family protein n=1 (Zea mays) Exp=5e-67; maizesequence.org: GO:0043565; sequence-specific DNA binding | GO:0006355; regulation of transcription DNA-dependent | GO:0003700; transcription factor activity
Boerner_Z27kG1_06005	GRMZM2G009530_T01	GO:0003700 transcription factor activity//GO:0006355 regulation of transcription, DNA-dependent//GO:0008270 zinc ion binding//GO:0043565 sequence-specific DNA binding		UniRef90 blastp 11-8-2010: B6TB68_MAIZE GATA zinc finger family protein n=2 (Zea mays) Exp=7e-156; maizesequence.org: Uniprot/SPTREMBL:C0PAB3; Putative uncharacterized protein | Uniprot/SPTREMBL:B6TB68; GATA zinc finger family protein | RefSeq_peptide:NP_001149142; GATA zinc finger family protein | RefSeq_dna:NM_001155670; GATA zinc finger family protein (LOC100282764) mRNA | GO:0043565; sequence…
Boerner_Z27kG1_06005	GRMZM2G009598_T01	GO:0003700 transcription factor activity//GO:0006355 regulation of transcription, DNA-dependent//GO:0003677 DNA binding		UniRef90 blastp 11-8-2010: B6T4R5_MAIZE DNA binding protein n=2 (Zea mays) Exp=5e-64; maizesequence.org: Uniprot/SPTREMBL:C0HF23; Putative uncharacterized protein | Uniprot/SPTREMBL:B6T4R5; DNA binding protein | UniGene:Zm.84759; DNA binding protein | RefSeq_peptide:NP_001148576; DNA binding protein | RefSeq_dna:NM_001155104; DNA binding protein (LOC100282192) mRNA | GO:0006355; regulation of tra…
Boerner_Z27kG1_06005	GRMZM2G009837_T01	GO:0005634 nucleus//GO:0030528 transcription regulator activity//GO:0050825 ice binding//GO:0042309 homoiothermy//GO:0050826 response to freezing//GO:0045449 regulation of transcription		UniRef90 blastp 11-8-2010: B4FH23_MAIZE Putative uncharacterized protein n=1 (Zea mays) Exp=8e-116; maizesequence.org: Uniprot/SPTREMBL:B4FH23; Putative uncharacterized protein | UniGene:Zm.93150; Hypothetical protein LOC100194000 | RefSeq_peptide:NP_001132537; hypothetical protein LOC100194000 | RefSeq_dna:NM_001139065; hypothetical protein LOC100194000 (LOC100194000) mRNA | GO:0050826; response…
Boerner_Z27kG1_06005	GRMZM2G020016_T01	GO:0005737 cytoplasm//GO:0004812 aminoacyl-tRNA ligase activity//GO:0003700 transcription factor activity//GO:0006418 tRNA aminoacylation for protein translation//GO:0000166 nucleotide binding//GO:0006355 regulation of transcription, DNA-dependent//GO:0003677 DNA binding//GO:0006412 translation//GO:0005524 ATP binding		UniRef90 blastp 11-8-2010: B4FTI2_MAIZE Putative uncharacterized protein n=1 (Zea mays) Exp=1e-64; maizesequence.org: GO:0005737; cytoplasm | GO:0006412; translation | GO:0006418; tRNA aminoacylation for protein translation | UniGene:Zm.114873; Transcribed locus | UniGene:Zm.1164; Transcribed locus moderately similar to NP_001141110.1 hypothetical protein LOC100273194 [Zea mays] | GO:0006355; reg…
Boerner_Z27kG1_06005	GRMZM2G020826_T01	GO:0006355 regulation of transcription, DNA-dependent//GO:0005634 nucleus//GO:0003677 DNA binding//GO:0006334 nucleosome assembly//GO:0000786 nucleosome		UniRef90 blastp 11-8-2010: B4FIQ4_MAIZE Putative uncharacterized protein n=2 (Zea mays) Exp=5e-93; maizesequence.org: Uniprot/SPTREMBL:C0PLV6; Putative uncharacterized protein | RefSeq_peptide:NP_001170192; hypothetical protein LOC100384141 | RefSeq_dna:NM_001176721; hypothetical protein LOC100384141 (LOC100384141) mRNA | GO:0006355; regulation of transcription DNA-dependent | GO:0006334; nucleos…
Boerner_Z27kG1_06005	GRMZM2G022041_T01	GO:0006355 regulation of transcription, DNA-dependent//GO:0005634 nucleus//GO:0005524 ATP binding//GO:0005199 structural constituent of cell wall//GO:0003677 DNA binding		UniRef90 blastp 11-8-2010: C7J524_ORYSJ Os07g0166600 protein n=4 (Poaceae) Exp=1e-43; maizesequence.org: RefSeq_dna:NM_001147006; small nuclear ribonucleoprotein-associated protein B (LOC100272538) mRNA | RefSeq_peptide:NP_001140478; hypothetical protein LOC100272538 | UniGene:Zm.84720; Small nuclear ribonucleoprotein-associated protein B | Uniprot/SPTREMBL:B4FP70; Putative uncharacterized protei…
Boerner_Z27kG1_06005	GRMZM2G026742_T01	GO:0003700 transcription factor activity//GO:0006355 regulation of transcription, DNA-dependent//GO:0005634 nucleus//GO:0043565 sequence-specific DNA binding		UniRef90 blastp 11-8-2010: B4FF01_MAIZE Putative uncharacterized protein n=1 (Zea mays) Exp=0; maizesequence.org: Uniprot/SPTREMBL:B4FF01; Putative uncharacterized protein | RefSeq_peptide:NP_001132022; hypothetical protein LOC100193428 | GO:0043565; sequence-specific DNA binding | GO:0006355; regulation of transcription DNA-dependent | GO:0005634; nucleus | GO:0003700; transcription factor activ…
Boerner_Z27kG1_06005	GRMZM2G027309_T01	GO:0045449 regulation of transcription//GO:0003677 DNA binding		UniRef90 blastp 11-8-2010: B8A2S0_MAIZE Putative uncharacterized protein n=1 (Zea mays) Exp=0; maizesequence.org: Uniprot/SPTREMBL:B8A2S0; Putative uncharacterized protein | UniGene:Zm.20269; Hypothetical protein LOC100280252 | RefSeq_peptide:NP_001146652; hypothetical protein LOC100280252 | RefSeq_dna:NM_001153180; hypothetical protein LOC100280252 (LOC100280252) mRNA | GO:0045449; regulation of…
Boerner_Z27kG1_06005	GRMZM2G030272_T01	GO:0043565 sequence-specific DNA binding//GO:0003700 transcription factor activity//GO:0050825 ice binding//GO:0042309 homoiothermy//GO:0050826 response to freezing//GO:0045449 regulation of transcription		UniRef90 blastp 11-8-2010: B6SMI9_MAIZE WRKY55-superfamily of TFs having WRKY and zinc finger domains n=2 (Andropogoneae) Exp=1e-106; maizesequence.org: Uniprot/SPTREMBL:B6SMI9; WRKY55-superfamily of TFs having WRKY and zinc finger domains | UniGene:Zm.125169; WRKY55 - superfamily of TFs having WRKY and zinc finger domains | RefSeq_peptide:NP_001147204; WRKY55 - superfamily of TFs having WRKY and…
Boerner_Z27kG1_06005	GRMZM2G030523_T01	GO:0030337 DNA polymerase processivity factor activity//GO:0043626 PCNA complex//GO:0006275 regulation of DNA replication//GO:0003677 DNA binding		UniRef90 blastp 11-8-2010: PCNA_ORYSJ Proliferating cell nuclear antigen n=7 (Poaceae) Exp=9e-139; maizesequence.org: Uniprot/SWISSPROT:Q43266; Proliferating cell nuclear antigen (PCNA) | Uniprot/SPTREMBL:B8A1C0; Proliferating cell nuclear antigen | UniGene:Zm.165; Proliferating cell nuclear antigen1 | RefSeq_peptide:NP_001105461; proliferating cell nuclear antigen | RefSeq_dna:NM_001111991; prol…
Boerner_Z27kG1_06005	GRMZM2G031882_T01	GO:0003700 transcription factor activity//GO:0006355 regulation of transcription, DNA-dependent//GO:0043565 sequence-specific DNA binding		UniRef90 blastp 11-8-2010: A8Y7W2_MAIZE Putative wuschel homeobox protein n=1 (Zea mays) Exp=2e-136; maizesequence.org: Uniprot/SPTREMBL:Q2A0L6; WOX9B protein Fragment | GO:0043565; sequence-specific DNA binding | GO:0006355; regulation of transcription DNA-dependent | GO:0003700; transcription factor activity
Boerner_Z27kG1_06005	GRMZM2G033356_T01	GO:0005634 nucleus//GO:0045449 regulation of transcription//GO:0030528 transcription regulator activity		UniRef90 blastp 11-8-2010: C5Y390_SORBI Putative uncharacterized protein Sb05g019530 n=1 (Sorghum bicolor) Exp=1e-169; maizesequence.org: UniGene:Zm.5259; Transcribed locus strongly similar to XP_002449578.1 hypothetical protein SORBIDRAFT_05g019530 [Sorghum bicolor] | UniGene:Zm.133458; Transcribed locus moderately similar to XP_002449578.1 hypothetical protein SORBIDRAFT_05g019530 [Sorghum bico…
Boerner_Z27kG1_06005	GRMZM2G033480_T01	GO:0006355 regulation of transcription, DNA-dependent//GO:0005634 nucleus//GO:0000785 chromatin//GO:0003677 DNA binding		UniRef90 blastp 11-8-2010: C5Z674_SORBI Putative uncharacterized protein Sb10g024540 n=1 (Sorghum bicolor) Exp=5e-73; maizesequence.org: GO:0006355; regulation of transcription DNA-dependent | GO:0005634; nucleus | GO:0003677; DNA binding | GO:0000785; chromatin
Boerner_Z27kG1_06005	GRMZM2G034260_T01	GO:0016592 mediator complex//GO:0006357 regulation of transcription from RNA polymerase II promoter//GO:0016455 RNA polymerase II transcription mediator activity		UniRef90 blastp 11-8-2010: B6T6M5_MAIZE Mediator complex subunit 10 CG5057-PA n=3 (Andropogoneae) Exp=6e-89; maizesequence.org: Uniprot/SPTREMBL:B6T6M5; Mediator complex subunit 10 CG5057-PA | UniGene:Zm.74493; Mediator complex subunit 10 CG5057-PA | RefSeq_peptide:NP_001150529; mediator complex subunit 10 CG5057-PA | RefSeq_dna:NM_001157057; mediator complex subunit 10 CG5057-PA (LOC100284160) m…
Boerner_Z27kG1_06005	GRMZM2G034840_T01	GO:0006355 regulation of transcription, DNA-dependent//GO:0005634 nucleus//GO:0009725 response to hormone stimulus//GO:0045449 regulation of transcription//GO:0003677 DNA binding		UniRef90 blastp 11-8-2010: C5Y9Z0_SORBI Putative uncharacterized protein Sb06g031900 n=2 (Andropogoneae) Exp=0; maizesequence.org: UniGene:Zm.24371; Hypothetical protein LOC100383226 | RefSeq_dna:NM_001175888; hypothetical protein LOC100383226 (LOC100383226) mRNA | GO:0045449; regulation of transcription | GO:0009725; response to hormone stimulus | GO:0006355; regulation of transcription DNA-depe…
Boerner_Z27kG1_06005	GRMZM2G038073_T01	GO:0045449 regulation of transcription//GO:0003677 DNA binding		UniRef90 blastp 11-8-2010: C0PGC9_MAIZE Putative uncharacterized protein n=1 (Zea mays) Exp=0; maizesequence.org: Uniprot/SPTREMBL:C0PGC9; Putative uncharacterized protein | UniGene:Zm.125363; Hypothetical protein LOC100383487 | RefSeq_peptide:NP_001169606; hypothetical protein LOC100383487 | RefSeq_dna:NM_001176135; hypothetical protein LOC100383487 (LOC100383487) mRNA | GO:0045449; regulation o…
Boerner_Z27kG1_06005	GRMZM2G039112_T01	GO:0003700 transcription factor activity//GO:0006355 regulation of transcription, DNA-dependent//GO:0003677 DNA binding		UniRef90 blastp 11-8-2010: C0PFP0_MAIZE Putative uncharacterized protein n=1 (Zea mays) Exp=4e-136; maizesequence.org: Uniprot/SPTREMBL:C0PFP0; Putative uncharacterized protein | UniGene:Zm.29843; Hypothetical protein LOC100383396 | RefSeq_peptide:NP_001169522; hypothetical protein LOC100383396 | RefSeq_dna:NM_001176051; hypothetical protein LOC100383396 (LOC100383396) mRNA | GO:0006355; regulati…
Boerner_Z27kG1_06005	GRMZM2G041701_T01	GO:0003700 transcription factor activity//GO:0006355 regulation of transcription, DNA-dependent//GO:0005667 transcription factor complex		UniRef90 blastp 11-8-2010: B6U263_MAIZE Transcription factor E2F3 n=2 (Zea mays) Exp=0; maizesequence.org: Uniprot/SPTREMBL:B7ZZN0; Putative uncharacterized protein | Uniprot/SPTREMBL:B6U263; Transcription factor E2F3 | UniGene:Zm.1249; Hypothetical protein LOC100279729 | RefSeq_peptide:NP_001151586; transcription factor E2F3 | RefSeq_peptide:NP_001146160; hypothetical protein LOC100279729 | RefS…
Boerner_Z27kG1_06005	GRMZM2G048131_T01	GO:0005634 nucleus//GO:0045449 regulation of transcription		UniRef90 blastp 11-8-2010: B6SLY6_MAIZE IAA26-auxin-responsive Aux/IAA family member n=2 (Andropogoneae) Exp=5e-73; maizesequence.org: Uniprot/SPTREMBL:B6SLY6; IAA26-auxin-responsive Aux/IAA family member | UniGene:Zm.11719; IAA26 - auxin-responsive Aux/IAA family member | RefSeq_peptide:NP_001147177; IAA26 - auxin-responsive Aux/IAA family member | RefSeq_dna:NM_001153705; IAA26 - auxin-responsi…
Boerner_Z27kG1_06005	GRMZM2G054615_T01	GO:0003700 transcription factor activity//GO:0006355 regulation of transcription, DNA-dependent//GO:0008270 zinc ion binding//GO:0043565 sequence-specific DNA binding		UniRef90 blastp 11-8-2010: B6SRR7_MAIZE Putative uncharacterized protein n=1 (Zea mays) Exp=2e-134; maizesequence.org: Uniprot/SPTREMBL:B6SRR7; Putative uncharacterized protein | UniGene:Zm.5310; Hypothetical protein LOC100275354 | RefSeq_peptide:NP_001142921; hypothetical protein LOC100275354 | RefSeq_dna:NM_001149449; hypothetical protein LOC100275354 (LOC100275354) mRNA | GO:0043565; sequence-…
Boerner_Z27kG1_06005	GRMZM2G056920_T01	GO:0005634 nucleus//GO:0005199 structural constituent of cell wall//GO:0009424 bacterial-type flagellum hook//GO:0006355 regulation of transcription, DNA-dependent//GO:0003723 RNA binding//GO:0003676 nucleic acid binding//GO:0003677 DNA binding//GO:0009296 flagellum assembly//GO:0003774 motor activity//GO:0004879 ligand-dependent nuclear receptor activity//GO:0008270 zinc ion binding		UniRef90 blastp 11-8-2010: B7ZXW4_MAIZE Putative uncharacterized protein n=2 (Zea mays) Exp=2e-68; maizesequence.org: GO:0009296; flagellum assembly | GO:0009424; bacterial-type flagellum hook | UniGene:Zm.153661; TSA: Zea mays contig37329 mRNA sequence | UniGene:Zm.35075; Hypothetical protein LOC100193411 | Uniprot/SPTREMBL:B7ZXW4; Putative uncharacterized protein | Uniprot/SPTREMBL:C0PIQ1; Puta…
Boerner_Z27kG1_06005	GRMZM2G057571_T01	GO:0005634 nucleus//GO:0006974 response to DNA damage stimulus//GO:0048478 replication fork protection//GO:0008270 zinc ion binding//GO:0003676 nucleic acid binding//GO:0007049 cell cycle		UniRef90 blastp 11-8-2010: B4FG21_MAIZE Nucleic acid binding protein n=2 (Zea mays) Exp=1e-150; maizesequence.org: Uniprot/SPTREMBL:B4FG21; Nucleic acid binding proteinPutative uncharacterized protein ; | Uniprot/SPTREMBL:B4FC69; Putative uncharacterized protein | RefSeq_peptide:NP_001131345; hypothetical protein LOC100192665 | RefSeq_dna:NM_001137873; hypothetical protein LOC100192665 (LOC100192…
Boerner_Z27kG1_06005	GRMZM2G062638_T01	GO:0004176 ATP-dependent peptidase activity//GO:0004252 serine-type endopeptidase activity//GO:0006281 DNA repair//GO:0017111 nucleoside-triphosphatase activity//GO:0000166 nucleotide binding//GO:0006508 proteolysis//GO:0007264 small GTPase mediated signal transduction//GO:0003684 damaged DNA binding//GO:0005524 ATP binding//GO:0005525 GTP binding		UniRef90 blastp 11-8-2010: C4J073_MAIZE Putative uncharacterized protein n=1 (Zea mays) Exp=0; maizesequence.org: GO:0006508; proteolysis | GO:0007264; small GTPase mediated signal transduction | GO:0017111; nucleoside-triphosphatase activity | RefSeq_dna:NM_001177237; hypothetical protein LOC100384790 (LOC100384790) mRNA | RefSeq_peptide:NP_001170708; hypothetical protein LOC100384790 | Uniprot/…
Boerner_Z27kG1_06005	GRMZM2G063387_T01	GO:0005667 transcription factor complex//GO:0003700 transcription factor activity//GO:0006355 regulation of transcription, DNA-dependent//GO:0050825 ice binding//GO:0042309 homoiothermy//GO:0050826 response to freezing		UniRef90 blastp 11-8-2010: C5WXV1_SORBI Putative uncharacterized protein Sb01g046810 n=2 (Andropogoneae) Exp=5e-171; maizesequence.org: Uniprot/SPTREMBL:C0PCD8; Putative uncharacterized protein | UniGene:Zm.138038; Hypothetical protein LOC100383020 | UniGene:Zm.129008; Hypothetical protein LOC100192553 | RefSeq_peptide:NP_001169170; hypothetical protein LOC100383020 | RefSeq_dna:NM_001175699; hyp…
Boerner_Z27kG1_06005	GRMZM2G066158_T01	GO:0003700 transcription factor activity//GO:0006355 regulation of transcription, DNA-dependent//GO:0003677 DNA binding		UniRef90 blastp 11-8-2010: B4FTI2_MAIZE Putative uncharacterized protein n=1 (Zea mays) Exp=1e-88; maizesequence.org: Uniprot/SPTREMBL:B4FTI2; Putative uncharacterized protein | UniGene:Zm.100958; Hypothetical protein LOC100273194 | RefSeq_peptide:NP_001141110; hypothetical protein LOC100273194 | RefSeq_dna:NM_001147638; hypothetical protein LOC100273194 (LOC100273194) mRNA | GO:0006355; regulati…
Boerner_Z27kG1_06005	GRMZM2G066373_T01	GO:0006355 regulation of transcription, DNA-dependent//GO:0005634 nucleus//GO:0004879 ligand-dependent nuclear receptor activity//GO:0003677 DNA binding		UniRef90 blastp 11-8-2010: C5Z6E7_SORBI Putative uncharacterized protein Sb10g006920 n=1 (Sorghum bicolor) Exp=1e-89; maizesequence.org: UniGene:Zm.35539; TSA: Zea mays contig63973 mRNA sequence | GO:0006355; regulation of transcription DNA-dependent | GO:0005634; nucleus | GO:0004879; ligand-dependent nuclear receptor activity | GO:0003677; DNA binding
Boerner_Z27kG1_06005	GRMZM2G067921_T01	GO:0043565 sequence-specific DNA binding//GO:0003700 transcription factor activity//GO:0005634 nucleus//GO:0006355 regulation of transcription, DNA-dependent//GO:0003677 DNA binding//GO:0046983 protein dimerization activity		UniRef90 blastp 11-8-2010: A1E240_MAIZE Delayed flowering1 n=2 (Zea mays) Exp=4e-71; maizesequence.org: RefSeq_dna:NM_001112492; delayed flowering1 (DLF1) mRNA | RefSeq_peptide:NP_001105962; delayed flowering1 | UniGene:Zm.105296; Transcribed locus | UniGene:Zm.139551; Delayed flowering1 | Uniprot/SPTREMBL:A1E240; Delayed flowering1 | Uniprot/SPTREMBL:A1E241; Delayed flowering1 | GO:0046983; prot…
Boerner_Z27kG1_06005	GRMZM2G073199_T01	GO:0006355 regulation of transcription, DNA-dependent//GO:0005634 nucleus//GO:0000785 chromatin//GO:0003677 DNA binding		UniRef90 blastp 11-8-2010: B4FRQ6_MAIZE AT-hook protein 1 n=2 (Zea mays) Exp=2e-152; maizesequence.org: Uniprot/SPTREMBL:B6TXJ6; AT-hook protein 1 | Uniprot/SPTREMBL:B4FRQ6; AT-hook protein 1Putative uncharacterized protein ; | UniGene:Zm.120481; Transcribed locus moderately similar to NP_001151163.1 AT-hook protein 1 [Zea mays] | RefSeq_peptide:NP_001151163; AT-hook protein 1 | GO:0006355; regul…
Boerner_Z27kG1_06005	GRMZM2G078954_T01	GO:0045449 regulation of transcription//GO:0003677 DNA binding		UniRef90 blastp 11-8-2010: B8A2S0_MAIZE Putative uncharacterized protein n=1 (Zea mays) Exp=0; maizesequence.org: GO:0003677; DNA binding | GO:0045449; regulation of transcription | UniGene:Zm.137096; Clone 488598 mRNA sequence
Boerner_Z27kG1_06005	GRMZM2G079727_T01	GO:0003700 transcription factor activity//GO:0006355 regulation of transcription, DNA-dependent//GO:0005634 nucleus//GO:0043565 sequence-specific DNA binding		UniRef90 blastp 11-8-2010: B8A0R1_MAIZE Putative uncharacterized protein n=1 (Zea mays) Exp=1e-127; maizesequence.org: Uniprot/SPTREMBL:B8A0R1; Putative uncharacterized protein | UniGene:Zm.103325; Transcribed locus strongly similar to NP_001146353.1 hypothetical protein LOC100279931 [Zea mays] | UniGene:Zm.101916; Hypothetical protein LOC100279931 | RefSeq_peptide:NP_001146353; hypothetical prot…
Boerner_Z27kG1_06005	GRMZM2G081536_T01	GO:0005634 nucleus//GO:0050826 response to freezing//GO:0006355 regulation of transcription, DNA-dependent//GO:0050825 ice binding//GO:0042309 homoiothermy//GO:0003677 DNA binding//GO:0004879 ligand-dependent nuclear receptor activity		UniRef90 blastp 11-8-2010: No significant hits (1e-5); maizesequence.org: Uniprot/SPTREMBL:B6T5B0; Putative uncharacterized protein | UniGene:Zm.9710; TSA: Zea mays cultivar W22 CL547Contig1.betc mRNA sequence | UniGene:Zm.124245; Hypothetical protein LOC100276125 | GO:0050826; response to freezing | GO:0050825; ice binding | GO:0042309; homoiothermy | GO:0006355; regulation of transcription DNA-…
Boerner_Z27kG1_06005	GRMZM2G082508_T01	GO:0006355 regulation of transcription, DNA-dependent//GO:0005634 nucleus//GO:0004879 ligand-dependent nuclear receptor activity//GO:0003677 DNA binding		UniRef90 blastp 11-8-2010: B4FH42_MAIZE Putative uncharacterized protein n=1 (Zea mays) Exp=3e-85; maizesequence.org: Uniprot/SPTREMBL:B4FH42; Putative uncharacterized protein | UniGene:Zm.34684; Hypothetical protein LOC100194014 | RefSeq_peptide:NP_001132549; hypothetical protein LOC100194014 | RefSeq_dna:NM_001139077; hypothetical protein LOC100194014 (LOC100194014) mRNA | GO:0006355; regulatio…
Boerner_Z27kG1_06005	GRMZM2G082974_T01	GO:0006452 translational frameshifting//GO:0045901 positive regulation of translational elongation//GO:0045905 positive regulation of translational termination//GO:0003723 RNA binding//GO:0003746 translation elongation factor activity//GO:0043022 ribosome binding//GO:0008612 peptidyl-lysine modification to hypusine		UniRef90 blastp 11-8-2010: B4FDE1_MAIZE Eukaryotic translation initiation factor 5A-1/2 n=1 (Zea mays) Exp=1e-89; maizesequence.org: Uniprot/SPTREMBL:B4FDE1; Eukaryotic translation initiation factor 5A-1/2Putative uncharacterized protein ; | RefSeq_peptide:NP_001131634; hypothetical protein LOC100192991 | RefSeq_dna:NM_001138162; hypothetical protein LOC100192991 (LOC100192991) mRNA | GO:0045905;…
Boerner_Z27kG1_06005	GRMZM2G083347_T01	GO:0045449 regulation of transcription//GO:0003677 DNA binding		UniRef90 blastp 11-8-2010: C5YNL7_SORBI Putative uncharacterized protein Sb08g014060 n=1 (Sorghum bicolor) Exp=9e-75; maizesequence.org: UniGene:Zm.121214; Transcribed locus weakly similar to XP_002443168.1 hypothetical protein SORBIDRAFT_08g014060 [Sorghum bicolor] | GO:0045449; regulation of transcription | GO:0003677; DNA binding
Boerner_Z27kG1_06005	GRMZM2G086805_T01	GO:0045941 positive regulation of transcription//GO:0005634 nucleus//GO:0008159 positive transcription elongation factor activity//GO:0008270 zinc ion binding		UniRef90 blastp 11-8-2010: B6TR90_MAIZE Transcription elongation factor SPT4 n=3 (Andropogoneae) Exp=4e-46; maizesequence.org: Uniprot/SPTREMBL:C0P9C0; Putative uncharacterized protein | Uniprot/SPTREMBL:B6TR90; Transcription elongation factor SPT4 | RefSeq_peptide:NP_001150575; transcription elongation factor SPT4 | RefSeq_dna:NM_001157103; transcription elongation factor SPT4 (LOC100284208) mRN…
Boerner_Z27kG1_06005	GRMZM2G087741_T01	GO:0043565 sequence-specific DNA binding//GO:0003700 transcription factor activity//GO:0005634 nucleus//GO:0030528 transcription regulator activity//GO:0006355 regulation of transcription, DNA-dependent//GO:0003677 DNA binding		UniRef90 blastp 11-8-2010: Q9SYT6_MAIZE Knotted class 1 homeodomain protein liguleless3 n=4 (Andropogoneae) Exp=1e-150; maizesequence.org: UniGene:Zm.436; Liguleless3 | Uniprot/SPTREMBL:B6TMA3; Homeobox protein OSH1 | Uniprot/SPTREMBL:C4IYX0; Putative uncharacterized protein | Uniprot/SPTREMBL:Q4TV01; Liguleless 3 Fragment | Uniprot/SPTREMBL:Q84N12; Knotted1-like homeodomain protein liguleless3 F…
Boerner_Z27kG1_06005	GRMZM2G088427_T01	GO:0006355 regulation of transcription, DNA-dependent//GO:0003677 DNA binding		UniRef90 blastp 11-8-2010: C5WS92_SORBI Putative uncharacterized protein Sb01g014430 n=1 (Sorghum bicolor) Exp=4e-124; maizesequence.org: GO:0003677; DNA binding | GO:0006355; regulation of transcription DNA-dependent
Boerner_Z27kG1_06005	GRMZM2G089562_T01	GO:0006355 regulation of transcription, DNA-dependent//GO:0005634 nucleus//GO:0000785 chromatin//GO:0003677 DNA binding		UniRef90 blastp 11-8-2010: B6T3T4_MAIZE DNA-binding protein n=2 (Zea mays) Exp=1e-164; maizesequence.org: Uniprot/SPTREMBL:C0HFB0; Putative uncharacterized protein | Uniprot/SPTREMBL:B6T3T4; DNA-binding protein | UniGene:Zm.2454; LOC100282121 | RefSeq_peptide:NP_001148506; LOC100282121 | RefSeq_dna:NM_001155034; LOC100282121 (si606058e04) mRNA | GO:0006355; regulation of transcription DNA-depende…
Boerner_Z27kG1_06005	GRMZM2G090213_T01	GO:0005634 nucleus//GO:0000786 nucleosome//GO:0003713 transcription coactivator activity//GO:0006355 regulation of transcription, DNA-dependent//GO:0005488 binding//GO:0003677 DNA binding//GO:0006334 nucleosome assembly		UniRef90 blastp 11-8-2010: B6UHG3_MAIZE RNA polymerase II transcriptional coactivator KIWI n=1 (Zea mays) Exp=2e-47; maizesequence.org: Uniprot/SPTREMBL:B6UHG3; RNA polymerase II transcriptional coactivator KIWI | UniGene:Zm.79428; LOC100286301 | RefSeq_peptide:NP_001152660; LOC100286301 | RefSeq_dna:NM_001159188; LOC100286301 (cl190_1) mRNA | GO:0006355; regulation of transcription DNA-dependent…
Boerner_Z27kG1_06005	GRMZM2G092091_T01	GO:0005634 nucleus//GO:0045449 regulation of transcription//GO:0030528 transcription regulator activity		UniRef90 blastp 11-8-2010: C5WM06_SORBI Putative uncharacterized protein Sb01g009380 n=2 (Andropogoneae) Exp=5e-168; maizesequence.org: Uniprot/SPTREMBL:B4FE10; Putative uncharacterized protein | UniGene:Zm.138161; LOC100193160 | UniGene:Zm.137297; Transcribed locus strongly similar to NP_001131789.1 hypothetical protein LOC100193160 [Zea mays] | RefSeq_peptide:NP_001131789; hypothetical protein …
Boerner_Z27kG1_06005	GRMZM2G098988_T01	GO:0005634 nucleus//GO:0045449 regulation of transcription//GO:0030528 transcription regulator activity		UniRef90 blastp 11-8-2010: C5Z516_SORBI Putative uncharacterized protein Sb10g022460 n=2 (Andropogoneae) Exp=1e-89; maizesequence.org: Uniprot/SPTREMBL:B4FJ82; Putative uncharacterized protein | RefSeq_peptide:NP_001136920; hypothetical protein LOC100217078 | GO:0045449; regulation of transcription | GO:0030528; transcription regulator activity | GO:0005634; nucleus | EntrezGene:100217078; hypoth…
Boerner_Z27kG1_06005	GRMZM2G099862_T01	GO:0005179 hormone activity//GO:0016818 hydrolase activity, acting on acid anhydrides, in phosphorus-containing anhydrides//GO:0005634 nucleus//GO:0005576 extracellular region//GO:0045449 regulation of transcription//GO:0005524 ATP binding		UniRef90 blastp 11-8-2010: A5HEG1_MAIZE Putative growth-regulating factor 2 n=2 (Zea mays) Exp=0; maizesequence.org: Uniprot/SPTREMBL:C0HG25; Putative uncharacterized protein | Uniprot/SPTREMBL:B6SPI0; Putative uncharacterized protein | Uniprot/SPTREMBL:A5HEG1; Putative growth-regulating factor 2 | RefSeq_peptide:NP_001106041; putative growth-regulating factor 2 | RefSeq_dna:NM_001112571; LOC1001…
Boerner_Z27kG1_06005	GRMZM2G100505_T01	GO:0006886 intracellular protein transport//GO:0003924 GTPase activity//GO:0006913 nucleocytoplasmic transport//GO:0005622 intracellular//GO:0007165 signal transduction//GO:0005515 protein binding//GO:0015031 protein transport//GO:0007264 small GTPase mediated signal transduction//GO:0005525 GTP binding		UniRef90 blastp 11-8-2010: Q9XF07_MAIZE Rop3 small GTP binding protein n=3 (Andropogoneae) Exp=1e-118; maizesequence.org: GO:0015031; protein transport | MaizeGDB_GenBank:AF126054; product:Rop3 small GTP binding protein | MaizeGDB_GenBank:AY110620; | RefSeq_dna:NM_001111460; Rop3 small GTP binding protein (rop3) mRNA | RefSeq_peptide:NP_001104930; Rop3 small GTP binding protein | Uniprot/SPTREMBL…
Boerner_Z27kG1_06005	GRMZM2G102938_T01	GO:0006355 regulation of transcription, DNA-dependent//GO:0003677 DNA binding		UniRef90 blastp 11-8-2010: B4FEU6_MAIZE B3 DNA binding domain containing protein n=1 (Zea mays) Exp=2e-109; maizesequence.org: Uniprot/SPTREMBL:B4FEU6; B3 DNA binding domain containing proteinPutative uncharacterized protein ; | UniGene:Zm.136650; Clone 623178 mRNA sequence | UniGene:Zm.124020; Hypothetical protein LOC100193386 | RefSeq_peptide:NP_001131987; hypothetical protein LOC100193386 | Re…
Boerner_Z27kG1_06005	GRMZM2G105266_T01	GO:0003700 transcription factor activity//GO:0006355 regulation of transcription, DNA-dependent//GO:0003677 DNA binding		UniRef90 blastp 11-8-2010: B6UDE8_MAIZE AP2 domain containing protein n=1 (Zea mays) Exp=5e-106; maizesequence.org: Uniprot/SPTREMBL:B6UDE8; AP2 domain containing protein | UniGene:Zm.2719; AP2 domain containing protein | RefSeq_peptide:NP_001152392; AP2 domain containing protein | RefSeq_dna:NM_001158920; AP2 domain containing protein (LOC100286032) mRNA | GO:0006355; regulation of transcription…
Boerner_Z27kG1_06005	GRMZM2G106673_T01	GO:0006355 regulation of transcription, DNA-dependent//GO:0003677 DNA binding		UniRef90 blastp 11-8-2010: C0P906_MAIZE Putative uncharacterized protein n=1 (Zea mays) Exp=4e-96; maizesequence.org: Uniprot/SPTREMBL:C0P906; Putative uncharacterized protein | GO:0006355; regulation of transcription DNA-dependent | GO:0003677; DNA binding
Boerner_Z27kG1_06005	GRMZM2G108712_T01	GO:0030337 DNA polymerase processivity factor activity//GO:0043626 PCNA complex//GO:0006275 regulation of DNA replication//GO:0003677 DNA binding		UniRef90 blastp 11-8-2010: B4FGB1_MAIZE Proliferating cell nuclear antigen n=1 (Zea mays) Exp=3e-112; maizesequence.org: Uniprot/SPTREMBL:B4FGB1; Proliferating cell nuclear antigen | UniGene:Zm.61502; Transcribed locus | GO:0043626; PCNA complex | GO:0030337; DNA polymerase processivity factor activity | GO:0006275; regulation of DNA replication | GO:0003677; DNA binding
Boerner_Z27kG1_06005	GRMZM2G111123_T01	GO:0006355 regulation of transcription, DNA-dependent//GO:0003677 DNA binding		UniRef90 blastp 11-8-2010: B4FXE4_MAIZE Putative uncharacterized protein n=2 (Zea mays) Exp=9e-128; maizesequence.org: Uniprot/SPTREMBL:B6TTV0; Putative uncharacterized protein | Uniprot/SPTREMBL:B4FXE4; Putative uncharacterized protein | RefSeq_peptide:NP_001141649; hypothetical protein LOC100273773 | RefSeq_dna:NM_001148177; hypothetical protein LOC100273773 (LOC100273773) mRNA | GO:0006355; re…
Boerner_Z27kG1_06005	GRMZM2G111204_T01	GO:0003700 transcription factor activity//GO:0006355 regulation of transcription, DNA-dependent//GO:0043565 sequence-specific DNA binding		UniRef90 blastp 11-8-2010: C5X934_SORBI Putative uncharacterized protein Sb02g020940 n=4 (Andropogoneae) Exp=7e-174; maizesequence.org: Uniprot/SPTREMBL:B7ZYP9; Putative uncharacterized protein | UniGene:Zm.94878; Hypothetical protein LOC100279552 | RefSeq_peptide:NP_001146021; hypothetical protein LOC100279552 | RefSeq_dna:NM_001152549; hypothetical protein LOC100279552 (LOC100279552) mRNA | GO:…
Boerner_Z27kG1_06005	GRMZM2G114660_T01	GO:0005634 nucleus//GO:0050826 response to freezing//GO:0005622 intracellular//GO:0006355 regulation of transcription, DNA-dependent//GO:0050825 ice binding//GO:0008270 zinc ion binding//GO:0042309 homoiothermy//GO:0003677 DNA binding//GO:0004879 ligand-dependent nuclear receptor activity		UniRef90 blastp 11-8-2010: B6UAC5_MAIZE Cys2/His2 zinc-finger transcription factor n=1 (Zea mays) Exp=4e-125; maizesequence.org: GO:0050825; ice binding | GO:0050826; response to freezing | RefSeq_dna:NM_001158719; cys2/His2 zinc-finger transcription factor (LOC100285829) mRNA | RefSeq_peptide:NP_001152191; cys2/His2 zinc-finger transcription factor | UniGene:Zm.124353; Cys2/His2 zinc-finger tran…
Boerner_Z27kG1_06005	GRMZM2G117961_T01	GO:0003700 transcription factor activity//GO:0006355 regulation of transcription, DNA-dependent//GO:0005634 nucleus//GO:0043565 sequence-specific DNA binding		UniRef90 blastp 11-8-2010: B6TX23_MAIZE MADS-box transcription factor 26 n=4 (Andropogoneae) Exp=3e-105; maizesequence.org: UniGene:Zm.147307; TSA: Zea mays contig26737 mRNA sequence | GO:0043565; sequence-specific DNA binding | GO:0006355; regulation of transcription DNA-dependent | GO:0005634; nucleus | GO:0003700; transcription factor activity
Boerner_Z27kG1_06005	GRMZM2G119761_T01	GO:0000502 proteasome complex//GO:0030234 enzyme regulator activity//GO:0042176 regulation of protein catabolic process		UniRef90 blastp 11-8-2010: Q8W426_ORYSJ Os09g0541900 protein n=11 (Poaceae) Exp=0; maizesequence.org: Uniprot/SPTREMBL:B6TDQ0; 26S proteasome non-ATPase regulatory subunit 3 | Uniprot/SPTREMBL:B6TAE2; 26S proteasome non-ATPase regulatory subunit 3 | Uniprot/SPTREMBL:B4FQZ2; Putative uncharacterized protein | UniGene:Zm.87265; LOC100283005 | RefSeq_peptide:NP_001149380; LOC100283005 | RefSeq_dna:N…
Boerner_Z27kG1_06005	GRMZM2G121123_T01	GO:0006446 regulation of translational initiation//GO:0006413 translational initiation//GO:0003743 translation initiation factor activity		UniRef90 blastp 11-8-2010: C5XH01_SORBI Putative uncharacterized protein Sb03g044640 n=1 (Sorghum bicolor) Exp=0; maizesequence.org: UniGene:Zm.6415; TSA: Zea mays contig10937 mRNA sequence | UniGene:Zm.150637; TSA: Zea mays contig11289 mRNA sequence | GO:0006446; regulation of translational initiation | GO:0006413; translational initiation | GO:0003743; translation initiation factor activity
Boerner_Z27kG1_06005	GRMZM2G121309_T01	GO:0005634 nucleus//GO:0045449 regulation of transcription		UniRef90 blastp 11-8-2010: B6TJZ4_MAIZE IAA7-auxin-responsive Aux/IAA family member n=3 (Zea mays) Exp=6e-147; maizesequence.org: Uniprot/SPTREMBL:C0HFR3; Putative uncharacterized protein | Uniprot/SPTREMBL:B6TJZ4; IAA7-auxin-responsive Aux/IAA family member | Uniprot/SPTREMBL:B6THF5; IAA7-auxin-responsive Aux/IAA family member | UniGene:Zm.18603; IAA7 - auxin-responsive Aux/IAA family member | R…
Boerner_Z27kG1_06005	GRMZM2G125976_T01	GO:0003700 transcription factor activity//GO:0006355 regulation of transcription, DNA-dependent//GO:0005634 nucleus//GO:0030528 transcription regulator activity//GO:0043565 sequence-specific DNA binding		UniRef90 blastp 11-8-2010: C5YZ69_SORBI Putative uncharacterized protein Sb09g022270 n=2 (Andropogoneae) Exp=0; maizesequence.org: Uniprot/SPTREMBL:C4J9N0; Putative uncharacterized protein | Uniprot/SPTREMBL:B4FP92; Putative uncharacterized protein | UniGene:Zm.12357; Hypothetical protein LOC100272551 | RefSeq_peptide:NP_001140490; hypothetical protein LOC100272551 | RefSeq_dna:NM_001147018; hypo…
Boerner_Z27kG1_06005	GRMZM2G126239_T01	GO:0043565 sequence-specific DNA binding//GO:0003700 transcription factor activity//GO:0005634 nucleus//GO:0030528 transcription regulator activity//GO:0006355 regulation of transcription, DNA-dependent//GO:0003677 DNA binding		UniRef90 blastp 11-8-2010: HOX3_ORYSJ Homeobox-leucine zipper protein HOX3 n=3 (Poaceae) Exp=4e-78; maizesequence.org: Uniprot/SPTREMBL:B6TMH5; Homeobox-leucine zipper protein ATHB-4 | UniGene:Zm.20799; Homeobox-leucine zipper protein ATHB-4 | RefSeq_peptide:NP_001150230; homeobox-leucine zipper protein ATHB-4 | RefSeq_dna:NM_001156758; homeobox-leucine zipper protein ATHB-4 (LOC100283860) mRNA |…
Boerner_Z27kG1_06005	GRMZM2G127537_T01	GO:0043565 sequence-specific DNA binding//GO:0003700 transcription factor activity//GO:0005634 nucleus//GO:0030528 transcription regulator activity//GO:0006355 regulation of transcription, DNA-dependent//GO:0003677 DNA binding		UniRef90 blastp 11-8-2010: B6TXE8_MAIZE Homeobox-leucine zipper protein HAT14 n=2 (Zea mays) Exp=2e-91; maizesequence.org: Uniprot/SPTREMBL:B6TXE8; Homeobox-leucine zipper protein HAT14 | Uniprot/SPTREMBL:B4FH59; Putative uncharacterized protein | UniGene:Zm.9174; Hypothetical protein LOC100194027 | RefSeq_peptide:NP_001132562; hypothetical protein LOC100194027 | RefSeq_dna:NM_001139090; hypothet…
Boerner_Z27kG1_06005	GRMZM2G130239_T01	GO:0043565 sequence-specific DNA binding//GO:0006270 DNA replication initiation//GO:0006275 regulation of DNA replication//GO:0005524 ATP binding		UniRef90 blastp 11-8-2010: No significant hits (1e-5); maizesequence.org: Uniprot/SPTREMBL:B4FJG0; Putative uncharacterized protein | Uniprot/SPTREMBL:B4FHP2; Putative uncharacterized proteinTransposon protein CACTA En/Spm sub-class ; | UniGene:Zm.97737; Hypothetical protein LOC100194168 | RefSeq_peptide:NP_001132690; hypothetical protein LOC100194168 | RefSeq_dna:NM_001139218; hypothetical prote…
Boerner_Z27kG1_06005	GRMZM2G130953_T01	GO:0005634 nucleus//GO:0045449 regulation of transcription		UniRef90 blastp 11-8-2010: B4FI11_MAIZE Putative uncharacterized protein n=3 (Zea mays) Exp=1e-81; maizesequence.org: Uniprot/SPTREMBL:B4FI11; Putative uncharacterized protein | RefSeq_peptide:NP_001132766; hypothetical protein LOC100194253 | RefSeq_dna:NM_001139294; hypothetical protein LOC100194253 (LOC100194253) mRNA | GO:0045449; regulation of transcription | GO:0005634; nucleus | EntrezGene:…
Boerner_Z27kG1_06005	GRMZM2G132060_T01	GO:0006355 regulation of transcription, DNA-dependent//GO:0005634 nucleus//GO:0006397 mRNA processing//GO:0005524 ATP binding//GO:0003677 DNA binding		UniRef90 blastp 11-8-2010: C5Z2N0_SORBI Putative uncharacterized protein Sb10g031230 n=2 (Andropogoneae) Exp=0; maizesequence.org: Uniprot/SPTREMBL:B4FNE5; Putative uncharacterized protein | UniGene:Zm.79735; Hypothetical protein LOC100272396 | RefSeq_peptide:NP_001140348; hypothetical protein LOC100272396 | RefSeq_dna:NM_001146876; hypothetical protein LOC100272396 (LOC100272396) mRNA | GO:00063…
Boerner_Z27kG1_06005	GRMZM2G132223_T01	GO:0003700 transcription factor activity//GO:0006355 regulation of transcription, DNA-dependent//GO:0003677 DNA binding		UniRef90 blastp 11-8-2010: Q75K84_ORYSJ Os05g0497200 protein n=2 (Oryza sativa) Exp=1e-29; maizesequence.org: GO:0003677; DNA binding | GO:0003700; transcription factor activity | GO:0006355; regulation of transcription DNA-dependent
Boerner_Z27kG1_06005	GRMZM2G133262_T01	GO:0000160 two-component signal transduction system (phosphorelay)//GO:0000156 two-component response regulator activity//GO:0008236 serine-type peptidase activity//GO:0016021 integral to membrane//GO:0006355 regulation of transcription, DNA-dependent		UniRef90 blastp 11-8-2010: No significant hits (1e-5); maizesequence.org: UniGene:Zm.90876; TSA: Zea mays cultivar W22 CL602Contig1.betc mRNA sequence | GO:0016021; integral to membrane | GO:0008236; serine-type peptidase activity | GO:0006355; regulation of transcription DNA-dependent | GO:0000160; two-component signal transduction system (phosphorelay) | GO:0000156; two-component response regul…
Boerner_Z27kG1_06005	GRMZM2G133331_T01	GO:0043565 sequence-specific DNA binding//GO:0003700 transcription factor activity//GO:0005634 nucleus//GO:0006355 regulation of transcription, DNA-dependent//GO:0003677 DNA binding//GO:0046983 protein dimerization activity		UniRef90 blastp 11-8-2010: C5Z847_SORBI Putative uncharacterized protein Sb10g009592 (Fragment) n=2 (Andropogoneae) Exp=4e-145; maizesequence.org: Uniprot/SPTREMBL:C4J2U8; Putative uncharacterized protein | GO:0046983; protein dimerization activity | GO:0043565; sequence-specific DNA binding | GO:0006355; regulation of transcription DNA-dependent | GO:0005634; nucleus | GO:0003700; transcription …
Boerner_Z27kG1_06005	GRMZM2G134957_T01	GO:0045454 cell redox homeostasis//GO:0015035 protein disulfide oxidoreductase activity//GO:0009055 electron carrier activity		UniRef90 blastp 11-8-2010: B6U0D0_MAIZE Electron transporter/ thiol-disulfide exchange intermediate n=1 (Zea mays) Exp=3e-123; maizesequence.org: Uniprot/SPTREMBL:B6U0D0; Electron transporter/ thiol-disulfide exchange intermediate | UniGene:Zm.34896; Electron transporter/ thiol-disulfide exchange intermediate | UniGene:Zm.100579; Transcribed locus strongly similar to NP_001151422.1 electron trans…
Boerner_Z27kG1_06005	GRMZM2G138340_T01	GO:0003700 transcription factor activity//GO:0006355 regulation of transcription, DNA-dependent//GO:0043565 sequence-specific DNA binding		UniRef90 blastp 11-8-2010: No significant hits (1e-5); maizesequence.org: UniGene:Zm.44301; Clone 1461234 mRNA sequence | GO:0043565; sequence-specific DNA binding | GO:0006355; regulation of transcription DNA-dependent | GO:0003700; transcription factor activity
Boerner_Z27kG1_06005	GRMZM2G139024_T01	GO:0003700 transcription factor activity//GO:0006355 regulation of transcription, DNA-dependent//GO:0005667 transcription factor complex		UniRef90 blastp 11-8-2010: B6UDG0_MAIZE Transcription factor Dp-1 n=3 (Andropogoneae) Exp=2e-96; maizesequence.org: Uniprot/SPTREMBL:B6UDG0; Transcription factor Dp-1 | Uniprot/SPTREMBL:B4FVE2; Putative uncharacterized protein | Uniprot/SPTREMBL:B4FHH8; Putative uncharacterized protein | RefSeq_peptide:NP_001141328; hypothetical protein LOC100273419 | RefSeq_dna:NM_001147856; hypothetical protein…
Boerner_Z27kG1_06005	GRMZM2G139796_T01	GO:0015031 protein transport//GO:0005622 intracellular//GO:0007264 small GTPase mediated signal transduction//GO:0005525 GTP binding		UniRef90 blastp 11-8-2010: No significant hits (1e-5); maizesequence.org: GO:0015031; protein transport | GO:0007264; small GTPase mediated signal transduction | GO:0005622; intracellular | GO:0005525; GTP binding
Boerner_Z27kG1_06005	GRMZM2G142111_T01	GO:0006355 regulation of transcription, DNA-dependent//GO:0005634 nucleus//GO:0000785 chromatin//GO:0003676 nucleic acid binding//GO:0003677 DNA binding		UniRef90 blastp 11-8-2010: B6T7F3_MAIZE Ribonuclease P n=3 (Andropogoneae) Exp=6e-102; maizesequence.org: RefSeq_peptide:NP_001140391; hypothetical protein LOC100272445 | UniGene:Zm.85675; Hypothetical protein LOC100272445 | Uniprot/SPTREMBL:B4FNN4; Putative uncharacterized protein | Uniprot/SPTREMBL:B6T7F3; Ribonuclease P | RefSeq_dna:NM_001146919; hypothetical protein LOC100272445 (LOC100272445…
Boerner_Z27kG1_06005	GRMZM2G142962_T01	GO:0043565 sequence-specific DNA binding//GO:0003700 transcription factor activity//GO:0005634 nucleus//GO:0016020 membrane//GO:0030528 transcription regulator activity//GO:0006605 protein targeting//GO:0006355 regulation of transcription, DNA-dependent//GO:0006886 intracellular protein transport		UniRef90 blastp 11-8-2010: C5YM64_SORBI Putative uncharacterized protein Sb07g022620 n=1 (Sorghum bicolor) Exp=5e-56; maizesequence.org: UniGene:Zm.128043; Transcribed locus | UniGene:Zm.119136; Transcribed locus strongly similar to NP_001063311.1 Os09g0447000 [Oryza sativa Japonica Group] | GO:0043565; sequence-specific DNA binding | GO:0030528; transcription regulator activity | GO:0016020; mem…
Boerner_Z27kG1_06005	GRMZM2G142999_T01	GO:0006355 regulation of transcription, DNA-dependent//GO:0003677 DNA binding		UniRef90 blastp 11-8-2010: C5WUE4_SORBI Putative uncharacterized protein Sb01g030520 n=1 (Sorghum bicolor) Exp=3e-107; maizesequence.org: UniGene:Zm.133432; Clone 400942 mRNA sequence | GO:0006355; regulation of transcription DNA-dependent | GO:0003677; DNA binding
Boerner_Z27kG1_06005	GRMZM2G145146_T01	GO:0005634 nucleus//GO:0030528 transcription regulator activity//GO:0050825 ice binding//GO:0042309 homoiothermy//GO:0050826 response to freezing//GO:0045449 regulation of transcription		UniRef90 blastp 11-8-2010: B6TVT7_MAIZE DNA binding protein n=1 (Zea mays) Exp=2e-73; maizesequence.org: Uniprot/SPTREMBL:B6TVT7; DNA binding protein | UniGene:Zm.127934; DNA binding protein | RefSeq_peptide:NP_001150998; DNA binding protein | RefSeq_dna:NM_001157526; DNA binding protein (LOC100284631) mRNA | GO:0050826; response to freezing | GO:0050825; ice binding | GO:0045449; regulation of t…
Boerner_Z27kG1_06005	GRMZM2G145996_T01	GO:0016592 mediator complex//GO:0006357 regulation of transcription from RNA polymerase II promoter//GO:0016455 RNA polymerase II transcription mediator activity		UniRef90 blastp 11-8-2010: C5XX18_SORBI Putative uncharacterized protein Sb04g006040 n=5 (Andropogoneae) Exp=2e-51; maizesequence.org: Uniprot/SPTREMBL:B4FZN4; Putative uncharacterized protein | UniGene:Zm.153901; TSA: Zea mays contig36021 mRNA sequence | RefSeq_peptide:NP_001146057; hypothetical protein LOC100279588 | GO:0016592; mediator complex | GO:0016455; RNA polymerase II transcription med…
Boerner_Z27kG1_06005	GRMZM2G146143_T01	GO:0006355 regulation of transcription, DNA-dependent//GO:0005634 nucleus		UniRef90 blastp 11-8-2010: C5WQF2_SORBI Putative uncharacterized protein Sb01g012800 n=6 (Andropogoneae) Exp=3e-157; maizesequence.org: Uniprot/SPTREMBL:B4F9R0; Putative uncharacterized protein | GO:0006355; regulation of transcription DNA-dependent | GO:0005634; nucleus
Boerner_Z27kG1_06005	GRMZM2G146225_T01	GO:0005634 nucleus//GO:0000786 nucleosome//GO:0006355 regulation of transcription, DNA-dependent//GO:0000785 chromatin//GO:0003677 DNA binding//GO:0006334 nucleosome assembly		UniRef90 blastp 11-8-2010: C0PDT9_MAIZE Putative uncharacterized protein n=1 (Zea mays) Exp=4e-108; maizesequence.org: Uniprot/SPTREMBL:C0PDT9; Putative uncharacterized protein | UniGene:Zm.94031; Hypothetical protein LOC100383173 | RefSeq_peptide:NP_001169309; hypothetical protein LOC100383173 | RefSeq_dna:NM_001175838; hypothetical protein LOC100383173 (LOC100383173) mRNA | GO:0006355; regulati…
Boerner_Z27kG1_06005	GRMZM2G149847_T01	GO:0006886 intracellular protein transport//GO:0003924 GTPase activity//GO:0006913 nucleocytoplasmic transport//GO:0005622 intracellular//GO:0006355 regulation of transcription, DNA-dependent//GO:0007165 signal transduction//GO:0005515 protein binding//GO:0015031 protein transport//GO:0007264 small GTPase mediated signal transduction//GO:0008134 transcription factor binding//GO:0005524 ATP bindin…		UniRef90 blastp 11-8-2010: Q6ZKZ4_ORYSJ cDNA clone:001-034-F04, full insert sequence n=4 (Poaceae) Exp=5e-88; maizesequence.org: Uniprot/SPTREMBL:B6SPA7; Ras-related protein ARA-3 | GO:0015031; protein transport | GO:0008134; transcription factor binding | GO:0007264; small GTPase mediated signal transduction | GO:0007165; signal transduction | GO:0006913; nucleocytoplasmic transport | GO:0006886…
Boerner_Z27kG1_06005	GRMZM2G154890_T01	GO:0015031 protein transport//GO:0006886 intracellular protein transport//GO:0005622 intracellular//GO:0007264 small GTPase mediated signal transduction//GO:0005525 GTP binding		UniRef90 blastp 11-8-2010: Q0E1L4_ORYSJ Os02g0327100 protein n=6 (Poaceae) Exp=1e-88; maizesequence.org: RefSeq_peptide:NP_001149177; ADP-ribosylation factor | UniGene:Zm.156287; Transcribed locus strongly similar to NP_001149177.1 ADP-ribosylation factor [Zea mays] | Uniprot/SPTREMBL:B6TBI1; ADP-ribosylation factorPutative uncharacterized protein ; | Uniprot/SPTREMBL:C0HGI7; Putative uncharacter…
Boerner_Z27kG1_06005	GRMZM2G159948_T01	GO:0006355 regulation of transcription, DNA-dependent//GO:0003713 transcription coactivator activity//GO:0005488 binding//GO:0003677 DNA binding		UniRef90 blastp 11-8-2010: B6U0Q2_MAIZE RNA polymerase II transcriptional coactivator KELP n=2 (Zea mays) Exp=3e-42; maizesequence.org: Uniprot/SPTREMBL:B6U757; RNA polymerase II transcriptional coactivator KELP | Uniprot/SPTREMBL:B6U0Q2; RNA polymerase II transcriptional coactivator KELP | UniGene:Zm.60506; RNA polymerase II transcriptional coactivator KELP | RefSeq_peptide:NP_001151972; RNA pol…
Boerner_Z27kG1_06005	GRMZM2G163761_T01	GO:0043565 sequence-specific DNA binding//GO:0006355 regulation of transcription, DNA-dependent//GO:0003700 transcription factor activity//GO:0005634 nucleus//GO:0030528 transcription regulator activity//GO:0003824 catalytic activity//GO:0044237 cellular metabolic process		UniRef90 blastp 11-8-2010: Q8RXA9_MAIZE Knotted1-interacting protein n=1 (Zea mays) Exp=9e-41; maizesequence.org: Uniprot/SPTREMBL:Q8RXA9; Knotted1-interacting protein | UniGene:Zm.135378; Clone 277285 mRNA sequence | UniGene:Zm.10313; Knotted interacting protein1 | RefSeq_peptide:NP_001105184; knotted interacting protein1 | RefSeq_dna:NM_001111714; knotted interacting protein1 (kip1) mRNA | Maiz…
Boerner_Z27kG1_06005	GRMZM2G174274_T01	GO:0007165 signal transduction//GO:0005622 intracellular		UniRef90 blastp 11-8-2010: C5XJB1_SORBI Putative uncharacterized protein Sb03g047080 n=1 (Sorghum bicolor) Exp=7e-109; maizesequence.org: GO:0005622; intracellular | GO:0007165; signal transduction | UniGene:Zm.132306; Clone 438598 mRNA sequence
Boerner_Z27kG1_06005	GRMZM2G174971_T01	GO:0030071 regulation of mitotic metaphase/anaphase transition//GO:0005515 protein binding//GO:0005680 anaphase-promoting complex		UniRef90 blastp 11-8-2010: B6T5J2_MAIZE Anaphase-promoting complex subunit 10 n=5 (Andropogoneae) Exp=2e-95; maizesequence.org: Uniprot/SPTREMBL:C4J9R8; Putative uncharacterized protein | UniGene:Zm.139974; Full-length cDNA clone ZM_BFb0112P20 | GO:0030071; regulation of mitotic metaphase/anaphase transition | GO:0005680; anaphase-promoting complex | GO:0005515; protein binding
Boerner_Z27kG1_06005	GRMZM2G175280_T01	GO:0003700 transcription factor activity//GO:0006355 regulation of transcription, DNA-dependent//GO:0005634 nucleus//GO:0046983 protein dimerization activity//GO:0043565 sequence-specific DNA binding		UniRef90 blastp 11-8-2010: B6SSU4_MAIZE DNA binding protein n=2 (Zea mays) Exp=4e-110; maizesequence.org: RefSeq_dna:NM_001154090; LOC100281171 (umc2569) mRNA | RefSeq_peptide:NP_001131398; hypothetical protein LOC100192726 | RefSeq_peptide:NP_001147562; LOC100281171 | UniGene:Zm.68288; LOC100281171 | Uniprot/SPTREMBL:B4FCF1; Putative uncharacterized protein | Uniprot/SPTREMBL:B6SSU4; DNA binding…
Boerner_Z27kG1_06005	GRMZM2G178102_T01	GO:0003700 transcription factor activity//GO:0006355 regulation of transcription, DNA-dependent//GO:0043565 sequence-specific DNA binding		UniRef90 blastp 11-8-2010: C5YRY3_SORBI Putative uncharacterized protein Sb08g021350 n=3 (Andropogoneae) Exp=0; maizesequence.org: Uniprot/SPTREMBL:C0PGR4; Putative uncharacterized protein | Uniprot/SPTREMBL:B4G1Z6; Putative uncharacterized protein | UniGene:Zm.31413; Hypothetical protein LOC100274567 | RefSeq_peptide:NP_001142394; hypothetical protein LOC100274567 | RefSeq_dna:NM_001148922; hypo…
Boerner_Z27kG1_06005	GRMZM2G302927_T01	GO:0006355 regulation of transcription, DNA-dependent//GO:0005634 nucleus//GO:0004879 ligand-dependent nuclear receptor activity//GO:0003677 DNA binding		UniRef90 blastp 11-8-2010: B6TWY9_MAIZE Putative uncharacterized protein n=1 (Zea mays) Exp=3e-36; maizesequence.org: Uniprot/SPTREMBL:B6TWY9; Putative uncharacterized protein | GO:0006355; regulation of transcription DNA-dependent | GO:0005634; nucleus | GO:0004879; ligand-dependent nuclear receptor activity | GO:0003677; DNA binding
Boerner_Z27kG1_06005	GRMZM2G339848_T01	GO:0003700 transcription factor activity//GO:0006355 regulation of transcription, DNA-dependent//GO:0043565 sequence-specific DNA binding		UniRef90 blastp 11-8-2010: C5Y720_SORBI Putative uncharacterized protein Sb05g025680 n=1 (Sorghum bicolor) Exp=0; maizesequence.org: Uniprot/SPTREMBL:C4J7K0; Putative uncharacterized protein | UniGene:Zm.141244; TSA: Zea mays contig35760 mRNA sequence | UniGene:Zm.10583; Full-length cDNA clone ZM_BFb0350E22 | GO:0043565; sequence-specific DNA binding | GO:0006355; regulation of transcription DNA-…
Boerner_Z27kG1_06005	GRMZM2G341089_T01	GO:0019787 small conjugating protein ligase activity//GO:0043687 post-translational protein modification//GO:0051246 regulation of protein metabolic process		UniRef90 blastp 11-8-2010: B6SLY7_MAIZE Ubiquitin-conjugating enzyme E2 I n=4 (Andropogoneae) Exp=2e-59; maizesequence.org: GO:0051246; regulation of protein metabolic process | GO:0043687; post-translational protein modification | GO:0019787; small conjugating protein ligase activity
Boerner_Z27kG1_06005	GRMZM2G344521_T01	GO:0006355 regulation of transcription, DNA-dependent//GO:0008270 zinc ion binding//GO:0005515 protein binding//GO:0003677 DNA binding		UniRef90 blastp 11-8-2010: C5WS98_SORBI Putative uncharacterized protein Sb01g014480 n=1 (Sorghum bicolor) Exp=0; maizesequence.org: UniGene:Zm.62160; TSA: Zea mays contig37771 mRNA sequence | GO:0008270; zinc ion binding | GO:0006355; regulation of transcription DNA-dependent | GO:0005515; protein binding | GO:0003677; DNA binding
Boerner_Z27kG1_06005	GRMZM2G359924_T01	GO:0005634 nucleus//GO:0045449 regulation of transcription		UniRef90 blastp 11-8-2010: B6TMJ7_MAIZE IAA16-auxin-responsive Aux/IAA family member n=2 (Zea mays) Exp=6e-71; maizesequence.org: Uniprot/SPTREMBL:B7ZXU5; Putative uncharacterized protein | Uniprot/SPTREMBL:B6TMJ7; IAA16-auxin-responsive Aux/IAA family member | UniGene:Zm.87451; Hypothetical protein LOC100279375 | RefSeq_peptide:NP_001145863; hypothetical protein LOC100279375 | RefSeq_dna:NM_0011…
Boerner_Z27kG1_06005	GRMZM2G378490_T01	GO:0004386 helicase activity//GO:0045449 regulation of transcription//GO:0008270 zinc ion binding//GO:0003896 DNA primase activity//GO:0003677 DNA binding		UniRef90 blastp 11-8-2010: C5XLX9_SORBI Putative uncharacterized protein Sb03g003050 n=1 (Sorghum bicolor) Exp=1e-62; maizesequence.org: UniGene:Zm.34442; Hypothetical protein LOC100381674 | RefSeq_peptide:NP_001167958; hypothetical protein LOC100381674 | RefSeq_dna:NM_001174487; hypothetical protein LOC100381674 (LOC100381674) mRNA | GO:0045449; regulation of transcription | GO:0008270; zinc ion…
Boerner_Z27kG1_06005	GRMZM2G385543_T01	GO:0005634 nucleus//GO:0045449 regulation of transcription//GO:0030528 transcription regulator activity		UniRef90 blastp 11-8-2010: C5WM06_SORBI Putative uncharacterized protein Sb01g009380 n=2 (Andropogoneae) Exp=4e-146; maizesequence.org: UniGene:Zm.103201; Transcribed locus | MaizeGDB_GenBank:AY111937; | GO:0045449; regulation of transcription | GO:0030528; transcription regulator activity | GO:0005634; nucleus
Boerner_Z27kG1_06005	GRMZM2G392101_T01	GO:0000160 two-component signal transduction system (phosphorelay)//GO:0000156 two-component response regulator activity//GO:0006355 regulation of transcription, DNA-dependent		UniRef90 blastp 11-8-2010: Q9S7U8_MAIZE Response regulator 2 n=1 (Zea mays) Exp=4e-67; maizesequence.org: Uniprot/SPTREMBL:Q9S7U8; Response regulator 2ZmRR2 protein ; | UniGene:Zm.222; Cytokinin response regulator2 | RefSeq_peptide:NP_001104849; cytokinin response regulator2 | RefSeq_dna:NM_001111379; cytokinin response regulator2 (crr2) mRNA | GO:0006355; regulation of transcription DNA-dependen…
Boerner_Z27kG1_06005	GRMZM2G393433_T01	GO:0045449 regulation of transcription//GO:0003677 DNA binding		UniRef90 blastp 11-8-2010: B6TZM7_MAIZE CUC2 n=2 (Zea mays) Exp=4e-152; maizesequence.org: Uniprot/SPTREMBL:B6TZM7; CUC2 | UniGene:Zm.15207; Nam1 protein | GO:0045449; regulation of transcription | GO:0003677; DNA binding
Boerner_Z27kG1_06005	GRMZM2G394732_T01	GO:0042549 photosystem II stabilization//GO:0009539 photosystem II reaction center		UniRef90 blastp 11-8-2010: PSBZ_ORYSJ Photosystem II reaction center protein Z n=72 (Magnoliophyta) Exp=3e-26; maizesequence.org: Uniprot/SWISSPROT:Q33300; Photosystem II reaction center protein Z (PSII-Z) | UniGene:Zm.93580; Transcribed locus | UniGene:Zm.93444; Transcribed locus | UniGene:Zm.93393; Transcribed locus | UniGene:Zm.128865; Transcribed locus | UniGene:Zm.104584; Transcribed locus |…
Boerner_Z27kG1_06005	GRMZM2G404973_T01	GO:0003700 transcription factor activity//GO:0006355 regulation of transcription, DNA-dependent//GO:0008270 zinc ion binding//GO:0043565 sequence-specific DNA binding		UniRef90 blastp 11-8-2010: B6TWI7_MAIZE GATA zinc finger family protein n=1 (Zea mays) Exp=6e-149; maizesequence.org: Uniprot/SPTREMBL:B6TWI7; GATA zinc finger family protein | UniGene:Zm.123002; GATA zinc finger family protein | RefSeq_peptide:NP_001151060; GATA zinc finger family protein | RefSeq_dna:NM_001157588; GATA zinc finger family protein (LOC100284693) mRNA | GO:0043565; sequence-specif…
Boerner_Z27kG1_06005	GRMZM2G425920_T01	GO:0043565 sequence-specific DNA binding//GO:0003700 transcription factor activity//GO:0005634 nucleus//GO:0006355 regulation of transcription, DNA-dependent//GO:0003677 DNA binding//GO:0046983 protein dimerization activity		UniRef90 blastp 11-8-2010: C0PJC4_MAIZE Putative uncharacterized protein n=1 (Zea mays) Exp=6e-70; maizesequence.org: UniGene:Zm.24190; Hypothetical protein LOC100383828 | RefSeq_dna:NM_001176460; hypothetical protein LOC100383828 (LOC100383828) mRNA | GO:0046983; protein dimerization activity | GO:0043565; sequence-specific DNA binding | GO:0006355; regulation of transcription DNA-dependent | GO…
Boerner_Z27kG1_06005	GRMZM2G430522_T01	GO:0045449 regulation of transcription//GO:0003677 DNA binding		UniRef90 blastp 11-8-2010: B6TXP9_MAIZE Nam-like protein 16 n=4 (Andropogoneae) Exp=3e-146; maizesequence.org: Uniprot/SPTREMBL:Q5F4H0; Putative uncharacterized protein cuc3 Fragment | Uniprot/SPTREMBL:C0HG14; Putative uncharacterized protein | Uniprot/SPTREMBL:B6TXP9; Nam-like protein 16 | UniGene:Zm.4437; LOC606438 | GO:0045449; regulation of transcription | GO:0003677; DNA binding
Boerner_Z27kG1_06005	GRMZM2G441325_T01	GO:0006355 regulation of transcription, DNA-dependent//GO:0005634 nucleus//GO:0009725 response to hormone stimulus//GO:0045449 regulation of transcription//GO:0003677 DNA binding		UniRef90 blastp 11-8-2010: B6SXX7_MAIZE Auxin response factor 4 n=4 (Zea mays) Exp=0; maizesequence.org: UniGene:Zm.26755; Hypothetical protein LOC100191784 | Uniprot/SPTREMBL:B4FA51; Putative uncharacterized protein | Uniprot/SPTREMBL:B4FKW6; Putative uncharacterized protein | Uniprot/SPTREMBL:B6SXX7; Auxin response factor 4 | Uniprot/SPTREMBL:C0P984; Putative uncharacterized protein | Uniprot/S…
Boerner_Z27kG1_06005	GRMZM2G442791_T01	GO:0045454 cell redox homeostasis//GO:0015035 protein disulfide oxidoreductase activity//GO:0009055 electron carrier activity		UniRef90 blastp 11-8-2010: C5X9J9_SORBI Putative uncharacterized protein Sb02g003040 n=1 (Sorghum bicolor) Exp=5e-26; maizesequence.org: GO:0009055; electron carrier activity | GO:0015035; protein disulfide oxidoreductase activity | GO:0045454; cell redox homeostasis | UniGene:Zm.132022; Clone 399495 mRNA sequence | UniGene:Zm.39671; Transcribed locus moderately similar to XP_002459351.1 hypothet…
Boerner_Z27kG1_06005	GRMZM2G460472_T01	GO:0005634 nucleus//GO:0045449 regulation of transcription//GO:0030528 transcription regulator activity		UniRef90 blastp 11-8-2010: C5Y549_SORBI Putative uncharacterized protein Sb05g003740 n=1 (Sorghum bicolor) Exp=0; maizesequence.org: Uniprot/SPTREMBL:B4FIP4; Putative uncharacterized protein | UniGene:Zm.10050; Hypothetical protein LOC100216574 | RefSeq_peptide:NP_001136463; hypothetical protein LOC100216574 | RefSeq_dna:NM_001142991; hypothetical protein LOC100216574 (LOC100216574) mRNA | GO:004…
Boerner_Z27kG1_06005	GRMZM2G462623_T01	GO:0003700 transcription factor activity//GO:0006355 regulation of transcription, DNA-dependent//GO:0005667 transcription factor complex		UniRef90 blastp 11-8-2010: C5XGP7_SORBI Putative uncharacterized protein Sb03g031130 n=1 (Sorghum bicolor) Exp=5e-112; maizesequence.org: GO:0006355; regulation of transcription DNA-dependent | GO:0005667; transcription factor complex | GO:0003700; transcription factor activity
Boerner_Z27kG1_06005	GRMZM2G470756_T01	GO:0045454 cell redox homeostasis//GO:0015035 protein disulfide oxidoreductase activity//GO:0009055 electron carrier activity		UniRef90 blastp 11-8-2010: GRXC3_ORYSJ Glutaredoxin-C3 n=5 (Poaceae) Exp=4e-46; maizesequence.org: Uniprot/SPTREMBL:B6SLL3; Grx_C8-glutaredoxin subgroup III | UniGene:Zm.105062; Grx_C8 - glutaredoxin subgroup III | RefSeq_peptide:NP_001147159; Grx_C8 - glutaredoxin subgroup III | RefSeq_dna:NM_001153687; Grx_C8 - glutaredoxin subgroup III (LOC100280766) mRNA | GO:0045454; cell redox homeostasis |…
Boerner_Z27kG1_06005	GRMZM5G808366_T01	GO:0006355 regulation of transcription, DNA-dependent//GO:0005634 nucleus//GO:0009725 response to hormone stimulus//GO:0045449 regulation of transcription//GO:0003677 DNA binding		UniRef90 blastp 11-8-2010: No significant hits (1e-5); maizesequence.org: Uniprot/SPTREMBL:C0PGA8; Putative uncharacterized protein | UniGene:Zm.127133; Hypothetical protein LOC100383479 | RefSeq_peptide:NP_001169598; hypothetical protein LOC100383479 | RefSeq_dna:NM_001176127; hypothetical protein LOC100383479 (LOC100383479) mRNA | GO:0045449; regulation of transcription | GO:0009725; response t…
Boerner_Z27kG1_06005	GRMZM5G814279_T01	GO:0003700 transcription factor activity//GO:0006355 regulation of transcription, DNA-dependent//GO:0005634 nucleus//GO:0043565 sequence-specific DNA binding		UniRef90 blastp 11-8-2010: No significant hits (1e-5); maizesequence.org: Uniprot/SPTREMBL:Q84V76; M21 protein Fragment | Uniprot/SPTREMBL:B6TGW7; MADS-box transcription factor 22 | Uniprot/SPTREMBL:B4FWU7; Putative uncharacterized protein | GO:0043565; sequence-specific DNA binding | GO:0006355; regulation of transcription DNA-dependent | GO:0005634; nucleus | GO:0003700; transcription factor ac…
Boerner_Z27kG1_06005	GRMZM5G849149_T01	GO:0006355 regulation of transcription, DNA-dependent//GO:0005634 nucleus		UniRef90 blastp 11-8-2010: No significant hits (1e-5); maizesequence.org: GO:0005634; nucleus | GO:0006355; regulation of transcription DNA-dependent
Boerner_Z27kG1_06005	GRMZM5G851405_T01	GO:0005634 nucleus//GO:0006348 chromatin silencing at telomere//GO:0004402 histone acetyltransferase activity//GO:0016573 histone acetylation//GO:0005515 protein binding		UniRef90 blastp 11-8-2010: No significant hits (1e-5); maizesequence.org: Uniprot/SPTREMBL:C4J011; Putative uncharacterized protein | Uniprot/SPTREMBL:B4FEZ6; Putative uncharacterized protein | GO:0016573; histone acetylation | GO:0006348; chromatin silencing at telomere | GO:0005634; nucleus | GO:0005515; protein binding | GO:0004402; histone acetyltransferase activity
Boerner_Z27kG1_06005	GRMZM5G851485_T01	GO:0005634 nucleus//GO:0030528 transcription regulator activity//GO:0050825 ice binding//GO:0042309 homoiothermy//GO:0050826 response to freezing//GO:0045449 regulation of transcription		UniRef90 blastp 11-8-2010: No significant hits (1e-5); maizesequence.org: Uniprot/SPTREMBL:B6SL64; Putative uncharacterized protein | UniGene:Zm.138367; LOC100274900 | RefSeq_peptide:NP_001142628; hypothetical protein LOC100274900 | RefSeq_dna:NM_001149156; LOC100274900 (IDP875) mRNA | GO:0050826; response to freezing | GO:0050825; ice binding | GO:0045449; regulation of transcription | GO:004230…
Boerner_Z27kG1_06005	GRMZM5G864847_T01	GO:0005634 nucleus//GO:0045449 regulation of transcription		UniRef90 blastp 11-8-2010: No significant hits (1e-5); maizesequence.org: RefSeq_peptide:NP_001150765; IAA16 - auxin-responsive Aux/IAA family member | UniGene:Zm.103137; IAA16 - auxin-responsive Aux/IAA family member | UniGene:Zm.125621; IAA16 - auxin-responsive Aux/IAA family member | Uniprot/SPTREMBL:B6SLG8; IAA16-auxin-responsive Aux/IAA family member | Uniprot/SPTREMBL:B6TT61; IAA16-auxin-re…
Boerner_Z27kG1_06005	GRMZM5G880069_T01	GO:0006275 regulation of DNA replication//GO:0003677 DNA binding		UniRef90 blastp 11-8-2010: No significant hits (1e-5); maizesequence.org: UniGene:Zm.84845; Transcribed locus strongly similar to NP_001131554.1 hypothetical protein LOC100192894 [Zea mays] | GO:0006275; regulation of DNA replication | GO:0003677; DNA binding
Boerner_Z27kG1_06005	GRMZM5G895313_T01	GO:0016020 membrane//GO:0051260 protein homooligomerization//GO:0006355 regulation of transcription, DNA-dependent//GO:0008270 zinc ion binding//GO:0003676 nucleic acid binding//GO:0003677 DNA binding		UniRef90 blastp 11-8-2010: No significant hits (1e-5); maizesequence.org: Uniprot/SPTREMBL:B6U2B9; Glycine-rich protein 2b | Uniprot/SPTREMBL:B6TP60; Glycine-rich protein 2b | Uniprot/SPTREMBL:B6SP06; Glycine-rich protein 2b | UniGene:Zm.86046; LOC100285240 | RefSeq_peptide:NP_001151606; LOC100285240 | RefSeq_dna:NM_001158134; LOC100285240 (pco063886) mRNA | GO:0051260; protein homooligomerizatio…
Boerner_Z27kG1_06707	GRMZM2G000118_T01	GO:0007205 activation of protein kinase C activity by G-protein coupled receptor protein signaling pathway//GO:0004143 diacylglycerol kinase activity		UniRef90 blastp 11-8-2010: A8QM11_MAIZE Diacylglycerol kinase 2 n=2 (Andropogoneae) Exp=3e-84; maizesequence.org: GO:0004143; diacylglycerol kinase activity | GO:0007205; activation of protein kinase C activity by G-protein coupled receptor protein signaling pathway
Boerner_Z27kG1_06707	GRMZM2G003638_T01	GO:0003700 transcription factor activity//GO:0005634 nucleus//GO:0045449 regulation of transcription//GO:0003677 DNA binding		UniRef90 blastp 11-8-2010: B6UEJ2_MAIZE Vacuolar protein sorting protein 72 n=3 (Andropogoneae) Exp=1e-149; maizesequence.org: Uniprot/SPTREMBL:B6UEJ2; Vacuolar protein sorting protein 72 | Uniprot/SPTREMBL:B4F866; Putative uncharacterized protein | UniGene:Zm.27121; Hypothetical protein LOC100191262 | RefSeq_peptide:NP_001130168; hypothetical protein LOC100191262 | RefSeq_dna:NM_001136696; hypot…
[truncated: 956 more rows]

## Sheet: cellular component organization
Boerner_Z27kG1_01046	AC191069.3_FGT004	GO:0006334 nucleosome assembly//GO:0003677 DNA binding//GO:0000786 nucleosome		UniRef90 blastp 11-8-2010: C5XI43_SORBI Putative uncharacterized protein Sb03g012340 n=5 (Andropogoneae) Exp=3e-23; maizesequence.org: Uniprot/SPTREMBL:B6TT08; Putative uncharacterized protein | UniGene:Zm.124135; Hypothetical protein LOC100277329 | RefSeq_peptide:NP_001144396; hypothetical protein LOC100277329 | RefSeq_dna:NM_001150924; hypothetical protein LOC100277329 (LOC100277329) mRNA | GO:…
[truncated: 462 more rows]

[truncated: 25 more sheets: cellular component biogenesis, biological regulation, multicellular organismal proces, cellular process, signaling process, metabolic process, establishment of localization, localization, response to stimulus, immune system process, organelle, macromolecular complex, cell part, cell, extracellular region, organelle part, molecular transducer activity, transcription regulator activit, structural molecule activity, enzyme regulator activity …]
