# Supplementary material for: Genome-wide identification and functional analysis of lincRNAs acting as miRNA targets or decoys in maize
Source: BMC Genomics. 2015 Oct 15;16:793. doi: 10.1186/s12864-015-2024-0 (PMC4608266; doi:10.1186/s12864-015-2024-0)
Supplement: Additional file 15: — The potential function of lincRNAs as miRNA decoys. (XLS 1841 kb) [file 12864_2015_2024_MOESM15_ESM.xls]

## Sheet: signaling
>Li_TCONS_00059484/Li_TCONS_00012571/Boerner_Z27kG1_11801/Boerner_Z27kG1_16385	zma-miR159g-5p:zma-miR159h-5p:zma-miR159i-5p
GRMZM2G040561_T01	GO:0046934 phosphatidylinositol-4,5-bisphosphate 3-kinase activity//GO:0006457 protein folding//GO:0005942 phosphoinositide 3-kinase complex//GO:0031072 heat shock protein binding//GO:0051082 unfolded protein binding//GO:0007165 signal transduction		UniRef90 blastp 11-8-2010: C5WSN6_SORBI Putative uncharacterized protein Sb01g042488 (Fragment) n=1 (Sorghum bicolor) Exp=0; maizesequence.org: UniGene:Zm.144075; TSA: Zea mays contig57993 mRNA sequence | RefSeq_peptide:NP_001141642; hypothetical protein LOC100273765 | RefSeq_dna:NM_001148170; hypothetical protein LOC100273765 (LOC100273765) mRNA | GO:0051082; unfolded protein binding | GO:004693…
>Boerner_Z27kG1_21452/Boerner_Z27kG1_16395/Boerner_Z27kG1_14168/Li_TCONS_00051216	zma-miR395k-5p
GRMZM2G058525_T01	GO:0008601 protein phosphatase type 2A regulator activity//GO:0000159 protein phosphatase type 2A complex//GO:0007165 signal transduction		UniRef90 blastp 11-8-2010: C4J4T0_MAIZE Putative uncharacterized protein n=1 (Zea mays) Exp=0; maizesequence.org: Uniprot/SPTREMBL:C4J4T0; Putative uncharacterized protein | UniGene:Zm.84970; Full-length cDNA clone ZM_BFc0069L15 | GO:0008601; protein phosphatase type 2A regulator activity | GO:0007165; signal transduction | GO:0000159; protein phosphatase type 2A complex
>Li_TCONS_00096446	zma-miR159a-5p
GRMZM2G131683_T01	GO:0023034 intracellular signaling pathway//GO:0045454 cell redox homeostasis//GO:0015035 protein disulfide oxidoreductase activity//GO:0009055 electron carrier activity		UniRef90 blastp 11-8-2010: C5WYC4_SORBI Putative uncharacterized protein Sb01g019050 n=1 (Sorghum bicolor) Exp=0; maizesequence.org: Uniprot/SPTREMBL:C4J4I3; Putative uncharacterized protein | UniGene:Zm.55790; Transcribed locus | UniGene:Zm.41028; Full-length cDNA clone ZM_BFc0052K03 | GO:0045454; cell redox homeostasis | GO:0023034; intracellular signaling pathway | GO:0015035; protein disulfid…
>Boerner_Z27kG1_08283/Li_TCONS_00097327	zma-miR399e-5p
GRMZM2G476685_T02	GO:0016021 integral to membrane//GO:0004952 dopamine receptor activity//GO:0050825 ice binding//GO:0042309 homoiothermy//GO:0050826 response to freezing//GO:0007186 G-protein coupled receptor protein signaling pathway//GO:0005634 nucleus		UniRef90 blastp 11-8-2010: B6TIH7_MAIZE Cyclin delta-2 n=2 (Zea mays) Exp=1e-148; maizesequence.org: Uniprot/SPTREMBL:C0PDU6; Putative uncharacterized protein | GO:0050826; response to freezing | GO:0050825; ice binding | GO:0042309; homoiothermy | GO:0016021; integral to membrane | GO:0007186; G-protein coupled receptor protein signaling pathway | GO:0005634; nucleus | GO:0004952; dopamine recep…
GRMZM2G164527_T01	GO:0006886 intracellular protein transport//GO:0003924 GTPase activity//GO:0006913 nucleocytoplasmic transport//GO:0005622 intracellular//GO:0007165 signal transduction//GO:0005515 protein binding//GO:0015031 protein transport//GO:0007264 small GTPase mediated signal transduction//GO:0005525 GTP binding		UniRef90 blastp 11-8-2010: C5WUT9_SORBI Putative uncharacterized protein Sb01g044550 n=5 (Andropogoneae) Exp=3e-117; maizesequence.org: GO:0007264; small GTPase mediated signal transduction | GO:0015031; protein transport | RefSeq_dna:NM_001158088; ras-related protein Rab11D (LOC100285194) mRNA | RefSeq_peptide:NP_001151560; ras-related protein Rab11D | UniGene:Zm.118263; Ras-related protein Rab1…
GRMZM2G106819_T01	GO:0016021 integral to membrane//GO:0007186 G-protein coupled receptor protein signaling pathway		UniRef90 blastp 11-8-2010: C0HGS8_MAIZE Putative uncharacterized protein n=1 (Zea mays) Exp=5e-51; maizesequence.org: Uniprot/SPTREMBL:C0HGS8; Putative uncharacterized protein | UniGene:Zm.157308; Hypothetical protein LOC100381528 | RefSeq_peptide:NP_001167828; hypothetical protein LOC100381528 | RefSeq_dna:NM_001174357; hypothetical protein LOC100381528 (LOC100381528) mRNA | GO:0016021; integral…
GRMZM2G061280_T01	GO:0015031 protein transport//GO:0005622 intracellular//GO:0007264 small GTPase mediated signal transduction//GO:0005525 GTP binding		UniRef90 blastp 11-8-2010: No significant hits (1e-5); maizesequence.org: UniGene:Zm.156052; Hypothetical protein LOC100384838 | RefSeq_dna:NM_001177275; hypothetical protein LOC100384838 (LOC100384838) mRNA | GO:0015031; protein transport | GO:0007264; small GTPase mediated signal transduction | GO:0005622; intracellular | GO:0005525; GTP binding
GRMZM2G106819_T03	GO:0016021 integral to membrane//GO:0007186 G-protein coupled receptor protein signaling pathway		UniRef90 blastp 11-8-2010: C0HGS8_MAIZE Putative uncharacterized protein n=1 (Zea mays) Exp=8e-22; maizesequence.org: UniGene:Zm.9521; TSA: Zea mays contig07005 mRNA sequence | GO:0016021; integral to membrane | GO:0007186; G-protein coupled receptor protein signaling pathway
>Li_TCONS_00065651	zma-miR172a:zma-miR172c-3p:zma-miR172d-3p:zma-miR172b-3p
GRMZM2G176175_T01	GO:0003700 transcription factor activity//GO:0016021 integral to membrane//GO:0006355 regulation of transcription, DNA-dependent//GO:0004969 histamine receptor activity//GO:0003677 DNA binding//GO:0007186 G-protein coupled receptor protein signaling pathway		UniRef90 blastp 11-8-2010: C0L9Q9_MAIZE Sister of indeterminate spikelet 1 (Fragment) n=2 (Zea mays) Exp=0; maizesequence.org: Uniprot/SPTREMBL:C0L9Q9; Sister of indeterminate spikelet 1 Fragment | Uniprot/SPTREMBL:B6UAC1; Floral homeotic proteinPutative uncharacterized protein ; | GO:0016021; integral to membrane | GO:0007186; G-protein coupled receptor protein signaling pathway | GO:0006355; re…
GRMZM2G076602_T01	GO:0004930 G-protein coupled receptor activity//GO:0003700 transcription factor activity//GO:0016021 integral to membrane//GO:0006355 regulation of transcription, DNA-dependent//GO:0003677 DNA binding//GO:0007186 G-protein coupled receptor protein signaling pathway		UniRef90 blastp 11-8-2010: C0P327_MAIZE Putative uncharacterized protein n=1 (Zea mays) Exp=2e-84; maizesequence.org: Uniprot/SPTREMBL:C0P327; Putative uncharacterized protein | UniGene:Zm.138897; Hypothetical protein LOC100381947 | RefSeq_peptide:NP_001168191; hypothetical protein LOC100381947 | RefSeq_dna:NM_001174720; hypothetical protein LOC100381947 (LOC100381947) mRNA | GO:0016021; integral…
GRMZM2G176175_T02	GO:0003700 transcription factor activity//GO:0016021 integral to membrane//GO:0006355 regulation of transcription, DNA-dependent//GO:0004969 histamine receptor activity//GO:0003677 DNA binding//GO:0007186 G-protein coupled receptor protein signaling pathway		UniRef90 blastp 11-8-2010: C0L9Q9_MAIZE Sister of indeterminate spikelet 1 (Fragment) n=2 (Zea mays) Exp=2e-69; maizesequence.org: Uniprot/SPTREMBL:C0P4Y8; Putative uncharacterized protein | UniGene:Zm.36855; Sister of indeterminate spikelet 1 | RefSeq_peptide:NP_001139539; sister of indeterminate spikelet 1 | RefSeq_dna:NM_001146067; sister of indeterminate spikelet 1 (sid1) mRNA | GO:0016021; i…
>Li_TCONS_00011715/Li_TCONS_00031357	zma-miR164h-5p
GRMZM2G397675_T01	GO:0016021 integral to membrane//GO:0004966 galanin receptor activity//GO:0007186 G-protein coupled receptor protein signaling pathway		UniRef90 blastp 11-8-2010: C5XF42_SORBI Putative uncharacterized protein Sb03g029300 n=1 (Sorghum bicolor) Exp=4e-124; maizesequence.org: GO:0004966; galanin receptor activity | GO:0007186; G-protein coupled receptor protein signaling pathway | GO:0016021; integral to membrane
GRMZM2G030384_T01	GO:0008601 protein phosphatase type 2A regulator activity//GO:0000159 protein phosphatase type 2A complex//GO:0007165 signal transduction		UniRef90 blastp 11-8-2010: Q9AWU6_ORYSJ Os01g0125800 protein n=5 (Poaceae) Exp=0; maizesequence.org: Uniprot/SPTREMBL:C0P7E7; Putative uncharacterized protein | UniGene:Zm.17103; Hypothetical protein LOC100382413 | RefSeq_peptide:NP_001168627; hypothetical protein LOC100382413 | RefSeq_dna:NM_001175156; hypothetical protein LOC100382413 (LOC100382413) mRNA | GO:0008601; protein phosphatase type 2…
>zhang_TCONS_00077767	zma-miR167e-3p
GRMZM2G011355_T01	GO:0005622 intracellular//GO:0007264 small GTPase mediated signal transduction//GO:0005525 GTP binding		UniRef90 blastp 11-8-2010: B9FW82_ORYSJ Putative uncharacterized protein n=1 (Oryza sativa subsp. japonica) Exp=4e-46; maizesequence.org: GO:0005525; GTP binding | GO:0005622; intracellular | GO:0007264; small GTPase mediated signal transduction
GRMZM2G129889_T01	GO:0008020 G-protein coupled photoreceptor activity//GO:0009881 photoreceptor activity//GO:0009585 red, far-red light phototransduction//GO:0000155 two-component sensor activity//GO:0016020 membrane//GO:0017006 protein-tetrapyrrole linkage//GO:0007600 sensory perception//GO:0018298 protein-chromophore linkage//GO:0006355 regulation of transcription, DNA-dependent//GO:0045449 regulation of transcr…		UniRef90 blastp 11-8-2010: PHYC_SORBI Phytochrome C n=12 (Andropogoneae) Exp=0; maizesequence.org: GO:0017006; protein-tetrapyrrole linkage | GO:0018298; protein-chromophore linkage | GO:0042803; protein homodimerization activity | GO:0045449; regulation of transcription | RefSeq_dna:NM_001138150; hypothetical protein LOC100192976 (LOC100192976) mRNA | RefSeq_peptide:NP_001131622; hypothetical pr…
GRMZM2G106578_T02	GO:0007205 activation of protein kinase C activity by G-protein coupled receptor protein signaling pathway//GO:0004143 diacylglycerol kinase activity		UniRef90 blastp 11-8-2010: A8QM13_MAIZE Diacylglycerol kinase 3 n=3 (Andropogoneae) Exp=0; maizesequence.org: Uniprot/SPTREMBL:C0P2P0; Putative uncharacterized protein | Uniprot/SPTREMBL:A8QM13; Diacylglycerol kinase 3 | RefSeq_peptide:NP_001106238; diacylglycerol kinase 3 | RefSeq_dna:NM_001112767; diacylglycerol kinase 3 (LOC100127510) mRNA | GO:0007205; activation of protein kinase C activity …
>Li_TCONS_00096947/Li_TCONS_00064018	zma-miR169n-3p
GRMZM2G448213_T01	GO:0006468 protein amino acid phosphorylation//GO:0006355 regulation of transcription, DNA-dependent//GO:0004674 protein serine/threonine kinase activity//GO:0007165 signal transduction//GO:0004871 signal transducer activity//GO:0004672 protein kinase activity//GO:0005524 ATP binding		UniRef90 blastp 11-8-2010: C5Y7W7_SORBI Putative uncharacterized protein Sb05g026530 n=1 (Sorghum bicolor) Exp=0; maizesequence.org: UniGene:Zm.22333; Clone 1419202 mRNA sequence | GO:0007165; signal transduction | GO:0006468; protein amino acid phosphorylation | GO:0006355; regulation of transcription DNA-dependent | GO:0005524; ATP binding | GO:0004871; signal transducer activity | GO:0004674; …
>Boerner_Z27kG1_01735	zma-miR160c-3p
GRMZM2G409974_T01	GO:0000160 two-component signal transduction system (phosphorelay)//GO:0000156 two-component response regulator activity//GO:0006355 regulation of transcription, DNA-dependent		UniRef90 blastp 11-8-2010: C5Z5H6_SORBI Putative uncharacterized protein Sb10g005580 n=1 (Sorghum bicolor) Exp=0; maizesequence.org: Uniprot/SPTREMBL:B4FGJ3; Putative uncharacterized protein | Uniprot/SPTREMBL:B4F8Q7; Putative uncharacterized protein | UniGene:Zm.28823; Hypothetical protein LOC100191412 | RefSeq_peptide:NP_001130318; hypothetical protein LOC100191412 | RefSeq_dna:NM_001136846; hy…
>Li_TCONS_00081252/zhang_TCONS_00063429	zma-miR319a-5p:zma-miR319c-5p
GRMZM2G029486_T01	GO:0006886 intracellular protein transport//GO:0003924 GTPase activity//GO:0006913 nucleocytoplasmic transport//GO:0005622 intracellular//GO:0006355 regulation of transcription, DNA-dependent//GO:0007165 signal transduction//GO:0005515 protein binding//GO:0015031 protein transport//GO:0007264 small GTPase mediated signal transduction//GO:0008134 transcription factor binding//GO:0005524 ATP bindin…		UniRef90 blastp 11-8-2010: C5X3H5_SORBI Putative uncharacterized protein Sb02g008790 n=2 (Andropogoneae) Exp=8e-77; maizesequence.org: MaizeGDB_GenBank:AY107805; | GO:0015031; protein transport | GO:0008134; transcription factor binding | GO:0007264; small GTPase mediated signal transduction | GO:0007165; signal transduction | GO:0006913; nucleocytoplasmic transport | GO:0006886; intracellular pr…
>zhang_TCONS_00045504	zma-miR528a-3p:zma-miR528b-3p
GRMZM2G143745_T02	GO:0051260 protein homooligomerization//GO:0016021 integral to membrane//GO:0016020 membrane//GO:0007186 G-protein coupled receptor protein signaling pathway//GO:0004937 alpha1-adrenergic receptor activity		UniRef90 blastp 11-8-2010: No significant hits (1e-5); maizesequence.org: GO:0051260; protein homooligomerization | GO:0016021; integral to membrane | GO:0016020; membrane | GO:0007186; G-protein coupled receptor protein signaling pathway | GO:0004937; alpha1-adrenergic receptor activity
GRMZM2G179024_T01	GO:0000160 two-component signal transduction system (phosphorelay)//GO:0000156 two-component response regulator activity//GO:0006355 regulation of transcription, DNA-dependent		UniRef90 blastp 11-8-2010: B4FWH6_MAIZE Putative uncharacterized protein n=1 (Zea mays) Exp=0; maizesequence.org: Uniprot/SPTREMBL:B4FWH6; Putative uncharacterized protein | UniGene:Zm.118086; Hypothetical protein LOC100273598 | RefSeq_peptide:NP_001141486; hypothetical protein LOC100273598 | RefSeq_dna:NM_001148014; hypothetical protein LOC100273598 (LOC100273598) mRNA | GO:0006355; regulation o…
GRMZM2G143745_T01	GO:0051260 protein homooligomerization//GO:0016021 integral to membrane//GO:0016020 membrane//GO:0007186 G-protein coupled receptor protein signaling pathway//GO:0004937 alpha1-adrenergic receptor activity		UniRef90 blastp 11-8-2010: No significant hits (1e-5); maizesequence.org: RefSeq_dna:NM_001158053; glycine-rich cell wall structural protein 2 (LOC100285159) mRNA | RefSeq_peptide:NP_001151525; glycine-rich cell wall structural protein 2 | UniGene:Zm.86016; Glycine-rich cell wall structural protein 2 | Uniprot/SPTREMBL:B6U1E3; Glycine-rich cell wall structural protein 2 | GO:0051260; protein homo…
GRMZM2G154890_T02	GO:0015031 protein transport//GO:0006886 intracellular protein transport//GO:0005622 intracellular//GO:0007264 small GTPase mediated signal transduction//GO:0005525 GTP binding		UniRef90 blastp 11-8-2010: Q0E1L4_ORYSJ Os02g0327100 protein n=6 (Poaceae) Exp=1e-88; maizesequence.org: RefSeq_peptide:NP_001149177; ADP-ribosylation factor | UniGene:Zm.156287; Transcribed locus strongly similar to NP_001149177.1 ADP-ribosylation factor [Zea mays] | Uniprot/SPTREMBL:B6TBI1; ADP-ribosylation factorPutative uncharacterized protein ; | Uniprot/SPTREMBL:C0HGI7; Putative uncharacter…
GRMZM2G360234_T01	GO:0004952 dopamine receptor activity//GO:0007186 G-protein coupled receptor protein signaling pathway//GO:0016021 integral to membrane//GO:0016068 type I hypersensitivity		UniRef90 blastp 11-8-2010: B4FLV4_MAIZE Putative uncharacterized protein n=2 (Zea mays) Exp=4e-64; maizesequence.org: Uniprot/SPTREMBL:B6STN6; Putative uncharacterized protein | Uniprot/SPTREMBL:B4FLV4; Putative uncharacterized protein | UniGene:Zm.119942; Hypothetical protein LOC100275469 | RefSeq_peptide:NP_001143006; hypothetical protein LOC100275469 | RefSeq_dna:NM_001149534; hypothetical pro…
GRMZM2G106344_T02	GO:0023034 intracellular signaling pathway		UniRef90 blastp 11-8-2010: B6TNL1_MAIZE Protein disulfide isomerase n=4 (Andropogoneae) Exp=0; maizesequence.org: UniGene:Zm.139641; Transcribed locus strongly similar to NP_001131397.1 hypothetical protein LOC100192725 [Zea mays] | GO:0023034; intracellular signaling pathway
GRMZM2G038356_T01	GO:0006886 intracellular protein transport//GO:0005622 intracellular//GO:0007264 small GTPase mediated signal transduction//GO:0005525 GTP binding		UniRef90 blastp 11-8-2010: Q93W16_ORYSJ Os01g0338000 protein n=8 (Magnoliophyta) Exp=1e-47; maizesequence.org: Uniprot/SPTREMBL:B7ZZP2; Putative uncharacterized protein | Uniprot/SPTREMBL:B6TG58; GTP-binding protein SAR1A | RefSeq_peptide:NP_001149615; GTP-binding protein SAR1A | RefSeq_peptide:NP_001146167; hypothetical protein LOC100279736 | RefSeq_dna:NM_001152695; hypothetical protein LOC1002…
GRMZM2G106344_T01	GO:0023034 intracellular signaling pathway		UniRef90 blastp 11-8-2010: B6TNL1_MAIZE Protein disulfide isomerase n=4 (Andropogoneae) Exp=0; maizesequence.org: Uniprot/SPTREMBL:C0PB28; Putative uncharacterized protein | Uniprot/SPTREMBL:B6TNL1; Protein disulfide isomerase | Uniprot/SPTREMBL:B4FCF0; Putative uncharacterized protein | UniGene:Zm.92976; Hypothetical protein LOC100382831 | UniGene:Zm.139641; Transcribed locus strongly similar to…
GRMZM2G168984_T01	GO:0007186 G-protein coupled receptor protein signaling pathway//GO:0016021 integral to membrane//GO:0004990 oxytocin receptor activity		UniRef90 blastp 11-8-2010: C5XVI0_SORBI Putative uncharacterized protein Sb04g004450 n=1 (Sorghum bicolor) Exp=4e-46; maizesequence.org: UniGene:Zm.59425; Clone 456904 mRNA sequence | GO:0016021; integral to membrane | GO:0007186; G-protein coupled receptor protein signaling pathway | GO:0004990; oxytocin receptor activity
GRMZM2G154890_T01	GO:0015031 protein transport//GO:0006886 intracellular protein transport//GO:0005622 intracellular//GO:0007264 small GTPase mediated signal transduction//GO:0005525 GTP binding		UniRef90 blastp 11-8-2010: Q0E1L4_ORYSJ Os02g0327100 protein n=6 (Poaceae) Exp=1e-88; maizesequence.org: RefSeq_peptide:NP_001149177; ADP-ribosylation factor | UniGene:Zm.156287; Transcribed locus strongly similar to NP_001149177.1 ADP-ribosylation factor [Zea mays] | Uniprot/SPTREMBL:B6TBI1; ADP-ribosylation factorPutative uncharacterized protein ; | Uniprot/SPTREMBL:C0HGI7; Putative uncharacter…
>Li_TCONS_00044327	zma-miR172c-5p
GRMZM2G171060_T02	GO:0015031 protein transport//GO:0006886 intracellular protein transport//GO:0005622 intracellular//GO:0007264 small GTPase mediated signal transduction//GO:0005525 GTP binding		UniRef90 blastp 11-8-2010: Q8W4C8_ARATH ADP-ribosylation factor-like protein n=9 (Magnoliophyta) Exp=2e-95; maizesequence.org: UniGene:Zm.125032; ADP-ribosylation factor-like protein 8A | UniGene:Zm.4906; Transcribed locus strongly similar to NP_001147766.1 ADP-ribosylation factor-like protein 8A [Zea mays] | Uniprot/SPTREMBL:B4FYG4; Putative uncharacterized protein | Uniprot/SPTREMBL:B6SUV2; ADP…
GRMZM2G122666_T01	GO:0015031 protein transport//GO:0006886 intracellular protein transport//GO:0005622 intracellular//GO:0007264 small GTPase mediated signal transduction//GO:0005525 GTP binding		UniRef90 blastp 11-8-2010: Q9SDK4_ORYSJ Os01g0254000 protein n=6 (Spermatophyta) Exp=6e-87; maizesequence.org: Uniprot/SPTREMBL:Q6PLR8; Putative ras-like small GTP binding ptotein | Uniprot/SPTREMBL:B4FPT6; GTP-binding protein SAR1APutative uncharacterized protein ; | UniGene:Zm.14470; Hypothetical LOC542172 | RefSeq_peptide:NP_001105262; hypothetical protein LOC542172 | RefSeq_dna:NM_001111792; …
>Li_TCONS_00062998	zma-miR160f-3p
GRMZM2G049055_T01	GO:0006886 intracellular protein transport//GO:0003924 GTPase activity//GO:0005622 intracellular//GO:0015031 protein transport//GO:0007264 small GTPase mediated signal transduction//GO:0005525 GTP binding		UniRef90 blastp 11-8-2010: Q2R1Y6_ORYSJ ADP-ribosylation factor-like protein 5, putative, expressed n=5 (Poaceae) Exp=9e-100; maizesequence.org: Uniprot/SPTREMBL:B6UGR7; ADP-ribosylation factor-like protein 5A | Uniprot/SPTREMBL:B4FA33; ADP-ribosylation factor-like protein 5APutative uncharacterized protein ; | RefSeq_peptide:NP_001130667; hypothetical protein LOC100191770 | RefSeq_dna:NM_0011371…
GRMZM2G095727_T04	GO:0000160 two-component signal transduction system (phosphorelay)//GO:0000156 two-component response regulator activity//GO:0006355 regulation of transcription, DNA-dependent		UniRef90 blastp 11-8-2010: B6SHA1_MAIZE Two-component response regulator-like PRR73 n=3 (Andropogoneae) Exp=0; maizesequence.org: GO:0006355; regulation of transcription DNA-dependent | GO:0000160; two-component signal transduction system (phosphorelay) | GO:0000156; two-component response regulator activity
GRMZM2G095727_T05	GO:0000160 two-component signal transduction system (phosphorelay)//GO:0000156 two-component response regulator activity//GO:0006355 regulation of transcription, DNA-dependent		UniRef90 blastp 11-8-2010: B6SHA1_MAIZE Two-component response regulator-like PRR73 n=3 (Andropogoneae) Exp=0; maizesequence.org: Uniprot/SPTREMBL:B8A2Q1; Putative uncharacterized protein | Uniprot/SPTREMBL:B6SHA1; Two-component response regulator-like PRR73 | UniGene:Zm.4864; Hypothetical protein LOC100280240 | RefSeq_peptide:NP_001146641; hypothetical protein LOC100280240 | RefSeq_dna:NM_001153…
GRMZM2G092174_T01	GO:0008020 G-protein coupled photoreceptor activity//GO:0009881 photoreceptor activity//GO:0009585 red, far-red light phototransduction//GO:0000155 two-component sensor activity//GO:0016020 membrane//GO:0017006 protein-tetrapyrrole linkage//GO:0007600 sensory perception//GO:0018298 protein-chromophore linkage//GO:0006355 regulation of transcription, DNA-dependent//GO:0045449 regulation of transcr…		UniRef90 blastp 11-8-2010: PHYB_SORBI Phytochrome B n=14 (Poaceae) Exp=0; maizesequence.org: Uniprot/SPTREMBL:A0SE15; Phytochrome B2 Fragment | Uniprot/SPTREMBL:A0SE12; Phytochrome B2 Fragment | Uniprot/SPTREMBL:A0SE11; Phytochrome B2 Fragment | Uniprot/SPTREMBL:A0SE10; Phytochrome B2 Fragment | UniGene:Zm.99208; Hypothetical protein LOC100381811 | RefSeq_peptide:NP_001168077; hypothetical protei…
GRMZM2G025783_T02	GO:0005000 vasopressin receptor activity//GO:0016021 integral to membrane//GO:0007186 G-protein coupled receptor protein signaling pathway		UniRef90 blastp 11-8-2010: No significant hits (1e-5); maizesequence.org: GO:0005000; vasopressin receptor activity | GO:0007186; G-protein coupled receptor protein signaling pathway | GO:0016021; integral to membrane | UniGene:Zm.146018; TSA: Zea mays contig42186 mRNA sequence | UniGene:Zm.94145; Clone 687854 mRNA sequence
>Boerner_Z27kG1_10860/Li_TCONS_00072326/Li_TCONS_00089213	zma-miR394b-3p:zma-miR394a-3p
GRMZM2G169671_T01	GO:0016021 integral to membrane//GO:0007186 G-protein coupled receptor protein signaling pathway//GO:0001619 lysosphingolipid and lysophosphatidic acid receptor activity		UniRef90 blastp 11-8-2010: A2TJU6_SETIT Aluminum-induced protein-like protein n=1 (Setaria italica) Exp=9e-128; maizesequence.org: UniGene:Zm.93885; TSA: Zea mays contig62594 mRNA sequence | UniGene:Zm.122089; Transcribed locus moderately similar to NP_001051238.1 Os03g0744600 [Oryza sativa (japonica cultivar-group)] | GO:0016021; integral to membrane | GO:0007186; G-protein coupled receptor prot…
>Boerner_Z27kG1_07658/Boerner_Z27kG1_17312	zma-miR166n-5p
GRMZM2G072850_T01	GO:0042626 ATPase activity, coupled to transmembrane movement of substances//GO:0006810 transport//GO:0016887 ATPase activity//GO:0015904 tetracycline transport//GO:0016021 integral to membrane//GO:0015520 tetracycline:hydrogen antiporter activity//GO:0017111 nucleoside-triphosphatase activity//GO:0000166 nucleotide binding//GO:0019001 guanyl nucleotide binding//GO:0046677 response to antibiotic/…		UniRef90 blastp 11-8-2010: Q8GU76_ORYSJ MDR-like ABC transporter n=5 (Poaceae) Exp=0; maizesequence.org: GO:0055085; transmembrane transport | GO:0046677; response to antibiotic | GO:0042626; ATPase activity coupled to transmembrane movement of substances | GO:0019001; guanyl nucleotide binding | GO:0017111; nucleoside-triphosphatase activity | GO:0016887; ATPase activity | GO:0016021; integral t…
GRMZM2G085236_T01	GO:0042626 ATPase activity, coupled to transmembrane movement of substances//GO:0016887 ATPase activity//GO:0016021 integral to membrane//GO:0006810 transport//GO:0017111 nucleoside-triphosphatase activity//GO:0000166 nucleotide binding//GO:0019001 guanyl nucleotide binding//GO:0004871 signal transducer activity//GO:0007186 G-protein coupled receptor protein signaling pathway//GO:0055085 transmem…		UniRef90 blastp 11-8-2010: Q8GU76_ORYSJ MDR-like ABC transporter n=5 (Poaceae) Exp=0; maizesequence.org: GO:0019001; guanyl nucleotide binding | GO:0042626; ATPase activity coupled to transmembrane movement of substances | GO:0055085; transmembrane transport | UniGene:Zm.138662; Transcribed locus strongly similar to XP_002448624.1 hypothetical protein SORBIDRAFT_06g030350 [Sorghum bicolor] | UniG…
GRMZM2G085236_T02	GO:0042626 ATPase activity, coupled to transmembrane movement of substances//GO:0016887 ATPase activity//GO:0016021 integral to membrane//GO:0006810 transport//GO:0017111 nucleoside-triphosphatase activity//GO:0000166 nucleotide binding//GO:0019001 guanyl nucleotide binding//GO:0004871 signal transducer activity//GO:0007186 G-protein coupled receptor protein signaling pathway//GO:0055085 transmem…		UniRef90 blastp 11-8-2010: Q8GU76_ORYSJ MDR-like ABC transporter n=5 (Poaceae) Exp=0; maizesequence.org: UniGene:Zm.138662; Transcribed locus strongly similar to XP_002448624.1 hypothetical protein SORBIDRAFT_06g030350 [Sorghum bicolor] | GO:0055085; transmembrane transport | GO:0042626; ATPase activity coupled to transmembrane movement of substances | GO:0019001; guanyl nucleotide binding | GO:0…
>Li_TCONS_00048247	zma-miR164c-3p:zma-miR164h-3p
GRMZM2G099317_T04	GO:0016021 integral to membrane//GO:0007186 G-protein coupled receptor protein signaling pathway//GO:0001619 lysosphingolipid and lysophosphatidic acid receptor activity//GO:0003676 nucleic acid binding//GO:0008270 zinc ion binding		UniRef90 blastp 11-8-2010: B6SRP6_MAIZE Putative uncharacterized protein n=1 (Zea mays) Exp=9e-28; maizesequence.org: Uniprot/SPTREMBL:B4FRX1; Putative uncharacterized protein | UniGene:Zm.91712; LOC100272956 | RefSeq_peptide:NP_001140880; hypothetical protein LOC100272956 | RefSeq_dna:NM_001147408; LOC100272956 (TIDP3668) mRNA | GO:0016021; integral to membrane | GO:0008270; zinc ion binding | G…
GRMZM2G099317_T05	GO:0016021 integral to membrane//GO:0007186 G-protein coupled receptor protein signaling pathway//GO:0001619 lysosphingolipid and lysophosphatidic acid receptor activity//GO:0003676 nucleic acid binding//GO:0008270 zinc ion binding		UniRef90 blastp 11-8-2010: B6SRP6_MAIZE Putative uncharacterized protein n=1 (Zea mays) Exp=9e-28; maizesequence.org: Uniprot/SPTREMBL:B4FRX1; Putative uncharacterized protein | RefSeq_peptide:NP_001140880; hypothetical protein LOC100272956 | GO:0016021; integral to membrane | GO:0008270; zinc ion binding | GO:0007186; G-protein coupled receptor protein signaling pathway | GO:0003676; nucleic aci…
GRMZM2G113967_T01	GO:0004674 protein serine/threonine kinase activity//GO:0006468 protein amino acid phosphorylation//GO:0007165 signal transduction//GO:0005524 ATP binding//GO:0004672 protein kinase activity		UniRef90 blastp 11-8-2010: C4P7T5_SORBI CBL-interacting protein kinase 30 n=3 (Andropogoneae) Exp=0; maizesequence.org: Uniprot/SPTREMBL:C0HHM4; Putative uncharacterized protein | Uniprot/SPTREMBL:B4FXZ1; CBL-interacting serine/threonine-protein kinase 15Putative uncharacterized protein ; | Uniprot/SPTREMBL:B1A5P6; CBL-interacting protein kinase | UniGene:Zm.7031; CBL-interacting protein kinase |…
>Boerner_Z27kG1_21675	zma-miR444a:zma-miR444b
GRMZM2G061900_T03	GO:0015031 protein transport//GO:0005622 intracellular//GO:0007264 small GTPase mediated signal transduction//GO:0005525 GTP binding		UniRef90 blastp 11-8-2010: Q6L502_ORYSJ Os05g0461300 protein n=16 (Magnoliophyta) Exp=1e-55; maizesequence.org: GO:0015031; protein transport | GO:0007264; small GTPase mediated signal transduction | GO:0005622; intracellular | GO:0005525; GTP binding
GRMZM2G072850_T02	GO:0042626 ATPase activity, coupled to transmembrane movement of substances//GO:0016887 ATPase activity//GO:0016021 integral to membrane//GO:0006810 transport//GO:0017111 nucleoside-triphosphatase activity//GO:0000166 nucleotide binding//GO:0019001 guanyl nucleotide binding//GO:0004871 signal transducer activity//GO:0007186 G-protein coupled receptor protein signaling pathway//GO:0055085 transmem…		UniRef90 blastp 11-8-2010: Q8GU76_ORYSJ MDR-like ABC transporter n=5 (Poaceae) Exp=0; maizesequence.org: GO:0055085; transmembrane transport | GO:0042626; ATPase activity coupled to transmembrane movement of substances | GO:0019001; guanyl nucleotide binding | GO:0017111; nucleoside-triphosphatase activity | GO:0016887; ATPase activity | GO:0016021; integral to membrane | GO:0007186; G-protein co…
>Li_TCONS_00020299	zma-miR162-5p
GRMZM2G013794_T03	GO:0003676 nucleic acid binding//GO:0005634 nucleus//GO:0008270 zinc ion binding//GO:0005515 protein binding//GO:0003677 DNA binding//GO:0023034 intracellular signaling pathway		UniRef90 blastp 11-8-2010: No significant hits (1e-5); maizesequence.org: GO:0023034; intracellular signaling pathway | UniGene:Zm.15709; Full-length cDNA clone ZM_BFb0225L07 | Uniprot/SPTREMBL:C4J2G2; Putative uncharacterized protein | GO:0008270; zinc ion binding | GO:0005634; nucleus | GO:0005515; protein binding | GO:0003677; DNA binding | GO:0003676; nucleic acid binding
GRMZM2G076602_T01	GO:0004930 G-protein coupled receptor activity//GO:0003700 transcription factor activity//GO:0016021 integral to membrane//GO:0006355 regulation of transcription, DNA-dependent//GO:0003677 DNA binding//GO:0007186 G-protein coupled receptor protein signaling pathway		UniRef90 blastp 11-8-2010: C0P327_MAIZE Putative uncharacterized protein n=1 (Zea mays) Exp=2e-84; maizesequence.org: Uniprot/SPTREMBL:C0P327; Putative uncharacterized protein | UniGene:Zm.138897; Hypothetical protein LOC100381947 | RefSeq_peptide:NP_001168191; hypothetical protein LOC100381947 | RefSeq_dna:NM_001174720; hypothetical protein LOC100381947 (LOC100381947) mRNA | GO:0016021; integral…
>Boerner_Z27kG1_00580	zma-miR171k-5p:zma-miR171h-5p
GRMZM2G423456_T01	GO:0000155 two-component sensor activity//GO:0000156 two-component response regulator activity//GO:0016020 membrane//GO:0016310 phosphorylation//GO:0006355 regulation of transcription, DNA-dependent//GO:0007165 signal transduction//GO:0000160 two-component signal transduction system (phosphorelay)//GO:0016772 transferase activity, transferring phosphorus-containing groups//GO:0005524 ATP binding		UniRef90 blastp 11-8-2010: Q76H00_MAIZE Histidine kinase 2 n=1 (Zea mays) Exp=0; maizesequence.org: Uniprot/SPTREMBL:B4FZQ2; Putative uncharacterized protein | UniGene:Zm.96567; Hypothetical protein LOC100274238 | UniGene:Zm.156652; Full-length cDNA clone ZM_BFb0205M07 | UniGene:Zm.152914; TSA: Zea mays contig00379 mRNA sequence | UniGene:Zm.101104; Hypothetical protein LOC100280357 | RefSeq_pept…
GRMZM2G117865_T01	GO:0005529 sugar binding//GO:0048544 recognition of pollen		UniRef90 blastp 11-8-2010: B4FYC6_MAIZE Putative uncharacterized protein n=2 (Zea mays) Exp=0; maizesequence.org: Uniprot/SPTREMBL:B6TY46; Putative uncharacterized protein | Uniprot/SPTREMBL:B4FYC6; Putative uncharacterized protein | UniGene:Zm.120024; Hypothetical protein LOC100273967 | RefSeq_peptide:NP_001141826; hypothetical protein LOC100273967 | RefSeq_dna:NM_001148354; hypothetical protein…
GRMZM2G423456_T02	GO:0000155 two-component sensor activity//GO:0000156 two-component response regulator activity//GO:0016020 membrane//GO:0016310 phosphorylation//GO:0006355 regulation of transcription, DNA-dependent//GO:0006821 chloride transport//GO:0007165 signal transduction//GO:0000160 two-component signal transduction system (phosphorelay)//GO:0005247 voltage-gated chloride channel activity//GO:0016772 trans…		UniRef90 blastp 11-8-2010: Q76H00_MAIZE Histidine kinase 2 n=1 (Zea mays) Exp=0; maizesequence.org: GO:0055085; transmembrane transport | MaizeGDB_GenBank:AB102956; product:histidine kinase 2 | RefSeq_dna:NM_001111396; histidine kinase 2 (HK2) mRNA | RefSeq_dna:NM_001148607; hypothetical protein LOC100274238 (LOC100274238) mRNA | RefSeq_peptide:NP_001142079; hypothetical protein LOC100274238 | Un…
GRMZM2G095727_T05	GO:0000160 two-component signal transduction system (phosphorelay)//GO:0000156 two-component response regulator activity//GO:0006355 regulation of transcription, DNA-dependent		UniRef90 blastp 11-8-2010: B6SHA1_MAIZE Two-component response regulator-like PRR73 n=3 (Andropogoneae) Exp=0; maizesequence.org: Uniprot/SPTREMBL:B8A2Q1; Putative uncharacterized protein | Uniprot/SPTREMBL:B6SHA1; Two-component response regulator-like PRR73 | UniGene:Zm.4864; Hypothetical protein LOC100280240 | RefSeq_peptide:NP_001146641; hypothetical protein LOC100280240 | RefSeq_dna:NM_001153…
GRMZM2G049915_T01	GO:0005634 nucleus//GO:0006355 regulation of transcription, DNA-dependent//GO:0004969 histamine receptor activity//GO:0045735 nutrient reservoir activity//GO:0003677 DNA binding//GO:0000785 chromatin//GO:0007186 G-protein coupled receptor protein signaling pathway//GO:0016021 integral to membrane		UniRef90 blastp 11-8-2010: No significant hits (1e-5); maizesequence.org: RefSeq_dna:NM_001153981; early nodulin 75 protein (LOC100281062) mRNA | RefSeq_peptide:NP_001105492; proline-rich protein | RefSeq_peptide:NP_001147453; early nodulin 75 protein | UniGene:Zm.138414; Proline-rich protein | UniGene:Zm.142833; Clone 1523261 mRNA sequence | UniGene:Zm.220; Early nodulin 75 protein | UniGene:Zm.…
GRMZM2G179147_T01	GO:0004497 monooxygenase activity//GO:0020037 heme binding//GO:0016021 integral to membrane//GO:0005000 vasopressin receptor activity//GO:0005506 iron ion binding//GO:0007186 G-protein coupled receptor protein signaling pathway//GO:0009055 electron carrier activity		UniRef90 blastp 11-8-2010: C5Y0C5_SORBI Putative uncharacterized protein Sb04g030660 n=2 (Andropogoneae) Exp=0; maizesequence.org: GO:0020037; heme binding | GO:0016021; integral to membrane | GO:0009055; electron carrier activity | GO:0007186; G-protein coupled receptor protein signaling pathway | GO:0005506; iron ion binding | GO:0005000; vasopressin receptor activity | GO:0004497; monooxygenas…
>Li_TCONS_00071752	zma-miR159e-5p
GRMZM2G142806_T01	GO:0032313 regulation of Rab GTPase activity//GO:0005097 Rab GTPase activator activity//GO:0005622 intracellular		UniRef90 blastp 11-8-2010: B6UDP4_MAIZE TBC1 domain family member 22A n=2 (Andropogoneae) Exp=0; maizesequence.org: Uniprot/SPTREMBL:B6UDP4; TBC1 domain family member 22A | UniGene:Zm.7872; TBC1 domain family member 22A | RefSeq_peptide:NP_001152412; TBC1 domain family member 22A | RefSeq_dna:NM_001158940; TBC1 domain family member 22A (LOC100286052) mRNA | GO:0032313; regulation of Rab GTPase ac…
>Li_TCONS_00032815/Li_TCONS_00091165/Boerner_Z27kG1_15115	zma-miR169i-3p:zma-miR169j-3p:zma-miR169k-3p
GRMZM2G411668_T01	GO:0006468 protein amino acid phosphorylation//GO:0004674 protein serine/threonine kinase activity//GO:0005529 sugar binding//GO:0004672 protein kinase activity//GO:0005524 ATP binding//GO:0048544 recognition of pollen		UniRef90 blastp 11-8-2010: Q8H821_ORYSJ Os03g0221700 protein n=2 (Oryza sativa) Exp=0; maizesequence.org: Uniprot/SPTREMBL:B4F952; Putative uncharacterized protein | UniGene:Zm.29776; Transcribed locus strongly similar to NP_001130440.1 hypothetical protein LOC100191537 [Zea mays] | UniGene:Zm.137595; Hypothetical protein LOC100191537 | RefSeq_peptide:NP_001130440; hypothetical protein LOC1001915…
GRMZM2G169412_T01	GO:0035091 phosphoinositide binding//GO:0007154 cell communication//GO:0005515 protein binding		UniRef90 blastp 11-8-2010: C5XQK2_SORBI Putative uncharacterized protein Sb03g040700 n=3 (Andropogoneae) Exp=0; maizesequence.org: Uniprot/SPTREMBL:B4FH87; Putative uncharacterized protein | RefSeq_dna:NM_001139292; hypothetical protein LOC100194251 (LOC100194251) mRNA | GO:0035091; phosphoinositide binding | GO:0007154; cell communication | GO:0005515; protein binding
GRMZM2G319187_T03	GO:0000160 two-component signal transduction system (phosphorelay)//GO:0000156 two-component response regulator activity//GO:0006355 regulation of transcription, DNA-dependent		UniRef90 blastp 11-8-2010: B8A3H8_MAIZE Putative uncharacterized protein n=1 (Zea mays) Exp=3e-66; maizesequence.org: RefSeq_peptide:NP_001146776; hypothetical protein LOC100280379 | UniGene:Zm.136972; LOC541630 | UniGene:Zm.154269; TSA: Zea mays contig34390 mRNA sequence | Uniprot/SPTREMBL:B6TX67; RR4-Corn type-A response regulator | Uniprot/SPTREMBL:B8A214; Putative uncharacterized protein | Un…
GRMZM2G119886_T01	GO:0032312 regulation of ARF GTPase activity//GO:0008060 ARF GTPase activator activity//GO:0008270 zinc ion binding		UniRef90 blastp 11-8-2010: B6TT21_MAIZE DNA binding protein n=2 (Andropogoneae) Exp=0; maizesequence.org: Uniprot/SPTREMBL:B6TT21; DNA binding protein | UniGene:Zm.122910; DNA binding protein | UniGene:Zm.122547; TSA: Zea mays contig36227 mRNA sequence | RefSeq_peptide:NP_001150760; DNA binding protein | RefSeq_dna:NM_001157288; DNA binding protein (LOC100284393) mRNA | GO:0032312; regulation of …
GRMZM2G368806_T02	GO:0032312 regulation of ARF GTPase activity//GO:0008060 ARF GTPase activator activity//GO:0008270 zinc ion binding		UniRef90 blastp 11-8-2010: No significant hits (1e-5); maizesequence.org: GO:0008060; ARF GTPase activator activity | GO:0008270; zinc ion binding | GO:0032312; regulation of ARF GTPase activity
>Li_TCONS_00096642/Boerner_Z27kG1_04122/Li_TCONS_00027786	zma-miR171f-5p
GRMZM2G060183_T01	GO:0022891 substrate-specific transmembrane transporter activity//GO:0006810 transport//GO:0005215 transporter activity//GO:0016021 integral to membrane//GO:0016020 membrane//GO:0007186 G-protein coupled receptor protein signaling pathway//GO:0055085 transmembrane transport		UniRef90 blastp 11-8-2010: B6TI70_MAIZE Major myo-inositol transporter iolT n=2 (Andropogoneae) Exp=0; maizesequence.org: RefSeq_dna:NM_001152530; hypothetical protein LOC100279532 (LOC100279532) mRNA | RefSeq_peptide:NP_001146002; hypothetical protein LOC100279532 | UniGene:Zm.137502; Transcribed locus moderately similar to NP_001146002.1 hypothetical protein LOC100279532 [Zea mays] | UniGene:Zm…
GRMZM2G047223_T03	GO:0032313 regulation of Rab GTPase activity//GO:0005097 Rab GTPase activator activity//GO:0005622 intracellular		UniRef90 blastp 11-8-2010: B6T9I2_MAIZE USP6 N-terminal-like protein n=4 (Andropogoneae) Exp=0; maizesequence.org: GO:0032313; regulation of Rab GTPase activity | GO:0005622; intracellular | GO:0005097; Rab GTPase activator activity
>Li_TCONS_00014574	zma-miR166g-5p
GRMZM5G827286_T01	GO:0023034 intracellular signaling pathway//GO:0007205 activation of protein kinase C activity by G-protein coupled receptor protein signaling pathway//GO:0004143 diacylglycerol kinase activity		UniRef90 blastp 11-8-2010: No significant hits (1e-5); maizesequence.org: Uniprot/SPTREMBL:C0PCE8; Putative uncharacterized protein | UniGene:Zm.25880; Hypothetical protein LOC100383024 | RefSeq_peptide:NP_001169174; hypothetical protein LOC100383024 | RefSeq_dna:NM_001175703; hypothetical protein LOC100383024 (LOC100383024) mRNA | GO:0023034; intracellular signaling pathway | GO:0007205; activat…
GRMZM2G106061_T01	GO:0003924 GTPase activity//GO:0005622 intracellular//GO:0019001 guanyl nucleotide binding//GO:0004871 signal transducer activity//GO:0003746 translation elongation factor activity//GO:0006414 translational elongation//GO:0007186 G-protein coupled receptor protein signaling pathway//GO:0005525 GTP binding		UniRef90 blastp 11-8-2010: C5XWJ8_SORBI Elongation factor Tu n=4 (Andropogoneae) Exp=0; maizesequence.org: GO:0019001; guanyl nucleotide binding | RefSeq_dna:NM_001156938; elongation factor Tu (LOC100284040) mRNA | RefSeq_peptide:NP_001150410; elongation factor Tu | UniGene:Zm.99159; Elongation factor Tu | Uniprot/SPTREMBL:B6TPG0; Elongation factor Tu | Uniprot/SPTREMBL:C0P7R5; Elongation factor …
>Li_TCONS_00019831	zma-miR396b-3p:zma-miR396a-3p
GRMZM2G388148_T01	GO:0016021 integral to membrane//GO:0007186 G-protein coupled receptor protein signaling pathway		UniRef90 blastp 11-8-2010: C0HEZ6_MAIZE Putative uncharacterized protein n=1 (Zea mays) Exp=0; maizesequence.org: Uniprot/SPTREMBL:C0HEZ6; Putative uncharacterized protein | UniGene:Zm.25511; Hypothetical protein LOC100304343 | RefSeq_peptide:NP_001159253; hypothetical protein LOC100304343 | RefSeq_dna:NM_001165781; hypothetical protein LOC100304343 (LOC100304343) mRNA | GO:0016021; integral to m…
>Li_TCONS_00065651	zma-miR172e
GRMZM2G176175_T02	GO:0003700 transcription factor activity//GO:0016021 integral to membrane//GO:0006355 regulation of transcription, DNA-dependent//GO:0004969 histamine receptor activity//GO:0003677 DNA binding//GO:0007186 G-protein coupled receptor protein signaling pathway		UniRef90 blastp 11-8-2010: C0L9Q9_MAIZE Sister of indeterminate spikelet 1 (Fragment) n=2 (Zea mays) Exp=2e-69; maizesequence.org: Uniprot/SPTREMBL:C0P4Y8; Putative uncharacterized protein | UniGene:Zm.36855; Sister of indeterminate spikelet 1 | RefSeq_peptide:NP_001139539; sister of indeterminate spikelet 1 | RefSeq_dna:NM_001146067; sister of indeterminate spikelet 1 (sid1) mRNA | GO:0016021; i…
GRMZM2G076602_T01	GO:0004930 G-protein coupled receptor activity//GO:0003700 transcription factor activity//GO:0016021 integral to membrane//GO:0006355 regulation of transcription, DNA-dependent//GO:0003677 DNA binding//GO:0007186 G-protein coupled receptor protein signaling pathway		UniRef90 blastp 11-8-2010: C0P327_MAIZE Putative uncharacterized protein n=1 (Zea mays) Exp=2e-84; maizesequence.org: Uniprot/SPTREMBL:C0P327; Putative uncharacterized protein | UniGene:Zm.138897; Hypothetical protein LOC100381947 | RefSeq_peptide:NP_001168191; hypothetical protein LOC100381947 | RefSeq_dna:NM_001174720; hypothetical protein LOC100381947 (LOC100381947) mRNA | GO:0016021; integral…
>Li_TCONS_00011383/Li_TCONS_00024356/Li_TCONS_00074927	zma-miR482-5p
GRMZM2G096171_T01	GO:0000160 two-component signal transduction system (phosphorelay)//GO:0000156 two-component response regulator activity//GO:0006355 regulation of transcription, DNA-dependent		UniRef90 blastp 11-8-2010: Q9FRY8_MAIZE Response regulator 7 n=2 (Zea mays) Exp=5e-128; maizesequence.org: RefSeq_peptide:NP_001104858; response regulator 7 | Uniprot/SPTREMBL:B4FKP5; Putative uncharacterized protein | Uniprot/SPTREMBL:C4J5V9; Putative uncharacterized protein | Uniprot/SPTREMBL:Q9FRY8; Response regulator 7 | RefSeq_dna:NM_001111388; response regulator 7 (RR7) mRNA | GO:0006355; r…
GRMZM2G107945_T01	GO:0006355 regulation of transcription, DNA-dependent//GO:0007165 signal transduction//GO:0005515 protein binding		UniRef90 blastp 11-8-2010: C5Y3X8_SORBI Putative uncharacterized protein Sb05g021030 n=5 (Poaceae) Exp=0; maizesequence.org: UniGene:Zm.24720; Hypothetical protein LOC100383277 | RefSeq_peptide:NP_001169408; hypothetical protein LOC100383277 | RefSeq_dna:NM_001175937; hypothetical protein LOC100383277 (LOC100383277) mRNA | GO:0007165; signal transduction | GO:0006355; regulation of transcription …
>Boerner_Z27kG1_01291	zma-miR160d-3p
GRMZM2G107896_T01	GO:0004952 dopamine receptor activity//GO:0016021 integral to membrane//GO:0007186 G-protein coupled receptor protein signaling pathway//GO:0008270 zinc ion binding//GO:0003676 nucleic acid binding		UniRef90 blastp 11-8-2010: No significant hits (1e-5); maizesequence.org: Uniprot/SPTREMBL:B6TJ91; Splicing factor arginine/serine-rich 7 | Uniprot/SPTREMBL:B4FW42; Putative uncharacterized protein | UniGene:Zm.66731; Hypothetical protein LOC100273521 | RefSeq_peptide:NP_001141411; hypothetical protein LOC100273521 | RefSeq_dna:NM_001147939; hypothetical protein LOC100273521 (LOC100273521) mRNA |…
>Li_TCONS_00096821	zma-miR167j-3p
GRMZM2G148807_T02	GO:0016020 membrane//GO:0005215 transporter activity//GO:0016021 integral to membrane//GO:0006810 transport//GO:0006298 mismatch repair//GO:0005234 extracellular-glutamate-gated ion channel activity//GO:0030983 mismatched DNA binding//GO:0005524 ATP binding//GO:0030288 outer membrane-bounded periplasmic space//GO:0004965 GABA-B receptor activity//GO:0007186 G-protein coupled receptor protein sign…		UniRef90 blastp 11-8-2010: C5Z852_SORBI Putative uncharacterized protein Sb10g027370 n=1 (Sorghum bicolor) Exp=0; maizesequence.org: GO:0030983; mismatched DNA binding | GO:0030288; outer membrane-bounded periplasmic space | GO:0016021; integral to membrane | GO:0016020; membrane | GO:0007186; G-protein coupled receptor protein signaling pathway | GO:0006810; transport | GO:0006298; mismatch repa…
>Li_TCONS_00052687/Boerner_Z27kG1_17564/Li_TCONS_00023490/Li_TCONS_00062623/Li_TCONS_00023489	zma-miR164b-3p
GRMZM2G153766_T01	GO:0016021 integral to membrane//GO:0004939 beta-adrenergic receptor activity//GO:0007186 G-protein coupled receptor protein signaling pathway		UniRef90 blastp 11-8-2010: C5XJ11_SORBI Putative uncharacterized protein Sb03g033580 n=2 (Sorghum bicolor) Exp=4e-63; maizesequence.org: UniGene:Zm.66852; Surfeit locus protein 5 | UniGene:Zm.140839; Clone 302214 mRNA sequence | RefSeq_peptide:NP_001150903; surfeit locus protein 5 | RefSeq_dna:NM_001157431; surfeit locus protein 5 (LOC100284536) mRNA | GO:0016021; integral to membrane | GO:000718…
GRMZM2G121333_T01	GO:0003824 catalytic activity//GO:0016021 integral to membrane//GO:0007186 G-protein coupled receptor protein signaling pathway//GO:0004969 histamine receptor activity		UniRef90 blastp 11-8-2010: Q5NKT2_SORBI Putative uncharacterized protein Sb10g002090 n=1 (Sorghum bicolor) Exp=0; maizesequence.org: UniGene:Zm.22224; Clone 353913 mRNA sequence | UniGene:Zm.139033; TSA: Zea mays contig00745 mRNA sequence | GO:0016021; integral to membrane | GO:0007186; G-protein coupled receptor protein signaling pathway | GO:0004969; histamine receptor activity | GO:0003824; ca…
GRMZM2G068917_T01	GO:0050662 coenzyme binding//GO:0016021 integral to membrane//GO:0044237 cellular metabolic process//GO:0003824 catalytic activity//GO:0004952 dopamine receptor activity//GO:0007186 G-protein coupled receptor protein signaling pathway		UniRef90 blastp 11-8-2010: B6TL30_MAIZE Dihydroflavonol-4-reductase n=2 (Zea mays) Exp=4e-142; maizesequence.org: Uniprot/SPTREMBL:B6TL30; Dihydroflavonol-4-reductase | Uniprot/SPTREMBL:B4FXF8; Putative uncharacterized protein | Uniprot/SPTREMBL:B4FV76; Putative uncharacterized protein | Uniprot/SPTREMBL:B4F9C1; Dihydroflavonol-4-reductasePutative uncharacterized protein ; | RefSeq_peptide:NP_001…
GRMZM2G020574_T06	GO:0004965 GABA-B receptor activity//GO:0016021 integral to membrane//GO:0007186 G-protein coupled receptor protein signaling pathway		UniRef90 blastp 11-8-2010: No significant hits (1e-5); maizesequence.org: GO:0004965; GABA-B receptor activity | GO:0007186; G-protein coupled receptor protein signaling pathway | GO:0016021; integral to membrane | Uniprot/SPTREMBL:B7ZX96; Putative uncharacterized protein | Uniprot/SPTREMBL:C0HEU7; Putative uncharacterized protein
GRMZM2G087161_T01	GO:0019001 guanyl nucleotide binding//GO:0017111 nucleoside-triphosphatase activity//GO:0000166 nucleotide binding//GO:0003824 catalytic activity//GO:0004871 signal transducer activity//GO:0007186 G-protein coupled receptor protein signaling pathway		UniRef90 blastp 11-8-2010: B9F7T0_ORYSJ Putative uncharacterized protein n=2 (Oryza sativa) Exp=0; maizesequence.org: UniGene:Zm.148561; TSA: Zea mays contig21056 mRNA sequence | GO:0019001; guanyl nucleotide binding | GO:0017111; nucleoside-triphosphatase activity | GO:0007186; G-protein coupled receptor protein signaling pathway | GO:0004871; signal transducer activity | GO:0003824; catalytic a…
>Boerner_Z27kG1_01522/Li_TCONS_00012087/zhang_TCONS_00056321/Boerner_Z27kG1_22626	zma-miR159e-3p
GRMZM5G839757_T01	GO:0007165 signal transduction//GO:0004871 signal transducer activity		UniRef90 blastp 11-8-2010: No significant hits (1e-5); maizesequence.org: UniGene:Zm.155600; TSA: Zea mays contig53351 mRNA sequence | UniGene:Zm.124384; Transcribed locus moderately similar to XP_002443330.1 hypothetical protein SORBIDRAFT_08g017590 [Sorghum bicolor] | GO:0007165; signal transduction | GO:0004871; signal transducer activity
>Li_TCONS_00097147/Li_TCONS_00056585/Li_TCONS_00072944/Boerner_Z27kG1_19929/Li_TCONS_00031436	zma-miR482-3p
GRMZM2G057247_T01	GO:0005856 cytoskeleton//GO:0003779 actin binding//GO:0005840 ribosome//GO:0016021 integral to membrane//GO:0050825 ice binding//GO:0016043 cellular component organization//GO:0005622 intracellular//GO:0003735 structural constituent of ribosome//GO:0004952 dopamine receptor activity//GO:0004969 histamine receptor activity//GO:0030036 actin cytoskeleton organization//GO:0007160 cell-matrix adhesio…		UniRef90 blastp 11-8-2010: C5XD41_SORBI Putative uncharacterized protein Sb02g037970 n=1 (Sorghum bicolor) Exp=0; maizesequence.org: GO:0015629; actin cytoskeleton | GO:0016021; integral to membrane | GO:0016043; cellular component organization | GO:0030036; actin cytoskeleton organization | GO:0042309; homoiothermy | GO:0050825; ice binding | GO:0050826; response to freezing | UniGene:Zm.138041;…
GRMZM2G302233_T01	GO:0000166 nucleotide binding//GO:0017111 nucleoside-triphosphatase activity//GO:0005622 intracellular//GO:0007165 signal transduction//GO:0004871 signal transducer activity//GO:0007264 small GTPase mediated signal transduction//GO:0005525 GTP binding		UniRef90 blastp 11-8-2010: B8A0I4_MAIZE Putative uncharacterized protein n=1 (Zea mays) Exp=0; maizesequence.org: GO:0017111; nucleoside-triphosphatase activity | RefSeq_dna:NM_001152848; hypothetical protein LOC100279896 (LOC100279896) mRNA | RefSeq_peptide:NP_001146320; hypothetical protein LOC100279896 | UniGene:Zm.1272; Hypothetical protein LOC100279896 | Uniprot/SPTREMBL:B8A0I4; Putative unc…
GRMZM2G020183_T01	GO:0051260 protein homooligomerization//GO:0016021 integral to membrane//GO:0016020 membrane//GO:0007186 G-protein coupled receptor protein signaling pathway//GO:0004937 alpha1-adrenergic receptor activity		UniRef90 blastp 11-8-2010: No significant hits (1e-5); maizesequence.org: Uniprot/SPTREMBL:Q9M7I4; Root cap-specific protein Fragment | MaizeGDB_GenBank:AF134580; product:root cap-specific protein | GO:0051260; protein homooligomerization | GO:0016021; integral to membrane | GO:0016020; membrane | GO:0007186; G-protein coupled receptor protein signaling pathway | GO:0004937; alpha1-adrenergic rec…
GRMZM2G118173_T01	GO:0007017 microtubule-based process//GO:0004937 alpha1-adrenergic receptor activity//GO:0005874 microtubule//GO:0016021 integral to membrane//GO:0016020 membrane//GO:0051260 protein homooligomerization//GO:0007186 G-protein coupled receptor protein signaling pathway//GO:0005525 GTP binding		UniRef90 blastp 11-8-2010: No significant hits (1e-5); maizesequence.org: GO:0016021; integral to membrane | GO:0051260; protein homooligomerization | RefSeq_dna:NM_001148836; hypothetical protein LOC100274477 (LOC100274477) mRNA | RefSeq_peptide:NP_001142308; hypothetical protein LOC100274477 | Uniprot/SPTREMBL:B4G1B4; Putative uncharacterized protein | GO:0016020; membrane | GO:0007186; G-prote…
GRMZM2G143745_T01	GO:0051260 protein homooligomerization//GO:0016021 integral to membrane//GO:0016020 membrane//GO:0007186 G-protein coupled receptor protein signaling pathway//GO:0004937 alpha1-adrenergic receptor activity		UniRef90 blastp 11-8-2010: No significant hits (1e-5); maizesequence.org: RefSeq_dna:NM_001158053; glycine-rich cell wall structural protein 2 (LOC100285159) mRNA | RefSeq_peptide:NP_001151525; glycine-rich cell wall structural protein 2 | UniGene:Zm.86016; Glycine-rich cell wall structural protein 2 | Uniprot/SPTREMBL:B6U1E3; Glycine-rich cell wall structural protein 2 | GO:0051260; protein homo…
GRMZM2G143397_T01	GO:0007017 microtubule-based process//GO:0004937 alpha1-adrenergic receptor activity//GO:0005874 microtubule//GO:0016021 integral to membrane//GO:0007186 G-protein coupled receptor protein signaling pathway//GO:0005525 GTP binding		UniRef90 blastp 11-8-2010: Q9ZWM7_MAIZE Root cap-specific glycine-rich protein n=1 (Zea mays) Exp=3e-08; maizesequence.org: GO:0016021; integral to membrane | GO:0007186; G-protein coupled receptor protein signaling pathway | GO:0007017; microtubule-based process | GO:0005874; microtubule | GO:0005525; GTP binding | GO:0004937; alpha1-adrenergic receptor activity

## Sheet: regulation of biological proces
>Li_TCONS_00081462	zma-miR398b-3p:zma-miR398a-3p
GRMZM2G177937_T01	GO:0005634 nucleus//GO:0000786 nucleosome//GO:0045454 cell redox homeostasis//GO:0003677 DNA binding//GO:0006662 glycerol ether metabolic process//GO:0015035 protein disulfide oxidoreductase activity//GO:0006334 nucleosome assembly//GO:0009055 electron carrier activity		UniRef90 blastp 11-8-2010: B4FRH1_MAIZE Putative uncharacterized protein n=1 (Zea mays) Exp=7e-95; maizesequence.org: GO:0045454; cell redox homeostasis | RefSeq_dna:NM_001147348; hypothetical protein LOC100272895 (LOC100272895) mRNA | RefSeq_peptide:NP_001140820; hypothetical protein LOC100272895 | UniGene:Zm.9977; Hypothetical protein LOC100272895 | Uniprot/SPTREMBL:B4FRH1; Putative uncharacter…
GRMZM2G034260_T01	GO:0016592 mediator complex//GO:0006357 regulation of transcription from RNA polymerase II promoter//GO:0016455 RNA polymerase II transcription mediator activity		UniRef90 blastp 11-8-2010: B6T6M5_MAIZE Mediator complex subunit 10 CG5057-PA n=3 (Andropogoneae) Exp=6e-89; maizesequence.org: Uniprot/SPTREMBL:B6T6M5; Mediator complex subunit 10 CG5057-PA | UniGene:Zm.74493; Mediator complex subunit 10 CG5057-PA | RefSeq_peptide:NP_001150529; mediator complex subunit 10 CG5057-PA | RefSeq_dna:NM_001157057; mediator complex subunit 10 CG5057-PA (LOC100284160) m…
GRMZM2G019446_T02	GO:0003700 transcription factor activity//GO:0006355 regulation of transcription, DNA-dependent//GO:0005634 nucleus//GO:0046983 protein dimerization activity//GO:0043565 sequence-specific DNA binding		UniRef90 blastp 11-8-2010: No significant hits (1e-5); maizesequence.org: Uniprot/SPTREMBL:B4FJ00; Putative uncharacterized protein | GO:0046983; protein dimerization activity | GO:0043565; sequence-specific DNA binding | GO:0006355; regulation of transcription DNA-dependent | GO:0005634; nucleus | GO:0003700; transcription factor activity
GRMZM2G019446_T01	GO:0043565 sequence-specific DNA binding//GO:0005840 ribosome//GO:0003700 transcription factor activity//GO:0005634 nucleus//GO:0005622 intracellular//GO:0003735 structural constituent of ribosome//GO:0006355 regulation of transcription, DNA-dependent//GO:0046983 protein dimerization activity//GO:0006412 translation		UniRef90 blastp 11-8-2010: B4FJ00_MAIZE Putative uncharacterized protein n=1 (Zea mays) Exp=1e-117; maizesequence.org: Uniprot/SPTREMBL:Q41757; Opaque-2 heterodimerizing protein 1b | UniGene:Zm.16; Opaque2 heterodimerizing protein1 | GO:0046983; protein dimerization activity | GO:0043565; sequence-specific DNA binding | GO:0006412; translation | GO:0006355; regulation of transcription DNA-depende…
GRMZM2G177937_T03	GO:0045454 cell redox homeostasis		UniRef90 blastp 11-8-2010: B4FRH1_MAIZE Putative uncharacterized protein n=1 (Zea mays) Exp=6e-36; maizesequence.org: GO:0045454; cell redox homeostasis
>Li_TCONS_00059484/Li_TCONS_00012571/Boerner_Z27kG1_11801/Boerner_Z27kG1_16385	zma-miR159g-5p:zma-miR159h-5p:zma-miR159i-5p
GRMZM2G040561_T01	GO:0046934 phosphatidylinositol-4,5-bisphosphate 3-kinase activity//GO:0006457 protein folding//GO:0005942 phosphoinositide 3-kinase complex//GO:0031072 heat shock protein binding//GO:0051082 unfolded protein binding//GO:0007165 signal transduction		UniRef90 blastp 11-8-2010: C5WSN6_SORBI Putative uncharacterized protein Sb01g042488 (Fragment) n=1 (Sorghum bicolor) Exp=0; maizesequence.org: UniGene:Zm.144075; TSA: Zea mays contig57993 mRNA sequence | RefSeq_peptide:NP_001141642; hypothetical protein LOC100273765 | RefSeq_dna:NM_001148170; hypothetical protein LOC100273765 (LOC100273765) mRNA | GO:0051082; unfolded protein binding | GO:004693…
>Boerner_Z27kG1_08283/Li_TCONS_00097327	zma-miR399e-5p
GRMZM5G858197_T01	GO:0003700 transcription factor activity//GO:0006355 regulation of transcription, DNA-dependent//GO:0043565 sequence-specific DNA binding		UniRef90 blastp 11-8-2010: No significant hits (1e-5); maizesequence.org: GO:0043565; sequence-specific DNA binding | GO:0006355; regulation of transcription DNA-dependent | GO:0003700; transcription factor activity
AC207890.3_FGT002	GO:0016788 hydrolase activity, acting on ester bonds//GO:0016442 RNA-induced silencing complex//GO:0005515 protein binding//GO:0003676 nucleic acid binding//GO:0031047 gene silencing by RNA		UniRef90 blastp 11-8-2010: C5XTA6_SORBI Putative uncharacterized protein Sb04g021280 n=1 (Sorghum bicolor) Exp=0; maizesequence.org: GO:0031047; gene silencing by RNA | RefSeq_dna:NM_001153166; LOC100280237 (cl152_1) mRNA | RefSeq_peptide:NP_001146638; hypothetical protein LOC100280237 | Uniprot/SPTREMBL:B8A2P6; Putative uncharacterized protein | GO:0016788; hydrolase activity acting on ester bon…
GRMZM2G164527_T01	GO:0006886 intracellular protein transport//GO:0003924 GTPase activity//GO:0006913 nucleocytoplasmic transport//GO:0005622 intracellular//GO:0007165 signal transduction//GO:0005515 protein binding//GO:0015031 protein transport//GO:0007264 small GTPase mediated signal transduction//GO:0005525 GTP binding		UniRef90 blastp 11-8-2010: C5WUT9_SORBI Putative uncharacterized protein Sb01g044550 n=5 (Andropogoneae) Exp=3e-117; maizesequence.org: GO:0007264; small GTPase mediated signal transduction | GO:0015031; protein transport | RefSeq_dna:NM_001158088; ras-related protein Rab11D (LOC100285194) mRNA | RefSeq_peptide:NP_001151560; ras-related protein Rab11D | UniGene:Zm.118263; Ras-related protein Rab1…
GRMZM2G061280_T01	GO:0015031 protein transport//GO:0005622 intracellular//GO:0007264 small GTPase mediated signal transduction//GO:0005525 GTP binding		UniRef90 blastp 11-8-2010: No significant hits (1e-5); maizesequence.org: UniGene:Zm.156052; Hypothetical protein LOC100384838 | RefSeq_dna:NM_001177275; hypothetical protein LOC100384838 (LOC100384838) mRNA | GO:0015031; protein transport | GO:0007264; small GTPase mediated signal transduction | GO:0005622; intracellular | GO:0005525; GTP binding
GRMZM2G099319_T01	GO:0003700 transcription factor activity//GO:0006355 regulation of transcription, DNA-dependent//GO:0005634 nucleus//GO:0030528 transcription regulator activity//GO:0043565 sequence-specific DNA binding		UniRef90 blastp 11-8-2010: B4FBI0_MAIZE Putative uncharacterized protein n=1 (Zea mays) Exp=0; maizesequence.org: Uniprot/SPTREMBL:B4FBI0; Putative uncharacterized protein | UniGene:Zm.25481; Hypothetical protein LOC100192481 | RefSeq_peptide:NP_001131173; hypothetical protein LOC100192481 | RefSeq_dna:NM_001137701; hypothetical protein LOC100192481 (LOC100192481) mRNA | GO:0043565; sequence-spec…
>Li_TCONS_00062998	zma-miR160f-3p
GRMZM2G449681_T01	GO:0003700 transcription factor activity//GO:0043565 sequence-specific DNA binding//GO:0045449 regulation of transcription		UniRef90 blastp 11-8-2010: B6SSR9_MAIZE WRKY53-superfamily of TFs having WRKY and zinc finger domains n=1 (Zea mays) Exp=0; maizesequence.org: Uniprot/SPTREMBL:B6SSR9; WRKY53-superfamily of TFs having WRKY and zinc finger domains | UniGene:Zm.93641; WRKY53 - superfamily of TFs having WRKY and zinc finger domains | RefSeq_peptide:NP_001147551; WRKY53 - superfamily of TFs having WRKY and zinc finge…
GRMZM2G449681_T03	GO:0003700 transcription factor activity//GO:0043565 sequence-specific DNA binding//GO:0045449 regulation of transcription//GO:0016068 type I hypersensitivity		UniRef90 blastp 11-8-2010: B6SSR9_MAIZE WRKY53-superfamily of TFs having WRKY and zinc finger domains n=1 (Zea mays) Exp=3e-38; maizesequence.org: GO:0003700; transcription factor activity | GO:0016068; type I hypersensitivity | GO:0043565; sequence-specific DNA binding | GO:0045449; regulation of transcription
GRMZM2G049055_T01	GO:0006886 intracellular protein transport//GO:0003924 GTPase activity//GO:0005622 intracellular//GO:0015031 protein transport//GO:0007264 small GTPase mediated signal transduction//GO:0005525 GTP binding		UniRef90 blastp 11-8-2010: Q2R1Y6_ORYSJ ADP-ribosylation factor-like protein 5, putative, expressed n=5 (Poaceae) Exp=9e-100; maizesequence.org: Uniprot/SPTREMBL:B6UGR7; ADP-ribosylation factor-like protein 5A | Uniprot/SPTREMBL:B4FA33; ADP-ribosylation factor-like protein 5APutative uncharacterized protein ; | RefSeq_peptide:NP_001130667; hypothetical protein LOC100191770 | RefSeq_dna:NM_0011371…
GRMZM2G095727_T04	GO:0000160 two-component signal transduction system (phosphorelay)//GO:0000156 two-component response regulator activity//GO:0006355 regulation of transcription, DNA-dependent		UniRef90 blastp 11-8-2010: B6SHA1_MAIZE Two-component response regulator-like PRR73 n=3 (Andropogoneae) Exp=0; maizesequence.org: GO:0006355; regulation of transcription DNA-dependent | GO:0000160; two-component signal transduction system (phosphorelay) | GO:0000156; two-component response regulator activity
GRMZM2G095727_T05	GO:0000160 two-component signal transduction system (phosphorelay)//GO:0000156 two-component response regulator activity//GO:0006355 regulation of transcription, DNA-dependent		UniRef90 blastp 11-8-2010: B6SHA1_MAIZE Two-component response regulator-like PRR73 n=3 (Andropogoneae) Exp=0; maizesequence.org: Uniprot/SPTREMBL:B8A2Q1; Putative uncharacterized protein | Uniprot/SPTREMBL:B6SHA1; Two-component response regulator-like PRR73 | UniGene:Zm.4864; Hypothetical protein LOC100280240 | RefSeq_peptide:NP_001146641; hypothetical protein LOC100280240 | RefSeq_dna:NM_001153…
GRMZM2G092174_T01	GO:0008020 G-protein coupled photoreceptor activity//GO:0009881 photoreceptor activity//GO:0009585 red, far-red light phototransduction//GO:0000155 two-component sensor activity//GO:0016020 membrane//GO:0017006 protein-tetrapyrrole linkage//GO:0007600 sensory perception//GO:0018298 protein-chromophore linkage//GO:0006355 regulation of transcription, DNA-dependent//GO:0045449 regulation of transcr…		UniRef90 blastp 11-8-2010: PHYB_SORBI Phytochrome B n=14 (Poaceae) Exp=0; maizesequence.org: Uniprot/SPTREMBL:A0SE15; Phytochrome B2 Fragment | Uniprot/SPTREMBL:A0SE12; Phytochrome B2 Fragment | Uniprot/SPTREMBL:A0SE11; Phytochrome B2 Fragment | Uniprot/SPTREMBL:A0SE10; Phytochrome B2 Fragment | UniGene:Zm.99208; Hypothetical protein LOC100381811 | RefSeq_peptide:NP_001168077; hypothetical protei…
GRMZM5G825090_T05	GO:0045454 cell redox homeostasis//GO:0009055 electron carrier activity		UniRef90 blastp 11-8-2010: No significant hits (1e-5); maizesequence.org: GO:0009055; electron carrier activity | GO:0045454; cell redox homeostasis | Uniprot/SPTREMBL:B7ZXK9; Putative uncharacterized protein
GRMZM2G010871_T03	GO:0003700 transcription factor activity//GO:0006355 regulation of transcription, DNA-dependent//GO:0005634 nucleus//GO:0043565 sequence-specific DNA binding		UniRef90 blastp 11-8-2010: B6SL44_MAIZE Heat shock factor protein HSF30 n=2 (Andropogoneae) Exp=0; maizesequence.org: Uniprot/SPTREMBL:B6SL44; Heat shock factor protein HSF30 | Uniprot/SPTREMBL:B4FWC8; Putative uncharacterized protein | RefSeq_peptide:NP_001147128; heat shock factor protein HSF30 | RefSeq_dna:NM_001153656; heat shock factor protein HSF30 (LOC100280736) mRNA | GO:0043565; sequence…
GRMZM2G449681_T02	GO:0003700 transcription factor activity//GO:0043565 sequence-specific DNA binding//GO:0045449 regulation of transcription//GO:0016068 type I hypersensitivity		UniRef90 blastp 11-8-2010: B6SSR9_MAIZE WRKY53-superfamily of TFs having WRKY and zinc finger domains n=1 (Zea mays) Exp=3e-38; maizesequence.org: GO:0045449; regulation of transcription | GO:0043565; sequence-specific DNA binding | GO:0016068; type I hypersensitivity | GO:0003700; transcription factor activity
>Li_TCONS_00048247	zma-miR164c-3p:zma-miR164h-3p
GRMZM2G162749_T01	GO:0045449 regulation of transcription//GO:0008270 zinc ion binding//GO:0003677 DNA binding		UniRef90 blastp 11-8-2010: B4FDH4_MAIZE Putative uncharacterized protein n=2 (Zea mays) Exp=0; maizesequence.org: Uniprot/SPTREMBL:B6SWQ6; Putative uncharacterized protein | Uniprot/SPTREMBL:B4FDH4; Putative uncharacterized protein | UniGene:Zm.24939; Hypothetical protein LOC100193013 | UniGene:Zm.154390; TSA: Zea mays contig33840 mRNA sequence | RefSeq_peptide:NP_001131653; hypothetical protein …
GRMZM2G056600_T01	GO:0043565 sequence-specific DNA binding//GO:0003700 transcription factor activity//GO:0005634 nucleus//GO:0030528 transcription regulator activity//GO:0006355 regulation of transcription, DNA-dependent//GO:0003677 DNA binding		UniRef90 blastp 11-8-2010: C5X323_SORBI Putative uncharacterized protein Sb02g027300 n=2 (Andropogoneae) Exp=1e-97; maizesequence.org: Uniprot/SPTREMBL:B4FAW9; Putative uncharacterized protein | UniGene:Zm.4511; LOC100272620 | RefSeq_peptide:NP_001140555; hypothetical protein LOC100272620 | RefSeq_dna:NM_001147083; LOC100272620 (cl52289_1b) mRNA | GO:0043565; sequence-specific DNA binding | GO:00…
GRMZM2G175562_T01	GO:0042549 photosystem II stabilization//GO:0019898 extrinsic to membrane//GO:0009654 oxygen evolving complex//GO:0005509 calcium ion binding//GO:0015979 photosynthesis		UniRef90 blastp 11-8-2010: Q943W1_ORYSJ Os01g0501800 protein n=4 (Poaceae) Exp=6e-167; maizesequence.org: Uniprot/SPTREMBL:B4FRF2; Putative uncharacterized protein | UniGene:Zm.155359; Hypothetical protein LOC100272890 | RefSeq_peptide:NP_001140815; hypothetical protein LOC100272890 | RefSeq_dna:NM_001147343; hypothetical protein LOC100272890 (LOC100272890) mRNA | GO:0042549; photosystem II stabi…
GRMZM2G175562_T02	GO:0042549 photosystem II stabilization//GO:0019898 extrinsic to membrane//GO:0009654 oxygen evolving complex//GO:0005509 calcium ion binding//GO:0015979 photosynthesis		UniRef90 blastp 11-8-2010: B4FRF2_MAIZE Putative uncharacterized protein n=1 (Zea mays) Exp=3e-130; maizesequence.org: Uniprot/SPTREMBL:B6T3B2; Oxygen-evolving enhancer protein 1Putative uncharacterized protein ; | Uniprot/SPTREMBL:B4FRF2; Putative uncharacterized protein | RefSeq_peptide:NP_001140815; hypothetical protein LOC100272890 | GO:0042549; photosystem II stabilization | GO:0019898; extr…
GRMZM2G113967_T01	GO:0004674 protein serine/threonine kinase activity//GO:0006468 protein amino acid phosphorylation//GO:0007165 signal transduction//GO:0005524 ATP binding//GO:0004672 protein kinase activity		UniRef90 blastp 11-8-2010: C4P7T5_SORBI CBL-interacting protein kinase 30 n=3 (Andropogoneae) Exp=0; maizesequence.org: Uniprot/SPTREMBL:C0HHM4; Putative uncharacterized protein | Uniprot/SPTREMBL:B4FXZ1; CBL-interacting serine/threonine-protein kinase 15Putative uncharacterized protein ; | Uniprot/SPTREMBL:B1A5P6; CBL-interacting protein kinase | UniGene:Zm.7031; CBL-interacting protein kinase |…
>Boerner_Z27kG1_21675	zma-miR444a:zma-miR444b
GRMZM2G492156_T01	GO:0003700 transcription factor activity//GO:0006355 regulation of transcription, DNA-dependent//GO:0005634 nucleus		UniRef90 blastp 11-8-2010: No significant hits (1e-5); maizesequence.org: GO:0003700; transcription factor activity | GO:0005634; nucleus | GO:0006355; regulation of transcription DNA-dependent
GRMZM2G061900_T03	GO:0015031 protein transport//GO:0005622 intracellular//GO:0007264 small GTPase mediated signal transduction//GO:0005525 GTP binding		UniRef90 blastp 11-8-2010: Q6L502_ORYSJ Os05g0461300 protein n=16 (Magnoliophyta) Exp=1e-55; maizesequence.org: GO:0015031; protein transport | GO:0007264; small GTPase mediated signal transduction | GO:0005622; intracellular | GO:0005525; GTP binding
GRMZM2G057116_T01	GO:0003700 transcription factor activity//GO:0043565 sequence-specific DNA binding//GO:0045449 regulation of transcription		UniRef90 blastp 11-8-2010: B6T4Y9_MAIZE WRKY67-superfamily of TFs having WRKY and zinc finger domains n=2 (Zea mays) Exp=1e-84; maizesequence.org: Uniprot/SPTREMBL:C0P838; Putative uncharacterized protein | Uniprot/SPTREMBL:B6T4Y9; WRKY67-superfamily of TFs having WRKY and zinc finger domains | UniGene:Zm.144240; TSA: Zea mays contig56766 mRNA sequence | UniGene:Zm.124783; WRKY67 - superfamily of…
GRMZM2G384339_T01	GO:0003700 transcription factor activity//GO:0006355 regulation of transcription, DNA-dependent//GO:0005634 nucleus//GO:0043565 sequence-specific DNA binding		UniRef90 blastp 11-8-2010: B4G1D1_MAIZE Putative uncharacterized protein n=1 (Zea mays) Exp=0; maizesequence.org: Uniprot/SPTREMBL:B4G1D1; Putative uncharacterized protein | UniGene:Zm.4052; Hypothetical protein LOC100274485 | RefSeq_peptide:NP_001142316; hypothetical protein LOC100274485 | RefSeq_dna:NM_001148844; hypothetical protein LOC100274485 (LOC100274485) mRNA | GO:0043565; sequence-speci…
GRMZM2G115456_T01	GO:0043565 sequence-specific DNA binding//GO:0003700 transcription factor activity//GO:0005634 nucleus//GO:0006355 regulation of transcription, DNA-dependent//GO:0050825 ice binding//GO:0042309 homoiothermy//GO:0050826 response to freezing		UniRef90 blastp 11-8-2010: B4FSP3_MAIZE Putative uncharacterized protein n=1 (Zea mays) Exp=0; maizesequence.org: RefSeq_dna:NM_001147526; hypothetical protein LOC100273077 (LOC100273077) mRNA | RefSeq_peptide:NP_001140998; hypothetical protein LOC100273077 | UniGene:Zm.117991; Hypothetical protein LOC100273077 | UniGene:Zm.119208; TSA: Zea mays contig56521 mRNA sequence | Uniprot/SPTREMBL:B4FSP3…
GRMZM2G033093_T01	GO:0003700 transcription factor activity//GO:0006355 regulation of transcription, DNA-dependent//GO:0005634 nucleus		UniRef90 blastp 11-8-2010: Q6MWF1_ORYSJ Putative uncharacterized protein n=2 (Oryza sativa) Exp=2e-43; maizesequence.org: GO:0006355; regulation of transcription DNA-dependent | GO:0005634; nucleus | GO:0003700; transcription factor activity
GRMZM2G057116_T02	GO:0003700 transcription factor activity//GO:0043565 sequence-specific DNA binding//GO:0045449 regulation of transcription		UniRef90 blastp 11-8-2010: C5YU85_SORBI Putative uncharacterized protein Sb09g005700 n=1 (Sorghum bicolor) Exp=1e-21; maizesequence.org: UniGene:Zm.82925; Hypothetical protein LOC100193498 | UniGene:Zm.144240; TSA: Zea mays contig56766 mRNA sequence | RefSeq_peptide:NP_001132084; hypothetical protein LOC100193498 | RefSeq_dna:NM_001138612; hypothetical protein LOC100193498 (LOC100193498) mRNA | G…
GRMZM2G314882_T04	GO:0005634 nucleus//GO:0045449 regulation of transcription//GO:0030528 transcription regulator activity		UniRef90 blastp 11-8-2010: B6T879_MAIZE DNA binding protein n=3 (Zea mays) Exp=2e-96; maizesequence.org: Uniprot/SPTREMBL:B4G0P0; Putative uncharacterized protein | RefSeq_peptide:NP_001142225; hypothetical protein LOC100274393 | GO:0045449; regulation of transcription | GO:0030528; transcription regulator activity | GO:0005634; nucleus | EntrezGene:100274393; hypothetical protein LOC100274393
GRMZM2G074479_T01	GO:0019787 small conjugating protein ligase activity//GO:0043687 post-translational protein modification//GO:0051246 regulation of protein metabolic process		UniRef90 blastp 11-8-2010: UBC1_ARATH Ubiquitin-conjugating enzyme E2 1 n=60 (Embryophyta) Exp=2e-83; maizesequence.org: Uniprot/SPTREMBL:B6SGR7; Ubiquitin carrier protein (EC 6.3.2.-) | RefSeq_peptide:NP_001150120; ubiquitin-conjugating enzyme E2-17 kDa | RefSeq_peptide:NP_001149671; ubiquitin-conjugating enzyme E2-17 kDa | RefSeq_peptide:NP_001146868; ubiquitin-conjugating enzyme E2-17 kDa | GO…
>Li_TCONS_00032815/Li_TCONS_00091165/Boerner_Z27kG1_15115	zma-miR169i-3p:zma-miR169j-3p:zma-miR169k-3p
GRMZM2G389768_T01	GO:0016020 membrane//GO:0051260 protein homooligomerization//GO:0006355 regulation of transcription, DNA-dependent//GO:0008270 zinc ion binding//GO:0003676 nucleic acid binding//GO:0003677 DNA binding		UniRef90 blastp 11-8-2010: C5XT04_SORBI Putative uncharacterized protein Sb04g001720 n=4 (Andropogoneae) Exp=2e-61; maizesequence.org: Uniprot/SPTREMBL:C4JBR4; Putative uncharacterized protein | Uniprot/SPTREMBL:C0PLI2; Putative uncharacterized protein | Uniprot/SPTREMBL:B4FXR6; Putative uncharacterized protein | RefSeq_peptide:NP_001141714; hypothetical protein LOC100273843 | RefSeq_dna:NM_00114…
GRMZM2G073755_T02	GO:0006355 regulation of transcription, DNA-dependent//GO:0005634 nucleus//GO:0004879 ligand-dependent nuclear receptor activity//GO:0003677 DNA binding		UniRef90 blastp 11-8-2010: B4FA62_MAIZE Auxin-repressed protein n=3 (Andropogoneae) Exp=1e-38; maizesequence.org: UniGene:Zm.96644; LOC100191792 | GO:0006355; regulation of transcription DNA-dependent | GO:0005634; nucleus | GO:0004879; ligand-dependent nuclear receptor activity | GO:0003677; DNA binding
GRMZM2G102382_T01	GO:0045454 cell redox homeostasis		UniRef90 blastp 11-8-2010: B4FH04_MAIZE Putative uncharacterized protein n=1 (Zea mays) Exp=1e-152; maizesequence.org: Uniprot/SPTREMBL:B4FH04; Putative uncharacterized proteinThioredoxin-like 1 ; | RefSeq_peptide:NP_001132524; hypothetical protein LOC100193986 | RefSeq_dna:NM_001139052; hypothetical protein LOC100193986 (LOC100193986) mRNA | GO:0045454; cell redox homeostasis | EntrezGene:100193…
GRMZM2G043338_T01	GO:0006355 regulation of transcription, DNA-dependent//GO:0005634 nucleus//GO:0004879 ligand-dependent nuclear receptor activity//GO:0003677 DNA binding		UniRef90 blastp 11-8-2010: B4FA62_MAIZE Auxin-repressed protein n=3 (Andropogoneae) Exp=4e-56; maizesequence.org: Uniprot/SPTREMBL:B4FU83; Putative uncharacterized protein | RefSeq_peptide:NP_001141193; hypothetical protein LOC100273280 | RefSeq_dna:NM_001147721; hypothetical protein LOC100273280 (LOC100273280) mRNA | GO:0006355; regulation of transcription DNA-dependent | GO:0005634; nucleus | G…
GRMZM2G428470_T01	GO:0005634 nucleus//GO:0050826 response to freezing//GO:0006355 regulation of transcription, DNA-dependent//GO:0050825 ice binding//GO:0042309 homoiothermy//GO:0003677 DNA binding//GO:0004879 ligand-dependent nuclear receptor activity		UniRef90 blastp 11-8-2010: C5WRH0_SORBI Putative uncharacterized protein Sb01g028790 n=2 (Andropogoneae) Exp=1e-91; maizesequence.org: Uniprot/SPTREMBL:B6TLI3; Putative uncharacterized protein | GO:0050826; response to freezing | GO:0050825; ice binding | GO:0042309; homoiothermy | GO:0006355; regulation of transcription DNA-dependent | GO:0005634; nucleus | GO:0004879; ligand-dependent nuclear r…
GRMZM2G378121_T01	GO:0005840 ribosome//GO:0005634 nucleus//GO:0050826 response to freezing//GO:0005622 intracellular//GO:0003735 structural constituent of ribosome//GO:0006355 regulation of transcription, DNA-dependent//GO:0050825 ice binding//GO:0042309 homoiothermy//GO:0003677 DNA binding//GO:0006412 translation//GO:0004879 ligand-dependent nuclear receptor activity		UniRef90 blastp 11-8-2010: B6U673_MAIZE Putative uncharacterized protein n=2 (Zea mays) Exp=2e-23; maizesequence.org: GO:0050825; ice binding | GO:0050826; response to freezing | RefSeq_dna:NM_001151608; hypothetical protein LOC100278282 (LOC100278282) mRNA | RefSeq_peptide:NP_001145080; hypothetical protein LOC100278282 | UniGene:Zm.84298; Hypothetical protein LOC100278282 | Uniprot/SPTREMBL:B6U…
GRMZM2G102365_T01	GO:0045454 cell redox homeostasis		UniRef90 blastp 11-8-2010: B6U6B7_MAIZE Thioredoxin-like 1 n=2 (Zea mays) Exp=2e-112; maizesequence.org: Uniprot/SPTREMBL:B6U6B7; Thioredoxin-like 1 | Uniprot/SPTREMBL:B4F7S8; Putative uncharacterized protein | UniGene:Zm.82449; Hypothetical protein LOC100191145 | RefSeq_peptide:NP_001130053; hypothetical protein LOC100191145 | RefSeq_dna:NM_001136581; hypothetical protein LOC100191145 (LOC100191…
GRMZM2G086805_T01	GO:0045941 positive regulation of transcription//GO:0005634 nucleus//GO:0008159 positive transcription elongation factor activity//GO:0008270 zinc ion binding		UniRef90 blastp 11-8-2010: B6TR90_MAIZE Transcription elongation factor SPT4 n=3 (Andropogoneae) Exp=4e-46; maizesequence.org: Uniprot/SPTREMBL:C0P9C0; Putative uncharacterized protein | Uniprot/SPTREMBL:B6TR90; Transcription elongation factor SPT4 | RefSeq_peptide:NP_001150575; transcription elongation factor SPT4 | RefSeq_dna:NM_001157103; transcription elongation factor SPT4 (LOC100284208) mRN…
GRMZM2G319187_T03	GO:0000160 two-component signal transduction system (phosphorelay)//GO:0000156 two-component response regulator activity//GO:0006355 regulation of transcription, DNA-dependent		UniRef90 blastp 11-8-2010: B8A3H8_MAIZE Putative uncharacterized protein n=1 (Zea mays) Exp=3e-66; maizesequence.org: RefSeq_peptide:NP_001146776; hypothetical protein LOC100280379 | UniGene:Zm.136972; LOC541630 | UniGene:Zm.154269; TSA: Zea mays contig34390 mRNA sequence | Uniprot/SPTREMBL:B6TX67; RR4-Corn type-A response regulator | Uniprot/SPTREMBL:B8A214; Putative uncharacterized protein | Un…
GRMZM5G898290_T01	GO:0045449 regulation of transcription//GO:0003677 DNA binding		UniRef90 blastp 11-8-2010: No significant hits (1e-5); maizesequence.org: EntrezGene:100281380; NAC domain protein NAC5 | Uniprot/SPTREMBL:C0PC79; Putative uncharacterized protein | Uniprot/SPTREMBL:B6SUW6; NAC domain protein NAC5 | RefSeq_peptide:NP_001147770; NAC domain protein NAC5 | GO:0045449; regulation of transcription | GO:0003677; DNA binding
GRMZM2G119886_T01	GO:0032312 regulation of ARF GTPase activity//GO:0008060 ARF GTPase activator activity//GO:0008270 zinc ion binding		UniRef90 blastp 11-8-2010: B6TT21_MAIZE DNA binding protein n=2 (Andropogoneae) Exp=0; maizesequence.org: Uniprot/SPTREMBL:B6TT21; DNA binding protein | UniGene:Zm.122910; DNA binding protein | UniGene:Zm.122547; TSA: Zea mays contig36227 mRNA sequence | RefSeq_peptide:NP_001150760; DNA binding protein | RefSeq_dna:NM_001157288; DNA binding protein (LOC100284393) mRNA | GO:0032312; regulation of …
GRMZM2G070849_T01	GO:0006355 regulation of transcription, DNA-dependent//GO:0005634 nucleus//GO:0004879 ligand-dependent nuclear receptor activity//GO:0003677 DNA binding		UniRef90 blastp 11-8-2010: B4FYQ1_MAIZE Putative uncharacterized protein n=1 (Zea mays) Exp=2e-139; maizesequence.org: Uniprot/SPTREMBL:Q9SQB1; R2R3MYB-domain protein Fragment | Uniprot/SPTREMBL:B4FYQ1; Putative uncharacterized protein | UniGene:Zm.98623; R2R3MYB-domain protein | UniGene:Zm.8773; Hypothetical protein LOC100274036 | RefSeq_peptide:NP_001141891; hypothetical protein LOC100274036 | …
GRMZM2G102365_T02	GO:0045454 cell redox homeostasis		UniRef90 blastp 11-8-2010: B6U6B7_MAIZE Thioredoxin-like 1 n=2 (Zea mays) Exp=1e-110; maizesequence.org: GO:0045454; cell redox homeostasis
GRMZM2G173321_T02	GO:0016020 membrane//GO:0006355 regulation of transcription, DNA-dependent//GO:0006886 intracellular protein transport//GO:0006605 protein targeting//GO:0003677 DNA binding		UniRef90 blastp 11-8-2010: No significant hits (1e-5); maizesequence.org: RefSeq_peptide:NP_001151065; DNA binding protein | UniGene:Zm.12305; DNA binding protein | Uniprot/SPTREMBL:B6TWK0; DNA binding protein | Uniprot/SPTREMBL:C0PBD3; Putative uncharacterized protein | RefSeq_dna:NM_001157593; DNA binding protein (LOC100284698) mRNA | GO:0016020; membrane | GO:0006886; intracellular protein tra…
GRMZM2G073755_T01	GO:0006355 regulation of transcription, DNA-dependent//GO:0005634 nucleus//GO:0004879 ligand-dependent nuclear receptor activity//GO:0003677 DNA binding		UniRef90 blastp 11-8-2010: B4FA62_MAIZE Auxin-repressed protein n=3 (Andropogoneae) Exp=9e-58; maizesequence.org: Uniprot/SPTREMBL:B4FA62; Auxin-repressed proteinPutative uncharacterized protein ; | RefSeq_peptide:NP_001130689; hypothetical protein LOC100191792 | RefSeq_dna:NM_001137217; LOC100191792 (pco148104) mRNA | GO:0006355; regulation of transcription DNA-dependent | GO:0005634; nucleus | …
GRMZM2G368806_T02	GO:0032312 regulation of ARF GTPase activity//GO:0008060 ARF GTPase activator activity//GO:0008270 zinc ion binding		UniRef90 blastp 11-8-2010: No significant hits (1e-5); maizesequence.org: GO:0008060; ARF GTPase activator activity | GO:0008270; zinc ion binding | GO:0032312; regulation of ARF GTPase activity
>Li_TCONS_00020299	zma-miR162-5p
AC189750.4_FGT004	GO:0019419 sulfate reduction//GO:0008152 metabolic process//GO:0016740 transferase activity//GO:0016671 oxidoreductase activity, acting on sulfur group of donors, disulfide as acceptor//GO:0050825 ice binding//GO:0042309 homoiothermy//GO:0050826 response to freezing//GO:0045454 cell redox homeostasis//GO:0055114 oxidation reduction		UniRef90 blastp 11-8-2010: B4G162_MAIZE Putative uncharacterized protein n=1 (Zea mays) Exp=0; maizesequence.org: GO:0050825; ice binding | RefSeq_dna:NM_001112294; adenosine 5-prime-phosphosulfate reductase-like1 (aprl1) mRNA | RefSeq_peptide:NP_001105764; adenosine 5-prime-phosphosulfate reductase-like1 | Uniprot/SPTREMBL:B4FTT5; Putative uncharacterized protein | Uniprot/SPTREMBL:B4G162; Putat…
GRMZM2G156145_T01	GO:0030234 enzyme regulator activity//GO:0016020 membrane//GO:0042176 regulation of protein catabolic process//GO:0015833 peptide transport//GO:0005488 binding//GO:0015197 peptide transporter activity//GO:0000502 proteasome complex//GO:0005524 ATP binding		UniRef90 blastp 11-8-2010: C5YFK5_SORBI Putative uncharacterized protein Sb06g027940 n=1 (Sorghum bicolor) Exp=0; maizesequence.org: UniGene:Zm.87165; TSA: Zea mays contig12442 mRNA sequence | UniGene:Zm.23238; Transcribed locus moderately similar to XP_002448494.1 hypothetical protein SORBIDRAFT_06g027940 [Sorghum bicolor] | GO:0042176; regulation of protein catabolic process | GO:0030234; enzym…
GRMZM2G155217_T01	GO:0005634 nucleus//GO:0045449 regulation of transcription//GO:0030528 transcription regulator activity		UniRef90 blastp 11-8-2010: C0PIY7_MAIZE Putative uncharacterized protein n=1 (Zea mays) Exp=4e-166; maizesequence.org: Uniprot/SPTREMBL:C0PIY7; Putative uncharacterized protein | RefSeq_peptide:NP_001169880; hypothetical protein LOC100383774 | RefSeq_dna:NM_001176409; hypothetical protein LOC100383774 (LOC100383774) mRNA | GO:0045449; regulation of transcription | GO:0030528; transcription regula…
GRMZM2G082886_T02	GO:0045454 cell redox homeostasis		UniRef90 blastp 11-8-2010: B6SMC1_MAIZE Thioredoxin H-type n=2 (Zea mays) Exp=4e-36; maizesequence.org: GO:0045454; cell redox homeostasis
GRMZM2G076602_T01	GO:0004930 G-protein coupled receptor activity//GO:0003700 transcription factor activity//GO:0016021 integral to membrane//GO:0006355 regulation of transcription, DNA-dependent//GO:0003677 DNA binding//GO:0007186 G-protein coupled receptor protein signaling pathway		UniRef90 blastp 11-8-2010: C0P327_MAIZE Putative uncharacterized protein n=1 (Zea mays) Exp=2e-84; maizesequence.org: Uniprot/SPTREMBL:C0P327; Putative uncharacterized protein | UniGene:Zm.138897; Hypothetical protein LOC100381947 | RefSeq_peptide:NP_001168191; hypothetical protein LOC100381947 | RefSeq_dna:NM_001174720; hypothetical protein LOC100381947 (LOC100381947) mRNA | GO:0016021; integral…
GRMZM2G178261_T03	GO:0005634 nucleus//GO:0045449 regulation of transcription//GO:0016818 hydrolase activity, acting on acid anhydrides, in phosphorus-containing anhydrides//GO:0005524 ATP binding		UniRef90 blastp 11-8-2010: B6U8T2_MAIZE Growth-regulating factor 1 n=1 (Zea mays) Exp=0; maizesequence.org: Uniprot/SPTREMBL:C4JB19; Putative uncharacterized protein | Uniprot/SPTREMBL:C0P8B9; Putative uncharacterized protein | Uniprot/SPTREMBL:C0P6W6; Putative uncharacterized protein | Uniprot/SPTREMBL:B6TY44; Growth-regulating factor 1 | GO:0045449; regulation of transcription | GO:0016818; hyd…
>Li_TCONS_00096642/Boerner_Z27kG1_04122/Li_TCONS_00027786	zma-miR171f-5p
GRMZM2G370777_T02	GO:0003700 transcription factor activity//GO:0006355 regulation of transcription, DNA-dependent//GO:0005634 nucleus//GO:0043565 sequence-specific DNA binding		UniRef90 blastp 11-8-2010: Q45V73_LOLPR MADS10 n=5 (Poaceae) Exp=1e-59; maizesequence.org: GO:0043565; sequence-specific DNA binding | GO:0006355; regulation of transcription DNA-dependent | GO:0005634; nucleus | GO:0003700; transcription factor activity
GRMZM2G086805_T01	GO:0045941 positive regulation of transcription//GO:0005634 nucleus//GO:0008159 positive transcription elongation factor activity//GO:0008270 zinc ion binding		UniRef90 blastp 11-8-2010: B6TR90_MAIZE Transcription elongation factor SPT4 n=3 (Andropogoneae) Exp=4e-46; maizesequence.org: Uniprot/SPTREMBL:C0P9C0; Putative uncharacterized protein | Uniprot/SPTREMBL:B6TR90; Transcription elongation factor SPT4 | RefSeq_peptide:NP_001150575; transcription elongation factor SPT4 | RefSeq_dna:NM_001157103; transcription elongation factor SPT4 (LOC100284208) mRN…
GRMZM2G125777_T01	GO:0045449 regulation of transcription//GO:0003677 DNA binding		UniRef90 blastp 11-8-2010: C5YMV4_SORBI Putative uncharacterized protein Sb07g023900 n=2 (Andropogoneae) Exp=0; maizesequence.org: Uniprot/SPTREMBL:C0P6J8; Putative uncharacterized protein | UniGene:Zm.17939; Hypothetical protein LOC100382324 | RefSeq_peptide:NP_001168544; hypothetical protein LOC100382324 | RefSeq_dna:NM_001175073; hypothetical protein LOC100382324 (LOC100382324) mRNA | GO:00454…
GRMZM2G047223_T03	GO:0032313 regulation of Rab GTPase activity//GO:0005097 Rab GTPase activator activity//GO:0005622 intracellular		UniRef90 blastp 11-8-2010: B6T9I2_MAIZE USP6 N-terminal-like protein n=4 (Andropogoneae) Exp=0; maizesequence.org: GO:0032313; regulation of Rab GTPase activity | GO:0005622; intracellular | GO:0005097; Rab GTPase activator activity
GRMZM5G866734_T01	GO:0006355 regulation of transcription, DNA-dependent//GO:0005634 nucleus//GO:0000785 chromatin//GO:0003677 DNA binding		UniRef90 blastp 11-8-2010: No significant hits (1e-5); maizesequence.org: Uniprot/SPTREMBL:B6TA37; Protein RCC2 | Uniprot/SPTREMBL:B4FG31; Putative uncharacterized protein | UniGene:Zm.95891; Hypothetical protein LOC100193728 | RefSeq_peptide:NP_001132288; hypothetical protein LOC100193728 | RefSeq_dna:NM_001138816; hypothetical protein LOC100193728 (LOC100193728) mRNA | GO:0006355; regulation of…
>Li_TCONS_00011715/Li_TCONS_00031357	zma-miR164f-5p
GRMZM2G113349_T01	GO:0042549 photosystem II stabilization//GO:0019898 extrinsic to membrane//GO:0009654 oxygen evolving complex//GO:0005509 calcium ion binding//GO:0015979 photosynthesis		UniRef90 blastp 11-8-2010: Q943W1_ORYSJ Os01g0501800 protein n=4 (Poaceae) Exp=1e-158; maizesequence.org: Uniprot/SPTREMBL:B4F9R9; Oxygen-evolving enhancer protein 1Putative uncharacterized protein ; | UniGene:Zm.120254; Transcribed locus moderately similar to NP_001140815.1 hypothetical protein LOC100272890 [Zea mays] | RefSeq_peptide:NP_001130585; hypothetical protein LOC100191684 | RefSeq_dna:…
GRMZM2G139765_T01	GO:0003700 transcription factor activity//GO:0006355 regulation of transcription, DNA-dependent//GO:0003677 DNA binding		UniRef90 blastp 11-8-2010: C5XY95_SORBI Putative uncharacterized protein Sb04g027180 n=1 (Sorghum bicolor) Exp=9e-131; maizesequence.org: GO:0003677; DNA binding | GO:0003700; transcription factor activity | GO:0006355; regulation of transcription DNA-dependent
GRMZM2G063522_T01	GO:0045449 regulation of transcription//GO:0003677 DNA binding		UniRef90 blastp 11-8-2010: C5Z7T1_SORBI Putative uncharacterized protein Sb10g027100 n=2 (Andropogoneae) Exp=4e-149; maizesequence.org: Uniprot/SPTREMBL:C0PB43; Putative uncharacterized protein | UniGene:Zm.34615; Hypothetical protein LOC100382839 | RefSeq_peptide:NP_001169007; hypothetical protein LOC100382839 | RefSeq_dna:NM_001175536; hypothetical protein LOC100382839 (LOC100382839) mRNA | GO:…
GRMZM2G549512_T01	GO:0003700 transcription factor activity//GO:0043565 sequence-specific DNA binding//GO:0045449 regulation of transcription		UniRef90 blastp 11-8-2010: No significant hits (1e-5); maizesequence.org: UniGene:Zm.24578; WRKY transcription factor 4 | UniGene:Zm.96736; TSA: Zea mays contig37812 mRNA sequence | Uniprot/SPTREMBL:B4G0W9; Putative uncharacterized protein | Uniprot/SPTREMBL:B6U0P2; WRKY transcription factor 4 | RefSeq_peptide:NP_001151453; WRKY transcription factor 4 | RefSeq_dna:NM_001157981; WRKY transcription…
GRMZM2G079957_T01	GO:0005634 nucleus//GO:0045449 regulation of transcription		UniRef90 blastp 11-8-2010: C0HHI7_MAIZE Putative uncharacterized protein n=2 (Zea mays) Exp=2e-69; maizesequence.org: Uniprot/SPTREMBL:C4IYR4; Putative uncharacterized protein | UniGene:Zm.97787; Hypothetical protein LOC100384587 | RefSeq_peptide:NP_001170563; hypothetical protein LOC100384587 | RefSeq_dna:NM_001177092; hypothetical protein LOC100384587 (LOC100384587) mRNA | GO:0045449; regulatio…
>Li_TCONS_00014574	zma-miR166g-5p
GRMZM5G827286_T01	GO:0023034 intracellular signaling pathway//GO:0007205 activation of protein kinase C activity by G-protein coupled receptor protein signaling pathway//GO:0004143 diacylglycerol kinase activity		UniRef90 blastp 11-8-2010: No significant hits (1e-5); maizesequence.org: Uniprot/SPTREMBL:C0PCE8; Putative uncharacterized protein | UniGene:Zm.25880; Hypothetical protein LOC100383024 | RefSeq_peptide:NP_001169174; hypothetical protein LOC100383024 | RefSeq_dna:NM_001175703; hypothetical protein LOC100383024 (LOC100383024) mRNA | GO:0023034; intracellular signaling pathway | GO:0007205; activat…
>Boerner_Z27kG1_01291	zma-miR160d-3p
GRMZM2G171852_T01	GO:0016068 type I hypersensitivity//GO:0045449 regulation of transcription//GO:0008270 zinc ion binding//GO:0003677 DNA binding		UniRef90 blastp 11-8-2010: C5Y1A1_SORBI Putative uncharacterized protein Sb04g032040 n=3 (Andropogoneae) Exp=1e-109; maizesequence.org: Uniprot/SPTREMBL:B6SPI7; Putative uncharacterized protein | Uniprot/SPTREMBL:B6SN41; Putative uncharacterized protein | UniGene:Zm.143163; TSA: Zea mays contig64662 mRNA sequence | UniGene:Zm.124664; Hypothetical protein LOC100275168 | RefSeq_peptide:NP_001142794…
>Li_TCONS_00088709	zma-miR156b-3p
GRMZM2G041697_T01	GO:0016788 hydrolase activity, acting on ester bonds//GO:0006139 nucleobase, nucleoside, nucleotide and nucleic acid metabolic process//GO:0006357 regulation of transcription from RNA polymerase II promoter//GO:0005515 protein binding//GO:0003711 transcription elongation regulator activity		UniRef90 blastp 11-8-2010: C5Z0A7_SORBI Putative uncharacterized protein Sb09g024270 n=1 (Sorghum bicolor) Exp=0; maizesequence.org: UniGene:Zm.41680; Transcribed locus strongly similar to NP_001143578.1 hypothetical protein LOC100276277 [Zea mays] | UniGene:Zm.113945; Transcribed locus | GO:0016788; hydrolase activity acting on ester bonds | GO:0006357; regulation of transcription from RNA polym…
>Li_TCONS_00096821	zma-miR167j-3p
GRMZM2G080746_T01	GO:0005737 cytoplasm//GO:0004427 inorganic diphosphatase activity//GO:0005634 nucleus//GO:0000287 magnesium ion binding//GO:0006796 phosphate metabolic process//GO:0016458 gene silencing//GO:0031177 phosphopantetheine binding		UniRef90 blastp 11-8-2010: C0HIQ2_MAIZE Putative uncharacterized protein n=1 (Zea mays) Exp=0; maizesequence.org: GO:0031177; phosphopantetheine binding | GO:0016458; gene silencing | GO:0006796; phosphate metabolic process | GO:0005737; cytoplasm | GO:0005634; nucleus | GO:0004427; inorganic diphosphatase activity | GO:0000287; magnesium ion binding
GRMZM2G132060_T01	GO:0006355 regulation of transcription, DNA-dependent//GO:0005634 nucleus//GO:0006397 mRNA processing//GO:0005524 ATP binding//GO:0003677 DNA binding		UniRef90 blastp 11-8-2010: C5Z2N0_SORBI Putative uncharacterized protein Sb10g031230 n=2 (Andropogoneae) Exp=0; maizesequence.org: Uniprot/SPTREMBL:B4FNE5; Putative uncharacterized protein | UniGene:Zm.79735; Hypothetical protein LOC100272396 | RefSeq_peptide:NP_001140348; hypothetical protein LOC100272396 | RefSeq_dna:NM_001146876; hypothetical protein LOC100272396 (LOC100272396) mRNA | GO:00063…
GRMZM2G119761_T02	GO:0000502 proteasome complex//GO:0030234 enzyme regulator activity//GO:0042176 regulation of protein catabolic process		UniRef90 blastp 11-8-2010: B7E640_ORYSJ cDNA clone:006-212-H08, full insert sequence n=2 (Oryza sativa subsp. japonica) Exp=4e-136; maizesequence.org: GO:0000502; proteasome complex | GO:0030234; enzyme regulator activity | GO:0042176; regulation of protein catabolic process
GRMZM2G083504_T01	GO:0005634 nucleus//GO:0045449 regulation of transcription//GO:0030528 transcription regulator activity		UniRef90 blastp 11-8-2010: B4FIY8_MAIZE Putative uncharacterized protein n=1 (Zea mays) Exp=2e-150; maizesequence.org: Uniprot/SPTREMBL:B4FIY8; Putative uncharacterized protein | UniGene:Zm.100028; Hypothetical protein LOC100216628 | RefSeq_peptide:NP_001136513; hypothetical protein LOC100216628 | RefSeq_dna:NM_001143041; hypothetical protein LOC100216628 (LOC100216628) mRNA | GO:0045449; regulat…
GRMZM2G144275_T04	GO:0005634 nucleus//GO:0045449 regulation of transcription//GO:0030528 transcription regulator activity		UniRef90 blastp 11-8-2010: B6U6D0_MAIZE BHLH transcription factor n=3 (Zea mays) Exp=4e-168; maizesequence.org: Uniprot/SPTREMBL:B6U6D0; BHLH transcription factor | RefSeq_peptide:NP_001151910; BHLH transcription factor | RefSeq_dna:NM_001158438; BHLH transcription factor (LOC100285547) mRNA | GO:0045449; regulation of transcription | GO:0030528; transcription regulator activity | GO:0005634; nuc…
GRMZM2G144275_T03	GO:0005634 nucleus//GO:0045449 regulation of transcription//GO:0030528 transcription regulator activity		UniRef90 blastp 11-8-2010: B6U6D0_MAIZE BHLH transcription factor n=3 (Zea mays) Exp=6e-97; maizesequence.org: UniGene:Zm.94621; BHLH transcription factor | GO:0045449; regulation of transcription | GO:0030528; transcription regulator activity | GO:0005634; nucleus
GRMZM2G080746_T02	GO:0005737 cytoplasm//GO:0004427 inorganic diphosphatase activity//GO:0005634 nucleus//GO:0000287 magnesium ion binding//GO:0006796 phosphate metabolic process//GO:0016458 gene silencing//GO:0031177 phosphopantetheine binding		UniRef90 blastp 11-8-2010: C0HIQ2_MAIZE Putative uncharacterized protein n=1 (Zea mays) Exp=0; maizesequence.org: Uniprot/SPTREMBL:C0HIQ2; Putative uncharacterized protein | UniGene:Zm.94890; Hypothetical protein LOC100381768 | RefSeq_peptide:NP_001168040; hypothetical protein LOC100381768 | RefSeq_dna:NM_001174569; hypothetical protein LOC100381768 (LOC100381768) mRNA | GO:0031177; phosphopantet…
GRMZM2G139765_T01	GO:0003700 transcription factor activity//GO:0006355 regulation of transcription, DNA-dependent//GO:0003677 DNA binding		UniRef90 blastp 11-8-2010: C5XY95_SORBI Putative uncharacterized protein Sb04g027180 n=1 (Sorghum bicolor) Exp=9e-131; maizesequence.org: GO:0003677; DNA binding | GO:0003700; transcription factor activity | GO:0006355; regulation of transcription DNA-dependent
GRMZM2G180406_T03	GO:0005634 nucleus//GO:0045449 regulation of transcription//GO:0030528 transcription regulator activity		UniRef90 blastp 11-8-2010: B4G0X6_MAIZE Putative uncharacterized protein n=2 (Zea mays) Exp=8e-06; maizesequence.org: Uniprot/SPTREMBL:B6UFP6; Putative uncharacterized protein | Uniprot/SPTREMBL:B4G0X6; Putative uncharacterized protein | RefSeq_peptide:NP_001168271; hypothetical protein LOC100382035 | RefSeq_peptide:NP_001145523; hypothetical protein LOC100278938 | RefSeq_dna:NM_001152051; LOC100…
GRMZM2G144275_T02	GO:0005634 nucleus//GO:0045449 regulation of transcription//GO:0030528 transcription regulator activity		UniRef90 blastp 11-8-2010: B6U6D0_MAIZE BHLH transcription factor n=3 (Zea mays) Exp=2e-90; maizesequence.org: GO:0045449; regulation of transcription | GO:0030528; transcription regulator activity | GO:0005634; nucleus
GRMZM2G153527_T01	GO:0006468 protein amino acid phosphorylation//GO:0006355 regulation of transcription, DNA-dependent//GO:0005634 nucleus//GO:0003677 DNA binding//GO:0004674 protein serine/threonine kinase activity//GO:0004879 ligand-dependent nuclear receptor activity//GO:0005515 protein binding//GO:0004672 protein kinase activity//GO:0005524 ATP binding		UniRef90 blastp 11-8-2010: B6SS10_MAIZE Receptor kinase n=1 (Zea mays) Exp=0; maizesequence.org: Uniprot/SPTREMBL:B6SS10; Receptor kinase | UniGene:Zm.134381; Receptor kinase | RefSeq_peptide:NP_001147470; receptor kinase | RefSeq_dna:NM_001153998; receptor kinase (LOC100281079) mRNA | GO:0006468; protein amino acid phosphorylation | GO:0006355; regulation of transcription DNA-dependent | GO:0005…
GRMZM2G030762_T02	GO:0005634 nucleus//GO:0045449 regulation of transcription//GO:0030528 transcription regulator activity		UniRef90 blastp 11-8-2010: C4J948_MAIZE Putative uncharacterized protein n=1 (Zea mays) Exp=0; maizesequence.org: Uniprot/SPTREMBL:C4J948; Putative uncharacterized protein | Uniprot/SPTREMBL:C0HEW7; Putative uncharacterized protein | UniGene:Zm.17514; Full-length cDNA clone ZM_BFb0048O23 | UniGene:Zm.144105; TSA: Zea mays contig57774 mRNA sequence | GO:0045449; regulation of transcription | GO:00…
GRMZM2G144275_T05	GO:0005634 nucleus//GO:0045449 regulation of transcription//GO:0030528 transcription regulator activity		UniRef90 blastp 11-8-2010: B6U6D0_MAIZE BHLH transcription factor n=3 (Zea mays) Exp=4e-166; maizesequence.org: Uniprot/SPTREMBL:B4FNR8; Putative uncharacterized protein | Uniprot/SPTREMBL:B4FEL0; Putative uncharacterized protein | GO:0045449; regulation of transcription | GO:0030528; transcription regulator activity | GO:0005634; nucleus
GRMZM2G119761_T01	GO:0000502 proteasome complex//GO:0030234 enzyme regulator activity//GO:0042176 regulation of protein catabolic process		UniRef90 blastp 11-8-2010: Q8W426_ORYSJ Os09g0541900 protein n=11 (Poaceae) Exp=0; maizesequence.org: Uniprot/SPTREMBL:B6TDQ0; 26S proteasome non-ATPase regulatory subunit 3 | Uniprot/SPTREMBL:B6TAE2; 26S proteasome non-ATPase regulatory subunit 3 | Uniprot/SPTREMBL:B4FQZ2; Putative uncharacterized protein | UniGene:Zm.87265; LOC100283005 | RefSeq_peptide:NP_001149380; LOC100283005 | RefSeq_dna:N…
>Li_TCONS_00052687/Boerner_Z27kG1_17564/Li_TCONS_00023490/Li_TCONS_00062623/Li_TCONS_00023489	zma-miR164b-3p
GRMZM2G015080_T01	GO:0006355 regulation of transcription, DNA-dependent//GO:0005634 nucleus//GO:0009405 pathogenesis//GO:0004879 ligand-dependent nuclear receptor activity//GO:0003677 DNA binding		UniRef90 blastp 11-8-2010: SCR_MAIZE Protein SCARECROW n=1 (Zea mays) Exp=0; maizesequence.org: UniGene:Zm.14757; Transcribed locus moderately similar to NP_001168484.1 protein SCARECROW [Zea mays] | GO:0009405; pathogenesis | GO:0006355; regulation of transcription DNA-dependent | GO:0005634; nucleus | GO:0004879; ligand-dependent nuclear receptor activity | GO:0003677; DNA binding
GRMZM2G030123_T01	GO:0005634 nucleus//GO:0045449 regulation of transcription//GO:0030528 transcription regulator activity		UniRef90 blastp 11-8-2010: No significant hits (1e-5); maizesequence.org: Uniprot/SPTREMBL:B6U5A9; Putative uncharacterized protein | Uniprot/SPTREMBL:B4G0C2; Putative uncharacterized protein | UniGene:Zm.25249; LOC100274340 | RefSeq_peptide:NP_001142173; hypothetical protein LOC100274340 | RefSeq_dna:NM_001148701; LOC100274340 (umc1413) mRNA | GO:0045449; regulation of transcription | GO:0030528…
>Boerner_Z27kG1_03458	zma-miR169o-3p
AC189750.4_FGT004	GO:0019419 sulfate reduction//GO:0008152 metabolic process//GO:0016740 transferase activity//GO:0016671 oxidoreductase activity, acting on sulfur group of donors, disulfide as acceptor//GO:0050825 ice binding//GO:0042309 homoiothermy//GO:0050826 response to freezing//GO:0045454 cell redox homeostasis//GO:0055114 oxidation reduction		UniRef90 blastp 11-8-2010: B4G162_MAIZE Putative uncharacterized protein n=1 (Zea mays) Exp=0; maizesequence.org: GO:0050825; ice binding | RefSeq_dna:NM_001112294; adenosine 5-prime-phosphosulfate reductase-like1 (aprl1) mRNA | RefSeq_peptide:NP_001105764; adenosine 5-prime-phosphosulfate reductase-like1 | Uniprot/SPTREMBL:B4FTT5; Putative uncharacterized protein | Uniprot/SPTREMBL:B4G162; Putat…
GRMZM2G009530_T01	GO:0003700 transcription factor activity//GO:0006355 regulation of transcription, DNA-dependent//GO:0008270 zinc ion binding//GO:0043565 sequence-specific DNA binding		UniRef90 blastp 11-8-2010: B6TB68_MAIZE GATA zinc finger family protein n=2 (Zea mays) Exp=7e-156; maizesequence.org: Uniprot/SPTREMBL:C0PAB3; Putative uncharacterized protein | Uniprot/SPTREMBL:B6TB68; GATA zinc finger family protein | RefSeq_peptide:NP_001149142; GATA zinc finger family protein | RefSeq_dna:NM_001155670; GATA zinc finger family protein (LOC100282764) mRNA | GO:0043565; sequence…
GRMZM2G041809_T01	GO:0045454 cell redox homeostasis//GO:0015035 protein disulfide oxidoreductase activity//GO:0009055 electron carrier activity		UniRef90 blastp 11-8-2010: C0PHS9_MAIZE Putative uncharacterized protein n=1 (Zea mays) Exp=3e-175; maizesequence.org: Uniprot/SPTREMBL:C0PHS9; Putative uncharacterized protein | GO:0045454; cell redox homeostasis | GO:0015035; protein disulfide oxidoreductase activity | GO:0009055; electron carrier activity
GRMZM2G167492_T01	GO:0045449 regulation of transcription//GO:0003677 DNA binding		UniRef90 blastp 11-8-2010: B6SRT2_MAIZE TIP n=1 (Zea mays) Exp=0; maizesequence.org: Uniprot/SPTREMBL:B6SRT2; TIP | UniGene:Zm.20553; TIP | UniGene:Zm.147281; TSA: Zea mays contig26840 mRNA sequence | RefSeq_peptide:NP_001147448; TIP | RefSeq_dna:NM_001153976; TIP (LOC100281057) mRNA | GO:0045449; regulation of transcription | GO:0003677; DNA binding | EntrezGene:100281057; TIP
GRMZM2G324390_T01	GO:0003700 transcription factor activity//GO:0006355 regulation of transcription, DNA-dependent//GO:0005634 nucleus//GO:0043565 sequence-specific DNA binding//GO:0003677 DNA binding		UniRef90 blastp 11-8-2010: C5X1H8_SORBI Putative uncharacterized protein Sb01g021680 n=1 (Sorghum bicolor) Exp=0; maizesequence.org: UniGene:Zm.94916; Transcribed locus strongly similar to XP_002467229.1 hypothetical protein SORBIDRAFT_01g021680 [Sorghum bicolor] | GO:0043565; sequence-specific DNA binding | GO:0006355; regulation of transcription DNA-dependent | GO:0005634; nucleus | GO:0003700;…
>Boerner_Z27kG1_21452/Boerner_Z27kG1_16395/Boerner_Z27kG1_14168/Li_TCONS_00051216	zma-miR395k-5p
GRMZM2G077002_T01	GO:0003700 transcription factor activity//GO:0006355 regulation of transcription, DNA-dependent//GO:0008270 zinc ion binding//GO:0043565 sequence-specific DNA binding		UniRef90 blastp 11-8-2010: B4FZE9_MAIZE GATA transcription factor 29 n=1 (Zea mays) Exp=0; maizesequence.org: Uniprot/SPTREMBL:B4FZE9; GATA transcription factor 29Putative uncharacterized protein ; | RefSeq_peptide:NP_001149109; GATA transcription factor 29 | RefSeq_dna:NM_001155637; GATA transcription factor 29 (LOC100282731) mRNA | GO:0043565; sequence-specific DNA binding | GO:0008270; zinc io…
GRMZM2G058525_T01	GO:0008601 protein phosphatase type 2A regulator activity//GO:0000159 protein phosphatase type 2A complex//GO:0007165 signal transduction		UniRef90 blastp 11-8-2010: C4J4T0_MAIZE Putative uncharacterized protein n=1 (Zea mays) Exp=0; maizesequence.org: Uniprot/SPTREMBL:C4J4T0; Putative uncharacterized protein | UniGene:Zm.84970; Full-length cDNA clone ZM_BFc0069L15 | GO:0008601; protein phosphatase type 2A regulator activity | GO:0007165; signal transduction | GO:0000159; protein phosphatase type 2A complex
GRMZM2G155762_T01	GO:0005634 nucleus//GO:0045449 regulation of transcription//GO:0030528 transcription regulator activity		UniRef90 blastp 11-8-2010: C5YE09_SORBI Putative uncharacterized protein Sb06g025490 n=1 (Sorghum bicolor) Exp=2e-106; maizesequence.org: UniGene:Zm.132892; Clone 283642 mRNA sequence | GO:0045449; regulation of transcription | GO:0030528; transcription regulator activity | GO:0005634; nucleus
GRMZM2G125294_T01	GO:0003700 transcription factor activity//GO:0006355 regulation of transcription, DNA-dependent//GO:0043565 sequence-specific DNA binding		UniRef90 blastp 11-8-2010: C5XG21_SORBI Putative uncharacterized protein Sb03g030770 n=1 (Sorghum bicolor) Exp=0; maizesequence.org: UniGene:Zm.25732; Transcribed locus weakly similar to XP_002456116.1 hypothetical protein SORBIDRAFT_03g030782 [Sorghum bicolor] | UniGene:Zm.143188; TSA: Zea mays contig64473 mRNA sequence | GO:0043565; sequence-specific DNA binding | GO:0006355; regulation of tran…
>Li_TCONS_00096446	zma-miR159a-5p
GRMZM2G131683_T01	GO:0023034 intracellular signaling pathway//GO:0045454 cell redox homeostasis//GO:0015035 protein disulfide oxidoreductase activity//GO:0009055 electron carrier activity		UniRef90 blastp 11-8-2010: C5WYC4_SORBI Putative uncharacterized protein Sb01g019050 n=1 (Sorghum bicolor) Exp=0; maizesequence.org: Uniprot/SPTREMBL:C4J4I3; Putative uncharacterized protein | UniGene:Zm.55790; Transcribed locus | UniGene:Zm.41028; Full-length cDNA clone ZM_BFc0052K03 | GO:0045454; cell redox homeostasis | GO:0023034; intracellular signaling pathway | GO:0015035; protein disulfid…
>Li_TCONS_00064018/Li_TCONS_00041379/Boerner_Z27kG1_03458/zhang_TCONS_00056448/zhang_TCONS_00028666/Li_TCONS_00096947	zma-miR169q-3p
GRMZM2G139765_T01	GO:0003700 transcription factor activity//GO:0006355 regulation of transcription, DNA-dependent//GO:0003677 DNA binding		UniRef90 blastp 11-8-2010: C5XY95_SORBI Putative uncharacterized protein Sb04g027180 n=1 (Sorghum bicolor) Exp=9e-131; maizesequence.org: GO:0003677; DNA binding | GO:0003700; transcription factor activity | GO:0006355; regulation of transcription DNA-dependent
GRMZM2G444762_T01	GO:0005634 nucleus//GO:0016043 cellular component organization//GO:0003779 actin binding//GO:0006355 regulation of transcription, DNA-dependent//GO:0030036 actin cytoskeleton organization//GO:0003677 DNA binding//GO:0004879 ligand-dependent nuclear receptor activity		UniRef90 blastp 11-8-2010: C5YB77_SORBI Putative uncharacterized protein Sb06g000250 n=1 (Sorghum bicolor) Exp=0; maizesequence.org: GO:0030036; actin cytoskeleton organization | GO:0016043; cellular component organization | GO:0006355; regulation of transcription DNA-dependent | GO:0005634; nucleus | GO:0004879; ligand-dependent nuclear receptor activity | GO:0003779; actin binding | GO:0003677;…
>Boerner_Z27kG1_10706/Boerner_Z27kG1_06309	zma-miR394b-5p:zma-miR394a-5p
GRMZM2G056920_T01	GO:0005634 nucleus//GO:0005199 structural constituent of cell wall//GO:0009424 bacterial-type flagellum hook//GO:0006355 regulation of transcription, DNA-dependent//GO:0003723 RNA binding//GO:0003676 nucleic acid binding//GO:0003677 DNA binding//GO:0009296 flagellum assembly//GO:0003774 motor activity//GO:0004879 ligand-dependent nuclear receptor activity//GO:0008270 zinc ion binding		UniRef90 blastp 11-8-2010: B7ZXW4_MAIZE Putative uncharacterized protein n=2 (Zea mays) Exp=2e-68; maizesequence.org: GO:0009296; flagellum assembly | GO:0009424; bacterial-type flagellum hook | UniGene:Zm.153661; TSA: Zea mays contig37329 mRNA sequence | UniGene:Zm.35075; Hypothetical protein LOC100193411 | Uniprot/SPTREMBL:B7ZXW4; Putative uncharacterized protein | Uniprot/SPTREMBL:C0PIQ1; Puta…
GRMZM2G164489_T01	GO:0006355 regulation of transcription, DNA-dependent//GO:0005634 nucleus//GO:0000785 chromatin//GO:0003677 DNA binding		UniRef90 blastp 11-8-2010: B6U631_MAIZE DNA binding protein n=3 (Andropogoneae) Exp=3e-123; maizesequence.org: GO:0000785; chromatin | GO:0003677; DNA binding | GO:0005634; nucleus | GO:0006355; regulation of transcription DNA-dependent
GRMZM2G023711_T01	GO:0045454 cell redox homeostasis		UniRef90 blastp 11-8-2010: B6TXH7_MAIZE Thioredoxin-like 5 n=1 (Zea mays) Exp=2e-75; maizesequence.org: UniGene:Zm.25547; Hypothetical protein LOC100384570 | RefSeq_peptide:NP_001170551; hypothetical protein LOC100384570 | RefSeq_dna:NM_001177080; hypothetical protein LOC100384570 (LOC100384570) mRNA | GO:0045454; cell redox homeostasis
>Li_TCONS_00011715/Li_TCONS_00031357	zma-miR164c-5p:zma-miR164a-5p:zma-miR164b-5p:zma-miR164g-5p:zma-miR164d-5p
GRMZM2G114850_T01	GO:0050825 ice binding//GO:0050826 response to freezing//GO:0045449 regulation of transcription//GO:0042309 homoiothermy//GO:0003677 DNA binding		UniRef90 blastp 11-8-2010: Q2QMB5_ORYSJ Os12g0610600 protein n=2 (Oryza sativa) Exp=2e-101; maizesequence.org: UniGene:Zm.41558; TSA: Zea mays contig02943 mRNA sequence | UniGene:Zm.152308; TSA: Zea mays contig03312 mRNA sequence | UniGene:Zm.144832; TSA: Zea mays contig52011 mRNA sequence | GO:0050826; response to freezing | GO:0050825; ice binding | GO:0045449; regulation of transcription | GO:…
GRMZM2G112629_T01	GO:0005634 nucleus//GO:0045449 regulation of transcription//GO:0030528 transcription regulator activity		UniRef90 blastp 11-8-2010: B4FNY0_MAIZE Putative uncharacterized protein n=1 (Zea mays) Exp=3e-88; maizesequence.org: Uniprot/SPTREMBL:B4FNY0; Putative uncharacterized protein | UniGene:Zm.20656; Hypothetical protein LOC100272488 | RefSeq_peptide:NP_001140429; hypothetical protein LOC100272488 | RefSeq_dna:NM_001146957; hypothetical protein LOC100272488 (LOC100272488) mRNA | GO:0045449; regulatio…
GRMZM2G393433_T01	GO:0045449 regulation of transcription//GO:0003677 DNA binding		UniRef90 blastp 11-8-2010: B6TZM7_MAIZE CUC2 n=2 (Zea mays) Exp=4e-152; maizesequence.org: Uniprot/SPTREMBL:B6TZM7; CUC2 | UniGene:Zm.15207; Nam1 protein | GO:0045449; regulation of transcription | GO:0003677; DNA binding
GRMZM2G175861_T01	GO:0006355 regulation of transcription, DNA-dependent//GO:0005634 nucleus//GO:0004879 ligand-dependent nuclear receptor activity//GO:0003677 DNA binding		UniRef90 blastp 11-8-2010: C0P7U6_MAIZE Putative uncharacterized protein n=1 (Zea mays) Exp=4e-06; maizesequence.org: UniGene:Zm.133308; TSA: Zea mays contig35156 mRNA sequence | GO:0006355; regulation of transcription DNA-dependent | GO:0005634; nucleus | GO:0004879; ligand-dependent nuclear receptor activity | GO:0003677; DNA binding
GRMZM2G004054_T01	GO:0006355 regulation of transcription, DNA-dependent//GO:0005634 nucleus//GO:0004879 ligand-dependent nuclear receptor activity//GO:0003677 DNA binding		UniRef90 blastp 11-8-2010: No significant hits (1e-5); maizesequence.org: Uniprot/SPTREMBL:C0PFA6; Putative uncharacterized protein | UniGene:Zm.93081; Hypothetical protein LOC100383353 | RefSeq_peptide:NP_001169480; hypothetical protein LOC100383353 | RefSeq_dna:NM_001176009; hypothetical protein LOC100383353 (LOC100383353) mRNA | GO:0006355; regulation of transcription DNA-dependent | GO:000563…
GRMZM2G063522_T01	GO:0045449 regulation of transcription//GO:0003677 DNA binding		UniRef90 blastp 11-8-2010: C5Z7T1_SORBI Putative uncharacterized protein Sb10g027100 n=2 (Andropogoneae) Exp=4e-149; maizesequence.org: Uniprot/SPTREMBL:C0PB43; Putative uncharacterized protein | UniGene:Zm.34615; Hypothetical protein LOC100382839 | RefSeq_peptide:NP_001169007; hypothetical protein LOC100382839 | RefSeq_dna:NM_001175536; hypothetical protein LOC100382839 (LOC100382839) mRNA | GO:…
>zhang_TCONS_00077767	zma-miR167e-3p
GRMZM2G011355_T01	GO:0005622 intracellular//GO:0007264 small GTPase mediated signal transduction//GO:0005525 GTP binding		UniRef90 blastp 11-8-2010: B9FW82_ORYSJ Putative uncharacterized protein n=1 (Oryza sativa subsp. japonica) Exp=4e-46; maizesequence.org: GO:0005525; GTP binding | GO:0005622; intracellular | GO:0007264; small GTPase mediated signal transduction
GRMZM2G092137_T01	GO:0043565 sequence-specific DNA binding//GO:0003700 transcription factor activity//GO:0005634 nucleus//GO:0030528 transcription regulator activity//GO:0006355 regulation of transcription, DNA-dependent//GO:0045449 regulation of transcription//GO:0003677 DNA binding//GO:0046983 protein dimerization activity		UniRef90 blastp 11-8-2010: C0PFI4_MAIZE Putative uncharacterized protein n=1 (Zea mays) Exp=2e-45; maizesequence.org: Uniprot/SPTREMBL:C0PFI4; Putative uncharacterized protein | UniGene:Zm.28725; Hypothetical protein LOC100383382 | RefSeq_peptide:NP_001169508; hypothetical protein LOC100383382 | RefSeq_dna:NM_001176037; hypothetical protein LOC100383382 (LOC100383382) mRNA | GO:0046983; protein d…
GRMZM2G129889_T01	GO:0008020 G-protein coupled photoreceptor activity//GO:0009881 photoreceptor activity//GO:0009585 red, far-red light phototransduction//GO:0000155 two-component sensor activity//GO:0016020 membrane//GO:0017006 protein-tetrapyrrole linkage//GO:0007600 sensory perception//GO:0018298 protein-chromophore linkage//GO:0006355 regulation of transcription, DNA-dependent//GO:0045449 regulation of transcr…		UniRef90 blastp 11-8-2010: PHYC_SORBI Phytochrome C n=12 (Andropogoneae) Exp=0; maizesequence.org: GO:0017006; protein-tetrapyrrole linkage | GO:0018298; protein-chromophore linkage | GO:0042803; protein homodimerization activity | GO:0045449; regulation of transcription | RefSeq_dna:NM_001138150; hypothetical protein LOC100192976 (LOC100192976) mRNA | RefSeq_peptide:NP_001131622; hypothetical pr…
GRMZM2G139765_T01	GO:0003700 transcription factor activity//GO:0006355 regulation of transcription, DNA-dependent//GO:0003677 DNA binding		UniRef90 blastp 11-8-2010: C5XY95_SORBI Putative uncharacterized protein Sb04g027180 n=1 (Sorghum bicolor) Exp=9e-131; maizesequence.org: GO:0003677; DNA binding | GO:0003700; transcription factor activity | GO:0006355; regulation of transcription DNA-dependent
GRMZM2G033413_T01	GO:0043565 sequence-specific DNA binding//GO:0003700 transcription factor activity//GO:0005634 nucleus//GO:0050826 response to freezing//GO:0006355 regulation of transcription, DNA-dependent//GO:0050825 ice binding//GO:0042309 homoiothermy//GO:0003677 DNA binding//GO:0046983 protein dimerization activity		UniRef90 blastp 11-8-2010: No significant hits (1e-5); maizesequence.org: UniGene:Zm.10834; TSA: Zea mays contig32331 mRNA sequence | GO:0050826; response to freezing | GO:0050825; ice binding | GO:0046983; protein dimerization activity | GO:0043565; sequence-specific DNA binding | GO:0042309; homoiothermy | GO:0006355; regulation of transcription DNA-dependent | GO:0005634; nucleus | GO:0003700;…
GRMZM2G106578_T02	GO:0007205 activation of protein kinase C activity by G-protein coupled receptor protein signaling pathway//GO:0004143 diacylglycerol kinase activity		UniRef90 blastp 11-8-2010: A8QM13_MAIZE Diacylglycerol kinase 3 n=3 (Andropogoneae) Exp=0; maizesequence.org: Uniprot/SPTREMBL:C0P2P0; Putative uncharacterized protein | Uniprot/SPTREMBL:A8QM13; Diacylglycerol kinase 3 | RefSeq_peptide:NP_001106238; diacylglycerol kinase 3 | RefSeq_dna:NM_001112767; diacylglycerol kinase 3 (LOC100127510) mRNA | GO:0007205; activation of protein kinase C activity …
>Li_TCONS_00065651	zma-miR172a:zma-miR172c-3p:zma-miR172d-3p:zma-miR172b-3p
GRMZM2G174784_T02	GO:0003700 transcription factor activity//GO:0003677 DNA binding//GO:0006355 regulation of transcription, DNA-dependent//GO:0050825 ice binding//GO:0042309 homoiothermy//GO:0050826 response to freezing		UniRef90 blastp 11-8-2010: UPI0000E12316 Os05g0121600 n=1 (Oryza sativa subsp. japonica) Exp=3e-12; maizesequence.org: GO:0050826; response to freezing | GO:0050825; ice binding | GO:0042309; homoiothermy | GO:0006355; regulation of transcription DNA-dependent | GO:0003700; transcription factor activity | GO:0003677; DNA binding
GRMZM2G700665_T01	GO:0003700 transcription factor activity//GO:0006885 regulation of pH//GO:0016021 integral to membrane//GO:0006814 sodium ion transport//GO:0006355 regulation of transcription, DNA-dependent//GO:0003677 DNA binding//GO:0015385 sodium:hydrogen antiporter activity		UniRef90 blastp 11-8-2010: A6NAX7_MAIZE AP2 domain transcription factor n=2 (Zea mays) Exp=9e-124; maizesequence.org: UniGene:Zm.7856; TSA: Zea mays contig43921 mRNA sequence | GO:0016021; integral to membrane | GO:0015385; sodium:hydrogen antiporter activity | GO:0006885; regulation of pH | GO:0006814; sodium ion transport | GO:0006355; regulation of transcription DNA-dependent | GO:0003700; tra…
GRMZM5G862109_T01	GO:0003700 transcription factor activity//GO:0006355 regulation of transcription, DNA-dependent//GO:0003677 DNA binding		UniRef90 blastp 11-8-2010: No significant hits (1e-5); maizesequence.org: Uniprot/SPTREMBL:O65008; Indeterminate spikelet 1 Fragment | UniGene:Zm.366; Indeterminate spikelet1 | UniGene:Zm.152785; TSA: Zea mays contig00995 mRNA sequence | RefSeq_peptide:NP_001104904; indeterminate spikelet1 | RefSeq_dna:NM_001111434; indeterminate spikelet1 (ids1) mRNA | GO:0006355; regulation of transcription DNA…
GRMZM2G176175_T01	GO:0003700 transcription factor activity//GO:0016021 integral to membrane//GO:0006355 regulation of transcription, DNA-dependent//GO:0004969 histamine receptor activity//GO:0003677 DNA binding//GO:0007186 G-protein coupled receptor protein signaling pathway		UniRef90 blastp 11-8-2010: C0L9Q9_MAIZE Sister of indeterminate spikelet 1 (Fragment) n=2 (Zea mays) Exp=0; maizesequence.org: Uniprot/SPTREMBL:C0L9Q9; Sister of indeterminate spikelet 1 Fragment | Uniprot/SPTREMBL:B6UAC1; Floral homeotic proteinPutative uncharacterized protein ; | GO:0016021; integral to membrane | GO:0007186; G-protein coupled receptor protein signaling pathway | GO:0006355; re…
GRMZM2G076602_T01	GO:0004930 G-protein coupled receptor activity//GO:0003700 transcription factor activity//GO:0016021 integral to membrane//GO:0006355 regulation of transcription, DNA-dependent//GO:0003677 DNA binding//GO:0007186 G-protein coupled receptor protein signaling pathway		UniRef90 blastp 11-8-2010: C0P327_MAIZE Putative uncharacterized protein n=1 (Zea mays) Exp=2e-84; maizesequence.org: Uniprot/SPTREMBL:C0P327; Putative uncharacterized protein | UniGene:Zm.138897; Hypothetical protein LOC100381947 | RefSeq_peptide:NP_001168191; hypothetical protein LOC100381947 | RefSeq_dna:NM_001174720; hypothetical protein LOC100381947 (LOC100381947) mRNA | GO:0016021; integral…
GRMZM5G862109_T02	GO:0003700 transcription factor activity//GO:0006355 regulation of transcription, DNA-dependent//GO:0003677 DNA binding		UniRef90 blastp 11-8-2010: No significant hits (1e-5); maizesequence.org: UniGene:Zm.152785; TSA: Zea mays contig00995 mRNA sequence | GO:0006355; regulation of transcription DNA-dependent | GO:0003700; transcription factor activity | GO:0003677; DNA binding
GRMZM2G700665_T02	GO:0003700 transcription factor activity//GO:0006355 regulation of transcription, DNA-dependent//GO:0003677 DNA binding		UniRef90 blastp 11-8-2010: A6NAX7_MAIZE AP2 domain transcription factor n=2 (Zea mays) Exp=4e-94; maizesequence.org: Uniprot/SPTREMBL:A6NAX8; AP2 domain transcription factor | Uniprot/SPTREMBL:A6NAX7; AP2 domain transcription factor | UniGene:Zm.34885; Hypothetical protein LOC100384826 | RefSeq_dna:NM_001177264; hypothetical protein LOC100384826 (LOC100384826) mRNA | GO:0006355; regulation of tra…
GRMZM5G862109_T03	GO:0003700 transcription factor activity//GO:0006355 regulation of transcription, DNA-dependent//GO:0003677 DNA binding		UniRef90 blastp 11-8-2010: No significant hits (1e-5); maizesequence.org: UniGene:Zm.152785; TSA: Zea mays contig00995 mRNA sequence | GO:0006355; regulation of transcription DNA-dependent | GO:0003700; transcription factor activity | GO:0003677; DNA binding
GRMZM2G700665_T03	GO:0003700 transcription factor activity//GO:0006355 regulation of transcription, DNA-dependent//GO:0003677 DNA binding		UniRef90 blastp 11-8-2010: No significant hits (1e-5); maizesequence.org: UniGene:Zm.7856; TSA: Zea mays contig43921 mRNA sequence | UniGene:Zm.34885; Hypothetical protein LOC100384826 | RefSeq_dna:NM_001177264; hypothetical protein LOC100384826 (LOC100384826) mRNA | GO:0006355; regulation of transcription DNA-dependent | GO:0003700; transcription factor activity | GO:0003677; DNA binding
GRMZM2G029323_T01	GO:0003700 transcription factor activity//GO:0006355 regulation of transcription, DNA-dependent//GO:0003677 DNA binding		UniRef90 blastp 11-8-2010: C4JBG6_MAIZE Putative uncharacterized protein n=1 (Zea mays) Exp=3e-109; maizesequence.org: Uniprot/SPTREMBL:C4JBG6; Putative uncharacterized protein | UniGene:Zm.21028; Full-length cDNA clone ZM_BFc0039L03 | UniGene:Zm.145982; TSA: Zea mays contig42505 mRNA sequence | GO:0006355; regulation of transcription DNA-dependent | GO:0003700; transcription factor activity | GO…
GRMZM2G176175_T02	GO:0003700 transcription factor activity//GO:0016021 integral to membrane//GO:0006355 regulation of transcription, DNA-dependent//GO:0004969 histamine receptor activity//GO:0003677 DNA binding//GO:0007186 G-protein coupled receptor protein signaling pathway		UniRef90 blastp 11-8-2010: C0L9Q9_MAIZE Sister of indeterminate spikelet 1 (Fragment) n=2 (Zea mays) Exp=2e-69; maizesequence.org: Uniprot/SPTREMBL:C0P4Y8; Putative uncharacterized protein | UniGene:Zm.36855; Sister of indeterminate spikelet 1 | RefSeq_peptide:NP_001139539; sister of indeterminate spikelet 1 | RefSeq_dna:NM_001146067; sister of indeterminate spikelet 1 (sid1) mRNA | GO:0016021; i…
>Li_TCONS_00011715/Li_TCONS_00031357	zma-miR164h-5p
GRMZM2G030384_T01	GO:0008601 protein phosphatase type 2A regulator activity//GO:0000159 protein phosphatase type 2A complex//GO:0007165 signal transduction		UniRef90 blastp 11-8-2010: Q9AWU6_ORYSJ Os01g0125800 protein n=5 (Poaceae) Exp=0; maizesequence.org: Uniprot/SPTREMBL:C0P7E7; Putative uncharacterized protein | UniGene:Zm.17103; Hypothetical protein LOC100382413 | RefSeq_peptide:NP_001168627; hypothetical protein LOC100382413 | RefSeq_dna:NM_001175156; hypothetical protein LOC100382413 (LOC100382413) mRNA | GO:0008601; protein phosphatase type 2…
GRMZM2G318408_T01	GO:0005634 nucleus//GO:0006355 regulation of transcription, DNA-dependent//GO:0008270 zinc ion binding//GO:0005515 protein binding//GO:0003677 DNA binding//GO:0004879 ligand-dependent nuclear receptor activity		UniRef90 blastp 11-8-2010: B6TTG0_MAIZE RING zinc finger protein-like n=1 (Zea mays) Exp=3e-76; maizesequence.org: Uniprot/SPTREMBL:B6TTG0; RING zinc finger protein-like | UniGene:Zm.112340; RING zinc finger protein-like | RefSeq_peptide:NP_001150789; RING zinc finger protein-like | RefSeq_dna:NM_001157317; RING zinc finger protein-like (LOC100284422) mRNA | GO:0008270; zinc ion binding | GO:0006…
GRMZM2G114850_T01	GO:0050825 ice binding//GO:0050826 response to freezing//GO:0045449 regulation of transcription//GO:0042309 homoiothermy//GO:0003677 DNA binding		UniRef90 blastp 11-8-2010: Q2QMB5_ORYSJ Os12g0610600 protein n=2 (Oryza sativa) Exp=2e-101; maizesequence.org: UniGene:Zm.41558; TSA: Zea mays contig02943 mRNA sequence | UniGene:Zm.152308; TSA: Zea mays contig03312 mRNA sequence | UniGene:Zm.144832; TSA: Zea mays contig52011 mRNA sequence | GO:0050826; response to freezing | GO:0050825; ice binding | GO:0045449; regulation of transcription | GO:…
>Li_TCONS_00034371	zma-miR169m-3p
GRMZM2G078118_T03	GO:0006355 regulation of transcription, DNA-dependent//GO:0005634 nucleus//GO:0004879 ligand-dependent nuclear receptor activity//GO:0003677 DNA binding		UniRef90 blastp 11-8-2010: B4G0D9_MAIZE Putative uncharacterized protein n=1 (Zea mays) Exp=7e-41; maizesequence.org: Uniprot/SPTREMBL:B4G0D9; Putative uncharacterized protein | UniGene:Zm.149929; TSA: Zea mays contig14770 mRNA sequence | RefSeq_peptide:NP_001142179; hypothetical protein LOC100274347 | GO:0006355; regulation of transcription DNA-dependent | GO:0005634; nucleus | GO:0004879; ligan…
GRMZM2G017187_T01	GO:0006355 regulation of transcription, DNA-dependent//GO:0003677 DNA binding		UniRef90 blastp 11-8-2010: No significant hits (1e-5); maizesequence.org: GO:0003677; DNA binding | GO:0006355; regulation of transcription DNA-dependent
GRMZM2G078118_T02	GO:0006355 regulation of transcription, DNA-dependent//GO:0005634 nucleus//GO:0004879 ligand-dependent nuclear receptor activity//GO:0003677 DNA binding		UniRef90 blastp 11-8-2010: B4FL72_MAIZE Putative uncharacterized protein n=1 (Zea mays) Exp=2e-121; maizesequence.org: Uniprot/SPTREMBL:B4FL72; Putative uncharacterized protein | UniGene:Zm.149929; TSA: Zea mays contig14770 mRNA sequence | GO:0006355; regulation of transcription DNA-dependent | GO:0005634; nucleus | GO:0004879; ligand-dependent nuclear receptor activity | GO:0003677; DNA binding
GRMZM2G347043_T01	GO:0045449 regulation of transcription//GO:0003677 DNA binding		UniRef90 blastp 11-8-2010: B5A4B4_MAIZE NAC domain-containing protein 67 n=2 (Andropogoneae) Exp=4e-165; maizesequence.org: Uniprot/SPTREMBL:C0PDM4; Putative uncharacterized protein | Uniprot/SPTREMBL:B5A4B4; NAC domain-containing protein 67NAC1 transcription factor ; | UniGene:Zm.82298; NAC1 transcription factor | RefSeq_peptide:NP_001123932; NAC1 transcription factor | RefSeq_dna:NM_001130460; …
>Boerner_Z27kG1_01735	zma-miR160c-3p
GRMZM2G409974_T01	GO:0000160 two-component signal transduction system (phosphorelay)//GO:0000156 two-component response regulator activity//GO:0006355 regulation of transcription, DNA-dependent		UniRef90 blastp 11-8-2010: C5Z5H6_SORBI Putative uncharacterized protein Sb10g005580 n=1 (Sorghum bicolor) Exp=0; maizesequence.org: Uniprot/SPTREMBL:B4FGJ3; Putative uncharacterized protein | Uniprot/SPTREMBL:B4F8Q7; Putative uncharacterized protein | UniGene:Zm.28823; Hypothetical protein LOC100191412 | RefSeq_peptide:NP_001130318; hypothetical protein LOC100191412 | RefSeq_dna:NM_001136846; hy…
GRMZM2G034840_T02	GO:0006355 regulation of transcription, DNA-dependent//GO:0005634 nucleus//GO:0009725 response to hormone stimulus//GO:0045449 regulation of transcription//GO:0003677 DNA binding		UniRef90 blastp 11-8-2010: C5Y9Z0_SORBI Putative uncharacterized protein Sb06g031900 n=2 (Andropogoneae) Exp=0; maizesequence.org: Uniprot/SPTREMBL:C0PEB3; Putative uncharacterized protein | RefSeq_peptide:NP_001169359; hypothetical protein LOC100383226 | GO:0045449; regulation of transcription | GO:0009725; response to hormone stimulus | GO:0006355; regulation of transcription DNA-dependent | GO…
GRMZM2G360541_T01	GO:0043234 protein complex//GO:0051258 protein polymerization//GO:0007017 microtubule-based process//GO:0003700 transcription factor activity//GO:0007018 microtubule-based movement//GO:0005198 structural molecule activity//GO:0006355 regulation of transcription, DNA-dependent//GO:0006352 transcription initiation//GO:0003677 DNA binding//GO:0016987 sigma factor activity//GO:0005874 microtubule//GO…		UniRef90 blastp 11-8-2010: D1H5T4_VITVI Whole genome shotgun sequence of line PN40024, scaffold_4.assembly12x (Fragment) n=1 (Vitis vinifera) Exp=4e-54; maizesequence.org: GO:0051258; protein polymerization | GO:0043234; protein complex | GO:0016987; sigma factor activity | GO:0007018; microtubule-based movement | GO:0007017; microtubule-based process | GO:0006355; regulation of transcription DNA…
GRMZM2G004696_T01	GO:0005634 nucleus//GO:0045449 regulation of transcription		UniRef90 blastp 11-8-2010: B6TXJ4_MAIZE IAA15-auxin-responsive Aux/IAA family member n=3 (Zea mays) Exp=2e-78; maizesequence.org: RefSeq_peptide:NP_001152494; IAA15 - auxin-responsive Aux/IAA family member | UniGene:Zm.130006; IAA15 - auxin-responsive Aux/IAA family member | UniGene:Zm.85568; Hypothetical protein LOC100193444 | Uniprot/SPTREMBL:B4FF21; Putative uncharacterized protein | Uniprot/S…
>Li_TCONS_00096947/Li_TCONS_00064018	zma-miR169n-3p
GRMZM2G448213_T01	GO:0006468 protein amino acid phosphorylation//GO:0006355 regulation of transcription, DNA-dependent//GO:0004674 protein serine/threonine kinase activity//GO:0007165 signal transduction//GO:0004871 signal transducer activity//GO:0004672 protein kinase activity//GO:0005524 ATP binding		UniRef90 blastp 11-8-2010: C5Y7W7_SORBI Putative uncharacterized protein Sb05g026530 n=1 (Sorghum bicolor) Exp=0; maizesequence.org: UniGene:Zm.22333; Clone 1419202 mRNA sequence | GO:0007165; signal transduction | GO:0006468; protein amino acid phosphorylation | GO:0006355; regulation of transcription DNA-dependent | GO:0005524; ATP binding | GO:0004871; signal transducer activity | GO:0004674; …
>Li_TCONS_00044327	zma-miR172b-5p:zma-miR172d-5p
GRMZM2G375222_T01	GO:0032968 positive regulation of RNA elongation from RNA polymerase II promoter//GO:0003711 transcription elongation regulator activity		UniRef90 blastp 11-8-2010: C5Z0R7_SORBI Putative uncharacterized protein Sb09g024890 n=1 (Sorghum bicolor) Exp=0; maizesequence.org: GO:0003711; transcription elongation regulator activity | GO:0032968; positive regulation of RNA elongation from RNA polymerase II promoter | UniGene:Zm.121933; TSA: Zea mays contig05958 mRNA sequence | UniGene:Zm.151380; TSA: Zea mays contig07826 mRNA sequence
>Li_TCONS_00044327	zma-miR172c-5p
GRMZM2G171060_T02	GO:0015031 protein transport//GO:0006886 intracellular protein transport//GO:0005622 intracellular//GO:0007264 small GTPase mediated signal transduction//GO:0005525 GTP binding		UniRef90 blastp 11-8-2010: Q8W4C8_ARATH ADP-ribosylation factor-like protein n=9 (Magnoliophyta) Exp=2e-95; maizesequence.org: UniGene:Zm.125032; ADP-ribosylation factor-like protein 8A | UniGene:Zm.4906; Transcribed locus strongly similar to NP_001147766.1 ADP-ribosylation factor-like protein 8A [Zea mays] | Uniprot/SPTREMBL:B4FYG4; Putative uncharacterized protein | Uniprot/SPTREMBL:B6SUV2; ADP…
GRMZM2G122666_T01	GO:0015031 protein transport//GO:0006886 intracellular protein transport//GO:0005622 intracellular//GO:0007264 small GTPase mediated signal transduction//GO:0005525 GTP binding		UniRef90 blastp 11-8-2010: Q9SDK4_ORYSJ Os01g0254000 protein n=6 (Spermatophyta) Exp=6e-87; maizesequence.org: Uniprot/SPTREMBL:Q6PLR8; Putative ras-like small GTP binding ptotein | Uniprot/SPTREMBL:B4FPT6; GTP-binding protein SAR1APutative uncharacterized protein ; | UniGene:Zm.14470; Hypothetical LOC542172 | RefSeq_peptide:NP_001105262; hypothetical protein LOC542172 | RefSeq_dna:NM_001111792; …
>Li_TCONS_00081252/zhang_TCONS_00063429	zma-miR319a-5p:zma-miR319c-5p
GRMZM5G830932_T02	GO:0003700 transcription factor activity//GO:0006355 regulation of transcription, DNA-dependent//GO:0016987 sigma factor activity//GO:0006352 transcription initiation//GO:0003677 DNA binding		UniRef90 blastp 11-8-2010: No significant hits (1e-5); maizesequence.org: Uniprot/SPTREMBL:C0PCY3; Putative uncharacterized protein | UniGene:Zm.12554; Sigma factor protein | GO:0016987; sigma factor activity | GO:0006355; regulation of transcription DNA-dependent | GO:0006352; transcription initiation | GO:0003700; transcription factor activity | GO:0003677; DNA binding
GRMZM2G029486_T01	GO:0006886 intracellular protein transport//GO:0003924 GTPase activity//GO:0006913 nucleocytoplasmic transport//GO:0005622 intracellular//GO:0006355 regulation of transcription, DNA-dependent//GO:0007165 signal transduction//GO:0005515 protein binding//GO:0015031 protein transport//GO:0007264 small GTPase mediated signal transduction//GO:0008134 transcription factor binding//GO:0005524 ATP bindin…		UniRef90 blastp 11-8-2010: C5X3H5_SORBI Putative uncharacterized protein Sb02g008790 n=2 (Andropogoneae) Exp=8e-77; maizesequence.org: MaizeGDB_GenBank:AY107805; | GO:0015031; protein transport | GO:0008134; transcription factor binding | GO:0007264; small GTPase mediated signal transduction | GO:0007165; signal transduction | GO:0006913; nucleocytoplasmic transport | GO:0006886; intracellular pr…
GRMZM5G830932_T01	GO:0003700 transcription factor activity//GO:0006355 regulation of transcription, DNA-dependent//GO:0016987 sigma factor activity//GO:0006352 transcription initiation//GO:0003677 DNA binding		UniRef90 blastp 11-8-2010: No significant hits (1e-5); maizesequence.org: Uniprot/SPTREMBL:Q8RWR8; Sigma factor protein | RefSeq_peptide:NP_001105185; sigma factor protein | RefSeq_dna:NM_001111715; sigma factor protein (sig3) mRNA | GO:0016987; sigma factor activity | GO:0006355; regulation of transcription DNA-dependent | GO:0006352; transcription initiation | GO:0003700; transcription factor a…
GRMZM2G096389_T03	GO:0005515 protein binding//GO:0030528 transcription regulator activity//GO:0006355 regulation of transcription, DNA-dependent//GO:0008270 zinc ion binding//GO:0006352 transcription initiation//GO:0006413 translational initiation//GO:0003743 translation initiation factor activity		UniRef90 blastp 11-8-2010: B4FZ96_MAIZE Putative uncharacterized protein n=1 (Zea mays) Exp=0; maizesequence.org: GO:0030528; transcription regulator activity | GO:0008270; zinc ion binding | GO:0006413; translational initiation | GO:0006355; regulation of transcription DNA-dependent | GO:0006352; transcription initiation | GO:0005515; protein binding | GO:0003743; translation initiation factor a…
>zhang_TCONS_00045504	zma-miR528a-3p:zma-miR528b-3p
GRMZM2G179024_T01	GO:0000160 two-component signal transduction system (phosphorelay)//GO:0000156 two-component response regulator activity//GO:0006355 regulation of transcription, DNA-dependent		UniRef90 blastp 11-8-2010: B4FWH6_MAIZE Putative uncharacterized protein n=1 (Zea mays) Exp=0; maizesequence.org: Uniprot/SPTREMBL:B4FWH6; Putative uncharacterized protein | UniGene:Zm.118086; Hypothetical protein LOC100273598 | RefSeq_peptide:NP_001141486; hypothetical protein LOC100273598 | RefSeq_dna:NM_001148014; hypothetical protein LOC100273598 (LOC100273598) mRNA | GO:0006355; regulation o…
GRMZM2G456452_T01	GO:0005179 hormone activity//GO:0016020 membrane//GO:0051260 protein homooligomerization//GO:0005576 extracellular region//GO:0045449 regulation of transcription//GO:0008270 zinc ion binding//GO:0003677 DNA binding//GO:0007275 multicellular organismal development		UniRef90 blastp 11-8-2010: No significant hits (1e-5); maizesequence.org: Uniprot/SPTREMBL:B6TQH8; Putative uncharacterized protein | UniGene:Zm.122696; Hypothetical protein LOC100277177 | RefSeq_peptide:NP_001144294; hypothetical protein LOC100277177 | RefSeq_dna:NM_001150822; hypothetical protein LOC100277177 (LOC100277177) mRNA | GO:0051260; protein homooligomerization | GO:0045449; regulation…
GRMZM2G154890_T02	GO:0015031 protein transport//GO:0006886 intracellular protein transport//GO:0005622 intracellular//GO:0007264 small GTPase mediated signal transduction//GO:0005525 GTP binding		UniRef90 blastp 11-8-2010: Q0E1L4_ORYSJ Os02g0327100 protein n=6 (Poaceae) Exp=1e-88; maizesequence.org: RefSeq_peptide:NP_001149177; ADP-ribosylation factor | UniGene:Zm.156287; Transcribed locus strongly similar to NP_001149177.1 ADP-ribosylation factor [Zea mays] | Uniprot/SPTREMBL:B6TBI1; ADP-ribosylation factorPutative uncharacterized protein ; | Uniprot/SPTREMBL:C0HGI7; Putative uncharacter…
GRMZM2G125294_T01	GO:0003700 transcription factor activity//GO:0006355 regulation of transcription, DNA-dependent//GO:0043565 sequence-specific DNA binding		UniRef90 blastp 11-8-2010: C5XG21_SORBI Putative uncharacterized protein Sb03g030770 n=1 (Sorghum bicolor) Exp=0; maizesequence.org: UniGene:Zm.25732; Transcribed locus weakly similar to XP_002456116.1 hypothetical protein SORBIDRAFT_03g030782 [Sorghum bicolor] | UniGene:Zm.143188; TSA: Zea mays contig64473 mRNA sequence | GO:0043565; sequence-specific DNA binding | GO:0006355; regulation of tran…
GRMZM2G041462_T01	GO:0043565 sequence-specific DNA binding//GO:0003700 transcription factor activity//GO:0005634 nucleus//GO:0030528 transcription regulator activity//GO:0006355 regulation of transcription, DNA-dependent//GO:0003677 DNA binding		UniRef90 blastp 11-8-2010: C5X657_SORBI Putative uncharacterized protein Sb02g030660 n=2 (Andropogoneae) Exp=4e-100; maizesequence.org: Uniprot/SPTREMBL:C4J8W1; Putative uncharacterized protein | UniGene:Zm.119695; Full-length cDNA clone ZM_BFb0020F23 | GO:0043565; sequence-specific DNA binding | GO:0030528; transcription regulator activity | GO:0006355; regulation of transcription DNA-dependent …
GRMZM2G038356_T01	GO:0006886 intracellular protein transport//GO:0005622 intracellular//GO:0007264 small GTPase mediated signal transduction//GO:0005525 GTP binding		UniRef90 blastp 11-8-2010: Q93W16_ORYSJ Os01g0338000 protein n=8 (Magnoliophyta) Exp=1e-47; maizesequence.org: Uniprot/SPTREMBL:B7ZZP2; Putative uncharacterized protein | Uniprot/SPTREMBL:B6TG58; GTP-binding protein SAR1A | RefSeq_peptide:NP_001149615; GTP-binding protein SAR1A | RefSeq_peptide:NP_001146167; hypothetical protein LOC100279736 | RefSeq_dna:NM_001152695; hypothetical protein LOC1002…
GRMZM2G004619_T01	GO:0005634 nucleus//GO:0045449 regulation of transcription//GO:0016818 hydrolase activity, acting on acid anhydrides, in phosphorus-containing anhydrides//GO:0005524 ATP binding		UniRef90 blastp 11-8-2010: B6U737_MAIZE Growth-regulating factor n=3 (Zea mays) Exp=2e-102; maizesequence.org: RefSeq_peptide:NP_001106023; putative growth-regulating factor 4 | UniGene:Zm.95590; LOC100101537 | Uniprot/SPTREMBL:A5HEG3; Putative growth-regulating factor 4 | Uniprot/SPTREMBL:B4FN96; Putative uncharacterized protein | Uniprot/SPTREMBL:B6U737; Growth-regulating factor | RefSeq_dna:NM…
GRMZM2G154890_T01	GO:0015031 protein transport//GO:0006886 intracellular protein transport//GO:0005622 intracellular//GO:0007264 small GTPase mediated signal transduction//GO:0005525 GTP binding		UniRef90 blastp 11-8-2010: Q0E1L4_ORYSJ Os02g0327100 protein n=6 (Poaceae) Exp=1e-88; maizesequence.org: RefSeq_peptide:NP_001149177; ADP-ribosylation factor | UniGene:Zm.156287; Transcribed locus strongly similar to NP_001149177.1 ADP-ribosylation factor [Zea mays] | Uniprot/SPTREMBL:B6TBI1; ADP-ribosylation factorPutative uncharacterized protein ; | Uniprot/SPTREMBL:C0HGI7; Putative uncharacter…
GRMZM2G378121_T01	GO:0005840 ribosome//GO:0005634 nucleus//GO:0050826 response to freezing//GO:0005622 intracellular//GO:0003735 structural constituent of ribosome//GO:0006355 regulation of transcription, DNA-dependent//GO:0050825 ice binding//GO:0042309 homoiothermy//GO:0003677 DNA binding//GO:0006412 translation//GO:0004879 ligand-dependent nuclear receptor activity		UniRef90 blastp 11-8-2010: B6U673_MAIZE Putative uncharacterized protein n=2 (Zea mays) Exp=2e-23; maizesequence.org: GO:0050825; ice binding | GO:0050826; response to freezing | RefSeq_dna:NM_001151608; hypothetical protein LOC100278282 (LOC100278282) mRNA | RefSeq_peptide:NP_001145080; hypothetical protein LOC100278282 | UniGene:Zm.84298; Hypothetical protein LOC100278282 | Uniprot/SPTREMBL:B6U…
GRMZM2G154029_T03	GO:0005634 nucleus//GO:0045449 regulation of transcription//GO:0030528 transcription regulator activity		UniRef90 blastp 11-8-2010: C5WXP2_SORBI Putative uncharacterized protein Sb01g033470 n=1 (Sorghum bicolor) Exp=2e-111; maizesequence.org: UniGene:Zm.4460; LOC100278019 | UniGene:Zm.148118; TSA: Zea mays contig23132 mRNA sequence | UniGene:Zm.140530; Hypothetical protein LOC100382122 | RefSeq_peptide:NP_001168354; hypothetical protein LOC100382122 | RefSeq_dna:NM_001174883; hypothetical protein LO…
GRMZM2G136769_T01	GO:0015904 tetracycline transport//GO:0005634 nucleus//GO:0015520 tetracycline:hydrogen antiporter activity//GO:0006355 regulation of transcription, DNA-dependent//GO:0046677 response to antibiotic//GO:0003677 DNA binding//GO:0016021 integral to membrane//GO:0004879 ligand-dependent nuclear receptor activity		UniRef90 blastp 11-8-2010: B6T584_MAIZE Ubiquilin-1 n=4 (Andropogoneae) Exp=0; maizesequence.org: Uniprot/SPTREMBL:C0P3N5; Putative uncharacterized protein | UniGene:Zm.2836; Hypothetical protein LOC100382017 | RefSeq_peptide:NP_001168254; hypothetical protein LOC100382017 | RefSeq_dna:NM_001174783; hypothetical protein LOC100382017 (LOC100382017) mRNA | GO:0046677; response to antibiotic | GO:00…
>Boerner_Z27kG1_10860/Li_TCONS_00072326/Li_TCONS_00089213	zma-miR394b-3p:zma-miR394a-3p
GRMZM2G021710_T01	GO:0042981 regulation of apoptosis//GO:0005515 protein binding		UniRef90 blastp 11-8-2010: C5YBB1_SORBI Putative uncharacterized protein Sb06g020845 (Fragment) n=1 (Sorghum bicolor) Exp=0; maizesequence.org: GO:0005515; protein binding | GO:0042981; regulation of apoptosis | UniGene:Zm.126528; Full-length cDNA clone ZM_BFb0150L01 | UniGene:Zm.35508; Transcribed locus
>Boerner_Z27kG1_07658/Boerner_Z27kG1_17312	zma-miR166n-5p
GRMZM2G025592_T01	GO:0006306 DNA methylation//GO:0005634 nucleus//GO:0006333 chromatin assembly or disassembly//GO:0000785 chromatin//GO:0003677 DNA binding//GO:0003682 chromatin binding		UniRef90 blastp 11-8-2010: CMT2_MAIZE DNA (cytosine-5)-methyltransferase 2 n=6 (Andropogoneae) Exp=0; maizesequence.org: RefSeq_dna:NM_001111508; DNA cytosine methyltransferase MET2a (met2a) mRNA | RefSeq_peptide:NP_001104978; DNA (cytosine-5)-methyltransferase 1 | UniGene:Zm.587; DNA cytosine methyltransferase MET2a | Uniprot/SPTREMBL:B4F838; Putative uncharacterized protein | Uniprot/SPTREMBL:D…
GRMZM5G879527_T03	GO:0005634 nucleus//GO:0045449 regulation of transcription//GO:0030528 transcription regulator activity		UniRef90 blastp 11-8-2010: No significant hits (1e-5); maizesequence.org: Uniprot/SPTREMBL:C0P8F9; Putative uncharacterized protein | Uniprot/SPTREMBL:B7ZX27; Putative uncharacterized protein | RefSeq_peptide:NP_001145730; hypothetical protein LOC100279237 | GO:0045449; regulation of transcription | GO:0030528; transcription regulator activity | GO:0005634; nucleus | EntrezGene:100279237; hypothe…
GRMZM2G052667_T01	GO:0003700 transcription factor activity//GO:0006355 regulation of transcription, DNA-dependent//GO:0003677 DNA binding		UniRef90 blastp 11-8-2010: B6TS80_MAIZE Ethylene response factor n=1 (Zea mays) Exp=2e-143; maizesequence.org: GO:0006355; regulation of transcription DNA-dependent | GO:0003700; transcription factor activity | GO:0003677; DNA binding
GRMZM5G832651_T01	GO:0003700 transcription factor activity//GO:0005634 nucleus//GO:0050826 response to freezing//GO:0050825 ice binding//GO:0042309 homoiothermy//GO:0003677 DNA binding//GO:0045449 regulation of transcription		UniRef90 blastp 11-8-2010: No significant hits (1e-5); maizesequence.org: UniGene:Zm.87565; TSA: Zea mays contig16280 mRNA sequence | UniGene:Zm.84006; LOC100279794 | UniGene:Zm.150310; TSA: Zea mays contig12870 mRNA sequence | UniGene:Zm.127063; TSA: Zea mays contig24236 mRNA sequence | RefSeq_dna:NM_001152752; LOC100279794 (TIDP2811) mRNA | GO:0050826; response to freezing | GO:0050825; ice bin…
GRMZM2G022365_T01	GO:0020037 heme binding//GO:0005634 nucleus//GO:0050826 response to freezing//GO:0006355 regulation of transcription, DNA-dependent//GO:0000785 chromatin//GO:0042309 homoiothermy//GO:0003677 DNA binding//GO:0050825 ice binding//GO:0004879 ligand-dependent nuclear receptor activity		UniRef90 blastp 11-8-2010: Q94IQ8_MAIZE Putative uncharacterized protein n=1 (Zea mays) Exp=2e-59; maizesequence.org: GO:0050825; ice binding | GO:0050826; response to freezing | RefSeq_dna:NM_001111705; methyl binding domain (mbd106) mRNA | RefSeq_peptide:NP_001105175; methyl binding domain | UniGene:Zm.144754; TSA: Zea mays contig52710 mRNA sequence | UniGene:Zm.652; Methyl binding domain | Uni…
>Boerner_Z27kG1_00580	zma-miR171k-5p:zma-miR171h-5p
GRMZM2G156206_T01	GO:0006355 regulation of transcription, DNA-dependent//GO:0005634 nucleus//GO:0004879 ligand-dependent nuclear receptor activity//GO:0003677 DNA binding		UniRef90 blastp 11-8-2010: B4FWX2_MAIZE Putative uncharacterized protein n=1 (Zea mays) Exp=3e-139; maizesequence.org: Uniprot/SPTREMBL:B4FWX2; Putative uncharacterized protein | UniGene:Zm.119761; Hypothetical protein LOC100273673 | RefSeq_peptide:NP_001141557; hypothetical protein LOC100273673 | RefSeq_dna:NM_001148085; hypothetical protein LOC100273673 (LOC100273673) mRNA | GO:0006355; regulat…
GRMZM2G083350_T01	GO:0003700 transcription factor activity//GO:0043565 sequence-specific DNA binding//GO:0045449 regulation of transcription		UniRef90 blastp 11-8-2010: C5XM16_SORBI Putative uncharacterized protein Sb03g003370 n=1 (Sorghum bicolor) Exp=7e-170; maizesequence.org: UniGene:Zm.41580; Full-length cDNA clone ZM_BFc0097G19 | GO:0045449; regulation of transcription | GO:0043565; sequence-specific DNA binding | GO:0003700; transcription factor activity
GRMZM2G423456_T01	GO:0000155 two-component sensor activity//GO:0000156 two-component response regulator activity//GO:0016020 membrane//GO:0016310 phosphorylation//GO:0006355 regulation of transcription, DNA-dependent//GO:0007165 signal transduction//GO:0000160 two-component signal transduction system (phosphorelay)//GO:0016772 transferase activity, transferring phosphorus-containing groups//GO:0005524 ATP binding		UniRef90 blastp 11-8-2010: Q76H00_MAIZE Histidine kinase 2 n=1 (Zea mays) Exp=0; maizesequence.org: Uniprot/SPTREMBL:B4FZQ2; Putative uncharacterized protein | UniGene:Zm.96567; Hypothetical protein LOC100274238 | UniGene:Zm.156652; Full-length cDNA clone ZM_BFb0205M07 | UniGene:Zm.152914; TSA: Zea mays contig00379 mRNA sequence | UniGene:Zm.101104; Hypothetical protein LOC100280357 | RefSeq_pept…
GRMZM2G132367_T01	GO:0043565 sequence-specific DNA binding//GO:0003700 transcription factor activity//GO:0005634 nucleus//GO:0030528 transcription regulator activity//GO:0006355 regulation of transcription, DNA-dependent//GO:0003677 DNA binding		UniRef90 blastp 11-8-2010: B6TID5_MAIZE Homeodomain-leucine zipper transcription factor TaHDZipI-1 n=1 (Zea mays) Exp=1e-142; maizesequence.org: RefSeq_dna:NM_001156336; homeodomain-leucine zipper transcription factor TaHDZipI-1 (LOC100283435) mRNA | RefSeq_peptide:NP_001149808; homeodomain-leucine zipper transcription factor TaHDZipI-1 | UniGene:Zm.137431; Transcribed locus moderately similar to…
GRMZM2G423456_T02	GO:0000155 two-component sensor activity//GO:0000156 two-component response regulator activity//GO:0016020 membrane//GO:0016310 phosphorylation//GO:0006355 regulation of transcription, DNA-dependent//GO:0006821 chloride transport//GO:0007165 signal transduction//GO:0000160 two-component signal transduction system (phosphorelay)//GO:0005247 voltage-gated chloride channel activity//GO:0016772 trans…		UniRef90 blastp 11-8-2010: Q76H00_MAIZE Histidine kinase 2 n=1 (Zea mays) Exp=0; maizesequence.org: GO:0055085; transmembrane transport | MaizeGDB_GenBank:AB102956; product:histidine kinase 2 | RefSeq_dna:NM_001111396; histidine kinase 2 (HK2) mRNA | RefSeq_dna:NM_001148607; hypothetical protein LOC100274238 (LOC100274238) mRNA | RefSeq_peptide:NP_001142079; hypothetical protein LOC100274238 | Un…
GRMZM2G040298_T01	GO:0003700 transcription factor activity//GO:0043565 sequence-specific DNA binding//GO:0045449 regulation of transcription		UniRef90 blastp 11-8-2010: B6U8Z0_MAIZE WRKY14-superfamily of TFs having WRKY and zinc finger domains n=2 (Zea mays) Exp=3e-93; maizesequence.org: Uniprot/SPTREMBL:B6U8Z0; WRKY14-superfamily of TFs having WRKY and zinc finger domains | Uniprot/SPTREMBL:B4FI13; Putative uncharacterized protein | UniGene:Zm.83702; Hypothetical protein LOC100194255 | RefSeq_peptide:NP_001132768; hypothetical protein…
GRMZM2G095727_T05	GO:0000160 two-component signal transduction system (phosphorelay)//GO:0000156 two-component response regulator activity//GO:0006355 regulation of transcription, DNA-dependent		UniRef90 blastp 11-8-2010: B6SHA1_MAIZE Two-component response regulator-like PRR73 n=3 (Andropogoneae) Exp=0; maizesequence.org: Uniprot/SPTREMBL:B8A2Q1; Putative uncharacterized protein | Uniprot/SPTREMBL:B6SHA1; Two-component response regulator-like PRR73 | UniGene:Zm.4864; Hypothetical protein LOC100280240 | RefSeq_peptide:NP_001146641; hypothetical protein LOC100280240 | RefSeq_dna:NM_001153…
GRMZM2G049915_T01	GO:0005634 nucleus//GO:0006355 regulation of transcription, DNA-dependent//GO:0004969 histamine receptor activity//GO:0045735 nutrient reservoir activity//GO:0003677 DNA binding//GO:0000785 chromatin//GO:0007186 G-protein coupled receptor protein signaling pathway//GO:0016021 integral to membrane		UniRef90 blastp 11-8-2010: No significant hits (1e-5); maizesequence.org: RefSeq_dna:NM_001153981; early nodulin 75 protein (LOC100281062) mRNA | RefSeq_peptide:NP_001105492; proline-rich protein | RefSeq_peptide:NP_001147453; early nodulin 75 protein | UniGene:Zm.138414; Proline-rich protein | UniGene:Zm.142833; Clone 1523261 mRNA sequence | UniGene:Zm.220; Early nodulin 75 protein | UniGene:Zm.…
>Li_TCONS_00071752	zma-miR159e-5p
GRMZM2G142806_T01	GO:0032313 regulation of Rab GTPase activity//GO:0005097 Rab GTPase activator activity//GO:0005622 intracellular		UniRef90 blastp 11-8-2010: B6UDP4_MAIZE TBC1 domain family member 22A n=2 (Andropogoneae) Exp=0; maizesequence.org: Uniprot/SPTREMBL:B6UDP4; TBC1 domain family member 22A | UniGene:Zm.7872; TBC1 domain family member 22A | RefSeq_peptide:NP_001152412; TBC1 domain family member 22A | RefSeq_dna:NM_001158940; TBC1 domain family member 22A (LOC100286052) mRNA | GO:0032313; regulation of Rab GTPase ac…
GRMZM2G318180_T01	GO:0045454 cell redox homeostasis//GO:0015035 protein disulfide oxidoreductase activity//GO:0009055 electron carrier activity		UniRef90 blastp 11-8-2010: B6TZK3_MAIZE Grx_I1-glutaredoxin subgroup III n=1 (Zea mays) Exp=6e-42; maizesequence.org: EntrezGene:100284993; Grx_I1 - glutaredoxin subgroup III | Uniprot/SPTREMBL:B6TZK3; Grx_I1-glutaredoxin subgroup III | UniGene:Zm.129174; Grx_I1 - glutaredoxin subgroup III | RefSeq_peptide:NP_001151360; Grx_I1 - glutaredoxin subgroup III | RefSeq_dna:NM_001157888; Grx_I1 - glutar…
GRMZM2G041223_T01	GO:0005634 nucleus//GO:0045449 regulation of transcription//GO:0016818 hydrolase activity, acting on acid anhydrides, in phosphorus-containing anhydrides//GO:0005524 ATP binding		UniRef90 blastp 11-8-2010: C5YF61_SORBI Putative uncharacterized protein Sb06g027465 n=1 (Sorghum bicolor) Exp=6e-145; maizesequence.org: RefSeq_dna:NM_001112555; growth-regulating factor 6-like (GRF6) mRNA | RefSeq_peptide:NP_001106025; putative growth-regulating factor 6 | UniGene:Zm.25395; Growth-regulating factor 6-like | Uniprot/SPTREMBL:A5HEG5; Putative growth-regulating factor 6 | GO:00454…
GRMZM2G178886_T01	GO:0045454 cell redox homeostasis//GO:0015035 protein disulfide oxidoreductase activity//GO:0009055 electron carrier activity		UniRef90 blastp 11-8-2010: B6SRR8_MAIZE Grx_I1-glutaredoxin subgroup III n=1 (Zea mays) Exp=4e-38; maizesequence.org: Uniprot/SPTREMBL:B6SRR8; Grx_I1-glutaredoxin subgroup III | UniGene:Zm.18128; LOC100281053 | UniGene:Zm.139055; TSA: Zea mays contig31475 mRNA sequence | RefSeq_peptide:NP_001147444; LOC100281053 | RefSeq_dna:NM_001153972; LOC100281053 (umc2199) mRNA | GO:0045454; cell redox homeo…
GRMZM2G023237_T01	GO:0045454 cell redox homeostasis//GO:0015035 protein disulfide oxidoreductase activity//GO:0009055 electron carrier activity		UniRef90 blastp 11-8-2010: B6U882_MAIZE Grx_I1-glutaredoxin subgroup III n=1 (Zea mays) Exp=1e-26; maizesequence.org: RefSeq_peptide:NP_001152054; Grx_I1 - glutaredoxin subgroup III | UniGene:Zm.137086; Grx_I1 - glutaredoxin subgroup III | UniGene:Zm.21562; Transcribed locus moderately similar to NP_001152054.1 Grx_I1 - glutaredoxin subgroup III [Zea mays] | Uniprot/SPTREMBL:B6U882; Grx_I1-glutar…
GRMZM2G106673_T05	GO:0006355 regulation of transcription, DNA-dependent//GO:0003677 DNA binding		UniRef90 blastp 11-8-2010: C0P906_MAIZE Putative uncharacterized protein n=1 (Zea mays) Exp=1e-79; maizesequence.org: GO:0003677; DNA binding | GO:0006355; regulation of transcription DNA-dependent
GRMZM2G144196_T01	GO:0003700 transcription factor activity//GO:0006355 regulation of transcription, DNA-dependent//GO:0016987 sigma factor activity//GO:0006352 transcription initiation//GO:0003677 DNA binding		UniRef90 blastp 11-8-2010: Q9ZPL0_MAIZE Sigma factor SIG6 n=2 (Zea mays) Exp=1e-168; maizesequence.org: UniGene:Zm.50059; Transcribed locus | GO:0016987; sigma factor activity | GO:0006355; regulation of transcription DNA-dependent | GO:0006352; transcription initiation | GO:0003700; transcription factor activity | GO:0003677; DNA binding
>Boerner_Z27kG1_02792	zma-miR167f-3p
GRMZM2G097884_T02	GO:0005179 hormone activity//GO:0005634 nucleus//GO:0005199 structural constituent of cell wall//GO:0006355 regulation of transcription, DNA-dependent//GO:0005576 extracellular region//GO:0003677 DNA binding//GO:0004879 ligand-dependent nuclear receptor activity		UniRef90 blastp 11-8-2010: No significant hits (1e-5); maizesequence.org: Uniprot/SPTREMBL:C0PPC0; Putative uncharacterized protein | RefSeq_peptide:NP_001170451; hypothetical protein LOC100384443 | RefSeq_dna:NM_001176980; hypothetical protein LOC100384443 (LOC100384443) mRNA | GO:0006355; regulation of transcription DNA-dependent | GO:0005634; nucleus | GO:0005576; extracellular region | GO:000…
GRMZM2G097884_T01	GO:0015629 actin cytoskeleton//GO:0005634 nucleus//GO:0005199 structural constituent of cell wall//GO:0005198 structural molecule activity//GO:0006355 regulation of transcription, DNA-dependent//GO:0003677 DNA binding//GO:0007155 cell adhesion//GO:0004879 ligand-dependent nuclear receptor activity		UniRef90 blastp 11-8-2010: No significant hits (1e-5); maizesequence.org: GO:0015629; actin cytoskeleton | UniGene:Zm.127472; Clone 1674897 mRNA sequence | UniGene:Zm.156658; Full-length cDNA clone ZM_BFc0116H10 | UniGene:Zm.3244; Clone 1588556 mRNA sequence | Uniprot/SPTREMBL:C4J5K1; Putative uncharacterized protein | GO:0007155; cell adhesion | GO:0006355; regulation of transcription DNA-depend…
>Li_TCONS_00023317	zma-miR169l-5p
GRMZM5G857944_T02	GO:0003700 transcription factor activity//GO:0006355 regulation of transcription, DNA-dependent//GO:0005634 nucleus		UniRef90 blastp 11-8-2010: No significant hits (1e-5); maizesequence.org: Uniprot/SPTREMBL:B6TAG2; Nuclear transcription factor Y subunit A-3 | UniGene:Zm.86073; Nuclear transcription factor Y subunit A-3 | RefSeq_peptide:NP_001149075; nuclear transcription factor Y subunit A-3 | RefSeq_dna:NM_001155603; nuclear transcription factor Y subunit A-3 (LOC100282696) mRNA | GO:0006355; regulation of tr…
GRMZM5G857944_T01	GO:0003700 transcription factor activity//GO:0006355 regulation of transcription, DNA-dependent//GO:0005634 nucleus		UniRef90 blastp 11-8-2010: No significant hits (1e-5); maizesequence.org: GO:0003700; transcription factor activity | GO:0005634; nucleus | GO:0006355; regulation of transcription DNA-dependent
>Li_TCONS_00065651	zma-miR172e
GRMZM2G700665_T01	GO:0003700 transcription factor activity//GO:0006885 regulation of pH//GO:0016021 integral to membrane//GO:0006814 sodium ion transport//GO:0006355 regulation of transcription, DNA-dependent//GO:0003677 DNA binding//GO:0015385 sodium:hydrogen antiporter activity		UniRef90 blastp 11-8-2010: A6NAX7_MAIZE AP2 domain transcription factor n=2 (Zea mays) Exp=9e-124; maizesequence.org: UniGene:Zm.7856; TSA: Zea mays contig43921 mRNA sequence | GO:0016021; integral to membrane | GO:0015385; sodium:hydrogen antiporter activity | GO:0006885; regulation of pH | GO:0006814; sodium ion transport | GO:0006355; regulation of transcription DNA-dependent | GO:0003700; tra…
GRMZM2G001289_T01	GO:0003700 transcription factor activity//GO:0006355 regulation of transcription, DNA-dependent//GO:0005634 nucleus//GO:0030528 transcription regulator activity//GO:0043565 sequence-specific DNA binding		UniRef90 blastp 11-8-2010: C5YGI2_SORBI Putative uncharacterized protein Sb06g029270 n=1 (Sorghum bicolor) Exp=0; maizesequence.org: Uniprot/SPTREMBL:B8A225; Putative uncharacterized protein | GO:0043565; sequence-specific DNA binding | GO:0030528; transcription regulator activity | GO:0006355; regulation of transcription DNA-dependent | GO:0005634; nucleus | GO:0003700; transcription factor acti…
GRMZM2G117300_T01	GO:0005634 nucleus//GO:0006355 regulation of transcription, DNA-dependent//GO:0003677 DNA binding//GO:0045454 cell redox homeostasis//GO:0015035 protein disulfide oxidoreductase activity//GO:0004879 ligand-dependent nuclear receptor activity//GO:0009055 electron carrier activity		UniRef90 blastp 11-8-2010: B6SP07_MAIZE Grx_S16-glutaredoxin subgroup II n=5 (Andropogoneae) Exp=4e-139; maizesequence.org: Uniprot/SPTREMBL:B6UCZ2; Grx_S16-glutaredoxin subgroup II | Uniprot/SPTREMBL:B4FDI5; Putative uncharacterized protein | UniGene:Zm.82180; Hypothetical protein LOC100193022 | RefSeq_peptide:NP_001131662; hypothetical protein LOC100193022 | RefSeq_dna:NM_001138190; hypothetica…
GRMZM5G879527_T04	GO:0005634 nucleus//GO:0045449 regulation of transcription//GO:0030528 transcription regulator activity		UniRef90 blastp 11-8-2010: No significant hits (1e-5); maizesequence.org: GO:0005634; nucleus | GO:0030528; transcription regulator activity | GO:0045449; regulation of transcription
GRMZM5G862109_T03	GO:0003700 transcription factor activity//GO:0006355 regulation of transcription, DNA-dependent//GO:0003677 DNA binding		UniRef90 blastp 11-8-2010: No significant hits (1e-5); maizesequence.org: UniGene:Zm.152785; TSA: Zea mays contig00995 mRNA sequence | GO:0006355; regulation of transcription DNA-dependent | GO:0003700; transcription factor activity | GO:0003677; DNA binding
GRMZM2G700665_T03	GO:0003700 transcription factor activity//GO:0006355 regulation of transcription, DNA-dependent//GO:0003677 DNA binding		UniRef90 blastp 11-8-2010: No significant hits (1e-5); maizesequence.org: UniGene:Zm.7856; TSA: Zea mays contig43921 mRNA sequence | UniGene:Zm.34885; Hypothetical protein LOC100384826 | RefSeq_dna:NM_001177264; hypothetical protein LOC100384826 (LOC100384826) mRNA | GO:0006355; regulation of transcription DNA-dependent | GO:0003700; transcription factor activity | GO:0003677; DNA binding
GRMZM2G174784_T03	GO:0003700 transcription factor activity//GO:0003677 DNA binding//GO:0006355 regulation of transcription, DNA-dependent//GO:0050825 ice binding//GO:0042309 homoiothermy//GO:0050826 response to freezing		UniRef90 blastp 11-8-2010: UPI0000E12316 Os05g0121600 n=1 (Oryza sativa subsp. japonica) Exp=3e-12; maizesequence.org: GO:0050826; response to freezing | GO:0050825; ice binding | GO:0042309; homoiothermy | GO:0006355; regulation of transcription DNA-dependent | GO:0003700; transcription factor activity | GO:0003677; DNA binding
GRMZM2G176175_T02	GO:0003700 transcription factor activity//GO:0016021 integral to membrane//GO:0006355 regulation of transcription, DNA-dependent//GO:0004969 histamine receptor activity//GO:0003677 DNA binding//GO:0007186 G-protein coupled receptor protein signaling pathway		UniRef90 blastp 11-8-2010: C0L9Q9_MAIZE Sister of indeterminate spikelet 1 (Fragment) n=2 (Zea mays) Exp=2e-69; maizesequence.org: Uniprot/SPTREMBL:C0P4Y8; Putative uncharacterized protein | UniGene:Zm.36855; Sister of indeterminate spikelet 1 | RefSeq_peptide:NP_001139539; sister of indeterminate spikelet 1 | RefSeq_dna:NM_001146067; sister of indeterminate spikelet 1 (sid1) mRNA | GO:0016021; i…
GRMZM2G160730_T02	GO:0003700 transcription factor activity//GO:0006355 regulation of transcription, DNA-dependent//GO:0003677 DNA binding		UniRef90 blastp 11-8-2010: B4FTA8_MAIZE Putative uncharacterized protein n=1 (Zea mays) Exp=1e-164; maizesequence.org: Uniprot/SPTREMBL:C1JY33; Glossy15 Fragment | Uniprot/SPTREMBL:C1JY34; Glossy15 Fragment | Uniprot/SPTREMBL:C1JY36; Glossy15 Fragment | Uniprot/SPTREMBL:C1JY37; Glossy15 Fragment | Uniprot/SPTREMBL:C1JY49; Glossy15 Fragment | Uniprot/SPTREMBL:Q7G1L8; GLOSSY15 Fragment | Uniprot/SP…
GRMZM2G169820_T01	GO:0006355 regulation of transcription, DNA-dependent//GO:0005634 nucleus//GO:0009725 response to hormone stimulus//GO:0045449 regulation of transcription//GO:0003677 DNA binding		UniRef90 blastp 11-8-2010: C5YIB6_SORBI Putative uncharacterized protein Sb07g027080 n=1 (Sorghum bicolor) Exp=0; maizesequence.org: UniGene:Zm.93876; TSA: Zea mays contig42127 mRNA sequence | UniGene:Zm.41336; Transcribed locus strongly similar to XP_002445864.1 hypothetical protein SORBIDRAFT_07g027080 [Sorghum bicolor] | UniGene:Zm.141477; TSA: Zea mays contig58724 mRNA sequence | UniGene:Zm.1…
GRMZM2G160730_T01	GO:0003700 transcription factor activity//GO:0006355 regulation of transcription, DNA-dependent//GO:0003677 DNA binding		UniRef90 blastp 11-8-2010: B4FTA8_MAIZE Putative uncharacterized protein n=1 (Zea mays) Exp=4e-98; maizesequence.org: Uniprot/SPTREMBL:C1JY49; Glossy15 Fragment | Uniprot/SPTREMBL:C1JY37; Glossy15 Fragment | Uniprot/SPTREMBL:C1JY36; Glossy15 Fragment | Uniprot/SPTREMBL:C1JY34; Glossy15 Fragment | Uniprot/SPTREMBL:C1JY33; Glossy15 Fragment | Uniprot/SPTREMBL:C1JY24; Glossy15 Fragment | Uniprot/SPT…
GRMZM5G879527_T02	GO:0005634 nucleus//GO:0045449 regulation of transcription//GO:0030528 transcription regulator activity		UniRef90 blastp 11-8-2010: No significant hits (1e-5); maizesequence.org: Uniprot/SPTREMBL:B7ZX27; Putative uncharacterized protein | Uniprot/SPTREMBL:B6SW57; DNA binding protein | UniGene:Zm.137378; DNA binding protein | RefSeq_peptide:NP_001147910; DNA binding protein | RefSeq_peptide:NP_001145730; hypothetical protein LOC100279237 | RefSeq_dna:NM_001154438; DNA binding protein (LOC100281520) m…
GRMZM2G053726_T01	GO:0005634 nucleus//GO:0006355 regulation of transcription, DNA-dependent//GO:0003677 DNA binding//GO:0045454 cell redox homeostasis//GO:0015035 protein disulfide oxidoreductase activity//GO:0004879 ligand-dependent nuclear receptor activity//GO:0009055 electron carrier activity		UniRef90 blastp 11-8-2010: B6SP07_MAIZE Grx_S16-glutaredoxin subgroup II n=5 (Andropogoneae) Exp=2e-148; maizesequence.org: Uniprot/SPTREMBL:B6SP07; Grx_S16-glutaredoxin subgroup II | Uniprot/SPTREMBL:B4FH10; Putative uncharacterized protein | UniGene:Zm.117973; Hypothetical protein LOC100193989 | RefSeq_peptide:NP_001132526; hypothetical protein LOC100193989 | RefSeq_dna:NM_001139054; hypothetic…
GRMZM5G879527_T01	GO:0005634 nucleus//GO:0045449 regulation of transcription//GO:0030528 transcription regulator activity		UniRef90 blastp 11-8-2010: No significant hits (1e-5); maizesequence.org: EntrezGene:100279237; hypothetical protein LOC100279237 | Uniprot/SPTREMBL:C0P8F9; Putative uncharacterized protein | Uniprot/SPTREMBL:B7ZX27; Putative uncharacterized protein | UniGene:Zm.123485; Hypothetical protein LOC100279237 | RefSeq_peptide:NP_001145730; hypothetical protein LOC100279237 | GO:0045449; regulation of t…
GRMZM2G076602_T01	GO:0004930 G-protein coupled receptor activity//GO:0003700 transcription factor activity//GO:0016021 integral to membrane//GO:0006355 regulation of transcription, DNA-dependent//GO:0003677 DNA binding//GO:0007186 G-protein coupled receptor protein signaling pathway		UniRef90 blastp 11-8-2010: C0P327_MAIZE Putative uncharacterized protein n=1 (Zea mays) Exp=2e-84; maizesequence.org: Uniprot/SPTREMBL:C0P327; Putative uncharacterized protein | UniGene:Zm.138897; Hypothetical protein LOC100381947 | RefSeq_peptide:NP_001168191; hypothetical protein LOC100381947 | RefSeq_dna:NM_001174720; hypothetical protein LOC100381947 (LOC100381947) mRNA | GO:0016021; integral…
>Li_TCONS_00011383/Li_TCONS_00024356/Li_TCONS_00074927	zma-miR482-5p
GRMZM2G099319_T01	GO:0003700 transcription factor activity//GO:0006355 regulation of transcription, DNA-dependent//GO:0005634 nucleus//GO:0030528 transcription regulator activity//GO:0043565 sequence-specific DNA binding		UniRef90 blastp 11-8-2010: B4FBI0_MAIZE Putative uncharacterized protein n=1 (Zea mays) Exp=0; maizesequence.org: Uniprot/SPTREMBL:B4FBI0; Putative uncharacterized protein | UniGene:Zm.25481; Hypothetical protein LOC100192481 | RefSeq_peptide:NP_001131173; hypothetical protein LOC100192481 | RefSeq_dna:NM_001137701; hypothetical protein LOC100192481 (LOC100192481) mRNA | GO:0043565; sequence-spec…
GRMZM2G042492_T01	GO:0005840 ribosome//GO:0005634 nucleus//GO:0050826 response to freezing//GO:0005622 intracellular//GO:0003735 structural constituent of ribosome//GO:0006355 regulation of transcription, DNA-dependent//GO:0050825 ice binding//GO:0042309 homoiothermy//GO:0003677 DNA binding//GO:0006412 translation//GO:0004879 ligand-dependent nuclear receptor activity		UniRef90 blastp 11-8-2010: B6TDD4_MAIZE 50S ribosomal protein L34 n=1 (Zea mays) Exp=7e-48; maizesequence.org: GO:0042309; homoiothermy | GO:0050825; ice binding | GO:0050826; response to freezing | RefSeq_dna:NM_001155874; 50S ribosomal protein L34 (LOC100282969) mRNA | RefSeq_peptide:NP_001149346; 50S ribosomal protein L34 | UniGene:Zm.72733; 50S ribosomal protein L34 | Uniprot/SPTREMBL:B6TDD4;…
GRMZM2G096171_T01	GO:0000160 two-component signal transduction system (phosphorelay)//GO:0000156 two-component response regulator activity//GO:0006355 regulation of transcription, DNA-dependent		UniRef90 blastp 11-8-2010: Q9FRY8_MAIZE Response regulator 7 n=2 (Zea mays) Exp=5e-128; maizesequence.org: RefSeq_peptide:NP_001104858; response regulator 7 | Uniprot/SPTREMBL:B4FKP5; Putative uncharacterized protein | Uniprot/SPTREMBL:C4J5V9; Putative uncharacterized protein | Uniprot/SPTREMBL:Q9FRY8; Response regulator 7 | RefSeq_dna:NM_001111388; response regulator 7 (RR7) mRNA | GO:0006355; r…
GRMZM2G141707_T01	GO:0045454 cell redox homeostasis		UniRef90 blastp 11-8-2010: C5YKJ9_SORBI Putative uncharacterized protein Sb07g019220 n=2 (Andropogoneae) Exp=3e-78; maizesequence.org: Uniprot/SPTREMBL:B6T2E4; Putative uncharacterized proteinThioredoxin ; | Uniprot/SPTREMBL:B4FDA4; Putative uncharacterized protein | UniGene:Zm.8229; LOC100282002 | UniGene:Zm.153337; TSA: Zea mays contig38805 mRNA sequence | UniGene:Zm.143681; TSA: Zea mays conti…
GRMZM2G366373_T02	GO:0005840 ribosome//GO:0005634 nucleus//GO:0005622 intracellular//GO:0003735 structural constituent of ribosome//GO:0045449 regulation of transcription//GO:0042309 homoiothermy//GO:0050826 response to freezing//GO:0050825 ice binding//GO:0006412 translation		UniRef90 blastp 11-8-2010: C0HE49_MAIZE Putative uncharacterized protein n=1 (Zea mays) Exp=2e-39; maizesequence.org: GO:0050825; ice binding | GO:0050826; response to freezing | RefSeq_dna:NM_001143259; hypothetical protein LOC100216870 (LOC100216870) mRNA | RefSeq_peptide:NP_001136731; hypothetical protein LOC100216870 | UniGene:Zm.5020; Hypothetical protein LOC100216870 | Uniprot/SPTREMBL:B4FK…
GRMZM2G163054_T02	GO:0003700 transcription factor activity//GO:0043565 sequence-specific DNA binding//GO:0045449 regulation of transcription		UniRef90 blastp 11-8-2010: C4J6I0_MAIZE Putative uncharacterized protein n=1 (Zea mays) Exp=9e-80; maizesequence.org: GO:0045449; regulation of transcription | GO:0043565; sequence-specific DNA binding | GO:0003700; transcription factor activity
GRMZM2G107945_T01	GO:0006355 regulation of transcription, DNA-dependent//GO:0007165 signal transduction//GO:0005515 protein binding		UniRef90 blastp 11-8-2010: C5Y3X8_SORBI Putative uncharacterized protein Sb05g021030 n=5 (Poaceae) Exp=0; maizesequence.org: UniGene:Zm.24720; Hypothetical protein LOC100383277 | RefSeq_peptide:NP_001169408; hypothetical protein LOC100383277 | RefSeq_dna:NM_001175937; hypothetical protein LOC100383277 (LOC100383277) mRNA | GO:0007165; signal transduction | GO:0006355; regulation of transcription …
>Li_TCONS_00097416	zma-miR399d-5p
GRMZM5G895313_T01	GO:0016020 membrane//GO:0051260 protein homooligomerization//GO:0006355 regulation of transcription, DNA-dependent//GO:0008270 zinc ion binding//GO:0003676 nucleic acid binding//GO:0003677 DNA binding		UniRef90 blastp 11-8-2010: No significant hits (1e-5); maizesequence.org: Uniprot/SPTREMBL:B6U2B9; Glycine-rich protein 2b | Uniprot/SPTREMBL:B6TP60; Glycine-rich protein 2b | Uniprot/SPTREMBL:B6SP06; Glycine-rich protein 2b | UniGene:Zm.86046; LOC100285240 | RefSeq_peptide:NP_001151606; LOC100285240 | RefSeq_dna:NM_001158134; LOC100285240 (pco063886) mRNA | GO:0051260; protein homooligomerizatio…
>Boerner_Z27kG1_01522/Li_TCONS_00012087/zhang_TCONS_00056321/Boerner_Z27kG1_22626	zma-miR159e-3p
GRMZM2G144030_T02	GO:0006452 translational frameshifting//GO:0045901 positive regulation of translational elongation//GO:0045905 positive regulation of translational termination//GO:0003723 RNA binding//GO:0003746 translation elongation factor activity//GO:0043022 ribosome binding//GO:0008612 peptidyl-lysine modification to hypusine		UniRef90 blastp 11-8-2010: Q10CJ2_ORYSJ Eukaryotic translation initiation factor 5A-2, putative, expressed n=1 (Oryza sativa subsp. japonica) Exp=1e-43; maizesequence.org: GO:0045905; positive regulation of translational termination | GO:0045901; positive regulation of translational elongation | GO:0043022; ribosome binding | GO:0008612; peptidyl-lysine modification to hypusine | GO:0006452; tran…
GRMZM2G113696_T02	GO:0006452 translational frameshifting//GO:0045901 positive regulation of translational elongation//GO:0045905 positive regulation of translational termination//GO:0003723 RNA binding//GO:0003746 translation elongation factor activity//GO:0043022 ribosome binding//GO:0008612 peptidyl-lysine modification to hypusine		UniRef90 blastp 11-8-2010: Q10CJ2_ORYSJ Eukaryotic translation initiation factor 5A-2, putative, expressed n=1 (Oryza sativa subsp. japonica) Exp=1e-43; maizesequence.org: GO:0045905; positive regulation of translational termination | GO:0045901; positive regulation of translational elongation | GO:0043022; ribosome binding | GO:0008612; peptidyl-lysine modification to hypusine | GO:0006452; tran…
GRMZM2G144030_T01	GO:0006452 translational frameshifting//GO:0045901 positive regulation of translational elongation//GO:0045905 positive regulation of translational termination//GO:0003723 RNA binding//GO:0003746 translation elongation factor activity//GO:0043022 ribosome binding//GO:0008612 peptidyl-lysine modification to hypusine		UniRef90 blastp 11-8-2010: B9RCY4_RICCO Initiation factor 5a, putative n=1 (Ricinus communis) Exp=1e-79; maizesequence.org: MaizeGDB_GenBank:EU952582; product:eukaryotic translation initiation factor 5A | MaizeGDB_GenBank:EU958725; product:eukaryotic translation initiation factor 5A | MaizeGDB_GenBank:EU960315; product:eukaryotic translation initiation factor 5A | RefSeq_dna:NM_001112136; transla…
GRMZM5G839757_T01	GO:0007165 signal transduction//GO:0004871 signal transducer activity		UniRef90 blastp 11-8-2010: No significant hits (1e-5); maizesequence.org: UniGene:Zm.155600; TSA: Zea mays contig53351 mRNA sequence | UniGene:Zm.124384; Transcribed locus moderately similar to XP_002443330.1 hypothetical protein SORBIDRAFT_08g017590 [Sorghum bicolor] | GO:0007165; signal transduction | GO:0004871; signal transducer activity
>Li_TCONS_00097147/Li_TCONS_00056585/Li_TCONS_00072944/Boerner_Z27kG1_19929/Li_TCONS_00031436	zma-miR482-3p
GRMZM2G089121_T01	GO:0050661 NADP or NADPH binding//GO:0050660 FAD binding//GO:0006813 potassium ion transport//GO:0005634 nucleus//GO:0008324 cation transmembrane transporter activity//GO:0004499 flavin-containing monooxygenase activity//GO:0006355 regulation of transcription, DNA-dependent//GO:0055114 oxidation reduction//GO:0003677 DNA binding//GO:0004879 ligand-dependent nuclear receptor activity		UniRef90 blastp 11-8-2010: B4FZ60_MAIZE Disulfide oxidoreductase/ monooxygenase n=2 (Andropogoneae) Exp=2e-82; maizesequence.org: GO:0055114; oxidation reduction | GO:0050661; NADP or NADPH binding | GO:0050660; FAD binding | GO:0008324; cation transmembrane transporter activity | GO:0006813; potassium ion transport | GO:0006355; regulation of transcription DNA-dependent | GO:0005634; nucleus | G…
GRMZM2G000171_T03	GO:0003700 transcription factor activity//GO:0006355 regulation of transcription, DNA-dependent//GO:0005634 nucleus//GO:0046983 protein dimerization activity//GO:0043565 sequence-specific DNA binding		UniRef90 blastp 11-8-2010: B6T6L8_MAIZE DNA binding protein n=3 (Andropogoneae) Exp=1e-139; maizesequence.org: Uniprot/SPTREMBL:B6T6L8; DNA binding protein | Uniprot/SPTREMBL:B4FT66; Putative uncharacterized protein | RefSeq_peptide:NP_001141059; hypothetical protein LOC100273140 | GO:0046983; protein dimerization activity | GO:0043565; sequence-specific DNA binding | GO:0006355; regulation of tr…
GRMZM2G122750_T01	GO:0003700 transcription factor activity//GO:0006355 regulation of transcription, DNA-dependent//GO:0043565 sequence-specific DNA binding		UniRef90 blastp 11-8-2010: C5XG21_SORBI Putative uncharacterized protein Sb03g030770 n=1 (Sorghum bicolor) Exp=0; maizesequence.org: UniGene:Zm.27773; TSA: Zea mays contig12563 mRNA sequence | GO:0043565; sequence-specific DNA binding | GO:0006355; regulation of transcription DNA-dependent | GO:0003700; transcription factor activity
GRMZM2G120296_T01	GO:0005634 nucleus//GO:0045449 regulation of transcription//GO:0030528 transcription regulator activity		UniRef90 blastp 11-8-2010: C5XMQ7_SORBI Putative uncharacterized protein Sb03g003840 n=1 (Sorghum bicolor) Exp=3e-40; maizesequence.org: UniGene:Zm.82978; TSA: Zea mays contig55696 mRNA sequence | UniGene:Zm.131578; TSA: Zea mays contig56339 mRNA sequence | GO:0045449; regulation of transcription | GO:0030528; transcription regulator activity | GO:0005634; nucleus
GRMZM2G172621_T01	GO:0006355 regulation of transcription, DNA-dependent//GO:0008270 zinc ion binding//GO:0003677 DNA binding		UniRef90 blastp 11-8-2010: C5X5M1_SORBI Putative uncharacterized protein Sb02g043000 n=2 (Andropogoneae) Exp=0; maizesequence.org: Uniprot/SPTREMBL:B4FKB5; Putative uncharacterized protein | UniGene:Zm.15916; Full-length cDNA clone ZM_BFb0296H11 | UniGene:Zm.151275; TSA: Zea mays contig08324 mRNA sequence | UniGene:Zm.118375; Hypothetical protein LOC100216901 | RefSeq_peptide:NP_001136760; hypoth…
GRMZM2G073892_T02	GO:0003700 transcription factor activity//GO:0006355 regulation of transcription, DNA-dependent//GO:0005634 nucleus//GO:0046983 protein dimerization activity//GO:0043565 sequence-specific DNA binding		UniRef90 blastp 11-8-2010: C0P5R0_MAIZE Putative uncharacterized protein n=1 (Zea mays) Exp=3e-18; maizesequence.org: Uniprot/SPTREMBL:C0P5R0; Putative uncharacterized protein | UniGene:Zm.84952; LOC100281320 | GO:0046983; protein dimerization activity | GO:0043565; sequence-specific DNA binding | GO:0006355; regulation of transcription DNA-dependent | GO:0005634; nucleus | GO:0003700; transcript…
GRMZM2G137802_T01	GO:0003700 transcription factor activity//GO:0043565 sequence-specific DNA binding//GO:0045449 regulation of transcription		UniRef90 blastp 11-8-2010: B6T167_MAIZE WRKY7-superfamily of TFs having WRKY and zinc finger domains n=1 (Zea mays) Exp=2e-64; maizesequence.org: Uniprot/SPTREMBL:B6T167; WRKY7-superfamily of TFs having WRKY and zinc finger domains | UniGene:Zm.99660; TSA: Zea mays contig33475 mRNA sequence | RefSeq_peptide:NP_001148337; WRKY7 - superfamily of TFs having WRKY and zinc finger domains | RefSeq_dna:…
GRMZM2G050842_T02	GO:0006355 regulation of transcription, DNA-dependent//GO:0005634 nucleus//GO:0000785 chromatin//GO:0003677 DNA binding		UniRef90 blastp 11-8-2010: B6TVF3_MAIZE Protein alx n=2 (Andropogoneae) Exp=4e-39; maizesequence.org: GO:0006355; regulation of transcription DNA-dependent | GO:0005634; nucleus | GO:0003677; DNA binding | GO:0000785; chromatin
GRMZM2G302233_T01	GO:0000166 nucleotide binding//GO:0017111 nucleoside-triphosphatase activity//GO:0005622 intracellular//GO:0007165 signal transduction//GO:0004871 signal transducer activity//GO:0007264 small GTPase mediated signal transduction//GO:0005525 GTP binding		UniRef90 blastp 11-8-2010: B8A0I4_MAIZE Putative uncharacterized protein n=1 (Zea mays) Exp=0; maizesequence.org: GO:0017111; nucleoside-triphosphatase activity | RefSeq_dna:NM_001152848; hypothetical protein LOC100279896 (LOC100279896) mRNA | RefSeq_peptide:NP_001146320; hypothetical protein LOC100279896 | UniGene:Zm.1272; Hypothetical protein LOC100279896 | Uniprot/SPTREMBL:B8A0I4; Putative unc…
GRMZM5G889719_T01	GO:0003700 transcription factor activity//GO:0006355 regulation of transcription, DNA-dependent//GO:0003677 DNA binding		UniRef90 blastp 11-8-2010: No significant hits (1e-5); maizesequence.org: Uniprot/SPTREMBL:Q8LKX0; DRE binding factor 2 | Uniprot/SPTREMBL:Q8GZQ5; DREB-like protein | RefSeq_peptide:NP_001105081; DREB-like protein | GO:0006355; regulation of transcription DNA-dependent | GO:0003700; transcription factor activity | GO:0003677; DNA binding | EntrezGene:541957; DREB-like protein
GRMZM2G452996_T01	GO:0005634 nucleus//GO:0045449 regulation of transcription//GO:0030528 transcription regulator activity		UniRef90 blastp 11-8-2010: No significant hits (1e-5); maizesequence.org: GO:0005634; nucleus | GO:0030528; transcription regulator activity | GO:0045449; regulation of transcription
GRMZM2G067463_T01	GO:0003700 transcription factor activity//GO:0006355 regulation of transcription, DNA-dependent//GO:0003677 DNA binding		UniRef90 blastp 11-8-2010: C5Y9H9_SORBI Putative uncharacterized protein Sb06g031230 n=1 (Sorghum bicolor) Exp=6e-47; maizesequence.org: GO:0006355; regulation of transcription DNA-dependent | GO:0003700; transcription factor activity | GO:0003677; DNA binding
GRMZM2G145958_T01	GO:0006355 regulation of transcription, DNA-dependent//GO:0003677 DNA binding		UniRef90 blastp 11-8-2010: C5XTF1_SORBI Putative uncharacterized protein Sb04g021710 n=2 (Andropogoneae) Exp=0; maizesequence.org: GO:0006355; regulation of transcription DNA-dependent | GO:0003677; DNA binding
GRMZM2G000171_T01	GO:0003700 transcription factor activity//GO:0006355 regulation of transcription, DNA-dependent//GO:0005634 nucleus//GO:0046983 protein dimerization activity//GO:0043565 sequence-specific DNA binding		UniRef90 blastp 11-8-2010: B6T6L8_MAIZE DNA binding protein n=3 (Andropogoneae) Exp=2e-139; maizesequence.org: Uniprot/SPTREMBL:B6T6L8; DNA binding protein | Uniprot/SPTREMBL:B4FT66; Putative uncharacterized protein | GO:0046983; protein dimerization activity | GO:0043565; sequence-specific DNA binding | GO:0006355; regulation of transcription DNA-dependent | GO:0005634; nucleus | RefSeq_peptide:…
GRMZM2G142072_T01	GO:0005840 ribosome//GO:0003711 transcription elongation regulator activity//GO:0005622 intracellular//GO:0003735 structural constituent of ribosome//GO:0006357 regulation of transcription from RNA polymerase II promoter//GO:0032968 positive regulation of RNA elongation from RNA polymerase II promoter//GO:0006412 translation		UniRef90 blastp 11-8-2010: C5Z6D8_SORBI Putative uncharacterized protein Sb10g006840 n=1 (Sorghum bicolor) Exp=0; maizesequence.org: UniGene:Zm.94495; TSA: Zea mays contig51377 mRNA sequence | UniGene:Zm.80927; TSA: Zea mays contig14675 mRNA sequence | UniGene:Zm.19896; TSA: Zea mays contig17660 mRNA sequence | GO:0032968; positive regulation of RNA elongation from RNA polymerase II promoter | GO…
GRMZM2G132223_T01	GO:0003700 transcription factor activity//GO:0006355 regulation of transcription, DNA-dependent//GO:0003677 DNA binding		UniRef90 blastp 11-8-2010: Q75K84_ORYSJ Os05g0497200 protein n=2 (Oryza sativa) Exp=1e-29; maizesequence.org: GO:0003677; DNA binding | GO:0003700; transcription factor activity | GO:0006355; regulation of transcription DNA-dependent
GRMZM2G352159_T05	GO:0006355 regulation of transcription, DNA-dependent//GO:0005634 nucleus//GO:0009725 response to hormone stimulus//GO:0045449 regulation of transcription//GO:0003677 DNA binding		UniRef90 blastp 11-8-2010: C0PDF9_MAIZE Putative uncharacterized protein n=2 (Zea mays) Exp=0; maizesequence.org: GO:0045449; regulation of transcription | GO:0009725; response to hormone stimulus | GO:0006355; regulation of transcription DNA-dependent | GO:0005634; nucleus | GO:0003677; DNA binding
GRMZM5G863420_T01	GO:0043565 sequence-specific DNA binding//GO:0003700 transcription factor activity//GO:0050825 ice binding//GO:0042309 homoiothermy//GO:0050826 response to freezing//GO:0045449 regulation of transcription		UniRef90 blastp 11-8-2010: No significant hits (1e-5); maizesequence.org: UniGene:Zm.154155; TSA: Zea mays contig34873 mRNA sequence | UniGene:Zm.127256; Hypothetical protein LOC100280110 | GO:0050826; response to freezing | GO:0050825; ice binding | GO:0045449; regulation of transcription | GO:0043565; sequence-specific DNA binding | GO:0042309; homoiothermy | GO:0003700; transcription factor ac…
GRMZM2G053764_T03	GO:0019787 small conjugating protein ligase activity//GO:0043687 post-translational protein modification//GO:0051246 regulation of protein metabolic process		UniRef90 blastp 11-8-2010: C4JA79_MAIZE Ubiquitin carrier protein n=1 (Zea mays) Exp=1e-30; maizesequence.org: Uniprot/SPTREMBL:B6SZ42; Ubiquitin-conjugating enzyme E2-21 kDa 1 | Uniprot/SPTREMBL:B6SIN0; Ubiquitin carrier protein (EC 6.3.2.-) | RefSeq_peptide:NP_001148188; ubiquitin-conjugating enzyme E2-21 kDa 1 | RefSeq_dna:NM_001154716; ubiquitin-conjugating enzyme E2-21 kDa 1 (LOC100281796) m…
GRMZM2G000171_T04	GO:0003700 transcription factor activity//GO:0006355 regulation of transcription, DNA-dependent//GO:0005634 nucleus//GO:0046983 protein dimerization activity//GO:0043565 sequence-specific DNA binding		UniRef90 blastp 11-8-2010: B6T6L8_MAIZE DNA binding protein n=3 (Andropogoneae) Exp=1e-139; maizesequence.org: Uniprot/SPTREMBL:B6T6L8; DNA binding protein | Uniprot/SPTREMBL:B4FT66; Putative uncharacterized protein | RefSeq_peptide:NP_001141059; hypothetical protein LOC100273140 | RefSeq_dna:NM_001147587; hypothetical protein LOC100273140 (LOC100273140) mRNA | GO:0046983; protein dimerization ac…
GRMZM2G053764_T05	GO:0019787 small conjugating protein ligase activity//GO:0043687 post-translational protein modification//GO:0051246 regulation of protein metabolic process		UniRef90 blastp 11-8-2010: No significant hits (1e-5); maizesequence.org: UniGene:Zm.68047; Ubiquitin-conjugating enzyme E2-21 kDa 1 | GO:0051246; regulation of protein metabolic process | GO:0043687; post-translational protein modification | GO:0019787; small conjugating protein ligase activity
GRMZM2G171365_T03	GO:0003700 transcription factor activity//GO:0006355 regulation of transcription, DNA-dependent//GO:0005634 nucleus//GO:0043565 sequence-specific DNA binding		UniRef90 blastp 11-8-2010: Q9FR85_MAIZE Putative uncharacterized protein n=1 (Zea mays) Exp=2e-89; maizesequence.org: GO:0043565; sequence-specific DNA binding | GO:0006355; regulation of transcription DNA-dependent | GO:0005634; nucleus | GO:0003700; transcription factor activity
GRMZM2G011588_T03	GO:0003700 transcription factor activity//GO:0006355 regulation of transcription, DNA-dependent//GO:0005634 nucleus//GO:0030528 transcription regulator activity//GO:0043565 sequence-specific DNA binding		UniRef90 blastp 11-8-2010: B6SWM4_MAIZE BEL1-related homeotic protein 30 n=2 (Andropogoneae) Exp=0; maizesequence.org: RefSeq_peptide:NP_001147963; BEL1-related homeotic protein 30 | Uniprot/SPTREMBL:C0PDQ8; Putative uncharacterized protein | Uniprot/SPTREMBL:C0P2J5; Putative uncharacterized protein | Uniprot/SPTREMBL:B6SWM4; BEL1-related homeotic protein 30 | RefSeq_dna:NM_001154491; BEL1-relate…
GRMZM2G080509_T02	GO:0003700 transcription factor activity//GO:0006355 regulation of transcription, DNA-dependent//GO:0008270 zinc ion binding//GO:0043565 sequence-specific DNA binding		UniRef90 blastp 11-8-2010: B6T4L5_MAIZE GATA transcription factor 25 n=1 (Zea mays) Exp=4e-130; maizesequence.org: Uniprot/SPTREMBL:B6SLQ3; GATA transcription factor 25 | GO:0043565; sequence-specific DNA binding | GO:0008270; zinc ion binding | GO:0006355; regulation of transcription DNA-dependent | GO:0003700; transcription factor activity
GRMZM2G143392_T01	GO:0043565 sequence-specific DNA binding//GO:0003700 transcription factor activity//GO:0005622 intracellular//GO:0006355 regulation of transcription, DNA-dependent//GO:0006352 transcription initiation//GO:0003677 DNA binding//GO:0016987 sigma factor activity		UniRef90 blastp 11-8-2010: Q9ZPL2_MAIZE Sigma factor SIG2A n=1 (Zea mays) Exp=0; maizesequence.org: Uniprot/SPTREMBL:Q9ZPL2; Sigma factor SIG2A | UniGene:Zm.429; Sigma factor SIG2A | RefSeq_peptide:NP_001104923; sigma factor SIG2A | RefSeq_dna:NM_001111453; sigma factor SIG2A (sig2A) mRNA | GO:0043565; sequence-specific DNA binding | GO:0016987; sigma factor activity | GO:0006355; regulation of t…
GRMZM2G086583_T01	GO:0019787 small conjugating protein ligase activity//GO:0043687 post-translational protein modification//GO:0051246 regulation of protein metabolic process		UniRef90 blastp 11-8-2010: No significant hits (1e-5); maizesequence.org: UniGene:Zm.139599; TSA: Zea mays contig23369 mRNA sequence | GO:0051246; regulation of protein metabolic process | GO:0043687; post-translational protein modification | GO:0019787; small conjugating protein ligase activity
GRMZM2G104176_T01	GO:0005634 nucleus//GO:0045449 regulation of transcription		UniRef90 blastp 11-8-2010: B6TRY4_MAIZE IAA2-auxin-responsive Aux/IAA family member n=3 (Zea mays) Exp=3e-97; maizesequence.org: Uniprot/SPTREMBL:C0PM30; Putative uncharacterized protein | Uniprot/SPTREMBL:C0PLI6; Putative uncharacterized protein | Uniprot/SPTREMBL:B6TRY4; IAA2-auxin-responsive Aux/IAA family member | Uniprot/SPTREMBL:B4G221; Putative uncharacterized protein | RefSeq_peptide:NP_0…

## Sheet: cellular component organization
>Li_TCONS_00081462	zma-miR398b-3p:zma-miR398a-3p
GRMZM2G177937_T01	GO:0005634 nucleus//GO:0000786 nucleosome//GO:0045454 cell redox homeostasis//GO:0003677 DNA binding//GO:0006662 glycerol ether metabolic process//GO:0015035 protein disulfide oxidoreductase activity//GO:0006334 nucleosome assembly//GO:0009055 electron carrier activity		UniRef90 blastp 11-8-2010: B4FRH1_MAIZE Putative uncharacterized protein n=1 (Zea mays) Exp=7e-95; maizesequence.org: GO:0045454; cell redox homeostasis | RefSeq_dna:NM_001147348; hypothetical protein LOC100272895 (LOC100272895) mRNA | RefSeq_peptide:NP_001140820; hypothetical protein LOC100272895 | UniGene:Zm.9977; Hypothetical protein LOC100272895 | Uniprot/SPTREMBL:B4FRH1; Putative uncharacter…
>Li_TCONS_00044513	zma-miR156a-3p
GRMZM2G348319_T01	GO:0005634 nucleus//GO:0003677 DNA binding//GO:0006334 nucleosome assembly//GO:0000786 nucleosome		UniRef90 blastp 11-8-2010: A5AKG7_VITVI Histone H2A n=6 (Spermatophyta) Exp=6e-42; maizesequence.org: GO:0006334; nucleosome assembly | GO:0005634; nucleus | GO:0003677; DNA binding | GO:0000786; nucleosome
>Li_TCONS_00064018/Li_TCONS_00041379/Boerner_Z27kG1_03458/zhang_TCONS_00056448/zhang_TCONS_00028666/Li_TCONS_00096947	zma-miR169q-3p
GRMZM2G165901_T01	GO:0016020 membrane//GO:0051260 protein homooligomerization//GO:0003723 RNA binding//GO:0003676 nucleic acid binding		UniRef90 blastp 11-8-2010: GRPA_MAIZE Glycine-rich RNA-binding, abscisic acid-inducible protein n=7 (Zea mays) Exp=6e-43; maizesequence.org: RefSeq_peptide:NP_001151562; glycine-rich RNA-binding protein 2 | Uniprot/SPTREMBL:B4FFJ9; Putative uncharacterized protein | Uniprot/SPTREMBL:B6SIU9; Glycine-rich RNA-binding protein 2 | Uniprot/SPTREMBL:B6U1V8; Glycine-rich RNA-binding protein 2 | Uniprot/…
GRMZM2G444762_T01	GO:0005634 nucleus//GO:0016043 cellular component organization//GO:0003779 actin binding//GO:0006355 regulation of transcription, DNA-dependent//GO:0030036 actin cytoskeleton organization//GO:0003677 DNA binding//GO:0004879 ligand-dependent nuclear receptor activity		UniRef90 blastp 11-8-2010: C5YB77_SORBI Putative uncharacterized protein Sb06g000250 n=1 (Sorghum bicolor) Exp=0; maizesequence.org: GO:0030036; actin cytoskeleton organization | GO:0016043; cellular component organization | GO:0006355; regulation of transcription DNA-dependent | GO:0005634; nucleus | GO:0004879; ligand-dependent nuclear receptor activity | GO:0003779; actin binding | GO:0003677;…
>Boerner_Z27kG1_10706/Boerner_Z27kG1_06309	zma-miR394b-5p:zma-miR394a-5p
GRMZM2G056920_T01	GO:0005634 nucleus//GO:0005199 structural constituent of cell wall//GO:0009424 bacterial-type flagellum hook//GO:0006355 regulation of transcription, DNA-dependent//GO:0003723 RNA binding//GO:0003676 nucleic acid binding//GO:0003677 DNA binding//GO:0009296 flagellum assembly//GO:0003774 motor activity//GO:0004879 ligand-dependent nuclear receptor activity//GO:0008270 zinc ion binding		UniRef90 blastp 11-8-2010: B7ZXW4_MAIZE Putative uncharacterized protein n=2 (Zea mays) Exp=2e-68; maizesequence.org: GO:0009296; flagellum assembly | GO:0009424; bacterial-type flagellum hook | UniGene:Zm.153661; TSA: Zea mays contig37329 mRNA sequence | UniGene:Zm.35075; Hypothetical protein LOC100193411 | Uniprot/SPTREMBL:B7ZXW4; Putative uncharacterized protein | Uniprot/SPTREMBL:C0PIQ1; Puta…
GRMZM2G453388_T01	GO:0000918 selection of site for barrier septum formation//GO:0055114 oxidation reduction//GO:0016887 ATPase activity//GO:0008152 metabolic process//GO:0016491 oxidoreductase activity		UniRef90 blastp 11-8-2010: Q45RR7_SORBI Putative uncharacterized protein Sb10g000600 n=2 (Andropogoneae) Exp=8e-47; maizesequence.org: Uniprot/SPTREMBL:C0HI22; Putative uncharacterized protein | UniGene:Zm.98237; Hypothetical protein LOC100381681 | RefSeq_peptide:NP_001167965; hypothetical protein LOC100381681 | RefSeq_dna:NM_001174494; hypothetical protein LOC100381681 (LOC100381681) mRNA | GO:0…
>Boerner_Z27kG1_08283/Li_TCONS_00097327	zma-miR399e-5p
GRMZM2G468932_T01	GO:0005634 nucleus//GO:0042255 ribosome assembly//GO:0003723 RNA binding//GO:0005515 protein binding		UniRef90 blastp 11-8-2010: Q8H478_ORYSJ Os07g0670600 protein n=4 (Poaceae) Exp=6e-86; maizesequence.org: Uniprot/SPTREMBL:B4FKM9; 60S ribosome subunit biogenesis protein NIP7Putative uncharacterized protein ; | RefSeq_peptide:NP_001149524; 60S ribosome subunit biogenesis protein NIP7 | RefSeq_dna:NM_001156052; 60S ribosome subunit biogenesis protein NIP7 (LOC100283150) mRNA | GO:0042255; ribosome…
GRMZM2G158277_T01	GO:0016020 membrane//GO:0006897 endocytosis		UniRef90 blastp 11-8-2010: B4FAZ6_MAIZE Adaptin ear-binding coat-associated protein 2 n=2 (Andropogoneae) Exp=6e-125; maizesequence.org: Uniprot/SPTREMBL:B4FAZ6; Adaptin ear-binding coat-associated protein 2Putative uncharacterized protein ; | RefSeq_peptide:NP_001130905; hypothetical protein LOC100192009 | GO:0016020; membrane | GO:0006897; endocytosis | EntrezGene:100192009; LOC100192009
GRMZM2G158277_T03	GO:0016020 membrane//GO:0006897 endocytosis		UniRef90 blastp 11-8-2010: B4FAZ6_MAIZE Adaptin ear-binding coat-associated protein 2 n=2 (Andropogoneae) Exp=6e-125; maizesequence.org: Uniprot/SPTREMBL:B4FAZ6; Adaptin ear-binding coat-associated protein 2Putative uncharacterized protein ; | RefSeq_peptide:NP_001130905; hypothetical protein LOC100192009 | GO:0016020; membrane | GO:0006897; endocytosis | EntrezGene:100192009; LOC100192009
GRMZM2G158277_T02	GO:0016020 membrane//GO:0006897 endocytosis		UniRef90 blastp 11-8-2010: B4FAZ6_MAIZE Adaptin ear-binding coat-associated protein 2 n=2 (Andropogoneae) Exp=6e-125; maizesequence.org: Uniprot/SPTREMBL:B4FAZ6; Adaptin ear-binding coat-associated protein 2Putative uncharacterized protein ; | UniGene:Zm.27925; LOC100192009 | RefSeq_peptide:NP_001130905; hypothetical protein LOC100192009 | RefSeq_dna:NM_001137433; LOC100192009 (AY111142) mRNA | G…
GRMZM2G375984_T01	GO:0006334 nucleosome assembly//GO:0003677 DNA binding//GO:0000786 nucleosome		UniRef90 blastp 11-8-2010: C5WTA3_SORBI Putative uncharacterized protein Sb01g015200 n=1 (Sorghum bicolor) Exp=0; maizesequence.org: GO:0000786; nucleosome | GO:0003677; DNA binding | GO:0006334; nucleosome assembly | UniGene:Zm.73751; TSA: Zea mays contig06651 mRNA sequence
GRMZM2G157470_T01	GO:0005634 nucleus//GO:0003677 DNA binding//GO:0006334 nucleosome assembly//GO:0020037 heme binding//GO:0000786 nucleosome		UniRef90 blastp 11-8-2010: Q5I204_MAIZE Brain acid soluble protein 1 n=1 (Zea mays) Exp=6e-156; maizesequence.org: GO:0020037; heme binding | RefSeq_dna:NM_001111821; LOC542208 (pco146110) mRNA | RefSeq_peptide:NP_001105291; hypothetical protein LOC542208 | Uniprot/SPTREMBL:Q5I204; Brain acid soluble protein 1Putative methyl-binding domain protein MBD115Putative uncharacterized protein ;; | GO:00…
GRMZM2G429928_T01	GO:0003779 actin binding//GO:0030036 actin cytoskeleton organization//GO:0016043 cellular component organization		UniRef90 blastp 11-8-2010: FH4_ORYSJ Formin-like protein 4 n=1 (Oryza sativa subsp. japonica) Exp=0; maizesequence.org: GO:0030036; actin cytoskeleton organization | GO:0016043; cellular component organization | GO:0003779; actin binding
>Li_TCONS_00065651	zma-miR172a:zma-miR172c-3p:zma-miR172d-3p:zma-miR172b-3p
GRMZM2G016232_T04	GO:0005634 nucleus//GO:0000786 nucleosome//GO:0016986 transcription initiation factor activity//GO:0006352 transcription initiation//GO:0003677 DNA binding//GO:0006334 nucleosome assembly		UniRef90 blastp 11-8-2010: C6TDS7_SOYBN Putative uncharacterized protein n=1 (Glycine max) Exp=9e-34; maizesequence.org: GO:0006334; nucleosome assembly | GO:0006352; transcription initiation | GO:0005634; nucleus | GO:0003677; DNA binding | GO:0000786; nucleosome | GO:0016986; transcription initiation factor activity
GRMZM2G152466_T02	GO:0043234 protein complex//GO:0051258 protein polymerization//GO:0007017 microtubule-based process//GO:0007018 microtubule-based movement//GO:0005198 structural molecule activity//GO:0005874 microtubule//GO:0005525 GTP binding		UniRef90 blastp 11-8-2010: TBA2_ORYSJ Tubulin alpha-2 chain n=14 (Magnoliophyta) Exp=0; maizesequence.org: MaizeGDB_GenBank:AJ420856; product:alpha tubulin | GO:0051258; protein polymerization | GO:0043234; protein complex | GO:0007018; microtubule-based movement | GO:0007017; microtubule-based process | GO:0005874; microtubule | GO:0005525; GTP binding | GO:0005198; structural molecule activity
GRMZM2G071518_T01	GO:0005815 microtubule organizing center//GO:0000226 microtubule cytoskeleton organization//GO:0000922 spindle pole		UniRef90 blastp 11-8-2010: Q0JBZ2_ORYSJ Os04g0501700 protein n=4 (Poaceae) Exp=0; maizesequence.org: Uniprot/SPTREMBL:B4FYV1; Putative uncharacterized protein | UniGene:Zm.5523; Hypothetical protein LOC100274060 | UniGene:Zm.152677; TSA: Zea mays contig01592 mRNA sequence | RefSeq_peptide:NP_001141911; hypothetical protein LOC100274060 | RefSeq_dna:NM_001148439; hypothetical protein LOC100274060 …
GRMZM2G110076_T01	GO:0006352 transcription initiation//GO:0003677 DNA binding		UniRef90 blastp 11-8-2010: B6T3B6_MAIZE Transcription initiation factor TFIID subunit 9B n=4 (Andropogoneae) Exp=3e-93; maizesequence.org: Uniprot/SPTREMBL:B6T3B6; Transcription initiation factor TFIID subunit 9B | Uniprot/SPTREMBL:B4FAS0; Putative uncharacterized protein | RefSeq_peptide:NP_001130845; hypothetical protein LOC100191949 | RefSeq_dna:NM_001137373; hypothetical protein LOC100191949 …
GRMZM2G153292_T08	GO:0005737 cytoplasm//GO:0043234 protein complex//GO:0007017 microtubule-based process//GO:0051258 protein polymerization//GO:0007018 microtubule-based movement//GO:0003924 GTPase activity//GO:0005198 structural molecule activity//GO:0005874 microtubule//GO:0005525 GTP binding		UniRef90 blastp 11-8-2010: TBA2_ORYSJ Tubulin alpha-2 chain n=14 (Magnoliophyta) Exp=0; maizesequence.org: GO:0043234; protein complex | GO:0051258; protein polymerization | UniGene:Zm.86145; TSA: Zea mays contig30326 mRNA sequence | Uniprot/SPTREMBL:Q9LKY5; Alpha-tubulin Fragment | Uniprot/SWISSPROT:P14641; Tubulin alpha-2 chain (Alpha-2-tubulin) | GO:0007018; microtubule-based movement | GO:000…
GRMZM2G152466_T03	GO:0005737 cytoplasm//GO:0043234 protein complex//GO:0007017 microtubule-based process//GO:0051258 protein polymerization//GO:0007018 microtubule-based movement//GO:0003924 GTPase activity//GO:0005198 structural molecule activity//GO:0005874 microtubule//GO:0005525 GTP binding		UniRef90 blastp 11-8-2010: TBA2_ORYSJ Tubulin alpha-2 chain n=14 (Magnoliophyta) Exp=9e-129; maizesequence.org: RefSeq_dna:NM_001174192; tubulin alpha-3 chain (LOC100381303) mRNA | RefSeq_peptide:NP_001167663; tubulin alpha-3 chain | UniGene:Zm.155750; Tubulin alpha-3 chain | Uniprot/SPTREMBL:B6SPX4; Tubulin alpha-3 chain | Uniprot/SPTREMBL:C4J0Z2; Putative uncharacterized protein | Uniprot/SPTRE…
GRMZM2G152466_T01	GO:0005737 cytoplasm//GO:0043234 protein complex//GO:0007017 microtubule-based process//GO:0051258 protein polymerization//GO:0007018 microtubule-based movement//GO:0003924 GTPase activity//GO:0005198 structural molecule activity//GO:0005874 microtubule//GO:0005525 GTP binding		UniRef90 blastp 11-8-2010: TBA2_ORYSJ Tubulin alpha-2 chain n=14 (Magnoliophyta) Exp=0; maizesequence.org: RefSeq_dna:NM_001174192; tubulin alpha-3 chain (LOC100381303) mRNA | RefSeq_peptide:NP_001167663; tubulin alpha-3 chain | UniGene:Zm.155750; Tubulin alpha-3 chain | UniGene:Zm.87258; Alpha tubulin4 | Uniprot/SPTREMBL:B6SPX4; Tubulin alpha-3 chain | Uniprot/SPTREMBL:C4J0Z2; Putative uncharact…
GRMZM2G152466_T04	GO:0043234 protein complex//GO:0051258 protein polymerization//GO:0007017 microtubule-based process//GO:0007018 microtubule-based movement//GO:0003924 GTPase activity//GO:0005198 structural molecule activity//GO:0005874 microtubule//GO:0005525 GTP binding		UniRef90 blastp 11-8-2010: TBA2_ORYSJ Tubulin alpha-2 chain n=14 (Magnoliophyta) Exp=8e-116; maizesequence.org: Uniprot/SPTREMBL:Q8VWM7; Alpha tubulin Fragment | Uniprot/SPTREMBL:C4J0Z2; Putative uncharacterized protein | MaizeGDB_GenBank:AJ420856; product:alpha tubulin | GO:0051258; protein polymerization | GO:0043234; protein complex | GO:0007018; microtubule-based movement | GO:0007017; microt…
>Boerner_Z27kG1_05478/Boerner_Z27kG1_09702	zma-miR159g-3p
GRMZM2G099944_T02	GO:0043234 protein complex//GO:0051258 protein polymerization//GO:0007017 microtubule-based process//GO:0007018 microtubule-based movement//GO:0005198 structural molecule activity//GO:0005874 microtubule//GO:0005525 GTP binding		UniRef90 blastp 11-8-2010: C0PA67_MAIZE Putative uncharacterized protein n=1 (Zea mays) Exp=2e-75; maizesequence.org: Uniprot/SPTREMBL:C4J892; Putative uncharacterized protein | UniGene:Zm.140477; Full-length cDNA clone ZM_BFc0013M01 | GO:0051258; protein polymerization | GO:0043234; protein complex | GO:0007018; microtubule-based movement | GO:0007017; microtubule-based process | GO:0005874; mic…
>Boerner_Z27kG1_01735	zma-miR160c-3p
GRMZM2G360541_T01	GO:0043234 protein complex//GO:0051258 protein polymerization//GO:0007017 microtubule-based process//GO:0003700 transcription factor activity//GO:0007018 microtubule-based movement//GO:0005198 structural molecule activity//GO:0006355 regulation of transcription, DNA-dependent//GO:0006352 transcription initiation//GO:0003677 DNA binding//GO:0016987 sigma factor activity//GO:0005874 microtubule//GO…		UniRef90 blastp 11-8-2010: D1H5T4_VITVI Whole genome shotgun sequence of line PN40024, scaffold_4.assembly12x (Fragment) n=1 (Vitis vinifera) Exp=4e-54; maizesequence.org: GO:0051258; protein polymerization | GO:0043234; protein complex | GO:0016987; sigma factor activity | GO:0007018; microtubule-based movement | GO:0007017; microtubule-based process | GO:0006355; regulation of transcription DNA…
>Li_TCONS_00096947/Li_TCONS_00064018	zma-miR169n-3p
GRMZM2G305046_T01	GO:0005634 nucleus//GO:0003677 DNA binding//GO:0006334 nucleosome assembly//GO:0000786 nucleosome		UniRef90 blastp 11-8-2010: H2A_MAIZE Histone H2A n=12 (Poaceae) Exp=2e-45; maizesequence.org: UniGene:Zm.156159; TSA: Zea mays contig44438 mRNA sequence | Uniprot/SPTREMBL:B4FMH5; Histone H2A | Uniprot/SPTREMBL:B6SGC4; Histone H2A | Uniprot/SPTREMBL:B6SJQ6; Histone H2A | Uniprot/SPTREMBL:B6T1A6; Histone H2A | Uniprot/SPTREMBL:B6T1D6; Histone H2A | Uniprot/SPTREMBL:B6T8C2; Histone H2A | Uniprot/SW…
GRMZM2G130746_T01	GO:0005634 nucleus//GO:0003677 DNA binding//GO:0006334 nucleosome assembly//GO:0000786 nucleosome		UniRef90 blastp 11-8-2010: H2A4_ORYSJ Probable histone H2A.4 n=5 (Poaceae) Exp=3e-40; maizesequence.org: GO:0006334; nucleosome assembly | GO:0005634; nucleus | GO:0003677; DNA binding | GO:0000786; nucleosome
GRMZM2G130746_T02	GO:0005634 nucleus//GO:0003677 DNA binding//GO:0006334 nucleosome assembly//GO:0000786 nucleosome		UniRef90 blastp 11-8-2010: H2A4_ORYSJ Probable histone H2A.4 n=5 (Poaceae) Exp=3e-40; maizesequence.org: Uniprot/SPTREMBL:B6TMR1; Histone H2A | Uniprot/SPTREMBL:B6T7E7; Histone H2A | Uniprot/SPTREMBL:B4FJK0; Histone H2A | UniGene:Zm.888; Clone 389902 mRNA sequence | RefSeq_peptide:NP_001136625; hypothetical protein LOC100216750 | RefSeq_dna:NM_001143153; hypothetical protein LOC100216750 (LOC1002…
GRMZM2G305046_T02	GO:0005634 nucleus//GO:0003677 DNA binding//GO:0006334 nucleosome assembly//GO:0000786 nucleosome		UniRef90 blastp 11-8-2010: B6SZ05_MAIZE Histone H2A n=2 (Zea mays) Exp=9e-67; maizesequence.org: Uniprot/SPTREMBL:C0HIB6; Histone H2A | Uniprot/SPTREMBL:B6SZ05; Histone H2A | GO:0006334; nucleosome assembly | GO:0005634; nucleus | GO:0003677; DNA binding | GO:0000786; nucleosome
GRMZM2G047813_T01	GO:0043565 sequence-specific DNA binding//GO:0005634 nucleus//GO:0000786 nucleosome//GO:0005622 intracellular//GO:0003677 DNA binding//GO:0006334 nucleosome assembly		UniRef90 blastp 11-8-2010: C5WPC4_SORBI Histone H2A n=9 (Andropogoneae) Exp=7e-41; maizesequence.org: Uniprot/SPTREMBL:B6T832; Histone H2A | Uniprot/SPTREMBL:B6T3E9; Histone H2A | Uniprot/SPTREMBL:B6T0P6; Histone H2A | Uniprot/SPTREMBL:B6SYW4; Histone H2A | Uniprot/SPTREMBL:B6SYU1; Histone H2A | Uniprot/SPTREMBL:B6SYU0; Histone H2A | UniGene:Zm.129677; Transcribed locus moderately similar to NP_0…
>Li_TCONS_00081252/zhang_TCONS_00063429	zma-miR319a-5p:zma-miR319c-5p
GRMZM5G830932_T02	GO:0003700 transcription factor activity//GO:0006355 regulation of transcription, DNA-dependent//GO:0016987 sigma factor activity//GO:0006352 transcription initiation//GO:0003677 DNA binding		UniRef90 blastp 11-8-2010: No significant hits (1e-5); maizesequence.org: Uniprot/SPTREMBL:C0PCY3; Putative uncharacterized protein | UniGene:Zm.12554; Sigma factor protein | GO:0016987; sigma factor activity | GO:0006355; regulation of transcription DNA-dependent | GO:0006352; transcription initiation | GO:0003700; transcription factor activity | GO:0003677; DNA binding
GRMZM5G830932_T01	GO:0003700 transcription factor activity//GO:0006355 regulation of transcription, DNA-dependent//GO:0016987 sigma factor activity//GO:0006352 transcription initiation//GO:0003677 DNA binding		UniRef90 blastp 11-8-2010: No significant hits (1e-5); maizesequence.org: Uniprot/SPTREMBL:Q8RWR8; Sigma factor protein | RefSeq_peptide:NP_001105185; sigma factor protein | RefSeq_dna:NM_001111715; sigma factor protein (sig3) mRNA | GO:0016987; sigma factor activity | GO:0006355; regulation of transcription DNA-dependent | GO:0006352; transcription initiation | GO:0003700; transcription factor a…
GRMZM2G096389_T03	GO:0005515 protein binding//GO:0030528 transcription regulator activity//GO:0006355 regulation of transcription, DNA-dependent//GO:0008270 zinc ion binding//GO:0006352 transcription initiation//GO:0006413 translational initiation//GO:0003743 translation initiation factor activity		UniRef90 blastp 11-8-2010: B4FZ96_MAIZE Putative uncharacterized protein n=1 (Zea mays) Exp=0; maizesequence.org: GO:0030528; transcription regulator activity | GO:0008270; zinc ion binding | GO:0006413; translational initiation | GO:0006355; regulation of transcription DNA-dependent | GO:0006352; transcription initiation | GO:0005515; protein binding | GO:0003743; translation initiation factor a…
>zhang_TCONS_00045504	zma-miR528a-3p:zma-miR528b-3p
GRMZM2G143745_T02	GO:0051260 protein homooligomerization//GO:0016021 integral to membrane//GO:0016020 membrane//GO:0007186 G-protein coupled receptor protein signaling pathway//GO:0004937 alpha1-adrenergic receptor activity		UniRef90 blastp 11-8-2010: No significant hits (1e-5); maizesequence.org: GO:0051260; protein homooligomerization | GO:0016021; integral to membrane | GO:0016020; membrane | GO:0007186; G-protein coupled receptor protein signaling pathway | GO:0004937; alpha1-adrenergic receptor activity
GRMZM2G339728_T01	GO:0016020 membrane//GO:0051260 protein homooligomerization		UniRef90 blastp 11-8-2010: No significant hits (1e-5); maizesequence.org: GO:0016020; membrane | GO:0051260; protein homooligomerization | RefSeq_dna:NM_001151348; hypothetical protein LOC100277901 (LOC100277901) mRNA | RefSeq_peptide:NP_001144820; hypothetical protein LOC100277901 | UniGene:Zm.155590; Hypothetical protein LOC100277901
GRMZM2G149289_T01	GO:0006468 protein amino acid phosphorylation//GO:0005634 nucleus//GO:0004672 protein kinase activity//GO:0004674 protein serine/threonine kinase activity//GO:0003677 DNA binding//GO:0000786 nucleosome//GO:0006334 nucleosome assembly//GO:0005524 ATP binding		UniRef90 blastp 11-8-2010: C0PG45_MAIZE Putative uncharacterized protein n=1 (Zea mays) Exp=0; maizesequence.org: GO:0006334; nucleosome assembly | GO:0006468; protein amino acid phosphorylation | RefSeq_peptide:NP_001169574; hypothetical protein LOC100383454 | UniGene:Zm.122716; Hypothetical protein LOC100383454 | Uniprot/SPTREMBL:C0PG45; Putative uncharacterized protein | GO:0005634; nucleus | …
GRMZM2G153575_T01	GO:0043234 protein complex//GO:0051258 protein polymerization//GO:0005622 intracellular//GO:0008270 zinc ion binding//GO:0003677 DNA binding		UniRef90 blastp 11-8-2010: Q653S1_ORYSJ Os09g0558200 protein n=3 (Oryza sativa) Exp=1e-79; maizesequence.org: GO:0051258; protein polymerization | GO:0043234; protein complex | GO:0008270; zinc ion binding | GO:0005622; intracellular | GO:0003677; DNA binding
GRMZM2G456452_T01	GO:0005179 hormone activity//GO:0016020 membrane//GO:0051260 protein homooligomerization//GO:0005576 extracellular region//GO:0045449 regulation of transcription//GO:0008270 zinc ion binding//GO:0003677 DNA binding//GO:0007275 multicellular organismal development		UniRef90 blastp 11-8-2010: No significant hits (1e-5); maizesequence.org: Uniprot/SPTREMBL:B6TQH8; Putative uncharacterized protein | UniGene:Zm.122696; Hypothetical protein LOC100277177 | RefSeq_peptide:NP_001144294; hypothetical protein LOC100277177 | RefSeq_dna:NM_001150822; hypothetical protein LOC100277177 (LOC100277177) mRNA | GO:0051260; protein homooligomerization | GO:0045449; regulation…
GRMZM2G144995_T01	GO:0006334 nucleosome assembly//GO:0003677 DNA binding//GO:0000786 nucleosome		UniRef90 blastp 11-8-2010: B6TNS0_MAIZE Nucleolar protein Nop56 n=3 (Andropogoneae) Exp=0; maizesequence.org: Uniprot/SPTREMBL:C4J4V5; Putative uncharacterized protein | Uniprot/SPTREMBL:B6TNS0; Nucleolar protein Nop56 | UniGene:Zm.89817; LOC100283975 | RefSeq_peptide:NP_001150345; LOC100283975 | RefSeq_dna:NM_001156873; LOC100283975 (pco078604) mRNA | GO:0006334; nucleosome assembly | GO:0003677…
GRMZM2G097775_T01	GO:0016020 membrane//GO:0051260 protein homooligomerization//GO:0005164 tumor necrosis factor receptor binding//GO:0005622 intracellular//GO:0008270 zinc ion binding//GO:0003676 nucleic acid binding//GO:0006955 immune response		UniRef90 blastp 11-8-2010: No significant hits (1e-5); maizesequence.org: UniGene:Zm.122200; TSA: Zea mays contig48274 mRNA sequence | GO:0051260; protein homooligomerization | GO:0016020; membrane | GO:0008270; zinc ion binding | GO:0006955; immune response | GO:0005622; intracellular | GO:0005164; tumor necrosis factor receptor binding | GO:0003676; nucleic acid binding
GRMZM2G143745_T01	GO:0051260 protein homooligomerization//GO:0016021 integral to membrane//GO:0016020 membrane//GO:0007186 G-protein coupled receptor protein signaling pathway//GO:0004937 alpha1-adrenergic receptor activity		UniRef90 blastp 11-8-2010: No significant hits (1e-5); maizesequence.org: RefSeq_dna:NM_001158053; glycine-rich cell wall structural protein 2 (LOC100285159) mRNA | RefSeq_peptide:NP_001151525; glycine-rich cell wall structural protein 2 | UniGene:Zm.86016; Glycine-rich cell wall structural protein 2 | Uniprot/SPTREMBL:B6U1E3; Glycine-rich cell wall structural protein 2 | GO:0051260; protein homo…
GRMZM2G088870_T02	GO:0003774 motor activity//GO:0009296 flagellum assembly//GO:0009424 bacterial-type flagellum hook		UniRef90 blastp 11-8-2010: C5X5U5_SORBI Putative uncharacterized protein Sb02g011350 n=2 (Andropogoneae) Exp=5e-29; maizesequence.org: GO:0003774; motor activity | GO:0009296; flagellum assembly | GO:0009424; bacterial-type flagellum hook
GRMZM2G097775_T02	GO:0016020 membrane//GO:0051260 protein homooligomerization//GO:0005164 tumor necrosis factor receptor binding//GO:0005622 intracellular//GO:0008270 zinc ion binding//GO:0003676 nucleic acid binding//GO:0006955 immune response		UniRef90 blastp 11-8-2010: No significant hits (1e-5); maizesequence.org: UniGene:Zm.122200; TSA: Zea mays contig48274 mRNA sequence | GO:0051260; protein homooligomerization | GO:0016020; membrane | GO:0008270; zinc ion binding | GO:0006955; immune response | GO:0005622; intracellular | GO:0005164; tumor necrosis factor receptor binding | GO:0003676; nucleic acid binding
GRMZM2G166452_T01	GO:0051260 protein homooligomerization//GO:0016020 membrane//GO:0050825 ice binding//GO:0042309 homoiothermy//GO:0050826 response to freezing		UniRef90 blastp 11-8-2010: No significant hits (1e-5); maizesequence.org: GO:0051260; protein homooligomerization | GO:0050826; response to freezing | GO:0050825; ice binding | GO:0042309; homoiothermy | GO:0016020; membrane
GRMZM2G354376_T01	GO:0016020 membrane//GO:0051260 protein homooligomerization//GO:0019028 viral capsid//GO:0005198 structural molecule activity		UniRef90 blastp 11-8-2010: No significant hits (1e-5); maizesequence.org: GO:0005198; structural molecule activity | GO:0016020; membrane | GO:0019028; viral capsid | GO:0051260; protein homooligomerization
>Li_TCONS_00062998	zma-miR160f-3p
GRMZM2G044132_T01	GO:0006950 response to stress//GO:0016020 membrane//GO:0051260 protein homooligomerization		UniRef90 blastp 11-8-2010: C5YGE3_SORBI Putative uncharacterized protein Sb06g016540 n=1 (Sorghum bicolor) Exp=8e-15; maizesequence.org: Uniprot/SPTREMBL:B6UCP6; Putative uncharacterized protein | UniGene:Zm.124598; Transcribed locus strongly similar to NP_001168757.1 hypothetical protein LOC100382552 [Zea mays] | UniGene:Zm.118045; Abscisic stress protein homolog | GO:0051260; protein homooligom…
GRMZM2G044132_T02	GO:0006950 response to stress//GO:0016020 membrane//GO:0051260 protein homooligomerization		UniRef90 blastp 11-8-2010: No significant hits (1e-5); maizesequence.org: Uniprot/SPTREMBL:B6UCP6; Putative uncharacterized protein | UniGene:Zm.93887; Hypothetical protein LOC100382552 | UniGene:Zm.149920; TSA: Zea mays contig14802 mRNA sequence | RefSeq_dna:NM_001175286; hypothetical protein LOC100382552 (LOC100382552) mRNA | GO:0051260; protein homooligomerization | GO:0016020; membrane | GO:0…
>Boerner_Z27kG1_10860/Li_TCONS_00072326/Li_TCONS_00089213	zma-miR394b-3p:zma-miR394a-3p
GRMZM2G025924_T01	GO:0018024 histone-lysine N-methyltransferase activity//GO:0005634 nucleus//GO:0008270 zinc ion binding//GO:0016568 chromatin modification		UniRef90 blastp 11-8-2010: C5X500_SORBI Putative uncharacterized protein Sb02g010210 n=1 (Sorghum bicolor) Exp=0; maizesequence.org: GO:0018024; histone-lysine N-methyltransferase activity | GO:0016568; chromatin modification | GO:0008270; zinc ion binding | GO:0005634; nucleus
>Boerner_Z27kG1_07658/Boerner_Z27kG1_17312	zma-miR166n-5p
GRMZM2G025592_T01	GO:0006306 DNA methylation//GO:0005634 nucleus//GO:0006333 chromatin assembly or disassembly//GO:0000785 chromatin//GO:0003677 DNA binding//GO:0003682 chromatin binding		UniRef90 blastp 11-8-2010: CMT2_MAIZE DNA (cytosine-5)-methyltransferase 2 n=6 (Andropogoneae) Exp=0; maizesequence.org: RefSeq_dna:NM_001111508; DNA cytosine methyltransferase MET2a (met2a) mRNA | RefSeq_peptide:NP_001104978; DNA (cytosine-5)-methyltransferase 1 | UniGene:Zm.587; DNA cytosine methyltransferase MET2a | Uniprot/SPTREMBL:B4F838; Putative uncharacterized protein | Uniprot/SPTREMBL:D…
GRMZM2G083243_T03	GO:0043234 protein complex//GO:0051258 protein polymerization//GO:0007017 microtubule-based process//GO:0007018 microtubule-based movement//GO:0003924 GTPase activity//GO:0005198 structural molecule activity//GO:0005874 microtubule//GO:0005525 GTP binding		UniRef90 blastp 11-8-2010: D1H5T4_VITVI Whole genome shotgun sequence of line PN40024, scaffold_4.assembly12x (Fragment) n=1 (Vitis vinifera) Exp=6e-39; maizesequence.org: Uniprot/SPTREMBL:Q8VWM6; Alpha tubulin Fragment | UniGene:Zm.157393; TSA: Zea mays contig56690 mRNA sequence | GO:0051258; protein polymerization | GO:0043234; protein complex | GO:0007018; microtubule-based movement | GO:00070…
>Li_TCONS_00048247	zma-miR164c-3p:zma-miR164h-3p
GRMZM2G044132_T01	GO:0006950 response to stress//GO:0016020 membrane//GO:0051260 protein homooligomerization		UniRef90 blastp 11-8-2010: C5YGE3_SORBI Putative uncharacterized protein Sb06g016540 n=1 (Sorghum bicolor) Exp=8e-15; maizesequence.org: Uniprot/SPTREMBL:B6UCP6; Putative uncharacterized protein | UniGene:Zm.124598; Transcribed locus strongly similar to NP_001168757.1 hypothetical protein LOC100382552 [Zea mays] | UniGene:Zm.118045; Abscisic stress protein homolog | GO:0051260; protein homooligom…
>Boerner_Z27kG1_00580	zma-miR171k-5p:zma-miR171h-5p
GRMZM2G108766_T01	GO:0005737 cytoplasm//GO:0043234 protein complex//GO:0007017 microtubule-based process//GO:0051258 protein polymerization//GO:0007018 microtubule-based movement//GO:0003924 GTPase activity//GO:0005198 structural molecule activity//GO:0005874 microtubule//GO:0005525 GTP binding		UniRef90 blastp 11-8-2010: A3AL37_ORYSJ Putative uncharacterized protein n=2 (Oryza sativa) Exp=0; maizesequence.org: RefSeq_peptide:NP_001105456; tubulin beta-3 chain | UniGene:Zm.103156; Transcribed locus strongly similar to NP_001105456.1 tubulin beta-3 chain [Zea mays] | UniGene:Zm.128088; Transcribed locus strongly similar to XP_002466715.1 hypothetical protein SORBIDRAFT_01g012740 [Sorghum …
GRMZM2G108766_T03	GO:0005737 cytoplasm//GO:0043234 protein complex//GO:0007017 microtubule-based process//GO:0051258 protein polymerization//GO:0007018 microtubule-based movement//GO:0003924 GTPase activity//GO:0005198 structural molecule activity//GO:0005874 microtubule//GO:0005525 GTP binding		UniRef90 blastp 11-8-2010: A3AL37_ORYSJ Putative uncharacterized protein n=2 (Oryza sativa) Exp=0; maizesequence.org: RefSeq_peptide:NP_001105456; tubulin beta-3 chain | UniGene:Zm.103156; Transcribed locus strongly similar to NP_001105456.1 tubulin beta-3 chain [Zea mays] | UniGene:Zm.128088; Transcribed locus strongly similar to XP_002466715.1 hypothetical protein SORBIDRAFT_01g012740 [Sorghum …
GRMZM5G853513_T01	GO:0005737 cytoplasm//GO:0043234 protein complex//GO:0007017 microtubule-based process//GO:0051258 protein polymerization//GO:0007018 microtubule-based movement//GO:0003924 GTPase activity//GO:0005198 structural molecule activity//GO:0005874 microtubule//GO:0005525 GTP binding		UniRef90 blastp 11-8-2010: No significant hits (1e-5); maizesequence.org: Uniprot/SPTREMBL:C0PDB9; Putative uncharacterized protein | UniGene:Zm.96932; Transcribed locus strongly similar to NP_001140291.1 hypothetical protein LOC100272336 [Zea mays] | UniGene:Zm.16988; Beta-7 tubulin | UniGene:Zm.101464; Transcribed locus strongly similar to NP_568437.1 TUB8; structural constituent of cytoskeleto…
>Li_TCONS_00071752	zma-miR159e-5p
GRMZM2G398124_T01	GO:0006352 transcription initiation//GO:0003677 DNA binding		UniRef90 blastp 11-8-2010: B6T3B6_MAIZE Transcription initiation factor TFIID subunit 9B n=4 (Andropogoneae) Exp=2e-40; maizesequence.org: GO:0006352; transcription initiation | GO:0003677; DNA binding
GRMZM2G144196_T01	GO:0003700 transcription factor activity//GO:0006355 regulation of transcription, DNA-dependent//GO:0016987 sigma factor activity//GO:0006352 transcription initiation//GO:0003677 DNA binding		UniRef90 blastp 11-8-2010: Q9ZPL0_MAIZE Sigma factor SIG6 n=2 (Zea mays) Exp=1e-168; maizesequence.org: UniGene:Zm.50059; Transcribed locus | GO:0016987; sigma factor activity | GO:0006355; regulation of transcription DNA-dependent | GO:0006352; transcription initiation | GO:0003700; transcription factor activity | GO:0003677; DNA binding
GRMZM2G114312_T01	GO:0006352 transcription initiation//GO:0003677 DNA binding		UniRef90 blastp 11-8-2010: B6T3B6_MAIZE Transcription initiation factor TFIID subunit 9B n=4 (Andropogoneae) Exp=8e-73; maizesequence.org: Uniprot/SPTREMBL:B6TMH7; Putative uncharacterized proteinTranscription initiation factor TFIID subunit 9B ; | Uniprot/SPTREMBL:B4FFX1; Putative uncharacterized protein | RefSeq_peptide:NP_001132242; hypothetical protein LOC100193677 | GO:0006352; transcription…
>Li_TCONS_00032815/Li_TCONS_00091165/Boerner_Z27kG1_15115	zma-miR169i-3p:zma-miR169j-3p:zma-miR169k-3p
GRMZM2G145758_T01	GO:0006334 nucleosome assembly//GO:0003677 DNA binding//GO:0000786 nucleosome		UniRef90 blastp 11-8-2010: A8MRL0_ARATH Histone H3 n=3 (Embryophyta) Exp=7e-71; maizesequence.org: Uniprot/SPTREMBL:B6SRG7; Histone H3 | Uniprot/SPTREMBL:B6SJQ5; Histone H3 | UniGene:Zm.156204; Transcribed locus strongly similar to XP_002726976.1 PREDICTED: histone H3.3B-like [Rattus norvegicus] | GO:0006334; nucleosome assembly | GO:0003677; DNA binding | GO:0000786; nucleosome
GRMZM2G149178_T03	GO:0005634 nucleus//GO:0000786 nucleosome//GO:0016986 transcription initiation factor activity//GO:0006352 transcription initiation//GO:0003677 DNA binding//GO:0006334 nucleosome assembly		UniRef90 blastp 11-8-2010: C6TDS7_SOYBN Putative uncharacterized protein n=1 (Glycine max) Exp=9e-34; maizesequence.org: GO:0016986; transcription initiation factor activity | GO:0006352; transcription initiation | GO:0006334; nucleosome assembly | GO:0005634; nucleus | GO:0003677; DNA binding | GO:0000786; nucleosome
GRMZM2G401147_T01	GO:0005634 nucleus//GO:0003677 DNA binding//GO:0000785 chromatin//GO:0006334 nucleosome assembly//GO:0000786 nucleosome		UniRef90 blastp 11-8-2010: UPI0000DD957D Os08g0490900 n=1 (Oryza sativa subsp. japonica) Exp=3e-44; maizesequence.org: Uniprot/SPTREMBL:B6SJZ5; Histone H2B | UniGene:Zm.93705; Full-length cDNA clone ZM_BFb0011I16 | GO:0006334; nucleosome assembly | GO:0005634; nucleus | GO:0003677; DNA binding | GO:0000786; nucleosome | GO:0000785; chromatin
GRMZM2G389768_T01	GO:0016020 membrane//GO:0051260 protein homooligomerization//GO:0006355 regulation of transcription, DNA-dependent//GO:0008270 zinc ion binding//GO:0003676 nucleic acid binding//GO:0003677 DNA binding		UniRef90 blastp 11-8-2010: C5XT04_SORBI Putative uncharacterized protein Sb04g001720 n=4 (Andropogoneae) Exp=2e-61; maizesequence.org: Uniprot/SPTREMBL:C4JBR4; Putative uncharacterized protein | Uniprot/SPTREMBL:C0PLI2; Putative uncharacterized protein | Uniprot/SPTREMBL:B4FXR6; Putative uncharacterized protein | RefSeq_peptide:NP_001141714; hypothetical protein LOC100273843 | RefSeq_dna:NM_00114…
GRMZM2G079089_T01	GO:0005634 nucleus//GO:0003677 DNA binding//GO:0000785 chromatin//GO:0006334 nucleosome assembly//GO:0000786 nucleosome		UniRef90 blastp 11-8-2010: UPI0000DD957D Os08g0490900 n=1 (Oryza sativa subsp. japonica) Exp=7e-44; maizesequence.org: Uniprot/SPTREMBL:B6TWN0; Histone H2B | Uniprot/SPTREMBL:B6T0W1; Histone H2B | Uniprot/SPTREMBL:B4FYZ0; Histone H2B | RefSeq_peptide:NP_001141934; thioredoxin h homolog1 | RefSeq_dna:NM_001148462; thioredoxin h homolog1 (trh1) mRNA | GO:0006334; nucleosome assembly | GO:0005634; n…
GRMZM2G163939_T03	GO:0005634 nucleus//GO:0003677 DNA binding//GO:0000785 chromatin//GO:0006334 nucleosome assembly//GO:0000786 nucleosome		UniRef90 blastp 11-8-2010: UPI0000DD957D Os08g0490900 n=1 (Oryza sativa subsp. japonica) Exp=3e-44; maizesequence.org: Uniprot/SPTREMBL:B6T1G5; Histone H2B | GO:0006334; nucleosome assembly | GO:0005634; nucleus | GO:0003677; DNA binding | GO:0000786; nucleosome | GO:0000785; chromatin
GRMZM2G164020_T01	GO:0005840 ribosome//GO:0005634 nucleus//GO:0000786 nucleosome//GO:0005199 structural constituent of cell wall//GO:0005622 intracellular//GO:0003735 structural constituent of ribosome//GO:0003677 DNA binding//GO:0006412 translation//GO:0006334 nucleosome assembly		UniRef90 blastp 11-8-2010: B6TGH8_MAIZE Histone H1 n=3 (Zea mays) Exp=1e-33; maizesequence.org: GO:0006412; translation | GO:0006334; nucleosome assembly | GO:0005840; ribosome | GO:0005634; nucleus | GO:0005622; intracellular | GO:0005199; structural constituent of cell wall | GO:0003735; structural constituent of ribosome | GO:0003677; DNA binding | GO:0000786; nucleosome
GRMZM2G149178_T01	GO:0005634 nucleus//GO:0000786 nucleosome//GO:0016986 transcription initiation factor activity//GO:0006352 transcription initiation//GO:0003677 DNA binding//GO:0006334 nucleosome assembly		UniRef90 blastp 11-8-2010: B6TJ90_MAIZE Histone H4 n=1 (Zea mays) Exp=5e-40; maizesequence.org: Uniprot/SPTREMBL:B6T4M7; Histone H4 | Uniprot/SPTREMBL:B6T2X2; Histone H4 | Uniprot/SPTREMBL:B6T2G0; Histone H4 | Uniprot/SPTREMBL:B6T294; Histone H4 | Uniprot/SPTREMBL:B6T275; Histone H4 | Uniprot/SPTREMBL:B6T1T9; Histone H4 | Uniprot/SPTREMBL:B6T1T4; Histone H4 | Uniprot/SPTREMBL:B6T5U3; Histone H4 |…
GRMZM2G342515_T01	GO:0005634 nucleus//GO:0003677 DNA binding//GO:0000785 chromatin//GO:0006334 nucleosome assembly//GO:0000786 nucleosome		UniRef90 blastp 11-8-2010: UPI0000DD957D Os08g0490900 n=1 (Oryza sativa subsp. japonica) Exp=1e-37; maizesequence.org: Uniprot/SWISSPROT:P54348; Histone H2B.5 (H2B) | Uniprot/SPTREMBL:B6T1U2; Histone H2B | Uniprot/SPTREMBL:B6T1P2; Histone H2B | Uniprot/SPTREMBL:B4FE18; Histone H2B | UniGene:Zm.6813; Transcribed locus | RefSeq_peptide:NP_001105358; histone H2B.5 | RefSeq_dna:NM_001111888; histone …
GRMZM2G163939_T02	GO:0005634 nucleus//GO:0003677 DNA binding//GO:0000785 chromatin//GO:0006334 nucleosome assembly//GO:0000786 nucleosome		UniRef90 blastp 11-8-2010: UPI0000DD957D Os08g0490900 n=1 (Oryza sativa subsp. japonica) Exp=3e-44; maizesequence.org: Uniprot/SPTREMBL:B6T1G5; Histone H2B | UniGene:Zm.43726; Transcribed locus | GO:0006334; nucleosome assembly | GO:0005634; nucleus | GO:0003677; DNA binding | GO:0000786; nucleosome | GO:0000785; chromatin
GRMZM2G176358_T02	GO:0006334 nucleosome assembly//GO:0003677 DNA binding//GO:0000786 nucleosome		UniRef90 blastp 11-8-2010: A8MRL0_ARATH Histone H3 n=3 (Embryophyta) Exp=3e-71; maizesequence.org: Uniprot/SPTREMBL:B6UHK8; Histone H3 | Uniprot/SPTREMBL:B6UH77; Histone H3 | Uniprot/SPTREMBL:B6TP58; Histone H3 | Uniprot/SPTREMBL:B4FCH2; Histone H3 | RefSeq_peptide:NP_001131417; hypothetical protein LOC100192746 | GO:0006334; nucleosome assembly | GO:0003677; DNA binding | GO:0000786; nucleosome …
GRMZM2G145758_T02	GO:0006334 nucleosome assembly//GO:0003677 DNA binding//GO:0000786 nucleosome		UniRef90 blastp 11-8-2010: A8MRL0_ARATH Histone H3 n=3 (Embryophyta) Exp=6e-22; maizesequence.org: GO:0006334; nucleosome assembly | GO:0003677; DNA binding | GO:0000786; nucleosome
>Li_TCONS_00014574	zma-miR166g-5p
GRMZM2G034288_T01	GO:0018024 histone-lysine N-methyltransferase activity//GO:0005634 nucleus//GO:0008270 zinc ion binding//GO:0016568 chromatin modification		UniRef90 blastp 11-8-2010: C5X500_SORBI Putative uncharacterized protein Sb02g010210 n=1 (Sorghum bicolor) Exp=0; maizesequence.org: GO:0005634; nucleus | GO:0008270; zinc ion binding | GO:0016568; chromatin modification | GO:0018024; histone-lysine N-methyltransferase activity | UniGene:Zm.59895; Hypothetical protein LOC100277465
>Li_TCONS_00096642/Boerner_Z27kG1_04122/Li_TCONS_00027786	zma-miR171f-5p
GRMZM2G041381_T01	GO:0043565 sequence-specific DNA binding//GO:0005634 nucleus//GO:0000786 nucleosome//GO:0005622 intracellular//GO:0003677 DNA binding//GO:0006334 nucleosome assembly		UniRef90 blastp 11-8-2010: H2A4_WHEAT Histone H2A.4 n=14 (Magnoliophyta) Exp=4e-36; maizesequence.org: RefSeq_peptide:NP_001141988; hypothetical protein LOC100274138 | UniGene:Zm.156154; Transcribed locus strongly similar to NP_001141988.1 hypothetical protein LOC100274138 [Zea mays] | UniGene:Zm.156564; TSA: Zea mays contig42191 mRNA sequence | Uniprot/SPTREMBL:B4FZ86; Histone H2A | Uniprot/SPTR…
>Li_TCONS_00023317	zma-miR169l-5p
GRMZM2G084252_T01	GO:0003924 GTPase activity//GO:0005622 intracellular//GO:0008270 zinc ion binding//GO:0006415 translational termination//GO:0003747 translation release factor activity//GO:0005525 GTP binding		UniRef90 blastp 11-8-2010: C5YAJ3_SORBI Putative uncharacterized protein Sb06g032980 n=1 (Sorghum bicolor) Exp=0; maizesequence.org: UniGene:Zm.98004; Transcribed locus strongly similar to XP_002448778.1 hypothetical protein SORBIDRAFT_06g032980 [Sorghum bicolor] | UniGene:Zm.23198; Transcribed locus moderately similar to XP_002448778.1 hypothetical protein SORBIDRAFT_06g032980 [Sorghum bicolor] …
>Boerner_Z27kG1_01291	zma-miR160d-3p
GRMZM2G071790_T04	GO:0005737 cytoplasm//GO:0043234 protein complex//GO:0007017 microtubule-based process//GO:0051258 protein polymerization//GO:0007018 microtubule-based movement//GO:0016021 integral to membrane//GO:0003924 GTPase activity//GO:0005198 structural molecule activity//GO:0008236 serine-type peptidase activity//GO:0005874 microtubule//GO:0005525 GTP binding		UniRef90 blastp 11-8-2010: B9FIN1_ORYSJ Putative uncharacterized protein n=2 (Oryza sativa) Exp=0; maizesequence.org: GO:0051258; protein polymerization | RefSeq_dna:NM_001174180; hypothetical protein LOC100381281 (LOC100381281) mRNA | RefSeq_peptide:NP_001105317; tubulin beta-6 chain | RefSeq_peptide:NP_001167651; hypothetical protein LOC100381281 | UniGene:Zm.156067; Hypothetical protein LOC100…
GRMZM2G005516_T01	GO:0043234 protein complex//GO:0051258 protein polymerization//GO:0007017 microtubule-based process//GO:0007018 microtubule-based movement//GO:0016021 integral to membrane//GO:0003924 GTPase activity//GO:0005198 structural molecule activity//GO:0008236 serine-type peptidase activity//GO:0005874 microtubule//GO:0005525 GTP binding		UniRef90 blastp 11-8-2010: B9FIN1_ORYSJ Putative uncharacterized protein n=2 (Oryza sativa) Exp=2e-138; maizesequence.org: GO:0051258; protein polymerization | GO:0043234; protein complex | GO:0016021; integral to membrane | GO:0008236; serine-type peptidase activity | GO:0007018; microtubule-based movement | GO:0007017; microtubule-based process | GO:0005874; microtubule | GO:0005525; GTP bindin…
GRMZM2G071790_T05	GO:0005737 cytoplasm//GO:0043234 protein complex//GO:0007017 microtubule-based process//GO:0051258 protein polymerization//GO:0007018 microtubule-based movement//GO:0016021 integral to membrane//GO:0003924 GTPase activity//GO:0005198 structural molecule activity//GO:0008236 serine-type peptidase activity//GO:0005874 microtubule//GO:0005525 GTP binding		UniRef90 blastp 11-8-2010: B9FIN1_ORYSJ Putative uncharacterized protein n=2 (Oryza sativa) Exp=0; maizesequence.org: GO:0043234; protein complex | GO:0051258; protein polymerization | RefSeq_peptide:NP_001105317; tubulin beta-6 chain | Uniprot/SPTREMBL:B4G1F3; Putative uncharacterized protein | Uniprot/SPTREMBL:B6T505; Tubulin beta-4 chain | Uniprot/SPTREMBL:B7ZZ40; Putative uncharacterized prot…
>Li_TCONS_00011383/Li_TCONS_00024356/Li_TCONS_00074927	zma-miR482-5p
GRMZM2G073725_T01	GO:0005794 Golgi apparatus//GO:0030244 cellulose biosynthetic process//GO:0007047 cellular cell wall organization//GO:0008466 glycogenin glucosyltransferase activity//GO:0016758 transferase activity, transferring hexosyl groups//GO:0009505 plant-type cell wall//GO:0030054 cell junction		UniRef90 blastp 11-8-2010: UPTG_MAIZE Alpha-1,4-glucan-protein synthase [UDP-forming] n=8 (Poaceae) Exp=0; maizesequence.org: MaizeGDB_GenBank:AY111237; | RefSeq_dna:NM_001112128; golgi associated protein se-wap41 (gpm374) mRNA | RefSeq_peptide:NP_001105598; alpha-14-glucan-protein synthase | UniGene:Zm.56437; Transcribed locus | UniGene:Zm.752; Golgi associated protein se-wap41 | Uniprot/SPTREMB…
GRMZM2G043822_T01	GO:0043234 protein complex//GO:0051258 protein polymerization//GO:0007017 microtubule-based process//GO:0007018 microtubule-based movement//GO:0003924 GTPase activity//GO:0005198 structural molecule activity//GO:0005874 microtubule//GO:0005525 GTP binding		UniRef90 blastp 11-8-2010: B9S382_RICCO Tubulin beta chain, putative n=1 (Ricinus communis) Exp=9e-162; maizesequence.org: UniGene:Zm.95525; Transcribed locus strongly similar to NP_196786.1 TUB6 (BETA-6 TUBULIN); structural constituent of cytoskeleton [Arabidopsis thaliana] | UniGene:Zm.156567; TSA: Zea mays contig40926 mRNA sequence | UniGene:Zm.155463; Transcribed locus strongly similar to NP_…
GRMZM2G043822_T02	GO:0005737 cytoplasm//GO:0043234 protein complex//GO:0007017 microtubule-based process//GO:0051258 protein polymerization//GO:0007018 microtubule-based movement//GO:0003924 GTPase activity//GO:0005198 structural molecule activity//GO:0005874 microtubule//GO:0005525 GTP binding		UniRef90 blastp 11-8-2010: C0PA67_MAIZE Putative uncharacterized protein n=1 (Zea mays) Exp=0; maizesequence.org: RefSeq_dna:NM_001112218; beta-7 tubulin (TUBB7) mRNA | RefSeq_dna:NM_001152978; LOC100280036 (cl2242_11) mRNA | RefSeq_peptide:NP_001105688; tubulin beta-7 chain | RefSeq_peptide:NP_001146450; hypothetical protein LOC100280036 | UniGene:Zm.155463; Transcribed locus strongly similar to…
GRMZM2G045287_T01	GO:0005794 Golgi apparatus//GO:0030244 cellulose biosynthetic process//GO:0007047 cellular cell wall organization//GO:0008466 glycogenin glucosyltransferase activity//GO:0016758 transferase activity, transferring hexosyl groups//GO:0009505 plant-type cell wall//GO:0030054 cell junction		UniRef90 blastp 11-8-2010: Q6Z4G3_ORYSJ Os07g0604800 protein n=5 (Poaceae) Exp=0; maizesequence.org: Uniprot/SPTREMBL:C0P439; Putative uncharacterized protein | Uniprot/SPTREMBL:B6T9G3; Alpha-14-glucan-protein synthase 1 | UniGene:Zm.94109; LOC100282614 | RefSeq_peptide:NP_001148994; LOC100282614 | RefSeq_dna:NM_001155522; LOC100282614 (TIDP3389) mRNA | GO:0030244; cellulose biosynthetic process …
GRMZM2G043822_T03	GO:0005737 cytoplasm//GO:0043234 protein complex//GO:0007017 microtubule-based process//GO:0051258 protein polymerization//GO:0007018 microtubule-based movement//GO:0003924 GTPase activity//GO:0005198 structural molecule activity//GO:0005874 microtubule//GO:0005525 GTP binding		UniRef90 blastp 11-8-2010: C0PA67_MAIZE Putative uncharacterized protein n=1 (Zea mays) Exp=0; maizesequence.org: GO:0043234; protein complex | GO:0051258; protein polymerization | RefSeq_peptide:NP_001105688; tubulin beta-7 chain | UniGene:Zm.156567; TSA: Zea mays contig40926 mRNA sequence | UniGene:Zm.95525; Transcribed locus strongly similar to NP_196786.1 TUB6 (BETA-6 TUBULIN); structural con…
>Li_TCONS_00096821	zma-miR167j-3p
GRMZM2G105531_T01	GO:0005742 mitochondrial outer membrane translocase complex//GO:0045040 protein import into mitochondrial outer membrane//GO:0005515 protein binding		UniRef90 blastp 11-8-2010: B6SZD1_MAIZE Mitochondrial import receptor subunit TOM20 n=2 (Andropogoneae) Exp=9e-100; maizesequence.org: Uniprot/SPTREMBL:B6SZD1; Mitochondrial import receptor subunit TOM20Putative uncharacterized protein ; | RefSeq_peptide:NP_001148219; LOC100281827 | RefSeq_dna:NM_001154747; LOC100281827 (pco146189) nuclear gene encoding mitochondrial protein mRNA | GO:0045040; pr…
GRMZM2G105531_T02	GO:0005742 mitochondrial outer membrane translocase complex//GO:0045040 protein import into mitochondrial outer membrane//GO:0005515 protein binding		UniRef90 blastp 11-8-2010: B6SZD1_MAIZE Mitochondrial import receptor subunit TOM20 n=2 (Andropogoneae) Exp=2e-54; maizesequence.org: UniGene:Zm.20138; LOC100281827 | GO:0045040; protein import into mitochondrial outer membrane | GO:0005742; mitochondrial outer membrane translocase complex | GO:0005515; protein binding
>Li_TCONS_00062888	zma-miR395l-5p
GRMZM2G152466_T01	GO:0005737 cytoplasm//GO:0043234 protein complex//GO:0007017 microtubule-based process//GO:0051258 protein polymerization//GO:0007018 microtubule-based movement//GO:0003924 GTPase activity//GO:0005198 structural molecule activity//GO:0005874 microtubule//GO:0005525 GTP binding		UniRef90 blastp 11-8-2010: TBA2_ORYSJ Tubulin alpha-2 chain n=14 (Magnoliophyta) Exp=0; maizesequence.org: RefSeq_dna:NM_001174192; tubulin alpha-3 chain (LOC100381303) mRNA | RefSeq_peptide:NP_001167663; tubulin alpha-3 chain | UniGene:Zm.155750; Tubulin alpha-3 chain | UniGene:Zm.87258; Alpha tubulin4 | Uniprot/SPTREMBL:B6SPX4; Tubulin alpha-3 chain | Uniprot/SPTREMBL:C4J0Z2; Putative uncharact…
GRMZM2G152466_T05	GO:0043234 protein complex//GO:0051258 protein polymerization//GO:0007017 microtubule-based process//GO:0007018 microtubule-based movement//GO:0003924 GTPase activity//GO:0005198 structural molecule activity//GO:0005874 microtubule//GO:0005525 GTP binding		UniRef90 blastp 11-8-2010: TBA4_MAIZE Tubulin alpha-4 chain (Fragments) n=1 (Zea mays) Exp=1e-19; maizesequence.org: GO:0043234; protein complex | GO:0051258; protein polymerization | Uniprot/SPTREMBL:C4J0Z2; Putative uncharacterized protein | Uniprot/SPTREMBL:Q8VWM7; Alpha tubulin Fragment | GO:0007018; microtubule-based movement | GO:0007017; microtubule-based process | GO:0005874; microtubule …
GRMZM2G152466_T03	GO:0005737 cytoplasm//GO:0043234 protein complex//GO:0007017 microtubule-based process//GO:0051258 protein polymerization//GO:0007018 microtubule-based movement//GO:0003924 GTPase activity//GO:0005198 structural molecule activity//GO:0005874 microtubule//GO:0005525 GTP binding		UniRef90 blastp 11-8-2010: TBA2_ORYSJ Tubulin alpha-2 chain n=14 (Magnoliophyta) Exp=9e-129; maizesequence.org: RefSeq_dna:NM_001174192; tubulin alpha-3 chain (LOC100381303) mRNA | RefSeq_peptide:NP_001167663; tubulin alpha-3 chain | UniGene:Zm.155750; Tubulin alpha-3 chain | Uniprot/SPTREMBL:B6SPX4; Tubulin alpha-3 chain | Uniprot/SPTREMBL:C4J0Z2; Putative uncharacterized protein | Uniprot/SPTRE…
GRMZM2G152466_T04	GO:0043234 protein complex//GO:0051258 protein polymerization//GO:0007017 microtubule-based process//GO:0007018 microtubule-based movement//GO:0003924 GTPase activity//GO:0005198 structural molecule activity//GO:0005874 microtubule//GO:0005525 GTP binding		UniRef90 blastp 11-8-2010: TBA2_ORYSJ Tubulin alpha-2 chain n=14 (Magnoliophyta) Exp=8e-116; maizesequence.org: Uniprot/SPTREMBL:Q8VWM7; Alpha tubulin Fragment | Uniprot/SPTREMBL:C4J0Z2; Putative uncharacterized protein | MaizeGDB_GenBank:AJ420856; product:alpha tubulin | GO:0051258; protein polymerization | GO:0043234; protein complex | GO:0007018; microtubule-based movement | GO:0007017; microt…
GRMZM2G152466_T02	GO:0043234 protein complex//GO:0051258 protein polymerization//GO:0007017 microtubule-based process//GO:0007018 microtubule-based movement//GO:0005198 structural molecule activity//GO:0005874 microtubule//GO:0005525 GTP binding		UniRef90 blastp 11-8-2010: TBA2_ORYSJ Tubulin alpha-2 chain n=14 (Magnoliophyta) Exp=0; maizesequence.org: MaizeGDB_GenBank:AJ420856; product:alpha tubulin | GO:0051258; protein polymerization | GO:0043234; protein complex | GO:0007018; microtubule-based movement | GO:0007017; microtubule-based process | GO:0005874; microtubule | GO:0005525; GTP binding | GO:0005198; structural molecule activity
>Li_TCONS_00052687/Boerner_Z27kG1_17564/Li_TCONS_00023490/Li_TCONS_00062623/Li_TCONS_00023489	zma-miR164b-3p
GRMZM2G153575_T01	GO:0043234 protein complex//GO:0051258 protein polymerization//GO:0005622 intracellular//GO:0008270 zinc ion binding//GO:0003677 DNA binding		UniRef90 blastp 11-8-2010: Q653S1_ORYSJ Os09g0558200 protein n=3 (Oryza sativa) Exp=1e-79; maizesequence.org: GO:0051258; protein polymerization | GO:0043234; protein complex | GO:0008270; zinc ion binding | GO:0005622; intracellular | GO:0003677; DNA binding
GRMZM2G155281_T01	GO:0015629 actin cytoskeleton//GO:0006334 nucleosome assembly//GO:0000786 nucleosome//GO:0005198 structural molecule activity//GO:0030001 metal ion transport//GO:0003677 DNA binding//GO:0007155 cell adhesion//GO:0046872 metal ion binding		UniRef90 blastp 11-8-2010: B6U4D0_MAIZE ATFP3 n=1 (Zea mays) Exp=5e-71; maizesequence.org: GO:0030001; metal ion transport | GO:0046872; metal ion binding | RefSeq_dna:NM_001158276; ATFP3 (LOC100285383) mRNA | RefSeq_peptide:NP_001151748; ATFP3 | Uniprot/SPTREMBL:B6U4D0; ATFP3 | GO:0015629; actin cytoskeleton | GO:0007155; cell adhesion | EntrezGene:100285383; ATFP3 | GO:0000786; nucleosome | GO:…
GRMZM2G155281_T02	GO:0015629 actin cytoskeleton//GO:0006334 nucleosome assembly//GO:0000786 nucleosome//GO:0005198 structural molecule activity//GO:0030001 metal ion transport//GO:0003677 DNA binding//GO:0007155 cell adhesion//GO:0046872 metal ion binding		UniRef90 blastp 11-8-2010: B6U4D0_MAIZE ATFP3 n=1 (Zea mays) Exp=8e-38; maizesequence.org: GO:0046872; metal ion binding | GO:0030001; metal ion transport | GO:0015629; actin cytoskeleton | GO:0007155; cell adhesion | GO:0006334; nucleosome assembly | GO:0005198; structural molecule activity | GO:0003677; DNA binding | GO:0000786; nucleosome
>Li_TCONS_00097416	zma-miR399d-5p
GRMZM2G089836_T01	GO:0005975 carbohydrate metabolic process//GO:0015232 heme transporter activity//GO:0015886 heme transport//GO:0016020 membrane//GO:0017004 cytochrome complex assembly//GO:0004553 hydrolase activity, hydrolyzing O-glycosyl compounds		UniRef90 blastp 11-8-2010: B6T0A9_MAIZE Beta-fructofuranosidase 1 n=5 (Andropogoneae) Exp=0; maizesequence.org: Uniprot/SPTREMBL:Q7XTK7; Vacuolar invertase Fragment (EC 3.2.1.26) | Uniprot/SPTREMBL:Q41755; Invertase Fragment | Uniprot/SPTREMBL:C0P8H1; Putative uncharacterized protein | Uniprot/SPTREMBL:B6T0A9; Beta-fructofuranosidase 1 | UniGene:Zm.38958; Invertase2 | MaizeGDB_GenBank:ZMU31451; p…
GRMZM5G895313_T01	GO:0016020 membrane//GO:0051260 protein homooligomerization//GO:0006355 regulation of transcription, DNA-dependent//GO:0008270 zinc ion binding//GO:0003676 nucleic acid binding//GO:0003677 DNA binding		UniRef90 blastp 11-8-2010: No significant hits (1e-5); maizesequence.org: Uniprot/SPTREMBL:B6U2B9; Glycine-rich protein 2b | Uniprot/SPTREMBL:B6TP60; Glycine-rich protein 2b | Uniprot/SPTREMBL:B6SP06; Glycine-rich protein 2b | UniGene:Zm.86046; LOC100285240 | RefSeq_peptide:NP_001151606; LOC100285240 | RefSeq_dna:NM_001158134; LOC100285240 (pco063886) mRNA | GO:0051260; protein homooligomerizatio…
>Boerner_Z27kG1_01522/Li_TCONS_00012087/zhang_TCONS_00056321/Boerner_Z27kG1_22626	zma-miR159e-3p
GRMZM2G145376_T02	GO:0003779 actin binding//GO:0007010 cytoskeleton organization//GO:0005488 binding		UniRef90 blastp 11-8-2010: No significant hits (1e-5); maizesequence.org: Uniprot/SPTREMBL:C0P9Y0; Putative uncharacterized protein | GO:0007010; cytoskeleton organization | GO:0005488; binding | GO:0003779; actin binding
GRMZM2G144030_T02	GO:0006452 translational frameshifting//GO:0045901 positive regulation of translational elongation//GO:0045905 positive regulation of translational termination//GO:0003723 RNA binding//GO:0003746 translation elongation factor activity//GO:0043022 ribosome binding//GO:0008612 peptidyl-lysine modification to hypusine		UniRef90 blastp 11-8-2010: Q10CJ2_ORYSJ Eukaryotic translation initiation factor 5A-2, putative, expressed n=1 (Oryza sativa subsp. japonica) Exp=1e-43; maizesequence.org: GO:0045905; positive regulation of translational termination | GO:0045901; positive regulation of translational elongation | GO:0043022; ribosome binding | GO:0008612; peptidyl-lysine modification to hypusine | GO:0006452; tran…
GRMZM2G113696_T02	GO:0006452 translational frameshifting//GO:0045901 positive regulation of translational elongation//GO:0045905 positive regulation of translational termination//GO:0003723 RNA binding//GO:0003746 translation elongation factor activity//GO:0043022 ribosome binding//GO:0008612 peptidyl-lysine modification to hypusine		UniRef90 blastp 11-8-2010: Q10CJ2_ORYSJ Eukaryotic translation initiation factor 5A-2, putative, expressed n=1 (Oryza sativa subsp. japonica) Exp=1e-43; maizesequence.org: GO:0045905; positive regulation of translational termination | GO:0045901; positive regulation of translational elongation | GO:0043022; ribosome binding | GO:0008612; peptidyl-lysine modification to hypusine | GO:0006452; tran…
GRMZM2G144030_T01	GO:0006452 translational frameshifting//GO:0045901 positive regulation of translational elongation//GO:0045905 positive regulation of translational termination//GO:0003723 RNA binding//GO:0003746 translation elongation factor activity//GO:0043022 ribosome binding//GO:0008612 peptidyl-lysine modification to hypusine		UniRef90 blastp 11-8-2010: B9RCY4_RICCO Initiation factor 5a, putative n=1 (Ricinus communis) Exp=1e-79; maizesequence.org: MaizeGDB_GenBank:EU952582; product:eukaryotic translation initiation factor 5A | MaizeGDB_GenBank:EU958725; product:eukaryotic translation initiation factor 5A | MaizeGDB_GenBank:EU960315; product:eukaryotic translation initiation factor 5A | RefSeq_dna:NM_001112136; transla…
GRMZM2G145376_T01	GO:0003779 actin binding//GO:0007010 cytoskeleton organization//GO:0005488 binding		UniRef90 blastp 11-8-2010: No significant hits (1e-5); maizesequence.org: Uniprot/SPTREMBL:B6U0E2; Putative uncharacterized protein | UniGene:Zm.96009; Hypothetical protein LOC100277826 | RefSeq_peptide:NP_001144767; hypothetical protein LOC100277826 | RefSeq_dna:NM_001151295; hypothetical protein LOC100277826 (LOC100277826) mRNA | GO:0007010; cytoskeleton organization | GO:0005488; binding | GO:…
>Boerner_Z27kG1_03458	zma-miR169o-3p
GRMZM2G046055_T01	GO:0005634 nucleus//GO:0003677 DNA binding//GO:0006334 nucleosome assembly//GO:0000786 nucleosome		UniRef90 blastp 11-8-2010: C5WMX3_SORBI Histone H2A n=1 (Sorghum bicolor) Exp=3e-59; maizesequence.org: Uniprot/SPTREMBL:B6T543; Histone H2A | UniGene:Zm.6778; TSA: Zea mays contig22910 mRNA sequence | GO:0006334; nucleosome assembly | GO:0005634; nucleus | GO:0003677; DNA binding | GO:0000786; nucleosome
GRMZM2G145758_T03	GO:0006334 nucleosome assembly//GO:0003677 DNA binding//GO:0000786 nucleosome		UniRef90 blastp 11-8-2010: A8MRL0_ARATH Histone H3 n=3 (Embryophyta) Exp=7e-71; maizesequence.org: Uniprot/SPTREMBL:B6SRG7; Histone H3 | Uniprot/SPTREMBL:B6SJQ5; Histone H3 | UniGene:Zm.65649; TSA: Zea mays contig42780 mRNA sequence | UniGene:Zm.156204; Transcribed locus strongly similar to XP_002726976.1 PREDICTED: histone H3.3B-like [Rattus norvegicus] | GO:0006334; nucleosome assembly | GO:000…
GRMZM2G149178_T03	GO:0005634 nucleus//GO:0000786 nucleosome//GO:0016986 transcription initiation factor activity//GO:0006352 transcription initiation//GO:0003677 DNA binding//GO:0006334 nucleosome assembly		UniRef90 blastp 11-8-2010: C6TDS7_SOYBN Putative uncharacterized protein n=1 (Glycine max) Exp=9e-34; maizesequence.org: GO:0016986; transcription initiation factor activity | GO:0006352; transcription initiation | GO:0006334; nucleosome assembly | GO:0005634; nucleus | GO:0003677; DNA binding | GO:0000786; nucleosome
GRMZM2G342515_T01	GO:0005634 nucleus//GO:0003677 DNA binding//GO:0000785 chromatin//GO:0006334 nucleosome assembly//GO:0000786 nucleosome		UniRef90 blastp 11-8-2010: UPI0000DD957D Os08g0490900 n=1 (Oryza sativa subsp. japonica) Exp=1e-37; maizesequence.org: Uniprot/SWISSPROT:P54348; Histone H2B.5 (H2B) | Uniprot/SPTREMBL:B6T1U2; Histone H2B | Uniprot/SPTREMBL:B6T1P2; Histone H2B | Uniprot/SPTREMBL:B4FE18; Histone H2B | UniGene:Zm.6813; Transcribed locus | RefSeq_peptide:NP_001105358; histone H2B.5 | RefSeq_dna:NM_001111888; histone …
GRMZM2G121221_T02	GO:0016068 type I hypersensitivity//GO:0005840 ribosome//GO:0005634 nucleus//GO:0000786 nucleosome//GO:0005622 intracellular//GO:0003735 structural constituent of ribosome//GO:0003677 DNA binding//GO:0006412 translation//GO:0006334 nucleosome assembly		UniRef90 blastp 11-8-2010: B6T2X7_MAIZE Histone H1 n=5 (Zea mays) Exp=1e-26; maizesequence.org: Uniprot/SPTREMBL:B6U6R6; Histone H1 | UniGene:Zm.153609; TSA: Zea mays contig37579 mRNA sequence | GO:0016068; type I hypersensitivity | GO:0006412; translation | GO:0006334; nucleosome assembly | GO:0005840; ribosome | GO:0005634; nucleus | GO:0005622; intracellular | GO:0003735; structural constituen…
GRMZM2G401147_T01	GO:0005634 nucleus//GO:0003677 DNA binding//GO:0000785 chromatin//GO:0006334 nucleosome assembly//GO:0000786 nucleosome		UniRef90 blastp 11-8-2010: UPI0000DD957D Os08g0490900 n=1 (Oryza sativa subsp. japonica) Exp=3e-44; maizesequence.org: Uniprot/SPTREMBL:B6SJZ5; Histone H2B | UniGene:Zm.93705; Full-length cDNA clone ZM_BFb0011I16 | GO:0006334; nucleosome assembly | GO:0005634; nucleus | GO:0003677; DNA binding | GO:0000786; nucleosome | GO:0000785; chromatin
GRMZM2G107540_T01	GO:0005634 nucleus//GO:0003677 DNA binding//GO:0006334 nucleosome assembly//GO:0000786 nucleosome		UniRef90 blastp 11-8-2010: C5WMX3_SORBI Histone H2A n=1 (Sorghum bicolor) Exp=2e-57; maizesequence.org: GO:0006334; nucleosome assembly | GO:0005634; nucleus | GO:0003677; DNA binding | GO:0000786; nucleosome
GRMZM2G145758_T02	GO:0006334 nucleosome assembly//GO:0003677 DNA binding//GO:0000786 nucleosome		UniRef90 blastp 11-8-2010: A8MRL0_ARATH Histone H3 n=3 (Embryophyta) Exp=6e-22; maizesequence.org: GO:0006334; nucleosome assembly | GO:0003677; DNA binding | GO:0000786; nucleosome
GRMZM2G046055_T02	GO:0005634 nucleus//GO:0003677 DNA binding//GO:0006334 nucleosome assembly//GO:0000786 nucleosome		UniRef90 blastp 11-8-2010: C5WMX3_SORBI Histone H2A n=1 (Sorghum bicolor) Exp=2e-30; maizesequence.org: GO:0000786; nucleosome | GO:0003677; DNA binding | GO:0005634; nucleus | GO:0006334; nucleosome assembly
GRMZM2G121221_T03	GO:0005840 ribosome//GO:0005634 nucleus//GO:0000786 nucleosome//GO:0005622 intracellular//GO:0003735 structural constituent of ribosome//GO:0003677 DNA binding//GO:0006412 translation//GO:0006334 nucleosome assembly		UniRef90 blastp 11-8-2010: B6T2X7_MAIZE Histone H1 n=5 (Zea mays) Exp=2e-28; maizesequence.org: UniGene:Zm.153609; TSA: Zea mays contig37579 mRNA sequence | GO:0006412; translation | GO:0006334; nucleosome assembly | GO:0005840; ribosome | GO:0005634; nucleus | GO:0005622; intracellular | GO:0003735; structural constituent of ribosome | GO:0003677; DNA binding | GO:0000786; nucleosome
GRMZM2G164020_T02	GO:0005634 nucleus//GO:0003677 DNA binding//GO:0006334 nucleosome assembly//GO:0005199 structural constituent of cell wall//GO:0000786 nucleosome		UniRef90 blastp 11-8-2010: B6TGH8_MAIZE Histone H1 n=3 (Zea mays) Exp=9e-34; maizesequence.org: Uniprot/SPTREMBL:B6TNP4; Histone H1 | Uniprot/SPTREMBL:B6TGH8; Histone H1 | Uniprot/SPTREMBL:B6TC95; Histone H1 | UniGene:Zm.136216; TSA: Zea mays contig42363 mRNA sequence | UniGene:Zm.133834; Transcribed locus | GO:0006334; nucleosome assembly | GO:0005634; nucleus | GO:0005199; structural constituen…
GRMZM2G121221_T01	GO:0016068 type I hypersensitivity//GO:0005840 ribosome//GO:0005634 nucleus//GO:0000786 nucleosome//GO:0005622 intracellular//GO:0003735 structural constituent of ribosome//GO:0003677 DNA binding//GO:0006412 translation//GO:0006334 nucleosome assembly		UniRef90 blastp 11-8-2010: B6T2X7_MAIZE Histone H1 n=5 (Zea mays) Exp=3e-35; maizesequence.org: UniGene:Zm.122092; TSA: Zea mays contig45717 mRNA sequence | UniGene:Zm.153609; TSA: Zea mays contig37579 mRNA sequence | UniGene:Zm.86959; TSA: Zea mays contig26758 mRNA sequence | UniGene:Zm.99303; Transcribed locus | Uniprot/SPTREMBL:B6SYW3; Histone H1 | Uniprot/SPTREMBL:B6T2X7; Histone H1 | Uniprot…
GRMZM2G145758_T01	GO:0006334 nucleosome assembly//GO:0003677 DNA binding//GO:0000786 nucleosome		UniRef90 blastp 11-8-2010: A8MRL0_ARATH Histone H3 n=3 (Embryophyta) Exp=7e-71; maizesequence.org: Uniprot/SPTREMBL:B6SRG7; Histone H3 | Uniprot/SPTREMBL:B6SJQ5; Histone H3 | UniGene:Zm.156204; Transcribed locus strongly similar to XP_002726976.1 PREDICTED: histone H3.3B-like [Rattus norvegicus] | GO:0006334; nucleosome assembly | GO:0003677; DNA binding | GO:0000786; nucleosome
GRMZM2G079089_T01	GO:0005634 nucleus//GO:0003677 DNA binding//GO:0000785 chromatin//GO:0006334 nucleosome assembly//GO:0000786 nucleosome		UniRef90 blastp 11-8-2010: UPI0000DD957D Os08g0490900 n=1 (Oryza sativa subsp. japonica) Exp=7e-44; maizesequence.org: Uniprot/SPTREMBL:B6TWN0; Histone H2B | Uniprot/SPTREMBL:B6T0W1; Histone H2B | Uniprot/SPTREMBL:B4FYZ0; Histone H2B | RefSeq_peptide:NP_001141934; thioredoxin h homolog1 | RefSeq_dna:NM_001148462; thioredoxin h homolog1 (trh1) mRNA | GO:0006334; nucleosome assembly | GO:0005634; n…
GRMZM2G164020_T01	GO:0005840 ribosome//GO:0005634 nucleus//GO:0000786 nucleosome//GO:0005199 structural constituent of cell wall//GO:0005622 intracellular//GO:0003735 structural constituent of ribosome//GO:0003677 DNA binding//GO:0006412 translation//GO:0006334 nucleosome assembly		UniRef90 blastp 11-8-2010: B6TGH8_MAIZE Histone H1 n=3 (Zea mays) Exp=1e-33; maizesequence.org: GO:0006412; translation | GO:0006334; nucleosome assembly | GO:0005840; ribosome | GO:0005634; nucleus | GO:0005622; intracellular | GO:0005199; structural constituent of cell wall | GO:0003735; structural constituent of ribosome | GO:0003677; DNA binding | GO:0000786; nucleosome
>Li_TCONS_00097147/Li_TCONS_00056585/Li_TCONS_00072944/Boerner_Z27kG1_19929/Li_TCONS_00031436	zma-miR482-3p
GRMZM2G130746_T01	GO:0005634 nucleus//GO:0003677 DNA binding//GO:0006334 nucleosome assembly//GO:0000786 nucleosome		UniRef90 blastp 11-8-2010: H2A4_ORYSJ Probable histone H2A.4 n=5 (Poaceae) Exp=3e-40; maizesequence.org: GO:0006334; nucleosome assembly | GO:0005634; nucleus | GO:0003677; DNA binding | GO:0000786; nucleosome
GRMZM2G057247_T01	GO:0005856 cytoskeleton//GO:0003779 actin binding//GO:0005840 ribosome//GO:0016021 integral to membrane//GO:0050825 ice binding//GO:0016043 cellular component organization//GO:0005622 intracellular//GO:0003735 structural constituent of ribosome//GO:0004952 dopamine receptor activity//GO:0004969 histamine receptor activity//GO:0030036 actin cytoskeleton organization//GO:0007160 cell-matrix adhesio…		UniRef90 blastp 11-8-2010: C5XD41_SORBI Putative uncharacterized protein Sb02g037970 n=1 (Sorghum bicolor) Exp=0; maizesequence.org: GO:0015629; actin cytoskeleton | GO:0016021; integral to membrane | GO:0016043; cellular component organization | GO:0030036; actin cytoskeleton organization | GO:0042309; homoiothermy | GO:0050825; ice binding | GO:0050826; response to freezing | UniGene:Zm.138041;…
GRMZM2G047813_T01	GO:0043565 sequence-specific DNA binding//GO:0005634 nucleus//GO:0000786 nucleosome//GO:0005622 intracellular//GO:0003677 DNA binding//GO:0006334 nucleosome assembly		UniRef90 blastp 11-8-2010: C5WPC4_SORBI Histone H2A n=9 (Andropogoneae) Exp=7e-41; maizesequence.org: Uniprot/SPTREMBL:B6T832; Histone H2A | Uniprot/SPTREMBL:B6T3E9; Histone H2A | Uniprot/SPTREMBL:B6T0P6; Histone H2A | Uniprot/SPTREMBL:B6SYW4; Histone H2A | Uniprot/SPTREMBL:B6SYU1; Histone H2A | Uniprot/SPTREMBL:B6SYU0; Histone H2A | UniGene:Zm.129677; Transcribed locus moderately similar to NP_0…
GRMZM2G305046_T02	GO:0005634 nucleus//GO:0003677 DNA binding//GO:0006334 nucleosome assembly//GO:0000786 nucleosome		UniRef90 blastp 11-8-2010: B6SZ05_MAIZE Histone H2A n=2 (Zea mays) Exp=9e-67; maizesequence.org: Uniprot/SPTREMBL:C0HIB6; Histone H2A | Uniprot/SPTREMBL:B6SZ05; Histone H2A | GO:0006334; nucleosome assembly | GO:0005634; nucleus | GO:0003677; DNA binding | GO:0000786; nucleosome
GRMZM2G020183_T01	GO:0051260 protein homooligomerization//GO:0016021 integral to membrane//GO:0016020 membrane//GO:0007186 G-protein coupled receptor protein signaling pathway//GO:0004937 alpha1-adrenergic receptor activity		UniRef90 blastp 11-8-2010: No significant hits (1e-5); maizesequence.org: Uniprot/SPTREMBL:Q9M7I4; Root cap-specific protein Fragment | MaizeGDB_GenBank:AF134580; product:root cap-specific protein | GO:0051260; protein homooligomerization | GO:0016021; integral to membrane | GO:0016020; membrane | GO:0007186; G-protein coupled receptor protein signaling pathway | GO:0004937; alpha1-adrenergic rec…
GRMZM2G118173_T01	GO:0007017 microtubule-based process//GO:0004937 alpha1-adrenergic receptor activity//GO:0005874 microtubule//GO:0016021 integral to membrane//GO:0016020 membrane//GO:0051260 protein homooligomerization//GO:0007186 G-protein coupled receptor protein signaling pathway//GO:0005525 GTP binding		UniRef90 blastp 11-8-2010: No significant hits (1e-5); maizesequence.org: GO:0016021; integral to membrane | GO:0051260; protein homooligomerization | RefSeq_dna:NM_001148836; hypothetical protein LOC100274477 (LOC100274477) mRNA | RefSeq_peptide:NP_001142308; hypothetical protein LOC100274477 | Uniprot/SPTREMBL:B4G1B4; Putative uncharacterized protein | GO:0016020; membrane | GO:0007186; G-prote…
GRMZM2G105531_T01	GO:0005742 mitochondrial outer membrane translocase complex//GO:0045040 protein import into mitochondrial outer membrane//GO:0005515 protein binding		UniRef90 blastp 11-8-2010: B6SZD1_MAIZE Mitochondrial import receptor subunit TOM20 n=2 (Andropogoneae) Exp=9e-100; maizesequence.org: Uniprot/SPTREMBL:B6SZD1; Mitochondrial import receptor subunit TOM20Putative uncharacterized protein ; | RefSeq_peptide:NP_001148219; LOC100281827 | RefSeq_dna:NM_001154747; LOC100281827 (pco146189) nuclear gene encoding mitochondrial protein mRNA | GO:0045040; pr…
GRMZM2G155281_T01	GO:0015629 actin cytoskeleton//GO:0006334 nucleosome assembly//GO:0000786 nucleosome//GO:0005198 structural molecule activity//GO:0030001 metal ion transport//GO:0003677 DNA binding//GO:0007155 cell adhesion//GO:0046872 metal ion binding		UniRef90 blastp 11-8-2010: B6U4D0_MAIZE ATFP3 n=1 (Zea mays) Exp=5e-71; maizesequence.org: GO:0030001; metal ion transport | GO:0046872; metal ion binding | RefSeq_dna:NM_001158276; ATFP3 (LOC100285383) mRNA | RefSeq_peptide:NP_001151748; ATFP3 | Uniprot/SPTREMBL:B6U4D0; ATFP3 | GO:0015629; actin cytoskeleton | GO:0007155; cell adhesion | EntrezGene:100285383; ATFP3 | GO:0000786; nucleosome | GO:…
GRMZM2G305046_T01	GO:0005634 nucleus//GO:0003677 DNA binding//GO:0006334 nucleosome assembly//GO:0000786 nucleosome		UniRef90 blastp 11-8-2010: H2A_MAIZE Histone H2A n=12 (Poaceae) Exp=2e-45; maizesequence.org: UniGene:Zm.156159; TSA: Zea mays contig44438 mRNA sequence | Uniprot/SPTREMBL:B4FMH5; Histone H2A | Uniprot/SPTREMBL:B6SGC4; Histone H2A | Uniprot/SPTREMBL:B6SJQ6; Histone H2A | Uniprot/SPTREMBL:B6T1A6; Histone H2A | Uniprot/SPTREMBL:B6T1D6; Histone H2A | Uniprot/SPTREMBL:B6T8C2; Histone H2A | Uniprot/SW…
GRMZM2G143745_T01	GO:0051260 protein homooligomerization//GO:0016021 integral to membrane//GO:0016020 membrane//GO:0007186 G-protein coupled receptor protein signaling pathway//GO:0004937 alpha1-adrenergic receptor activity		UniRef90 blastp 11-8-2010: No significant hits (1e-5); maizesequence.org: RefSeq_dna:NM_001158053; glycine-rich cell wall structural protein 2 (LOC100285159) mRNA | RefSeq_peptide:NP_001151525; glycine-rich cell wall structural protein 2 | UniGene:Zm.86016; Glycine-rich cell wall structural protein 2 | Uniprot/SPTREMBL:B6U1E3; Glycine-rich cell wall structural protein 2 | GO:0051260; protein homo…
GRMZM2G130746_T02	GO:0005634 nucleus//GO:0003677 DNA binding//GO:0006334 nucleosome assembly//GO:0000786 nucleosome		UniRef90 blastp 11-8-2010: H2A4_ORYSJ Probable histone H2A.4 n=5 (Poaceae) Exp=3e-40; maizesequence.org: Uniprot/SPTREMBL:B6TMR1; Histone H2A | Uniprot/SPTREMBL:B6T7E7; Histone H2A | Uniprot/SPTREMBL:B4FJK0; Histone H2A | UniGene:Zm.888; Clone 389902 mRNA sequence | RefSeq_peptide:NP_001136625; hypothetical protein LOC100216750 | RefSeq_dna:NM_001143153; hypothetical protein LOC100216750 (LOC1002…
GRMZM2G314434_T01	GO:0005742 mitochondrial outer membrane translocase complex//GO:0045040 protein import into mitochondrial outer membrane//GO:0006457 protein folding//GO:0051082 unfolded protein binding//GO:0005515 protein binding		UniRef90 blastp 11-8-2010: No significant hits (1e-5); maizesequence.org: GO:0051082; unfolded protein binding | GO:0045040; protein import into mitochondrial outer membrane | GO:0006457; protein folding | GO:0005742; mitochondrial outer membrane translocase complex | GO:0005515; protein binding
GRMZM2G155281_T02	GO:0015629 actin cytoskeleton//GO:0006334 nucleosome assembly//GO:0000786 nucleosome//GO:0005198 structural molecule activity//GO:0030001 metal ion transport//GO:0003677 DNA binding//GO:0007155 cell adhesion//GO:0046872 metal ion binding		UniRef90 blastp 11-8-2010: B6U4D0_MAIZE ATFP3 n=1 (Zea mays) Exp=8e-38; maizesequence.org: GO:0046872; metal ion binding | GO:0030001; metal ion transport | GO:0015629; actin cytoskeleton | GO:0007155; cell adhesion | GO:0006334; nucleosome assembly | GO:0005198; structural molecule activity | GO:0003677; DNA binding | GO:0000786; nucleosome
GRMZM2G143392_T01	GO:0043565 sequence-specific DNA binding//GO:0003700 transcription factor activity//GO:0005622 intracellular//GO:0006355 regulation of transcription, DNA-dependent//GO:0006352 transcription initiation//GO:0003677 DNA binding//GO:0016987 sigma factor activity		UniRef90 blastp 11-8-2010: Q9ZPL2_MAIZE Sigma factor SIG2A n=1 (Zea mays) Exp=0; maizesequence.org: Uniprot/SPTREMBL:Q9ZPL2; Sigma factor SIG2A | UniGene:Zm.429; Sigma factor SIG2A | RefSeq_peptide:NP_001104923; sigma factor SIG2A | RefSeq_dna:NM_001111453; sigma factor SIG2A (sig2A) mRNA | GO:0043565; sequence-specific DNA binding | GO:0016987; sigma factor activity | GO:0006355; regulation of t…

## Sheet: biological regulation
>Li_TCONS_00081462	zma-miR398b-3p:zma-miR398a-3p
GRMZM2G177937_T01	GO:0005634 nucleus//GO:0000786 nucleosome//GO:0045454 cell redox homeostasis//GO:0003677 DNA binding//GO:0006662 glycerol ether metabolic process//GO:0015035 protein disulfide oxidoreductase activity//GO:0006334 nucleosome assembly//GO:0009055 electron carrier activity		UniRef90 blastp 11-8-2010: B4FRH1_MAIZE Putative uncharacterized protein n=1 (Zea mays) Exp=7e-95; maizesequence.org: GO:0045454; cell redox homeostasis | RefSeq_dna:NM_001147348; hypothetical protein LOC100272895 (LOC100272895) mRNA | RefSeq_peptide:NP_001140820; hypothetical protein LOC100272895 | UniGene:Zm.9977; Hypothetical protein LOC100272895 | Uniprot/SPTREMBL:B4FRH1; Putative uncharacter…
GRMZM2G034260_T01	GO:0016592 mediator complex//GO:0006357 regulation of transcription from RNA polymerase II promoter//GO:0016455 RNA polymerase II transcription mediator activity		UniRef90 blastp 11-8-2010: B6T6M5_MAIZE Mediator complex subunit 10 CG5057-PA n=3 (Andropogoneae) Exp=6e-89; maizesequence.org: Uniprot/SPTREMBL:B6T6M5; Mediator complex subunit 10 CG5057-PA | UniGene:Zm.74493; Mediator complex subunit 10 CG5057-PA | RefSeq_peptide:NP_001150529; mediator complex subunit 10 CG5057-PA | RefSeq_dna:NM_001157057; mediator complex subunit 10 CG5057-PA (LOC100284160) m…
GRMZM2G343854_T01	GO:0005840 ribosome//GO:0005622 intracellular//GO:0003735 structural constituent of ribosome//GO:0050825 ice binding//GO:0042309 homoiothermy//GO:0050826 response to freezing//GO:0006412 translation		UniRef90 blastp 11-8-2010: C5X1I4_SORBI Putative uncharacterized protein Sb01g021740 n=1 (Sorghum bicolor) Exp=2e-48; maizesequence.org: UniGene:Zm.148284; TSA: Zea mays contig22401 mRNA sequence | GO:0050826; response to freezing | GO:0050825; ice binding | GO:0042309; homoiothermy | GO:0006412; translation | GO:0005840; ribosome | GO:0005622; intracellular | GO:0003735; structural constituent o…
GRMZM2G103812_T02	GO:0008430 selenium binding//GO:0050825 ice binding//GO:0042309 homoiothermy//GO:0050826 response to freezing		UniRef90 blastp 11-8-2010: Q8RZW7_ORYSJ Os01g0916400 protein n=7 (Poaceae) Exp=0; maizesequence.org: Uniprot/SPTREMBL:B7ZXK5; Putative uncharacterized protein | Uniprot/SPTREMBL:B6TFC2; Selenium-binding protein | Uniprot/SPTREMBL:B4FAL8; Putative uncharacterized protein | UniGene:Zm.66853; Hypothetical protein LOC100192654 | RefSeq_peptide:NP_001131338; hypothetical protein LOC100192654 | RefSeq_…
GRMZM2G019446_T02	GO:0003700 transcription factor activity//GO:0006355 regulation of transcription, DNA-dependent//GO:0005634 nucleus//GO:0046983 protein dimerization activity//GO:0043565 sequence-specific DNA binding		UniRef90 blastp 11-8-2010: No significant hits (1e-5); maizesequence.org: Uniprot/SPTREMBL:B4FJ00; Putative uncharacterized protein | GO:0046983; protein dimerization activity | GO:0043565; sequence-specific DNA binding | GO:0006355; regulation of transcription DNA-dependent | GO:0005634; nucleus | GO:0003700; transcription factor activity
GRMZM2G019446_T01	GO:0043565 sequence-specific DNA binding//GO:0005840 ribosome//GO:0003700 transcription factor activity//GO:0005634 nucleus//GO:0005622 intracellular//GO:0003735 structural constituent of ribosome//GO:0006355 regulation of transcription, DNA-dependent//GO:0046983 protein dimerization activity//GO:0006412 translation		UniRef90 blastp 11-8-2010: B4FJ00_MAIZE Putative uncharacterized protein n=1 (Zea mays) Exp=1e-117; maizesequence.org: Uniprot/SPTREMBL:Q41757; Opaque-2 heterodimerizing protein 1b | UniGene:Zm.16; Opaque2 heterodimerizing protein1 | GO:0046983; protein dimerization activity | GO:0043565; sequence-specific DNA binding | GO:0006412; translation | GO:0006355; regulation of transcription DNA-depende…
GRMZM2G177937_T03	GO:0045454 cell redox homeostasis		UniRef90 blastp 11-8-2010: B4FRH1_MAIZE Putative uncharacterized protein n=1 (Zea mays) Exp=6e-36; maizesequence.org: GO:0045454; cell redox homeostasis
>Boerner_Z27kG1_02332/Li_TCONS_00081264	zma-miR396g-5p:zma-miR396h
GRMZM2G177693_T05	GO:0050826 response to freezing//GO:0050825 ice binding//GO:0008270 zinc ion binding//GO:0042309 homoiothermy//GO:0005622 intracellular		UniRef90 blastp 11-8-2010: B8A3K9_MAIZE Putative uncharacterized protein n=3 (Zea mays) Exp=3e-80; maizesequence.org: Uniprot/SPTREMBL:B7ZZ78; Putative uncharacterized protein | Uniprot/SPTREMBL:B4FB77; Putative uncharacterized protein | UniGene:Zm.34319; Hypothetical protein LOC100279632 | RefSeq_peptide:NP_001146100; hypothetical protein LOC100279632 | RefSeq_dna:NM_001152628; hypothetical prot…
>Li_TCONS_00059484/Li_TCONS_00012571/Boerner_Z27kG1_11801/Boerner_Z27kG1_16385	zma-miR159g-5p:zma-miR159h-5p:zma-miR159i-5p
GRMZM2G040561_T01	GO:0046934 phosphatidylinositol-4,5-bisphosphate 3-kinase activity//GO:0006457 protein folding//GO:0005942 phosphoinositide 3-kinase complex//GO:0031072 heat shock protein binding//GO:0051082 unfolded protein binding//GO:0007165 signal transduction		UniRef90 blastp 11-8-2010: C5WSN6_SORBI Putative uncharacterized protein Sb01g042488 (Fragment) n=1 (Sorghum bicolor) Exp=0; maizesequence.org: UniGene:Zm.144075; TSA: Zea mays contig57993 mRNA sequence | RefSeq_peptide:NP_001141642; hypothetical protein LOC100273765 | RefSeq_dna:NM_001148170; hypothetical protein LOC100273765 (LOC100273765) mRNA | GO:0051082; unfolded protein binding | GO:004693…
>Boerner_Z27kG1_08283/Li_TCONS_00097327	zma-miR399e-5p
GRMZM5G858197_T01	GO:0003700 transcription factor activity//GO:0006355 regulation of transcription, DNA-dependent//GO:0043565 sequence-specific DNA binding		UniRef90 blastp 11-8-2010: No significant hits (1e-5); maizesequence.org: GO:0043565; sequence-specific DNA binding | GO:0006355; regulation of transcription DNA-dependent | GO:0003700; transcription factor activity
GRMZM2G060866_T01	GO:0042309 homoiothermy//GO:0050825 ice binding//GO:0006629 lipid metabolic process//GO:0016788 hydrolase activity, acting on ester bonds//GO:0050826 response to freezing		UniRef90 blastp 11-8-2010: B6TRC2_MAIZE Anther-specific proline-rich protein APG n=1 (Zea mays) Exp=0; maizesequence.org: Uniprot/SPTREMBL:B6TRC2; Anther-specific proline-rich protein APG | UniGene:Zm.939; Anther-specific proline-rich protein APG | RefSeq_peptide:NP_001150585; anther-specific proline-rich protein APG | RefSeq_dna:NM_001157113; anther-specific proline-rich protein APG (LOC10028421…
AC207890.3_FGT002	GO:0016788 hydrolase activity, acting on ester bonds//GO:0016442 RNA-induced silencing complex//GO:0005515 protein binding//GO:0003676 nucleic acid binding//GO:0031047 gene silencing by RNA		UniRef90 blastp 11-8-2010: C5XTA6_SORBI Putative uncharacterized protein Sb04g021280 n=1 (Sorghum bicolor) Exp=0; maizesequence.org: GO:0031047; gene silencing by RNA | RefSeq_dna:NM_001153166; LOC100280237 (cl152_1) mRNA | RefSeq_peptide:NP_001146638; hypothetical protein LOC100280237 | Uniprot/SPTREMBL:B8A2P6; Putative uncharacterized protein | GO:0016788; hydrolase activity acting on ester bon…
GRMZM2G476685_T02	GO:0016021 integral to membrane//GO:0004952 dopamine receptor activity//GO:0050825 ice binding//GO:0042309 homoiothermy//GO:0050826 response to freezing//GO:0007186 G-protein coupled receptor protein signaling pathway//GO:0005634 nucleus		UniRef90 blastp 11-8-2010: B6TIH7_MAIZE Cyclin delta-2 n=2 (Zea mays) Exp=1e-148; maizesequence.org: Uniprot/SPTREMBL:C0PDU6; Putative uncharacterized protein | GO:0050826; response to freezing | GO:0050825; ice binding | GO:0042309; homoiothermy | GO:0016021; integral to membrane | GO:0007186; G-protein coupled receptor protein signaling pathway | GO:0005634; nucleus | GO:0004952; dopamine recep…
GRMZM2G164527_T01	GO:0006886 intracellular protein transport//GO:0003924 GTPase activity//GO:0006913 nucleocytoplasmic transport//GO:0005622 intracellular//GO:0007165 signal transduction//GO:0005515 protein binding//GO:0015031 protein transport//GO:0007264 small GTPase mediated signal transduction//GO:0005525 GTP binding		UniRef90 blastp 11-8-2010: C5WUT9_SORBI Putative uncharacterized protein Sb01g044550 n=5 (Andropogoneae) Exp=3e-117; maizesequence.org: GO:0007264; small GTPase mediated signal transduction | GO:0015031; protein transport | RefSeq_dna:NM_001158088; ras-related protein Rab11D (LOC100285194) mRNA | RefSeq_peptide:NP_001151560; ras-related protein Rab11D | UniGene:Zm.118263; Ras-related protein Rab1…
GRMZM2G142645_T01	GO:0050825 ice binding//GO:0042309 homoiothermy//GO:0050826 response to freezing		UniRef90 blastp 11-8-2010: B6U6F0_MAIZE Putative uncharacterized protein n=1 (Zea mays) Exp=2e-58; maizesequence.org: Uniprot/SPTREMBL:B6U6F0; Putative uncharacterized protein | UniGene:Zm.17439; Hypothetical protein LOC100278297 | RefSeq_peptide:NP_001145087; hypothetical protein LOC100278297 | RefSeq_dna:NM_001151615; hypothetical protein LOC100278297 (LOC100278297) mRNA | GO:0050826; response …
GRMZM2G061280_T01	GO:0015031 protein transport//GO:0005622 intracellular//GO:0007264 small GTPase mediated signal transduction//GO:0005525 GTP binding		UniRef90 blastp 11-8-2010: No significant hits (1e-5); maizesequence.org: UniGene:Zm.156052; Hypothetical protein LOC100384838 | RefSeq_dna:NM_001177275; hypothetical protein LOC100384838 (LOC100384838) mRNA | GO:0015031; protein transport | GO:0007264; small GTPase mediated signal transduction | GO:0005622; intracellular | GO:0005525; GTP binding
GRMZM2G099319_T01	GO:0003700 transcription factor activity//GO:0006355 regulation of transcription, DNA-dependent//GO:0005634 nucleus//GO:0030528 transcription regulator activity//GO:0043565 sequence-specific DNA binding		UniRef90 blastp 11-8-2010: B4FBI0_MAIZE Putative uncharacterized protein n=1 (Zea mays) Exp=0; maizesequence.org: Uniprot/SPTREMBL:B4FBI0; Putative uncharacterized protein | UniGene:Zm.25481; Hypothetical protein LOC100192481 | RefSeq_peptide:NP_001131173; hypothetical protein LOC100192481 | RefSeq_dna:NM_001137701; hypothetical protein LOC100192481 (LOC100192481) mRNA | GO:0043565; sequence-spec…
>Li_TCONS_00080157	zma-miR395c-5p
GRMZM2G442804_T03	GO:0008168 methyltransferase activity//GO:0050825 ice binding//GO:0042309 homoiothermy//GO:0008152 metabolic process//GO:0050826 response to freezing		UniRef90 blastp 11-8-2010: B6SRT6_MAIZE S-adenosylmethionine-dependent methyltransferase n=4 (Andropogoneae) Exp=0; maizesequence.org: Uniprot/SPTREMBL:B6SRT6; S-adenosylmethionine-dependent methyltransferase | Uniprot/SPTREMBL:B4FTU8; Putative uncharacterized protein | Uniprot/SPTREMBL:B4FF45; Putative uncharacterized protein | RefSeq_peptide:NP_001132053; hypothetical protein LOC100193465 | GO:…
>Li_TCONS_00062998	zma-miR160f-3p
GRMZM2G449681_T01	GO:0003700 transcription factor activity//GO:0043565 sequence-specific DNA binding//GO:0045449 regulation of transcription		UniRef90 blastp 11-8-2010: B6SSR9_MAIZE WRKY53-superfamily of TFs having WRKY and zinc finger domains n=1 (Zea mays) Exp=0; maizesequence.org: Uniprot/SPTREMBL:B6SSR9; WRKY53-superfamily of TFs having WRKY and zinc finger domains | UniGene:Zm.93641; WRKY53 - superfamily of TFs having WRKY and zinc finger domains | RefSeq_peptide:NP_001147551; WRKY53 - superfamily of TFs having WRKY and zinc finge…
GRMZM2G449681_T03	GO:0003700 transcription factor activity//GO:0043565 sequence-specific DNA binding//GO:0045449 regulation of transcription//GO:0016068 type I hypersensitivity		UniRef90 blastp 11-8-2010: B6SSR9_MAIZE WRKY53-superfamily of TFs having WRKY and zinc finger domains n=1 (Zea mays) Exp=3e-38; maizesequence.org: GO:0003700; transcription factor activity | GO:0016068; type I hypersensitivity | GO:0043565; sequence-specific DNA binding | GO:0045449; regulation of transcription
GRMZM2G049055_T01	GO:0006886 intracellular protein transport//GO:0003924 GTPase activity//GO:0005622 intracellular//GO:0015031 protein transport//GO:0007264 small GTPase mediated signal transduction//GO:0005525 GTP binding		UniRef90 blastp 11-8-2010: Q2R1Y6_ORYSJ ADP-ribosylation factor-like protein 5, putative, expressed n=5 (Poaceae) Exp=9e-100; maizesequence.org: Uniprot/SPTREMBL:B6UGR7; ADP-ribosylation factor-like protein 5A | Uniprot/SPTREMBL:B4FA33; ADP-ribosylation factor-like protein 5APutative uncharacterized protein ; | RefSeq_peptide:NP_001130667; hypothetical protein LOC100191770 | RefSeq_dna:NM_0011371…
GRMZM2G095727_T04	GO:0000160 two-component signal transduction system (phosphorelay)//GO:0000156 two-component response regulator activity//GO:0006355 regulation of transcription, DNA-dependent		UniRef90 blastp 11-8-2010: B6SHA1_MAIZE Two-component response regulator-like PRR73 n=3 (Andropogoneae) Exp=0; maizesequence.org: GO:0006355; regulation of transcription DNA-dependent | GO:0000160; two-component signal transduction system (phosphorelay) | GO:0000156; two-component response regulator activity
GRMZM2G095727_T05	GO:0000160 two-component signal transduction system (phosphorelay)//GO:0000156 two-component response regulator activity//GO:0006355 regulation of transcription, DNA-dependent		UniRef90 blastp 11-8-2010: B6SHA1_MAIZE Two-component response regulator-like PRR73 n=3 (Andropogoneae) Exp=0; maizesequence.org: Uniprot/SPTREMBL:B8A2Q1; Putative uncharacterized protein | Uniprot/SPTREMBL:B6SHA1; Two-component response regulator-like PRR73 | UniGene:Zm.4864; Hypothetical protein LOC100280240 | RefSeq_peptide:NP_001146641; hypothetical protein LOC100280240 | RefSeq_dna:NM_001153…
GRMZM2G092174_T01	GO:0008020 G-protein coupled photoreceptor activity//GO:0009881 photoreceptor activity//GO:0009585 red, far-red light phototransduction//GO:0000155 two-component sensor activity//GO:0016020 membrane//GO:0017006 protein-tetrapyrrole linkage//GO:0007600 sensory perception//GO:0018298 protein-chromophore linkage//GO:0006355 regulation of transcription, DNA-dependent//GO:0045449 regulation of transcr…		UniRef90 blastp 11-8-2010: PHYB_SORBI Phytochrome B n=14 (Poaceae) Exp=0; maizesequence.org: Uniprot/SPTREMBL:A0SE15; Phytochrome B2 Fragment | Uniprot/SPTREMBL:A0SE12; Phytochrome B2 Fragment | Uniprot/SPTREMBL:A0SE11; Phytochrome B2 Fragment | Uniprot/SPTREMBL:A0SE10; Phytochrome B2 Fragment | UniGene:Zm.99208; Hypothetical protein LOC100381811 | RefSeq_peptide:NP_001168077; hypothetical protei…
GRMZM5G825090_T05	GO:0045454 cell redox homeostasis//GO:0009055 electron carrier activity		UniRef90 blastp 11-8-2010: No significant hits (1e-5); maizesequence.org: GO:0009055; electron carrier activity | GO:0045454; cell redox homeostasis | Uniprot/SPTREMBL:B7ZXK9; Putative uncharacterized protein
GRMZM2G010871_T03	GO:0003700 transcription factor activity//GO:0006355 regulation of transcription, DNA-dependent//GO:0005634 nucleus//GO:0043565 sequence-specific DNA binding		UniRef90 blastp 11-8-2010: B6SL44_MAIZE Heat shock factor protein HSF30 n=2 (Andropogoneae) Exp=0; maizesequence.org: Uniprot/SPTREMBL:B6SL44; Heat shock factor protein HSF30 | Uniprot/SPTREMBL:B4FWC8; Putative uncharacterized protein | RefSeq_peptide:NP_001147128; heat shock factor protein HSF30 | RefSeq_dna:NM_001153656; heat shock factor protein HSF30 (LOC100280736) mRNA | GO:0043565; sequence…
GRMZM2G449681_T02	GO:0003700 transcription factor activity//GO:0043565 sequence-specific DNA binding//GO:0045449 regulation of transcription//GO:0016068 type I hypersensitivity		UniRef90 blastp 11-8-2010: B6SSR9_MAIZE WRKY53-superfamily of TFs having WRKY and zinc finger domains n=1 (Zea mays) Exp=3e-38; maizesequence.org: GO:0045449; regulation of transcription | GO:0043565; sequence-specific DNA binding | GO:0016068; type I hypersensitivity | GO:0003700; transcription factor activity
>Li_TCONS_00048247	zma-miR164c-3p:zma-miR164h-3p
GRMZM2G162749_T01	GO:0045449 regulation of transcription//GO:0008270 zinc ion binding//GO:0003677 DNA binding		UniRef90 blastp 11-8-2010: B4FDH4_MAIZE Putative uncharacterized protein n=2 (Zea mays) Exp=0; maizesequence.org: Uniprot/SPTREMBL:B6SWQ6; Putative uncharacterized protein | Uniprot/SPTREMBL:B4FDH4; Putative uncharacterized protein | UniGene:Zm.24939; Hypothetical protein LOC100193013 | UniGene:Zm.154390; TSA: Zea mays contig33840 mRNA sequence | RefSeq_peptide:NP_001131653; hypothetical protein …
GRMZM2G056600_T01	GO:0043565 sequence-specific DNA binding//GO:0003700 transcription factor activity//GO:0005634 nucleus//GO:0030528 transcription regulator activity//GO:0006355 regulation of transcription, DNA-dependent//GO:0003677 DNA binding		UniRef90 blastp 11-8-2010: C5X323_SORBI Putative uncharacterized protein Sb02g027300 n=2 (Andropogoneae) Exp=1e-97; maizesequence.org: Uniprot/SPTREMBL:B4FAW9; Putative uncharacterized protein | UniGene:Zm.4511; LOC100272620 | RefSeq_peptide:NP_001140555; hypothetical protein LOC100272620 | RefSeq_dna:NM_001147083; LOC100272620 (cl52289_1b) mRNA | GO:0043565; sequence-specific DNA binding | GO:00…
GRMZM2G107984_T02	GO:0003676 nucleic acid binding//GO:0008026 ATP-dependent helicase activity//GO:0004386 helicase activity//GO:0050825 ice binding//GO:0042309 homoiothermy//GO:0050826 response to freezing//GO:0005524 ATP binding		UniRef90 blastp 11-8-2010: C5YRW1_SORBI Putative uncharacterized protein Sb08g021180 n=1 (Sorghum bicolor) Exp=0; maizesequence.org: Uniprot/SPTREMBL:C0P7U9; Putative uncharacterized protein | UniGene:Zm.39157; Full-length cDNA clone ZM_BFc0124M05 | GO:0050826; response to freezing | GO:0050825; ice binding | GO:0042309; homoiothermy | GO:0008026; ATP-dependent helicase activity | GO:0005524; ATP…
GRMZM2G175562_T01	GO:0042549 photosystem II stabilization//GO:0019898 extrinsic to membrane//GO:0009654 oxygen evolving complex//GO:0005509 calcium ion binding//GO:0015979 photosynthesis		UniRef90 blastp 11-8-2010: Q943W1_ORYSJ Os01g0501800 protein n=4 (Poaceae) Exp=6e-167; maizesequence.org: Uniprot/SPTREMBL:B4FRF2; Putative uncharacterized protein | UniGene:Zm.155359; Hypothetical protein LOC100272890 | RefSeq_peptide:NP_001140815; hypothetical protein LOC100272890 | RefSeq_dna:NM_001147343; hypothetical protein LOC100272890 (LOC100272890) mRNA | GO:0042549; photosystem II stabi…
GRMZM2G175562_T02	GO:0042549 photosystem II stabilization//GO:0019898 extrinsic to membrane//GO:0009654 oxygen evolving complex//GO:0005509 calcium ion binding//GO:0015979 photosynthesis		UniRef90 blastp 11-8-2010: B4FRF2_MAIZE Putative uncharacterized protein n=1 (Zea mays) Exp=3e-130; maizesequence.org: Uniprot/SPTREMBL:B6T3B2; Oxygen-evolving enhancer protein 1Putative uncharacterized protein ; | Uniprot/SPTREMBL:B4FRF2; Putative uncharacterized protein | RefSeq_peptide:NP_001140815; hypothetical protein LOC100272890 | GO:0042549; photosystem II stabilization | GO:0019898; extr…
GRMZM2G107984_T01	GO:0003676 nucleic acid binding//GO:0008026 ATP-dependent helicase activity//GO:0004386 helicase activity//GO:0050825 ice binding//GO:0042309 homoiothermy//GO:0050826 response to freezing//GO:0005524 ATP binding		UniRef90 blastp 11-8-2010: C5YRW1_SORBI Putative uncharacterized protein Sb08g021180 n=1 (Sorghum bicolor) Exp=0; maizesequence.org: Uniprot/SPTREMBL:C0P7U9; Putative uncharacterized protein | GO:0050826; response to freezing | GO:0050825; ice binding | GO:0042309; homoiothermy | GO:0008026; ATP-dependent helicase activity | GO:0005524; ATP binding | GO:0004386; helicase activity | GO:0003676; nu…
GRMZM2G113967_T01	GO:0004674 protein serine/threonine kinase activity//GO:0006468 protein amino acid phosphorylation//GO:0007165 signal transduction//GO:0005524 ATP binding//GO:0004672 protein kinase activity		UniRef90 blastp 11-8-2010: C4P7T5_SORBI CBL-interacting protein kinase 30 n=3 (Andropogoneae) Exp=0; maizesequence.org: Uniprot/SPTREMBL:C0HHM4; Putative uncharacterized protein | Uniprot/SPTREMBL:B4FXZ1; CBL-interacting serine/threonine-protein kinase 15Putative uncharacterized protein ; | Uniprot/SPTREMBL:B1A5P6; CBL-interacting protein kinase | UniGene:Zm.7031; CBL-interacting protein kinase |…
>Boerner_Z27kG1_21675	zma-miR444a:zma-miR444b
GRMZM2G492156_T01	GO:0003700 transcription factor activity//GO:0006355 regulation of transcription, DNA-dependent//GO:0005634 nucleus		UniRef90 blastp 11-8-2010: No significant hits (1e-5); maizesequence.org: GO:0003700; transcription factor activity | GO:0005634; nucleus | GO:0006355; regulation of transcription DNA-dependent
GRMZM2G061900_T03	GO:0015031 protein transport//GO:0005622 intracellular//GO:0007264 small GTPase mediated signal transduction//GO:0005525 GTP binding		UniRef90 blastp 11-8-2010: Q6L502_ORYSJ Os05g0461300 protein n=16 (Magnoliophyta) Exp=1e-55; maizesequence.org: GO:0015031; protein transport | GO:0007264; small GTPase mediated signal transduction | GO:0005622; intracellular | GO:0005525; GTP binding
GRMZM2G318671_T01	GO:0050825 ice binding//GO:0042309 homoiothermy//GO:0050826 response to freezing		UniRef90 blastp 11-8-2010: B6TVT4_MAIZE Putative uncharacterized protein n=1 (Zea mays) Exp=5e-64; maizesequence.org: Uniprot/SPTREMBL:B6TVT4; Putative uncharacterized protein | UniGene:Zm.95118; Hypothetical protein LOC100277525 | RefSeq_peptide:NP_001144530; hypothetical protein LOC100277525 | RefSeq_dna:NM_001151058; hypothetical protein LOC100277525 (LOC100277525) mRNA | GO:0050826; response …
GRMZM2G151516_T01	GO:0050825 ice binding//GO:0042309 homoiothermy//GO:0050826 response to freezing		UniRef90 blastp 11-8-2010: B6TMB8_MAIZE Putative uncharacterized protein n=2 (Zea mays) Exp=3e-30; maizesequence.org: Uniprot/SPTREMBL:B6UC25; Putative uncharacterized protein | UniGene:Zm.64884; Transcribed locus strongly similar to NP_001144146.1 hypothetical protein LOC100276998 [Zea mays] | GO:0050826; response to freezing | GO:0050825; ice binding | GO:0042309; homoiothermy
GRMZM2G057116_T01	GO:0003700 transcription factor activity//GO:0043565 sequence-specific DNA binding//GO:0045449 regulation of transcription		UniRef90 blastp 11-8-2010: B6T4Y9_MAIZE WRKY67-superfamily of TFs having WRKY and zinc finger domains n=2 (Zea mays) Exp=1e-84; maizesequence.org: Uniprot/SPTREMBL:C0P838; Putative uncharacterized protein | Uniprot/SPTREMBL:B6T4Y9; WRKY67-superfamily of TFs having WRKY and zinc finger domains | UniGene:Zm.144240; TSA: Zea mays contig56766 mRNA sequence | UniGene:Zm.124783; WRKY67 - superfamily of…
GRMZM2G126413_T01	GO:0005840 ribosome//GO:0005622 intracellular//GO:0003735 structural constituent of ribosome//GO:0050825 ice binding//GO:0042309 homoiothermy//GO:0050826 response to freezing//GO:0006412 translation		UniRef90 blastp 11-8-2010: C5XBB9_SORBI Putative uncharacterized protein Sb02g023320 n=1 (Sorghum bicolor) Exp=6e-19; maizesequence.org: UniGene:Zm.64526; Clone 382935 mRNA sequence | GO:0050826; response to freezing | GO:0050825; ice binding | GO:0042309; homoiothermy | GO:0006412; translation | GO:0005840; ribosome | GO:0005622; intracellular | GO:0003735; structural constituent of ribosome
GRMZM2G384339_T01	GO:0003700 transcription factor activity//GO:0006355 regulation of transcription, DNA-dependent//GO:0005634 nucleus//GO:0043565 sequence-specific DNA binding		UniRef90 blastp 11-8-2010: B4G1D1_MAIZE Putative uncharacterized protein n=1 (Zea mays) Exp=0; maizesequence.org: Uniprot/SPTREMBL:B4G1D1; Putative uncharacterized protein | UniGene:Zm.4052; Hypothetical protein LOC100274485 | RefSeq_peptide:NP_001142316; hypothetical protein LOC100274485 | RefSeq_dna:NM_001148844; hypothetical protein LOC100274485 (LOC100274485) mRNA | GO:0043565; sequence-speci…
GRMZM2G115456_T01	GO:0043565 sequence-specific DNA binding//GO:0003700 transcription factor activity//GO:0005634 nucleus//GO:0006355 regulation of transcription, DNA-dependent//GO:0050825 ice binding//GO:0042309 homoiothermy//GO:0050826 response to freezing		UniRef90 blastp 11-8-2010: B4FSP3_MAIZE Putative uncharacterized protein n=1 (Zea mays) Exp=0; maizesequence.org: RefSeq_dna:NM_001147526; hypothetical protein LOC100273077 (LOC100273077) mRNA | RefSeq_peptide:NP_001140998; hypothetical protein LOC100273077 | UniGene:Zm.117991; Hypothetical protein LOC100273077 | UniGene:Zm.119208; TSA: Zea mays contig56521 mRNA sequence | Uniprot/SPTREMBL:B4FSP3…
GRMZM2G033093_T01	GO:0003700 transcription factor activity//GO:0006355 regulation of transcription, DNA-dependent//GO:0005634 nucleus		UniRef90 blastp 11-8-2010: Q6MWF1_ORYSJ Putative uncharacterized protein n=2 (Oryza sativa) Exp=2e-43; maizesequence.org: GO:0006355; regulation of transcription DNA-dependent | GO:0005634; nucleus | GO:0003700; transcription factor activity
GRMZM2G057116_T02	GO:0003700 transcription factor activity//GO:0043565 sequence-specific DNA binding//GO:0045449 regulation of transcription		UniRef90 blastp 11-8-2010: C5YU85_SORBI Putative uncharacterized protein Sb09g005700 n=1 (Sorghum bicolor) Exp=1e-21; maizesequence.org: UniGene:Zm.82925; Hypothetical protein LOC100193498 | UniGene:Zm.144240; TSA: Zea mays contig56766 mRNA sequence | RefSeq_peptide:NP_001132084; hypothetical protein LOC100193498 | RefSeq_dna:NM_001138612; hypothetical protein LOC100193498 (LOC100193498) mRNA | G…
GRMZM2G314882_T04	GO:0005634 nucleus//GO:0045449 regulation of transcription//GO:0030528 transcription regulator activity		UniRef90 blastp 11-8-2010: B6T879_MAIZE DNA binding protein n=3 (Zea mays) Exp=2e-96; maizesequence.org: Uniprot/SPTREMBL:B4G0P0; Putative uncharacterized protein | RefSeq_peptide:NP_001142225; hypothetical protein LOC100274393 | GO:0045449; regulation of transcription | GO:0030528; transcription regulator activity | GO:0005634; nucleus | EntrezGene:100274393; hypothetical protein LOC100274393
GRMZM2G074479_T01	GO:0019787 small conjugating protein ligase activity//GO:0043687 post-translational protein modification//GO:0051246 regulation of protein metabolic process		UniRef90 blastp 11-8-2010: UBC1_ARATH Ubiquitin-conjugating enzyme E2 1 n=60 (Embryophyta) Exp=2e-83; maizesequence.org: Uniprot/SPTREMBL:B6SGR7; Ubiquitin carrier protein (EC 6.3.2.-) | RefSeq_peptide:NP_001150120; ubiquitin-conjugating enzyme E2-17 kDa | RefSeq_peptide:NP_001149671; ubiquitin-conjugating enzyme E2-17 kDa | RefSeq_peptide:NP_001146868; ubiquitin-conjugating enzyme E2-17 kDa | GO…
>Li_TCONS_00020299	zma-miR162-5p
AC189750.4_FGT004	GO:0019419 sulfate reduction//GO:0008152 metabolic process//GO:0016740 transferase activity//GO:0016671 oxidoreductase activity, acting on sulfur group of donors, disulfide as acceptor//GO:0050825 ice binding//GO:0042309 homoiothermy//GO:0050826 response to freezing//GO:0045454 cell redox homeostasis//GO:0055114 oxidation reduction		UniRef90 blastp 11-8-2010: B4G162_MAIZE Putative uncharacterized protein n=1 (Zea mays) Exp=0; maizesequence.org: GO:0050825; ice binding | RefSeq_dna:NM_001112294; adenosine 5-prime-phosphosulfate reductase-like1 (aprl1) mRNA | RefSeq_peptide:NP_001105764; adenosine 5-prime-phosphosulfate reductase-like1 | Uniprot/SPTREMBL:B4FTT5; Putative uncharacterized protein | Uniprot/SPTREMBL:B4G162; Putat…
GRMZM2G156145_T01	GO:0030234 enzyme regulator activity//GO:0016020 membrane//GO:0042176 regulation of protein catabolic process//GO:0015833 peptide transport//GO:0005488 binding//GO:0015197 peptide transporter activity//GO:0000502 proteasome complex//GO:0005524 ATP binding		UniRef90 blastp 11-8-2010: C5YFK5_SORBI Putative uncharacterized protein Sb06g027940 n=1 (Sorghum bicolor) Exp=0; maizesequence.org: UniGene:Zm.87165; TSA: Zea mays contig12442 mRNA sequence | UniGene:Zm.23238; Transcribed locus moderately similar to XP_002448494.1 hypothetical protein SORBIDRAFT_06g027940 [Sorghum bicolor] | GO:0042176; regulation of protein catabolic process | GO:0030234; enzym…
GRMZM2G155217_T01	GO:0005634 nucleus//GO:0045449 regulation of transcription//GO:0030528 transcription regulator activity		UniRef90 blastp 11-8-2010: C0PIY7_MAIZE Putative uncharacterized protein n=1 (Zea mays) Exp=4e-166; maizesequence.org: Uniprot/SPTREMBL:C0PIY7; Putative uncharacterized protein | RefSeq_peptide:NP_001169880; hypothetical protein LOC100383774 | RefSeq_dna:NM_001176409; hypothetical protein LOC100383774 (LOC100383774) mRNA | GO:0045449; regulation of transcription | GO:0030528; transcription regula…
GRMZM2G082886_T02	GO:0045454 cell redox homeostasis		UniRef90 blastp 11-8-2010: B6SMC1_MAIZE Thioredoxin H-type n=2 (Zea mays) Exp=4e-36; maizesequence.org: GO:0045454; cell redox homeostasis
GRMZM2G076602_T01	GO:0004930 G-protein coupled receptor activity//GO:0003700 transcription factor activity//GO:0016021 integral to membrane//GO:0006355 regulation of transcription, DNA-dependent//GO:0003677 DNA binding//GO:0007186 G-protein coupled receptor protein signaling pathway		UniRef90 blastp 11-8-2010: C0P327_MAIZE Putative uncharacterized protein n=1 (Zea mays) Exp=2e-84; maizesequence.org: Uniprot/SPTREMBL:C0P327; Putative uncharacterized protein | UniGene:Zm.138897; Hypothetical protein LOC100381947 | RefSeq_peptide:NP_001168191; hypothetical protein LOC100381947 | RefSeq_dna:NM_001174720; hypothetical protein LOC100381947 (LOC100381947) mRNA | GO:0016021; integral…
GRMZM2G117836_T01	GO:0050825 ice binding//GO:0042309 homoiothermy//GO:0005524 ATP binding//GO:0050826 response to freezing		UniRef90 blastp 11-8-2010: C5YJK0_SORBI Putative uncharacterized protein Sb07g008090 n=1 (Sorghum bicolor) Exp=0; maizesequence.org: UniGene:Zm.143205; TSA: Zea mays contig64345 mRNA sequence | UniGene:Zm.147962; TSA: Zea mays contig23799 mRNA sequence | UniGene:Zm.150040; TSA: Zea mays contig14236 mRNA sequence | UniGene:Zm.152325; TSA: Zea mays contig03221 mRNA sequence | UniGene:Zm.141874; Tra…
GRMZM2G178261_T03	GO:0005634 nucleus//GO:0045449 regulation of transcription//GO:0016818 hydrolase activity, acting on acid anhydrides, in phosphorus-containing anhydrides//GO:0005524 ATP binding		UniRef90 blastp 11-8-2010: B6U8T2_MAIZE Growth-regulating factor 1 n=1 (Zea mays) Exp=0; maizesequence.org: Uniprot/SPTREMBL:C4JB19; Putative uncharacterized protein | Uniprot/SPTREMBL:C0P8B9; Putative uncharacterized protein | Uniprot/SPTREMBL:C0P6W6; Putative uncharacterized protein | Uniprot/SPTREMBL:B6TY44; Growth-regulating factor 1 | GO:0045449; regulation of transcription | GO:0016818; hyd…
>Li_TCONS_00032815/Li_TCONS_00091165/Boerner_Z27kG1_15115	zma-miR169i-3p:zma-miR169j-3p:zma-miR169k-3p
GRMZM2G033846_T01	GO:0050825 ice binding//GO:0005509 calcium ion binding//GO:0042309 homoiothermy//GO:0050826 response to freezing		UniRef90 blastp 11-8-2010: B6SRA7_MAIZE Caltractin n=2 (Andropogoneae) Exp=1e-44; maizesequence.org: Uniprot/SPTREMBL:B6SRA7; Caltractin | UniGene:Zm.20359; Caltractin | RefSeq_peptide:NP_001147406; caltractin | RefSeq_dna:NM_001153934; caltractin (LOC100281015) mRNA | GO:0050826; response to freezing | GO:0050825; ice binding | GO:0042309; homoiothermy | GO:0005509; calcium ion binding | EntrezG…
GRMZM2G389768_T01	GO:0016020 membrane//GO:0051260 protein homooligomerization//GO:0006355 regulation of transcription, DNA-dependent//GO:0008270 zinc ion binding//GO:0003676 nucleic acid binding//GO:0003677 DNA binding		UniRef90 blastp 11-8-2010: C5XT04_SORBI Putative uncharacterized protein Sb04g001720 n=4 (Andropogoneae) Exp=2e-61; maizesequence.org: Uniprot/SPTREMBL:C4JBR4; Putative uncharacterized protein | Uniprot/SPTREMBL:C0PLI2; Putative uncharacterized protein | Uniprot/SPTREMBL:B4FXR6; Putative uncharacterized protein | RefSeq_peptide:NP_001141714; hypothetical protein LOC100273843 | RefSeq_dna:NM_00114…
GRMZM2G073755_T02	GO:0006355 regulation of transcription, DNA-dependent//GO:0005634 nucleus//GO:0004879 ligand-dependent nuclear receptor activity//GO:0003677 DNA binding		UniRef90 blastp 11-8-2010: B4FA62_MAIZE Auxin-repressed protein n=3 (Andropogoneae) Exp=1e-38; maizesequence.org: UniGene:Zm.96644; LOC100191792 | GO:0006355; regulation of transcription DNA-dependent | GO:0005634; nucleus | GO:0004879; ligand-dependent nuclear receptor activity | GO:0003677; DNA binding
GRMZM2G102382_T01	GO:0045454 cell redox homeostasis		UniRef90 blastp 11-8-2010: B4FH04_MAIZE Putative uncharacterized protein n=1 (Zea mays) Exp=1e-152; maizesequence.org: Uniprot/SPTREMBL:B4FH04; Putative uncharacterized proteinThioredoxin-like 1 ; | RefSeq_peptide:NP_001132524; hypothetical protein LOC100193986 | RefSeq_dna:NM_001139052; hypothetical protein LOC100193986 (LOC100193986) mRNA | GO:0045454; cell redox homeostasis | EntrezGene:100193…
GRMZM2G107562_T01	GO:0005507 copper ion binding//GO:0050825 ice binding//GO:0050826 response to freezing//GO:0042309 homoiothermy//GO:0009055 electron carrier activity		UniRef90 blastp 11-8-2010: B6TG00_MAIZE Copper ion binding protein n=1 (Zea mays) Exp=9e-57; maizesequence.org: Uniprot/SPTREMBL:B6TG00; Copper ion binding proteinPutative uncharacterized protein ; | UniGene:Zm.147864; TSA: Zea mays contig24306 mRNA sequence | RefSeq_peptide:NP_001149603; LOC100283229 | RefSeq_dna:NM_001156131; LOC100283229 (pco067235) mRNA | GO:0050826; response to freezing | GO…
GRMZM2G043338_T01	GO:0006355 regulation of transcription, DNA-dependent//GO:0005634 nucleus//GO:0004879 ligand-dependent nuclear receptor activity//GO:0003677 DNA binding		UniRef90 blastp 11-8-2010: B4FA62_MAIZE Auxin-repressed protein n=3 (Andropogoneae) Exp=4e-56; maizesequence.org: Uniprot/SPTREMBL:B4FU83; Putative uncharacterized protein | RefSeq_peptide:NP_001141193; hypothetical protein LOC100273280 | RefSeq_dna:NM_001147721; hypothetical protein LOC100273280 (LOC100273280) mRNA | GO:0006355; regulation of transcription DNA-dependent | GO:0005634; nucleus | G…
GRMZM2G428470_T01	GO:0005634 nucleus//GO:0050826 response to freezing//GO:0006355 regulation of transcription, DNA-dependent//GO:0050825 ice binding//GO:0042309 homoiothermy//GO:0003677 DNA binding//GO:0004879 ligand-dependent nuclear receptor activity		UniRef90 blastp 11-8-2010: C5WRH0_SORBI Putative uncharacterized protein Sb01g028790 n=2 (Andropogoneae) Exp=1e-91; maizesequence.org: Uniprot/SPTREMBL:B6TLI3; Putative uncharacterized protein | GO:0050826; response to freezing | GO:0050825; ice binding | GO:0042309; homoiothermy | GO:0006355; regulation of transcription DNA-dependent | GO:0005634; nucleus | GO:0004879; ligand-dependent nuclear r…
GRMZM2G378121_T01	GO:0005840 ribosome//GO:0005634 nucleus//GO:0050826 response to freezing//GO:0005622 intracellular//GO:0003735 structural constituent of ribosome//GO:0006355 regulation of transcription, DNA-dependent//GO:0050825 ice binding//GO:0042309 homoiothermy//GO:0003677 DNA binding//GO:0006412 translation//GO:0004879 ligand-dependent nuclear receptor activity		UniRef90 blastp 11-8-2010: B6U673_MAIZE Putative uncharacterized protein n=2 (Zea mays) Exp=2e-23; maizesequence.org: GO:0050825; ice binding | GO:0050826; response to freezing | RefSeq_dna:NM_001151608; hypothetical protein LOC100278282 (LOC100278282) mRNA | RefSeq_peptide:NP_001145080; hypothetical protein LOC100278282 | UniGene:Zm.84298; Hypothetical protein LOC100278282 | Uniprot/SPTREMBL:B6U…
GRMZM2G102365_T01	GO:0045454 cell redox homeostasis		UniRef90 blastp 11-8-2010: B6U6B7_MAIZE Thioredoxin-like 1 n=2 (Zea mays) Exp=2e-112; maizesequence.org: Uniprot/SPTREMBL:B6U6B7; Thioredoxin-like 1 | Uniprot/SPTREMBL:B4F7S8; Putative uncharacterized protein | UniGene:Zm.82449; Hypothetical protein LOC100191145 | RefSeq_peptide:NP_001130053; hypothetical protein LOC100191145 | RefSeq_dna:NM_001136581; hypothetical protein LOC100191145 (LOC100191…
GRMZM2G086805_T01	GO:0045941 positive regulation of transcription//GO:0005634 nucleus//GO:0008159 positive transcription elongation factor activity//GO:0008270 zinc ion binding		UniRef90 blastp 11-8-2010: B6TR90_MAIZE Transcription elongation factor SPT4 n=3 (Andropogoneae) Exp=4e-46; maizesequence.org: Uniprot/SPTREMBL:C0P9C0; Putative uncharacterized protein | Uniprot/SPTREMBL:B6TR90; Transcription elongation factor SPT4 | RefSeq_peptide:NP_001150575; transcription elongation factor SPT4 | RefSeq_dna:NM_001157103; transcription elongation factor SPT4 (LOC100284208) mRN…
GRMZM2G319187_T03	GO:0000160 two-component signal transduction system (phosphorelay)//GO:0000156 two-component response regulator activity//GO:0006355 regulation of transcription, DNA-dependent		UniRef90 blastp 11-8-2010: B8A3H8_MAIZE Putative uncharacterized protein n=1 (Zea mays) Exp=3e-66; maizesequence.org: RefSeq_peptide:NP_001146776; hypothetical protein LOC100280379 | UniGene:Zm.136972; LOC541630 | UniGene:Zm.154269; TSA: Zea mays contig34390 mRNA sequence | Uniprot/SPTREMBL:B6TX67; RR4-Corn type-A response regulator | Uniprot/SPTREMBL:B8A214; Putative uncharacterized protein | Un…
GRMZM2G132978_T01	GO:0050825 ice binding//GO:0042309 homoiothermy//GO:0050826 response to freezing		UniRef90 blastp 11-8-2010: C5XLM5_SORBI Putative uncharacterized protein Sb03g036220 n=3 (Andropogoneae) Exp=4e-67; maizesequence.org: GO:0042309; homoiothermy | GO:0050825; ice binding | GO:0050826; response to freezing | UniGene:Zm.145916; TSA: Zea mays contig43247 mRNA sequence | UniGene:Zm.97623; TSA: Zea mays contig54678 mRNA sequence
GRMZM5G898290_T01	GO:0045449 regulation of transcription//GO:0003677 DNA binding		UniRef90 blastp 11-8-2010: No significant hits (1e-5); maizesequence.org: EntrezGene:100281380; NAC domain protein NAC5 | Uniprot/SPTREMBL:C0PC79; Putative uncharacterized protein | Uniprot/SPTREMBL:B6SUW6; NAC domain protein NAC5 | RefSeq_peptide:NP_001147770; NAC domain protein NAC5 | GO:0045449; regulation of transcription | GO:0003677; DNA binding
GRMZM2G178958_T01	GO:0004177 aminopeptidase activity//GO:0005622 intracellular//GO:0050825 ice binding//GO:0042309 homoiothermy//GO:0050826 response to freezing//GO:0006508 proteolysis		UniRef90 blastp 11-8-2010: C5XUF6_SORBI Putative uncharacterized protein Sb04g035840 n=1 (Sorghum bicolor) Exp=0; maizesequence.org: Uniprot/SPTREMBL:C0P2V1; Putative uncharacterized protein | UniGene:Zm.4204; Hypothetical protein LOC100381923 | RefSeq_peptide:NP_001168170; hypothetical protein LOC100381923 | RefSeq_dna:NM_001174699; hypothetical protein LOC100381923 (LOC100381923) mRNA | GO:0050…
GRMZM2G119886_T01	GO:0032312 regulation of ARF GTPase activity//GO:0008060 ARF GTPase activator activity//GO:0008270 zinc ion binding		UniRef90 blastp 11-8-2010: B6TT21_MAIZE DNA binding protein n=2 (Andropogoneae) Exp=0; maizesequence.org: Uniprot/SPTREMBL:B6TT21; DNA binding protein | UniGene:Zm.122910; DNA binding protein | UniGene:Zm.122547; TSA: Zea mays contig36227 mRNA sequence | RefSeq_peptide:NP_001150760; DNA binding protein | RefSeq_dna:NM_001157288; DNA binding protein (LOC100284393) mRNA | GO:0032312; regulation of …
GRMZM2G070849_T01	GO:0006355 regulation of transcription, DNA-dependent//GO:0005634 nucleus//GO:0004879 ligand-dependent nuclear receptor activity//GO:0003677 DNA binding		UniRef90 blastp 11-8-2010: B4FYQ1_MAIZE Putative uncharacterized protein n=1 (Zea mays) Exp=2e-139; maizesequence.org: Uniprot/SPTREMBL:Q9SQB1; R2R3MYB-domain protein Fragment | Uniprot/SPTREMBL:B4FYQ1; Putative uncharacterized protein | UniGene:Zm.98623; R2R3MYB-domain protein | UniGene:Zm.8773; Hypothetical protein LOC100274036 | RefSeq_peptide:NP_001141891; hypothetical protein LOC100274036 | …
GRMZM2G102365_T02	GO:0045454 cell redox homeostasis		UniRef90 blastp 11-8-2010: B6U6B7_MAIZE Thioredoxin-like 1 n=2 (Zea mays) Exp=1e-110; maizesequence.org: GO:0045454; cell redox homeostasis
GRMZM2G173321_T02	GO:0016020 membrane//GO:0006355 regulation of transcription, DNA-dependent//GO:0006886 intracellular protein transport//GO:0006605 protein targeting//GO:0003677 DNA binding		UniRef90 blastp 11-8-2010: No significant hits (1e-5); maizesequence.org: RefSeq_peptide:NP_001151065; DNA binding protein | UniGene:Zm.12305; DNA binding protein | Uniprot/SPTREMBL:B6TWK0; DNA binding protein | Uniprot/SPTREMBL:C0PBD3; Putative uncharacterized protein | RefSeq_dna:NM_001157593; DNA binding protein (LOC100284698) mRNA | GO:0016020; membrane | GO:0006886; intracellular protein tra…
GRMZM2G073755_T01	GO:0006355 regulation of transcription, DNA-dependent//GO:0005634 nucleus//GO:0004879 ligand-dependent nuclear receptor activity//GO:0003677 DNA binding		UniRef90 blastp 11-8-2010: B4FA62_MAIZE Auxin-repressed protein n=3 (Andropogoneae) Exp=9e-58; maizesequence.org: Uniprot/SPTREMBL:B4FA62; Auxin-repressed proteinPutative uncharacterized protein ; | RefSeq_peptide:NP_001130689; hypothetical protein LOC100191792 | RefSeq_dna:NM_001137217; LOC100191792 (pco148104) mRNA | GO:0006355; regulation of transcription DNA-dependent | GO:0005634; nucleus | …
GRMZM2G368806_T02	GO:0032312 regulation of ARF GTPase activity//GO:0008060 ARF GTPase activator activity//GO:0008270 zinc ion binding		UniRef90 blastp 11-8-2010: No significant hits (1e-5); maizesequence.org: GO:0008060; ARF GTPase activator activity | GO:0008270; zinc ion binding | GO:0032312; regulation of ARF GTPase activity
>Li_TCONS_00096642/Boerner_Z27kG1_04122/Li_TCONS_00027786	zma-miR171f-5p
GRMZM2G370777_T02	GO:0003700 transcription factor activity//GO:0006355 regulation of transcription, DNA-dependent//GO:0005634 nucleus//GO:0043565 sequence-specific DNA binding		UniRef90 blastp 11-8-2010: Q45V73_LOLPR MADS10 n=5 (Poaceae) Exp=1e-59; maizesequence.org: GO:0043565; sequence-specific DNA binding | GO:0006355; regulation of transcription DNA-dependent | GO:0005634; nucleus | GO:0003700; transcription factor activity
GRMZM2G086805_T01	GO:0045941 positive regulation of transcription//GO:0005634 nucleus//GO:0008159 positive transcription elongation factor activity//GO:0008270 zinc ion binding		UniRef90 blastp 11-8-2010: B6TR90_MAIZE Transcription elongation factor SPT4 n=3 (Andropogoneae) Exp=4e-46; maizesequence.org: Uniprot/SPTREMBL:C0P9C0; Putative uncharacterized protein | Uniprot/SPTREMBL:B6TR90; Transcription elongation factor SPT4 | RefSeq_peptide:NP_001150575; transcription elongation factor SPT4 | RefSeq_dna:NM_001157103; transcription elongation factor SPT4 (LOC100284208) mRN…
GRMZM2G125777_T01	GO:0045449 regulation of transcription//GO:0003677 DNA binding		UniRef90 blastp 11-8-2010: C5YMV4_SORBI Putative uncharacterized protein Sb07g023900 n=2 (Andropogoneae) Exp=0; maizesequence.org: Uniprot/SPTREMBL:C0P6J8; Putative uncharacterized protein | UniGene:Zm.17939; Hypothetical protein LOC100382324 | RefSeq_peptide:NP_001168544; hypothetical protein LOC100382324 | RefSeq_dna:NM_001175073; hypothetical protein LOC100382324 (LOC100382324) mRNA | GO:00454…
GRMZM2G047223_T03	GO:0032313 regulation of Rab GTPase activity//GO:0005097 Rab GTPase activator activity//GO:0005622 intracellular		UniRef90 blastp 11-8-2010: B6T9I2_MAIZE USP6 N-terminal-like protein n=4 (Andropogoneae) Exp=0; maizesequence.org: GO:0032313; regulation of Rab GTPase activity | GO:0005622; intracellular | GO:0005097; Rab GTPase activator activity
GRMZM5G866734_T01	GO:0006355 regulation of transcription, DNA-dependent//GO:0005634 nucleus//GO:0000785 chromatin//GO:0003677 DNA binding		UniRef90 blastp 11-8-2010: No significant hits (1e-5); maizesequence.org: Uniprot/SPTREMBL:B6TA37; Protein RCC2 | Uniprot/SPTREMBL:B4FG31; Putative uncharacterized protein | UniGene:Zm.95891; Hypothetical protein LOC100193728 | RefSeq_peptide:NP_001132288; hypothetical protein LOC100193728 | RefSeq_dna:NM_001138816; hypothetical protein LOC100193728 (LOC100193728) mRNA | GO:0006355; regulation of…
>Li_TCONS_00011715/Li_TCONS_00031357	zma-miR164f-5p
GRMZM2G113349_T01	GO:0042549 photosystem II stabilization//GO:0019898 extrinsic to membrane//GO:0009654 oxygen evolving complex//GO:0005509 calcium ion binding//GO:0015979 photosynthesis		UniRef90 blastp 11-8-2010: Q943W1_ORYSJ Os01g0501800 protein n=4 (Poaceae) Exp=1e-158; maizesequence.org: Uniprot/SPTREMBL:B4F9R9; Oxygen-evolving enhancer protein 1Putative uncharacterized protein ; | UniGene:Zm.120254; Transcribed locus moderately similar to NP_001140815.1 hypothetical protein LOC100272890 [Zea mays] | RefSeq_peptide:NP_001130585; hypothetical protein LOC100191684 | RefSeq_dna:…
GRMZM2G139765_T01	GO:0003700 transcription factor activity//GO:0006355 regulation of transcription, DNA-dependent//GO:0003677 DNA binding		UniRef90 blastp 11-8-2010: C5XY95_SORBI Putative uncharacterized protein Sb04g027180 n=1 (Sorghum bicolor) Exp=9e-131; maizesequence.org: GO:0003677; DNA binding | GO:0003700; transcription factor activity | GO:0006355; regulation of transcription DNA-dependent
GRMZM2G113332_T02	GO:0005840 ribosome//GO:0005622 intracellular//GO:0003735 structural constituent of ribosome//GO:0030001 metal ion transport//GO:0042309 homoiothermy//GO:0050826 response to freezing//GO:0050825 ice binding//GO:0046872 metal ion binding//GO:0006412 translation		UniRef90 blastp 11-8-2010: B6SQL3_MAIZE Putative uncharacterized protein n=3 (Zea mays) Exp=6e-09; maizesequence.org: GO:0050825; ice binding | GO:0050826; response to freezing | RefSeq_dna:NM_001138079; hypothetical protein LOC100192891 (LOC100192891) mRNA | RefSeq_peptide:NP_001131551; hypothetical protein LOC100192891 | UniGene:Zm.137970; Hypothetical protein LOC100192891 | GO:0046872; metal i…
GRMZM2G063522_T01	GO:0045449 regulation of transcription//GO:0003677 DNA binding		UniRef90 blastp 11-8-2010: C5Z7T1_SORBI Putative uncharacterized protein Sb10g027100 n=2 (Andropogoneae) Exp=4e-149; maizesequence.org: Uniprot/SPTREMBL:C0PB43; Putative uncharacterized protein | UniGene:Zm.34615; Hypothetical protein LOC100382839 | RefSeq_peptide:NP_001169007; hypothetical protein LOC100382839 | RefSeq_dna:NM_001175536; hypothetical protein LOC100382839 (LOC100382839) mRNA | GO:…
GRMZM2G549512_T01	GO:0003700 transcription factor activity//GO:0043565 sequence-specific DNA binding//GO:0045449 regulation of transcription		UniRef90 blastp 11-8-2010: No significant hits (1e-5); maizesequence.org: UniGene:Zm.24578; WRKY transcription factor 4 | UniGene:Zm.96736; TSA: Zea mays contig37812 mRNA sequence | Uniprot/SPTREMBL:B4G0W9; Putative uncharacterized protein | Uniprot/SPTREMBL:B6U0P2; WRKY transcription factor 4 | RefSeq_peptide:NP_001151453; WRKY transcription factor 4 | RefSeq_dna:NM_001157981; WRKY transcription…
GRMZM2G079957_T01	GO:0005634 nucleus//GO:0045449 regulation of transcription		UniRef90 blastp 11-8-2010: C0HHI7_MAIZE Putative uncharacterized protein n=2 (Zea mays) Exp=2e-69; maizesequence.org: Uniprot/SPTREMBL:C4IYR4; Putative uncharacterized protein | UniGene:Zm.97787; Hypothetical protein LOC100384587 | RefSeq_peptide:NP_001170563; hypothetical protein LOC100384587 | RefSeq_dna:NM_001177092; hypothetical protein LOC100384587 (LOC100384587) mRNA | GO:0045449; regulatio…
>Li_TCONS_00014574	zma-miR166g-5p
GRMZM5G827286_T01	GO:0023034 intracellular signaling pathway//GO:0007205 activation of protein kinase C activity by G-protein coupled receptor protein signaling pathway//GO:0004143 diacylglycerol kinase activity		UniRef90 blastp 11-8-2010: No significant hits (1e-5); maizesequence.org: Uniprot/SPTREMBL:C0PCE8; Putative uncharacterized protein | UniGene:Zm.25880; Hypothetical protein LOC100383024 | RefSeq_peptide:NP_001169174; hypothetical protein LOC100383024 | RefSeq_dna:NM_001175703; hypothetical protein LOC100383024 (LOC100383024) mRNA | GO:0023034; intracellular signaling pathway | GO:0007205; activat…
>Boerner_Z27kG1_01291	zma-miR160d-3p
GRMZM2G107092_T02	GO:0050825 ice binding//GO:0005488 binding//GO:0042309 homoiothermy//GO:0050826 response to freezing		UniRef90 blastp 11-8-2010: C5Z7K2_SORBI Putative uncharacterized protein Sb10g008760 n=1 (Sorghum bicolor) Exp=0; maizesequence.org: GO:0050826; response to freezing | GO:0050825; ice binding | GO:0042309; homoiothermy | GO:0005488; binding
GRMZM2G171852_T01	GO:0016068 type I hypersensitivity//GO:0045449 regulation of transcription//GO:0008270 zinc ion binding//GO:0003677 DNA binding		UniRef90 blastp 11-8-2010: C5Y1A1_SORBI Putative uncharacterized protein Sb04g032040 n=3 (Andropogoneae) Exp=1e-109; maizesequence.org: Uniprot/SPTREMBL:B6SPI7; Putative uncharacterized protein | Uniprot/SPTREMBL:B6SN41; Putative uncharacterized protein | UniGene:Zm.143163; TSA: Zea mays contig64662 mRNA sequence | UniGene:Zm.124664; Hypothetical protein LOC100275168 | RefSeq_peptide:NP_001142794…
>Li_TCONS_00088709	zma-miR156b-3p
GRMZM2G041697_T01	GO:0016788 hydrolase activity, acting on ester bonds//GO:0006139 nucleobase, nucleoside, nucleotide and nucleic acid metabolic process//GO:0006357 regulation of transcription from RNA polymerase II promoter//GO:0005515 protein binding//GO:0003711 transcription elongation regulator activity		UniRef90 blastp 11-8-2010: C5Z0A7_SORBI Putative uncharacterized protein Sb09g024270 n=1 (Sorghum bicolor) Exp=0; maizesequence.org: UniGene:Zm.41680; Transcribed locus strongly similar to NP_001143578.1 hypothetical protein LOC100276277 [Zea mays] | UniGene:Zm.113945; Transcribed locus | GO:0016788; hydrolase activity acting on ester bonds | GO:0006357; regulation of transcription from RNA polym…
>Li_TCONS_00096821	zma-miR167j-3p
GRMZM2G080746_T01	GO:0005737 cytoplasm//GO:0004427 inorganic diphosphatase activity//GO:0005634 nucleus//GO:0000287 magnesium ion binding//GO:0006796 phosphate metabolic process//GO:0016458 gene silencing//GO:0031177 phosphopantetheine binding		UniRef90 blastp 11-8-2010: C0HIQ2_MAIZE Putative uncharacterized protein n=1 (Zea mays) Exp=0; maizesequence.org: GO:0031177; phosphopantetheine binding | GO:0016458; gene silencing | GO:0006796; phosphate metabolic process | GO:0005737; cytoplasm | GO:0005634; nucleus | GO:0004427; inorganic diphosphatase activity | GO:0000287; magnesium ion binding
GRMZM2G132060_T01	GO:0006355 regulation of transcription, DNA-dependent//GO:0005634 nucleus//GO:0006397 mRNA processing//GO:0005524 ATP binding//GO:0003677 DNA binding		UniRef90 blastp 11-8-2010: C5Z2N0_SORBI Putative uncharacterized protein Sb10g031230 n=2 (Andropogoneae) Exp=0; maizesequence.org: Uniprot/SPTREMBL:B4FNE5; Putative uncharacterized protein | UniGene:Zm.79735; Hypothetical protein LOC100272396 | RefSeq_peptide:NP_001140348; hypothetical protein LOC100272396 | RefSeq_dna:NM_001146876; hypothetical protein LOC100272396 (LOC100272396) mRNA | GO:00063…
GRMZM2G119761_T02	GO:0000502 proteasome complex//GO:0030234 enzyme regulator activity//GO:0042176 regulation of protein catabolic process		UniRef90 blastp 11-8-2010: B7E640_ORYSJ cDNA clone:006-212-H08, full insert sequence n=2 (Oryza sativa subsp. japonica) Exp=4e-136; maizesequence.org: GO:0000502; proteasome complex | GO:0030234; enzyme regulator activity | GO:0042176; regulation of protein catabolic process
GRMZM2G083504_T01	GO:0005634 nucleus//GO:0045449 regulation of transcription//GO:0030528 transcription regulator activity		UniRef90 blastp 11-8-2010: B4FIY8_MAIZE Putative uncharacterized protein n=1 (Zea mays) Exp=2e-150; maizesequence.org: Uniprot/SPTREMBL:B4FIY8; Putative uncharacterized protein | UniGene:Zm.100028; Hypothetical protein LOC100216628 | RefSeq_peptide:NP_001136513; hypothetical protein LOC100216628 | RefSeq_dna:NM_001143041; hypothetical protein LOC100216628 (LOC100216628) mRNA | GO:0045449; regulat…
GRMZM2G144275_T04	GO:0005634 nucleus//GO:0045449 regulation of transcription//GO:0030528 transcription regulator activity		UniRef90 blastp 11-8-2010: B6U6D0_MAIZE BHLH transcription factor n=3 (Zea mays) Exp=4e-168; maizesequence.org: Uniprot/SPTREMBL:B6U6D0; BHLH transcription factor | RefSeq_peptide:NP_001151910; BHLH transcription factor | RefSeq_dna:NM_001158438; BHLH transcription factor (LOC100285547) mRNA | GO:0045449; regulation of transcription | GO:0030528; transcription regulator activity | GO:0005634; nuc…
GRMZM2G144275_T03	GO:0005634 nucleus//GO:0045449 regulation of transcription//GO:0030528 transcription regulator activity		UniRef90 blastp 11-8-2010: B6U6D0_MAIZE BHLH transcription factor n=3 (Zea mays) Exp=6e-97; maizesequence.org: UniGene:Zm.94621; BHLH transcription factor | GO:0045449; regulation of transcription | GO:0030528; transcription regulator activity | GO:0005634; nucleus
GRMZM2G080746_T02	GO:0005737 cytoplasm//GO:0004427 inorganic diphosphatase activity//GO:0005634 nucleus//GO:0000287 magnesium ion binding//GO:0006796 phosphate metabolic process//GO:0016458 gene silencing//GO:0031177 phosphopantetheine binding		UniRef90 blastp 11-8-2010: C0HIQ2_MAIZE Putative uncharacterized protein n=1 (Zea mays) Exp=0; maizesequence.org: Uniprot/SPTREMBL:C0HIQ2; Putative uncharacterized protein | UniGene:Zm.94890; Hypothetical protein LOC100381768 | RefSeq_peptide:NP_001168040; hypothetical protein LOC100381768 | RefSeq_dna:NM_001174569; hypothetical protein LOC100381768 (LOC100381768) mRNA | GO:0031177; phosphopantet…
GRMZM2G109885_T01	GO:0008033 tRNA processing//GO:0016021 integral to membrane//GO:0004809 tRNA (guanine-N2-)-methyltransferase activity//GO:0006621 protein retention in ER lumen//GO:0003723 RNA binding//GO:0046923 ER retention sequence binding		UniRef90 blastp 11-8-2010: C5WQ10_SORBI Putative uncharacterized protein Sb01g039720 n=1 (Sorghum bicolor) Exp=0; maizesequence.org: RefSeq_dna:NM_001175296; hypothetical protein LOC100382564 (LOC100382564) mRNA | RefSeq_peptide:NP_001168767; hypothetical protein LOC100382564 | UniGene:Zm.6116; Hypothetical protein LOC100382564 | Uniprot/SPTREMBL:C0P8Z9; Putative uncharacterized protein | Uniprot…
GRMZM2G139765_T01	GO:0003700 transcription factor activity//GO:0006355 regulation of transcription, DNA-dependent//GO:0003677 DNA binding		UniRef90 blastp 11-8-2010: C5XY95_SORBI Putative uncharacterized protein Sb04g027180 n=1 (Sorghum bicolor) Exp=9e-131; maizesequence.org: GO:0003677; DNA binding | GO:0003700; transcription factor activity | GO:0006355; regulation of transcription DNA-dependent
GRMZM2G180406_T03	GO:0005634 nucleus//GO:0045449 regulation of transcription//GO:0030528 transcription regulator activity		UniRef90 blastp 11-8-2010: B4G0X6_MAIZE Putative uncharacterized protein n=2 (Zea mays) Exp=8e-06; maizesequence.org: Uniprot/SPTREMBL:B6UFP6; Putative uncharacterized protein | Uniprot/SPTREMBL:B4G0X6; Putative uncharacterized protein | RefSeq_peptide:NP_001168271; hypothetical protein LOC100382035 | RefSeq_peptide:NP_001145523; hypothetical protein LOC100278938 | RefSeq_dna:NM_001152051; LOC100…
GRMZM2G144275_T02	GO:0005634 nucleus//GO:0045449 regulation of transcription//GO:0030528 transcription regulator activity		UniRef90 blastp 11-8-2010: B6U6D0_MAIZE BHLH transcription factor n=3 (Zea mays) Exp=2e-90; maizesequence.org: GO:0045449; regulation of transcription | GO:0030528; transcription regulator activity | GO:0005634; nucleus
GRMZM2G153527_T01	GO:0006468 protein amino acid phosphorylation//GO:0006355 regulation of transcription, DNA-dependent//GO:0005634 nucleus//GO:0003677 DNA binding//GO:0004674 protein serine/threonine kinase activity//GO:0004879 ligand-dependent nuclear receptor activity//GO:0005515 protein binding//GO:0004672 protein kinase activity//GO:0005524 ATP binding		UniRef90 blastp 11-8-2010: B6SS10_MAIZE Receptor kinase n=1 (Zea mays) Exp=0; maizesequence.org: Uniprot/SPTREMBL:B6SS10; Receptor kinase | UniGene:Zm.134381; Receptor kinase | RefSeq_peptide:NP_001147470; receptor kinase | RefSeq_dna:NM_001153998; receptor kinase (LOC100281079) mRNA | GO:0006468; protein amino acid phosphorylation | GO:0006355; regulation of transcription DNA-dependent | GO:0005…
GRMZM2G030762_T02	GO:0005634 nucleus//GO:0045449 regulation of transcription//GO:0030528 transcription regulator activity		UniRef90 blastp 11-8-2010: C4J948_MAIZE Putative uncharacterized protein n=1 (Zea mays) Exp=0; maizesequence.org: Uniprot/SPTREMBL:C4J948; Putative uncharacterized protein | Uniprot/SPTREMBL:C0HEW7; Putative uncharacterized protein | UniGene:Zm.17514; Full-length cDNA clone ZM_BFb0048O23 | UniGene:Zm.144105; TSA: Zea mays contig57774 mRNA sequence | GO:0045449; regulation of transcription | GO:00…
GRMZM2G144275_T05	GO:0005634 nucleus//GO:0045449 regulation of transcription//GO:0030528 transcription regulator activity		UniRef90 blastp 11-8-2010: B6U6D0_MAIZE BHLH transcription factor n=3 (Zea mays) Exp=4e-166; maizesequence.org: Uniprot/SPTREMBL:B4FNR8; Putative uncharacterized protein | Uniprot/SPTREMBL:B4FEL0; Putative uncharacterized protein | GO:0045449; regulation of transcription | GO:0030528; transcription regulator activity | GO:0005634; nucleus
GRMZM2G119761_T01	GO:0000502 proteasome complex//GO:0030234 enzyme regulator activity//GO:0042176 regulation of protein catabolic process		UniRef90 blastp 11-8-2010: Q8W426_ORYSJ Os09g0541900 protein n=11 (Poaceae) Exp=0; maizesequence.org: Uniprot/SPTREMBL:B6TDQ0; 26S proteasome non-ATPase regulatory subunit 3 | Uniprot/SPTREMBL:B6TAE2; 26S proteasome non-ATPase regulatory subunit 3 | Uniprot/SPTREMBL:B4FQZ2; Putative uncharacterized protein | UniGene:Zm.87265; LOC100283005 | RefSeq_peptide:NP_001149380; LOC100283005 | RefSeq_dna:N…
>Li_TCONS_00052687/Boerner_Z27kG1_17564/Li_TCONS_00023490/Li_TCONS_00062623/Li_TCONS_00023489	zma-miR164b-3p
GRMZM2G137864_T01	GO:0005840 ribosome//GO:0016068 type I hypersensitivity//GO:0003735 structural constituent of ribosome//GO:0050825 ice binding//GO:0042309 homoiothermy//GO:0050826 response to freezing//GO:0005622 intracellular//GO:0006412 translation		UniRef90 blastp 11-8-2010: No significant hits (1e-5); maizesequence.org: Uniprot/SPTREMBL:B6T199; Putative uncharacterized protein | Uniprot/SPTREMBL:B6SRE0; Putative uncharacterized protein | Uniprot/SPTREMBL:B6SMP6; Putative uncharacterized protein | UniGene:Zm.142717; Hypothetical protein LOC100275035 | UniGene:Zm.125354; Hypothetical protein LOC100275331 | GO:0050826; response to freezing | …
GRMZM2G071166_T01	GO:0050825 ice binding//GO:0042309 homoiothermy//GO:0050826 response to freezing		UniRef90 blastp 11-8-2010: B8A1V3_MAIZE Putative uncharacterized protein n=1 (Zea mays) Exp=7e-80; maizesequence.org: GO:0050826; response to freezing | GO:0050825; ice binding | GO:0042309; homoiothermy
GRMZM2G015080_T01	GO:0006355 regulation of transcription, DNA-dependent//GO:0005634 nucleus//GO:0009405 pathogenesis//GO:0004879 ligand-dependent nuclear receptor activity//GO:0003677 DNA binding		UniRef90 blastp 11-8-2010: SCR_MAIZE Protein SCARECROW n=1 (Zea mays) Exp=0; maizesequence.org: UniGene:Zm.14757; Transcribed locus moderately similar to NP_001168484.1 protein SCARECROW [Zea mays] | GO:0009405; pathogenesis | GO:0006355; regulation of transcription DNA-dependent | GO:0005634; nucleus | GO:0004879; ligand-dependent nuclear receptor activity | GO:0003677; DNA binding
GRMZM2G155323_T02	GO:0042309 homoiothermy//GO:0006520 cellular amino acid metabolic process//GO:0003824 catalytic activity//GO:0050825 ice binding//GO:0030170 pyridoxal phosphate binding//GO:0008152 metabolic process//GO:0050826 response to freezing//GO:0009097 isoleucine biosynthetic process//GO:0004794 L-threonine ammonia-lyase activity		UniRef90 blastp 11-8-2010: C5WN25_SORBI Putative uncharacterized protein Sb01g010250 n=1 (Sorghum bicolor) Exp=0; maizesequence.org: GO:0050825; ice binding | GO:0050826; response to freezing | UniGene:Zm.123516; Clone 319082 mRNA sequence | UniGene:Zm.83891; TSA: Zea mays contig02304 mRNA sequence | GO:0042309; homoiothermy | GO:0030170; pyridoxal phosphate binding | GO:0009097; isoleucine biosy…
GRMZM2G071166_T04	GO:0050825 ice binding//GO:0042309 homoiothermy//GO:0050826 response to freezing		UniRef90 blastp 11-8-2010: B6SSF7_MAIZE Putative uncharacterized protein n=2 (Zea mays) Exp=2e-59; maizesequence.org: GO:0042309; homoiothermy | GO:0050825; ice binding | GO:0050826; response to freezing
GRMZM2G032110_T03	GO:0050825 ice binding//GO:0042309 homoiothermy//GO:0050826 response to freezing		UniRef90 blastp 11-8-2010: B6THW0_MAIZE Putative uncharacterized protein n=1 (Zea mays) Exp=0; maizesequence.org: GO:0042309; homoiothermy | GO:0050825; ice binding | GO:0050826; response to freezing
GRMZM2G155323_T01	GO:0042309 homoiothermy//GO:0006520 cellular amino acid metabolic process//GO:0003824 catalytic activity//GO:0050825 ice binding//GO:0030170 pyridoxal phosphate binding//GO:0008152 metabolic process//GO:0050826 response to freezing//GO:0009097 isoleucine biosynthetic process//GO:0004794 L-threonine ammonia-lyase activity		UniRef90 blastp 11-8-2010: C5WN25_SORBI Putative uncharacterized protein Sb01g010250 n=1 (Sorghum bicolor) Exp=0; maizesequence.org: GO:0050825; ice binding | GO:0050826; response to freezing | UniGene:Zm.155584; TSA: Zea mays contig26078 mRNA sequence | UniGene:Zm.83891; TSA: Zea mays contig02304 mRNA sequence | GO:0042309; homoiothermy | GO:0030170; pyridoxal phosphate binding | GO:0009097; iso…
GRMZM2G030123_T01	GO:0005634 nucleus//GO:0045449 regulation of transcription//GO:0030528 transcription regulator activity		UniRef90 blastp 11-8-2010: No significant hits (1e-5); maizesequence.org: Uniprot/SPTREMBL:B6U5A9; Putative uncharacterized protein | Uniprot/SPTREMBL:B4G0C2; Putative uncharacterized protein | UniGene:Zm.25249; LOC100274340 | RefSeq_peptide:NP_001142173; hypothetical protein LOC100274340 | RefSeq_dna:NM_001148701; LOC100274340 (umc1413) mRNA | GO:0045449; regulation of transcription | GO:0030528…
GRMZM2G305280_T01	GO:0005840 ribosome//GO:0016068 type I hypersensitivity//GO:0003735 structural constituent of ribosome//GO:0050825 ice binding//GO:0042309 homoiothermy//GO:0050826 response to freezing//GO:0005622 intracellular//GO:0006412 translation		UniRef90 blastp 11-8-2010: No significant hits (1e-5); maizesequence.org: Uniprot/SPTREMBL:B6T199; Putative uncharacterized protein | Uniprot/SPTREMBL:B6SRE0; Putative uncharacterized protein | Uniprot/SPTREMBL:B6SMP6; Putative uncharacterized protein | GO:0050826; response to freezing | GO:0050825; ice binding | GO:0042309; homoiothermy | GO:0016068; type I hypersensitivity | GO:0006412; transla…
GRMZM2G393671_T01	GO:0050825 ice binding//GO:0042309 homoiothermy//GO:0050826 response to freezing		UniRef90 blastp 11-8-2010: B6TDY8_MAIZE Putative uncharacterized protein n=3 (Zea mays) Exp=6e-103; maizesequence.org: Uniprot/SPTREMBL:C0PBL7; Putative uncharacterized protein | Uniprot/SPTREMBL:C0HHH9; Putative uncharacterized protein | Uniprot/SPTREMBL:B6UC91; Putative uncharacterized protein | Uniprot/SPTREMBL:B6THL2; Putative uncharacterized protein | Uniprot/SPTREMBL:B6TDY8; Putative unchar…
GRMZM2G032110_T01	GO:0050825 ice binding//GO:0042309 homoiothermy//GO:0050826 response to freezing		UniRef90 blastp 11-8-2010: B6THW0_MAIZE Putative uncharacterized protein n=1 (Zea mays) Exp=0; maizesequence.org: Uniprot/SPTREMBL:B6THW0; Putative uncharacterized protein | UniGene:Zm.17983; Hypothetical protein LOC100276768 | RefSeq_peptide:NP_001143954; hypothetical protein LOC100276768 | RefSeq_dna:NM_001150482; hypothetical protein LOC100276768 (LOC100276768) mRNA | GO:0050826; response to f…
>Boerner_Z27kG1_03458	zma-miR169o-3p
GRMZM2G118019_T01	GO:0006812 cation transport//GO:0016021 integral to membrane//GO:0015299 solute:hydrogen antiporter activity//GO:0006814 sodium ion transport//GO:0006885 regulation of pH//GO:0015385 sodium:hydrogen antiporter activity//GO:0055085 transmembrane transport		UniRef90 blastp 11-8-2010: C5Z1N0_SORBI Sodium/hydrogen exchanger n=1 (Sorghum bicolor) Exp=0; maizesequence.org: GO:0055085; transmembrane transport | GO:0016021; integral to membrane | GO:0015385; sodium:hydrogen antiporter activity | GO:0015299; solute:hydrogen antiporter activity | GO:0006885; regulation of pH | GO:0006814; sodium ion transport | GO:0006812; cation transport
AC189750.4_FGT004	GO:0019419 sulfate reduction//GO:0008152 metabolic process//GO:0016740 transferase activity//GO:0016671 oxidoreductase activity, acting on sulfur group of donors, disulfide as acceptor//GO:0050825 ice binding//GO:0042309 homoiothermy//GO:0050826 response to freezing//GO:0045454 cell redox homeostasis//GO:0055114 oxidation reduction		UniRef90 blastp 11-8-2010: B4G162_MAIZE Putative uncharacterized protein n=1 (Zea mays) Exp=0; maizesequence.org: GO:0050825; ice binding | RefSeq_dna:NM_001112294; adenosine 5-prime-phosphosulfate reductase-like1 (aprl1) mRNA | RefSeq_peptide:NP_001105764; adenosine 5-prime-phosphosulfate reductase-like1 | Uniprot/SPTREMBL:B4FTT5; Putative uncharacterized protein | Uniprot/SPTREMBL:B4G162; Putat…
GRMZM2G009530_T01	GO:0003700 transcription factor activity//GO:0006355 regulation of transcription, DNA-dependent//GO:0008270 zinc ion binding//GO:0043565 sequence-specific DNA binding		UniRef90 blastp 11-8-2010: B6TB68_MAIZE GATA zinc finger family protein n=2 (Zea mays) Exp=7e-156; maizesequence.org: Uniprot/SPTREMBL:C0PAB3; Putative uncharacterized protein | Uniprot/SPTREMBL:B6TB68; GATA zinc finger family protein | RefSeq_peptide:NP_001149142; GATA zinc finger family protein | RefSeq_dna:NM_001155670; GATA zinc finger family protein (LOC100282764) mRNA | GO:0043565; sequence…
GRMZM2G041809_T01	GO:0045454 cell redox homeostasis//GO:0015035 protein disulfide oxidoreductase activity//GO:0009055 electron carrier activity		UniRef90 blastp 11-8-2010: C0PHS9_MAIZE Putative uncharacterized protein n=1 (Zea mays) Exp=3e-175; maizesequence.org: Uniprot/SPTREMBL:C0PHS9; Putative uncharacterized protein | GO:0045454; cell redox homeostasis | GO:0015035; protein disulfide oxidoreductase activity | GO:0009055; electron carrier activity
GRMZM2G167492_T01	GO:0045449 regulation of transcription//GO:0003677 DNA binding		UniRef90 blastp 11-8-2010: B6SRT2_MAIZE TIP n=1 (Zea mays) Exp=0; maizesequence.org: Uniprot/SPTREMBL:B6SRT2; TIP | UniGene:Zm.20553; TIP | UniGene:Zm.147281; TSA: Zea mays contig26840 mRNA sequence | RefSeq_peptide:NP_001147448; TIP | RefSeq_dna:NM_001153976; TIP (LOC100281057) mRNA | GO:0045449; regulation of transcription | GO:0003677; DNA binding | EntrezGene:100281057; TIP
GRMZM2G066449_T01	GO:0050825 ice binding//GO:0042309 homoiothermy//GO:0050826 response to freezing		UniRef90 blastp 11-8-2010: C5WQE3_SORBI Putative uncharacterized protein Sb01g012730 n=1 (Sorghum bicolor) Exp=6e-22; maizesequence.org: UniGene:Zm.62664; Transcribed locus | UniGene:Zm.142001; TSA: Zea mays contig06519 mRNA sequence | GO:0050826; response to freezing | GO:0050825; ice binding | GO:0042309; homoiothermy
GRMZM2G324390_T01	GO:0003700 transcription factor activity//GO:0006355 regulation of transcription, DNA-dependent//GO:0005634 nucleus//GO:0043565 sequence-specific DNA binding//GO:0003677 DNA binding		UniRef90 blastp 11-8-2010: C5X1H8_SORBI Putative uncharacterized protein Sb01g021680 n=1 (Sorghum bicolor) Exp=0; maizesequence.org: UniGene:Zm.94916; Transcribed locus strongly similar to XP_002467229.1 hypothetical protein SORBIDRAFT_01g021680 [Sorghum bicolor] | GO:0043565; sequence-specific DNA binding | GO:0006355; regulation of transcription DNA-dependent | GO:0005634; nucleus | GO:0003700;…
>Li_TCONS_00044513	zma-miR156a-3p
GRMZM2G472651_T02	GO:0008565 protein transporter activity//GO:0009306 protein secretion//GO:0016020 membrane//GO:0050825 ice binding//GO:0042309 homoiothermy//GO:0050826 response to freezing//GO:0015031 protein transport		UniRef90 blastp 11-8-2010: B6TQH7_MAIZE THA4 n=4 (Andropogoneae) Exp=3e-21; maizesequence.org: UniGene:Zm.143353; TSA: Zea mays contig52018 mRNA sequence | UniGene:Zm.141564; TSA: Zea mays contig02979 mRNA sequence | GO:0050826; response to freezing | GO:0050825; ice binding | GO:0042309; homoiothermy | GO:0016020; membrane | GO:0015031; protein transport | GO:0009306; protein secretion | GO:0008…
GRMZM2G472651_T01	GO:0008565 protein transporter activity//GO:0009306 protein secretion//GO:0016021 integral to membrane//GO:0016020 membrane//GO:0050826 response to freezing//GO:0050825 ice binding//GO:0042309 homoiothermy//GO:0005886 plasma membrane//GO:0015031 protein transport		UniRef90 blastp 11-8-2010: B6TQH7_MAIZE THA4 n=4 (Andropogoneae) Exp=3e-47; maizesequence.org: RefSeq_peptide:NP_001150512; THA4 | RefSeq_peptide:NP_001104942; tha4 protein | RefSeq_dna:NM_001157040; THA4 (LOC100284143) mRNA | RefSeq_dna:NM_001111472; tha4 protein (tha4) mRNA | UniGene:Zm.138419; Tha4 protein | UniGene:Zm.141564; TSA: Zea mays contig02979 mRNA sequence | UniGene:Zm.143353; TSA: Z…
>Boerner_Z27kG1_21452/Boerner_Z27kG1_16395/Boerner_Z27kG1_14168/Li_TCONS_00051216	zma-miR395k-5p
GRMZM2G077002_T01	GO:0003700 transcription factor activity//GO:0006355 regulation of transcription, DNA-dependent//GO:0008270 zinc ion binding//GO:0043565 sequence-specific DNA binding		UniRef90 blastp 11-8-2010: B4FZE9_MAIZE GATA transcription factor 29 n=1 (Zea mays) Exp=0; maizesequence.org: Uniprot/SPTREMBL:B4FZE9; GATA transcription factor 29Putative uncharacterized protein ; | RefSeq_peptide:NP_001149109; GATA transcription factor 29 | RefSeq_dna:NM_001155637; GATA transcription factor 29 (LOC100282731) mRNA | GO:0043565; sequence-specific DNA binding | GO:0008270; zinc io…
GRMZM2G058525_T01	GO:0008601 protein phosphatase type 2A regulator activity//GO:0000159 protein phosphatase type 2A complex//GO:0007165 signal transduction		UniRef90 blastp 11-8-2010: C4J4T0_MAIZE Putative uncharacterized protein n=1 (Zea mays) Exp=0; maizesequence.org: Uniprot/SPTREMBL:C4J4T0; Putative uncharacterized protein | UniGene:Zm.84970; Full-length cDNA clone ZM_BFc0069L15 | GO:0008601; protein phosphatase type 2A regulator activity | GO:0007165; signal transduction | GO:0000159; protein phosphatase type 2A complex
GRMZM2G155762_T01	GO:0005634 nucleus//GO:0045449 regulation of transcription//GO:0030528 transcription regulator activity		UniRef90 blastp 11-8-2010: C5YE09_SORBI Putative uncharacterized protein Sb06g025490 n=1 (Sorghum bicolor) Exp=2e-106; maizesequence.org: UniGene:Zm.132892; Clone 283642 mRNA sequence | GO:0045449; regulation of transcription | GO:0030528; transcription regulator activity | GO:0005634; nucleus
GRMZM2G125294_T01	GO:0003700 transcription factor activity//GO:0006355 regulation of transcription, DNA-dependent//GO:0043565 sequence-specific DNA binding		UniRef90 blastp 11-8-2010: C5XG21_SORBI Putative uncharacterized protein Sb03g030770 n=1 (Sorghum bicolor) Exp=0; maizesequence.org: UniGene:Zm.25732; Transcribed locus weakly similar to XP_002456116.1 hypothetical protein SORBIDRAFT_03g030782 [Sorghum bicolor] | UniGene:Zm.143188; TSA: Zea mays contig64473 mRNA sequence | GO:0043565; sequence-specific DNA binding | GO:0006355; regulation of tran…
>Li_TCONS_00096446	zma-miR159a-5p
GRMZM2G131683_T01	GO:0023034 intracellular signaling pathway//GO:0045454 cell redox homeostasis//GO:0015035 protein disulfide oxidoreductase activity//GO:0009055 electron carrier activity		UniRef90 blastp 11-8-2010: C5WYC4_SORBI Putative uncharacterized protein Sb01g019050 n=1 (Sorghum bicolor) Exp=0; maizesequence.org: Uniprot/SPTREMBL:C4J4I3; Putative uncharacterized protein | UniGene:Zm.55790; Transcribed locus | UniGene:Zm.41028; Full-length cDNA clone ZM_BFc0052K03 | GO:0045454; cell redox homeostasis | GO:0023034; intracellular signaling pathway | GO:0015035; protein disulfid…
>Boerner_Z27kG1_10706/Boerner_Z27kG1_06309	zma-miR394b-5p:zma-miR394a-5p
GRMZM2G056920_T01	GO:0005634 nucleus//GO:0005199 structural constituent of cell wall//GO:0009424 bacterial-type flagellum hook//GO:0006355 regulation of transcription, DNA-dependent//GO:0003723 RNA binding//GO:0003676 nucleic acid binding//GO:0003677 DNA binding//GO:0009296 flagellum assembly//GO:0003774 motor activity//GO:0004879 ligand-dependent nuclear receptor activity//GO:0008270 zinc ion binding		UniRef90 blastp 11-8-2010: B7ZXW4_MAIZE Putative uncharacterized protein n=2 (Zea mays) Exp=2e-68; maizesequence.org: GO:0009296; flagellum assembly | GO:0009424; bacterial-type flagellum hook | UniGene:Zm.153661; TSA: Zea mays contig37329 mRNA sequence | UniGene:Zm.35075; Hypothetical protein LOC100193411 | Uniprot/SPTREMBL:B7ZXW4; Putative uncharacterized protein | Uniprot/SPTREMBL:C0PIQ1; Puta…
GRMZM2G078324_T01	GO:0005840 ribosome//GO:0005622 intracellular//GO:0003735 structural constituent of ribosome//GO:0050825 ice binding//GO:0042309 homoiothermy//GO:0050826 response to freezing//GO:0006412 translation		UniRef90 blastp 11-8-2010: No significant hits (1e-5); maizesequence.org: RefSeq_peptide:NP_001144469; hypothetical protein LOC100277436 | UniGene:Zm.80954; Transcribed locus strongly similar to NP_001144469.1 hypothetical protein LOC100277436 [Zea mays] | UniGene:Zm.93204; Full-length cDNA clone ZM_BFc0014G10 | Uniprot/SPTREMBL:B6SQU9; Putative uncharacterized protein | Uniprot/SPTREMBL:B6TUG5; …
GRMZM2G164489_T01	GO:0006355 regulation of transcription, DNA-dependent//GO:0005634 nucleus//GO:0000785 chromatin//GO:0003677 DNA binding		UniRef90 blastp 11-8-2010: B6U631_MAIZE DNA binding protein n=3 (Andropogoneae) Exp=3e-123; maizesequence.org: GO:0000785; chromatin | GO:0003677; DNA binding | GO:0005634; nucleus | GO:0006355; regulation of transcription DNA-dependent
GRMZM2G023711_T01	GO:0045454 cell redox homeostasis		UniRef90 blastp 11-8-2010: B6TXH7_MAIZE Thioredoxin-like 5 n=1 (Zea mays) Exp=2e-75; maizesequence.org: UniGene:Zm.25547; Hypothetical protein LOC100384570 | RefSeq_peptide:NP_001170551; hypothetical protein LOC100384570 | RefSeq_dna:NM_001177080; hypothetical protein LOC100384570 (LOC100384570) mRNA | GO:0045454; cell redox homeostasis
GRMZM2G028700_T01	GO:0016787 hydrolase activity//GO:0005515 protein binding//GO:0030145 manganese ion binding//GO:0004721 phosphoprotein phosphatase activity//GO:0050825 ice binding//GO:0042309 homoiothermy//GO:0050826 response to freezing//GO:0005506 iron ion binding		UniRef90 blastp 11-8-2010: BSL2_ORYSJ Serine/threonine-protein phosphatase BSL2 homolog n=8 (Poaceae) Exp=0; maizesequence.org: GO:0050826; response to freezing | RefSeq_dna:NM_001137973; hypothetical protein LOC100192777 (LOC100192777) mRNA | RefSeq_peptide:NP_001131445; hypothetical protein LOC100192777 | UniGene:Zm.141664; TSA: Zea mays contig39126 mRNA sequence | UniGene:Zm.96146; Hypothetica…
>Li_TCONS_00064018/Li_TCONS_00041379/Boerner_Z27kG1_03458/zhang_TCONS_00056448/zhang_TCONS_00028666/Li_TCONS_00096947	zma-miR169q-3p
GRMZM2G472248_T01	GO:0006950 response to stress//GO:0050825 ice binding//GO:0042309 homoiothermy//GO:0050826 response to freezing		UniRef90 blastp 11-8-2010: No significant hits (1e-5); maizesequence.org: Uniprot/SPTREMBL:B6TNY6; Protein induced upon tuberization | UniGene:Zm.81073; Clone EL01N0438F11.c mRNA sequence | UniGene:Zm.145800; TSA: Zea mays contig44548 mRNA sequence | RefSeq_peptide:NP_001150366; LOC100283996 | RefSeq_dna:NM_001156894; LOC100283996 (pco073447) mRNA | GO:0050826; response to freezing | GO:0050825; …
GRMZM2G139765_T01	GO:0003700 transcription factor activity//GO:0006355 regulation of transcription, DNA-dependent//GO:0003677 DNA binding		UniRef90 blastp 11-8-2010: C5XY95_SORBI Putative uncharacterized protein Sb04g027180 n=1 (Sorghum bicolor) Exp=9e-131; maizesequence.org: GO:0003677; DNA binding | GO:0003700; transcription factor activity | GO:0006355; regulation of transcription DNA-dependent
GRMZM2G013581_T01	GO:0050826 response to freezing//GO:0050825 ice binding//GO:0042309 homoiothermy//GO:0003677 DNA binding		UniRef90 blastp 11-8-2010: C5YYM1_SORBI Putative uncharacterized protein Sb09g001590 n=1 (Sorghum bicolor) Exp=9e-51; maizesequence.org: Uniprot/SPTREMBL:Q9SQ90; R2R3MYB-domain protein Fragment | Uniprot/SPTREMBL:B4FR60; Putative uncharacterized protein | UniGene:Zm.13867; R2R3MYB-domain protein | UniGene:Zm.120363; Hypothetical protein LOC100272853 | RefSeq_peptide:NP_001140778; hypothetical pro…
GRMZM2G444762_T01	GO:0005634 nucleus//GO:0016043 cellular component organization//GO:0003779 actin binding//GO:0006355 regulation of transcription, DNA-dependent//GO:0030036 actin cytoskeleton organization//GO:0003677 DNA binding//GO:0004879 ligand-dependent nuclear receptor activity		UniRef90 blastp 11-8-2010: C5YB77_SORBI Putative uncharacterized protein Sb06g000250 n=1 (Sorghum bicolor) Exp=0; maizesequence.org: GO:0030036; actin cytoskeleton organization | GO:0016043; cellular component organization | GO:0006355; regulation of transcription DNA-dependent | GO:0005634; nucleus | GO:0004879; ligand-dependent nuclear receptor activity | GO:0003779; actin binding | GO:0003677;…
>Boerner_Z27kG1_20123	zma-miR171n-5p
GRMZM2G163749_T01	GO:0004252 serine-type endopeptidase activity//GO:0043086 negative regulation of catalytic activity//GO:0042802 identical protein binding//GO:0006508 proteolysis		UniRef90 blastp 11-8-2010: C5XTM6_SORBI Putative uncharacterized protein Sb04g034980 n=1 (Sorghum bicolor) Exp=0; maizesequence.org: RefSeq_peptide:NP_001146035; hypothetical protein LOC100279566 | UniGene:Zm.137395; Transcribed locus moderately similar to XP_002454656.1 hypothetical protein SORBIDRAFT_04g034980 [Sorghum bicolor] | UniGene:Zm.2304; LOC100279566 | Uniprot/SPTREMBL:B7ZYS5; Putative…
>Li_TCONS_00011715/Li_TCONS_00031357	zma-miR164c-5p:zma-miR164a-5p:zma-miR164b-5p:zma-miR164g-5p:zma-miR164d-5p
GRMZM2G114850_T01	GO:0050825 ice binding//GO:0050826 response to freezing//GO:0045449 regulation of transcription//GO:0042309 homoiothermy//GO:0003677 DNA binding		UniRef90 blastp 11-8-2010: Q2QMB5_ORYSJ Os12g0610600 protein n=2 (Oryza sativa) Exp=2e-101; maizesequence.org: UniGene:Zm.41558; TSA: Zea mays contig02943 mRNA sequence | UniGene:Zm.152308; TSA: Zea mays contig03312 mRNA sequence | UniGene:Zm.144832; TSA: Zea mays contig52011 mRNA sequence | GO:0050826; response to freezing | GO:0050825; ice binding | GO:0045449; regulation of transcription | GO:…
GRMZM2G112629_T01	GO:0005634 nucleus//GO:0045449 regulation of transcription//GO:0030528 transcription regulator activity		UniRef90 blastp 11-8-2010: B4FNY0_MAIZE Putative uncharacterized protein n=1 (Zea mays) Exp=3e-88; maizesequence.org: Uniprot/SPTREMBL:B4FNY0; Putative uncharacterized protein | UniGene:Zm.20656; Hypothetical protein LOC100272488 | RefSeq_peptide:NP_001140429; hypothetical protein LOC100272488 | RefSeq_dna:NM_001146957; hypothetical protein LOC100272488 (LOC100272488) mRNA | GO:0045449; regulatio…
GRMZM2G393433_T01	GO:0045449 regulation of transcription//GO:0003677 DNA binding		UniRef90 blastp 11-8-2010: B6TZM7_MAIZE CUC2 n=2 (Zea mays) Exp=4e-152; maizesequence.org: Uniprot/SPTREMBL:B6TZM7; CUC2 | UniGene:Zm.15207; Nam1 protein | GO:0045449; regulation of transcription | GO:0003677; DNA binding
GRMZM5G883632_T01	GO:0050826 response to freezing//GO:0050825 ice binding//GO:0042309 homoiothermy//GO:0016068 type I hypersensitivity		UniRef90 blastp 11-8-2010: No significant hits (1e-5); maizesequence.org: GO:0016068; type I hypersensitivity | GO:0042309; homoiothermy | GO:0050825; ice binding | GO:0050826; response to freezing | UniGene:Zm.1004; TSA: Zea mays contig05031 mRNA sequence
GRMZM2G175861_T01	GO:0006355 regulation of transcription, DNA-dependent//GO:0005634 nucleus//GO:0004879 ligand-dependent nuclear receptor activity//GO:0003677 DNA binding		UniRef90 blastp 11-8-2010: C0P7U6_MAIZE Putative uncharacterized protein n=1 (Zea mays) Exp=4e-06; maizesequence.org: UniGene:Zm.133308; TSA: Zea mays contig35156 mRNA sequence | GO:0006355; regulation of transcription DNA-dependent | GO:0005634; nucleus | GO:0004879; ligand-dependent nuclear receptor activity | GO:0003677; DNA binding
GRMZM2G004054_T01	GO:0006355 regulation of transcription, DNA-dependent//GO:0005634 nucleus//GO:0004879 ligand-dependent nuclear receptor activity//GO:0003677 DNA binding		UniRef90 blastp 11-8-2010: No significant hits (1e-5); maizesequence.org: Uniprot/SPTREMBL:C0PFA6; Putative uncharacterized protein | UniGene:Zm.93081; Hypothetical protein LOC100383353 | RefSeq_peptide:NP_001169480; hypothetical protein LOC100383353 | RefSeq_dna:NM_001176009; hypothetical protein LOC100383353 (LOC100383353) mRNA | GO:0006355; regulation of transcription DNA-dependent | GO:000563…
GRMZM2G063522_T01	GO:0045449 regulation of transcription//GO:0003677 DNA binding		UniRef90 blastp 11-8-2010: C5Z7T1_SORBI Putative uncharacterized protein Sb10g027100 n=2 (Andropogoneae) Exp=4e-149; maizesequence.org: Uniprot/SPTREMBL:C0PB43; Putative uncharacterized protein | UniGene:Zm.34615; Hypothetical protein LOC100382839 | RefSeq_peptide:NP_001169007; hypothetical protein LOC100382839 | RefSeq_dna:NM_001175536; hypothetical protein LOC100382839 (LOC100382839) mRNA | GO:…
>Li_TCONS_00011715/Li_TCONS_00031357	zma-miR164h-5p
GRMZM2G030384_T01	GO:0008601 protein phosphatase type 2A regulator activity//GO:0000159 protein phosphatase type 2A complex//GO:0007165 signal transduction		UniRef90 blastp 11-8-2010: Q9AWU6_ORYSJ Os01g0125800 protein n=5 (Poaceae) Exp=0; maizesequence.org: Uniprot/SPTREMBL:C0P7E7; Putative uncharacterized protein | UniGene:Zm.17103; Hypothetical protein LOC100382413 | RefSeq_peptide:NP_001168627; hypothetical protein LOC100382413 | RefSeq_dna:NM_001175156; hypothetical protein LOC100382413 (LOC100382413) mRNA | GO:0008601; protein phosphatase type 2…
GRMZM2G318408_T01	GO:0005634 nucleus//GO:0006355 regulation of transcription, DNA-dependent//GO:0008270 zinc ion binding//GO:0005515 protein binding//GO:0003677 DNA binding//GO:0004879 ligand-dependent nuclear receptor activity		UniRef90 blastp 11-8-2010: B6TTG0_MAIZE RING zinc finger protein-like n=1 (Zea mays) Exp=3e-76; maizesequence.org: Uniprot/SPTREMBL:B6TTG0; RING zinc finger protein-like | UniGene:Zm.112340; RING zinc finger protein-like | RefSeq_peptide:NP_001150789; RING zinc finger protein-like | RefSeq_dna:NM_001157317; RING zinc finger protein-like (LOC100284422) mRNA | GO:0008270; zinc ion binding | GO:0006…
GRMZM2G158872_T01	GO:0005840 ribosome//GO:0031072 heat shock protein binding//GO:0005622 intracellular//GO:0003735 structural constituent of ribosome//GO:0050825 ice binding//GO:0042309 homoiothermy//GO:0050826 response to freezing//GO:0006412 translation		UniRef90 blastp 11-8-2010: B8A0P4_MAIZE Putative uncharacterized protein n=2 (Zea mays) Exp=0; maizesequence.org: Uniprot/SPTREMBL:C0PDH9; Putative uncharacterized protein | Uniprot/SPTREMBL:B8A0P4; Putative uncharacterized protein | Uniprot/SPTREMBL:B6SWL8; Putative uncharacterized protein | UniGene:Zm.4258; Hypothetical protein LOC100279927 | RefSeq_peptide:NP_001146349; hypothetical protein LO…
GRMZM2G114850_T01	GO:0050825 ice binding//GO:0050826 response to freezing//GO:0045449 regulation of transcription//GO:0042309 homoiothermy//GO:0003677 DNA binding		UniRef90 blastp 11-8-2010: Q2QMB5_ORYSJ Os12g0610600 protein n=2 (Oryza sativa) Exp=2e-101; maizesequence.org: UniGene:Zm.41558; TSA: Zea mays contig02943 mRNA sequence | UniGene:Zm.152308; TSA: Zea mays contig03312 mRNA sequence | UniGene:Zm.144832; TSA: Zea mays contig52011 mRNA sequence | GO:0050826; response to freezing | GO:0050825; ice binding | GO:0045449; regulation of transcription | GO:…
GRMZM2G387360_T01	GO:0050825 ice binding//GO:0042309 homoiothermy//GO:0050826 response to freezing		UniRef90 blastp 11-8-2010: B6TKN6_MAIZE Nonspecific lipid-transfer protein n=2 (Zea mays) Exp=6e-25; maizesequence.org: RefSeq_peptide:NP_001148419; nonspecific lipid-transfer protein | RefSeq_peptide:NP_001150064; nonspecific lipid-transfer protein | UniGene:Zm.156477; TSA: Zea mays contig58141 mRNA sequence | Uniprot/SPTREMBL:B6T2T4; Nonspecific lipid-transfer protein | Uniprot/SPTREMBL:B6TKN6;…
>zhang_TCONS_00077767	zma-miR167e-3p
GRMZM2G102829_T03	GO:0050825 ice binding//GO:0042309 homoiothermy//GO:0003676 nucleic acid binding//GO:0050826 response to freezing		UniRef90 blastp 11-8-2010: Q6YYV1_ORYSJ Os09g0115400 protein n=2 (Oryza sativa) Exp=5e-112; maizesequence.org: UniGene:Zm.148463; TSA: Zea mays contig21517 mRNA sequence | GO:0050826; response to freezing | GO:0050825; ice binding | GO:0042309; homoiothermy | GO:0003676; nucleic acid binding
GRMZM2G011355_T01	GO:0005622 intracellular//GO:0007264 small GTPase mediated signal transduction//GO:0005525 GTP binding		UniRef90 blastp 11-8-2010: B9FW82_ORYSJ Putative uncharacterized protein n=1 (Oryza sativa subsp. japonica) Exp=4e-46; maizesequence.org: GO:0005525; GTP binding | GO:0005622; intracellular | GO:0007264; small GTPase mediated signal transduction
GRMZM2G102829_T01	GO:0042309 homoiothermy//GO:0050825 ice binding//GO:0003723 RNA binding//GO:0003676 nucleic acid binding//GO:0050826 response to freezing		UniRef90 blastp 11-8-2010: Q6YYV1_ORYSJ Os09g0115400 protein n=2 (Oryza sativa) Exp=0; maizesequence.org: Uniprot/SPTREMBL:C0HIX4; Putative uncharacterized protein | UniGene:Zm.87703; Hypothetical protein LOC100381794 | UniGene:Zm.27104; Full-length cDNA clone ZM_BFb0337L02 | UniGene:Zm.148463; TSA: Zea mays contig21517 mRNA sequence | RefSeq_peptide:NP_001168063; hypothetical protein LOC10038179…
GRMZM2G092137_T01	GO:0043565 sequence-specific DNA binding//GO:0003700 transcription factor activity//GO:0005634 nucleus//GO:0030528 transcription regulator activity//GO:0006355 regulation of transcription, DNA-dependent//GO:0045449 regulation of transcription//GO:0003677 DNA binding//GO:0046983 protein dimerization activity		UniRef90 blastp 11-8-2010: C0PFI4_MAIZE Putative uncharacterized protein n=1 (Zea mays) Exp=2e-45; maizesequence.org: Uniprot/SPTREMBL:C0PFI4; Putative uncharacterized protein | UniGene:Zm.28725; Hypothetical protein LOC100383382 | RefSeq_peptide:NP_001169508; hypothetical protein LOC100383382 | RefSeq_dna:NM_001176037; hypothetical protein LOC100383382 (LOC100383382) mRNA | GO:0046983; protein d…
GRMZM2G102829_T02	GO:0042309 homoiothermy//GO:0050825 ice binding//GO:0003723 RNA binding//GO:0003676 nucleic acid binding//GO:0050826 response to freezing		UniRef90 blastp 11-8-2010: Q6YYV1_ORYSJ Os09g0115400 protein n=2 (Oryza sativa) Exp=0; maizesequence.org: Uniprot/SPTREMBL:C0HIX4; Putative uncharacterized protein | UniGene:Zm.27104; Full-length cDNA clone ZM_BFb0337L02 | UniGene:Zm.148463; TSA: Zea mays contig21517 mRNA sequence | RefSeq_peptide:NP_001168063; hypothetical protein LOC100381794 | GO:0050826; response to freezing | GO:0050825; ice…
GRMZM2G129889_T01	GO:0008020 G-protein coupled photoreceptor activity//GO:0009881 photoreceptor activity//GO:0009585 red, far-red light phototransduction//GO:0000155 two-component sensor activity//GO:0016020 membrane//GO:0017006 protein-tetrapyrrole linkage//GO:0007600 sensory perception//GO:0018298 protein-chromophore linkage//GO:0006355 regulation of transcription, DNA-dependent//GO:0045449 regulation of transcr…		UniRef90 blastp 11-8-2010: PHYC_SORBI Phytochrome C n=12 (Andropogoneae) Exp=0; maizesequence.org: GO:0017006; protein-tetrapyrrole linkage | GO:0018298; protein-chromophore linkage | GO:0042803; protein homodimerization activity | GO:0045449; regulation of transcription | RefSeq_dna:NM_001138150; hypothetical protein LOC100192976 (LOC100192976) mRNA | RefSeq_peptide:NP_001131622; hypothetical pr…
GRMZM2G139765_T01	GO:0003700 transcription factor activity//GO:0006355 regulation of transcription, DNA-dependent//GO:0003677 DNA binding		UniRef90 blastp 11-8-2010: C5XY95_SORBI Putative uncharacterized protein Sb04g027180 n=1 (Sorghum bicolor) Exp=9e-131; maizesequence.org: GO:0003677; DNA binding | GO:0003700; transcription factor activity | GO:0006355; regulation of transcription DNA-dependent
GRMZM2G033413_T01	GO:0043565 sequence-specific DNA binding//GO:0003700 transcription factor activity//GO:0005634 nucleus//GO:0050826 response to freezing//GO:0006355 regulation of transcription, DNA-dependent//GO:0050825 ice binding//GO:0042309 homoiothermy//GO:0003677 DNA binding//GO:0046983 protein dimerization activity		UniRef90 blastp 11-8-2010: No significant hits (1e-5); maizesequence.org: UniGene:Zm.10834; TSA: Zea mays contig32331 mRNA sequence | GO:0050826; response to freezing | GO:0050825; ice binding | GO:0046983; protein dimerization activity | GO:0043565; sequence-specific DNA binding | GO:0042309; homoiothermy | GO:0006355; regulation of transcription DNA-dependent | GO:0005634; nucleus | GO:0003700;…
GRMZM2G106578_T02	GO:0007205 activation of protein kinase C activity by G-protein coupled receptor protein signaling pathway//GO:0004143 diacylglycerol kinase activity		UniRef90 blastp 11-8-2010: A8QM13_MAIZE Diacylglycerol kinase 3 n=3 (Andropogoneae) Exp=0; maizesequence.org: Uniprot/SPTREMBL:C0P2P0; Putative uncharacterized protein | Uniprot/SPTREMBL:A8QM13; Diacylglycerol kinase 3 | RefSeq_peptide:NP_001106238; diacylglycerol kinase 3 | RefSeq_dna:NM_001112767; diacylglycerol kinase 3 (LOC100127510) mRNA | GO:0007205; activation of protein kinase C activity …
>Li_TCONS_00065651	zma-miR172a:zma-miR172c-3p:zma-miR172d-3p:zma-miR172b-3p
GRMZM2G174784_T02	GO:0003700 transcription factor activity//GO:0003677 DNA binding//GO:0006355 regulation of transcription, DNA-dependent//GO:0050825 ice binding//GO:0042309 homoiothermy//GO:0050826 response to freezing		UniRef90 blastp 11-8-2010: UPI0000E12316 Os05g0121600 n=1 (Oryza sativa subsp. japonica) Exp=3e-12; maizesequence.org: GO:0050826; response to freezing | GO:0050825; ice binding | GO:0042309; homoiothermy | GO:0006355; regulation of transcription DNA-dependent | GO:0003700; transcription factor activity | GO:0003677; DNA binding
GRMZM2G700665_T01	GO:0003700 transcription factor activity//GO:0006885 regulation of pH//GO:0016021 integral to membrane//GO:0006814 sodium ion transport//GO:0006355 regulation of transcription, DNA-dependent//GO:0003677 DNA binding//GO:0015385 sodium:hydrogen antiporter activity		UniRef90 blastp 11-8-2010: A6NAX7_MAIZE AP2 domain transcription factor n=2 (Zea mays) Exp=9e-124; maizesequence.org: UniGene:Zm.7856; TSA: Zea mays contig43921 mRNA sequence | GO:0016021; integral to membrane | GO:0015385; sodium:hydrogen antiporter activity | GO:0006885; regulation of pH | GO:0006814; sodium ion transport | GO:0006355; regulation of transcription DNA-dependent | GO:0003700; tra…
GRMZM5G862109_T01	GO:0003700 transcription factor activity//GO:0006355 regulation of transcription, DNA-dependent//GO:0003677 DNA binding		UniRef90 blastp 11-8-2010: No significant hits (1e-5); maizesequence.org: Uniprot/SPTREMBL:O65008; Indeterminate spikelet 1 Fragment | UniGene:Zm.366; Indeterminate spikelet1 | UniGene:Zm.152785; TSA: Zea mays contig00995 mRNA sequence | RefSeq_peptide:NP_001104904; indeterminate spikelet1 | RefSeq_dna:NM_001111434; indeterminate spikelet1 (ids1) mRNA | GO:0006355; regulation of transcription DNA…
GRMZM2G176175_T01	GO:0003700 transcription factor activity//GO:0016021 integral to membrane//GO:0006355 regulation of transcription, DNA-dependent//GO:0004969 histamine receptor activity//GO:0003677 DNA binding//GO:0007186 G-protein coupled receptor protein signaling pathway		UniRef90 blastp 11-8-2010: C0L9Q9_MAIZE Sister of indeterminate spikelet 1 (Fragment) n=2 (Zea mays) Exp=0; maizesequence.org: Uniprot/SPTREMBL:C0L9Q9; Sister of indeterminate spikelet 1 Fragment | Uniprot/SPTREMBL:B6UAC1; Floral homeotic proteinPutative uncharacterized protein ; | GO:0016021; integral to membrane | GO:0007186; G-protein coupled receptor protein signaling pathway | GO:0006355; re…
GRMZM2G076602_T01	GO:0004930 G-protein coupled receptor activity//GO:0003700 transcription factor activity//GO:0016021 integral to membrane//GO:0006355 regulation of transcription, DNA-dependent//GO:0003677 DNA binding//GO:0007186 G-protein coupled receptor protein signaling pathway		UniRef90 blastp 11-8-2010: C0P327_MAIZE Putative uncharacterized protein n=1 (Zea mays) Exp=2e-84; maizesequence.org: Uniprot/SPTREMBL:C0P327; Putative uncharacterized protein | UniGene:Zm.138897; Hypothetical protein LOC100381947 | RefSeq_peptide:NP_001168191; hypothetical protein LOC100381947 | RefSeq_dna:NM_001174720; hypothetical protein LOC100381947 (LOC100381947) mRNA | GO:0016021; integral…
GRMZM5G862109_T02	GO:0003700 transcription factor activity//GO:0006355 regulation of transcription, DNA-dependent//GO:0003677 DNA binding		UniRef90 blastp 11-8-2010: No significant hits (1e-5); maizesequence.org: UniGene:Zm.152785; TSA: Zea mays contig00995 mRNA sequence | GO:0006355; regulation of transcription DNA-dependent | GO:0003700; transcription factor activity | GO:0003677; DNA binding
GRMZM2G700665_T02	GO:0003700 transcription factor activity//GO:0006355 regulation of transcription, DNA-dependent//GO:0003677 DNA binding		UniRef90 blastp 11-8-2010: A6NAX7_MAIZE AP2 domain transcription factor n=2 (Zea mays) Exp=4e-94; maizesequence.org: Uniprot/SPTREMBL:A6NAX8; AP2 domain transcription factor | Uniprot/SPTREMBL:A6NAX7; AP2 domain transcription factor | UniGene:Zm.34885; Hypothetical protein LOC100384826 | RefSeq_dna:NM_001177264; hypothetical protein LOC100384826 (LOC100384826) mRNA | GO:0006355; regulation of tra…
GRMZM2G028438_T01	GO:0050825 ice binding//GO:0042309 homoiothermy//GO:0050826 response to freezing		UniRef90 blastp 11-8-2010: B6SWF9_MAIZE Chitin-inducible gibberellin-responsive protein 2 n=1 (Zea mays) Exp=0; maizesequence.org: Uniprot/SPTREMBL:B6SWF9; Chitin-inducible gibberellin-responsive protein 2 | UniGene:Zm.43192; Chitin-inducible gibberellin-responsive protein 2 | UniGene:Zm.152792; TSA: Zea mays contig00944 mRNA sequence | RefSeq_peptide:NP_001147939; chitin-inducible gibberellin-re…
GRMZM5G862109_T03	GO:0003700 transcription factor activity//GO:0006355 regulation of transcription, DNA-dependent//GO:0003677 DNA binding		UniRef90 blastp 11-8-2010: No significant hits (1e-5); maizesequence.org: UniGene:Zm.152785; TSA: Zea mays contig00995 mRNA sequence | GO:0006355; regulation of transcription DNA-dependent | GO:0003700; transcription factor activity | GO:0003677; DNA binding
GRMZM2G700665_T03	GO:0003700 transcription factor activity//GO:0006355 regulation of transcription, DNA-dependent//GO:0003677 DNA binding		UniRef90 blastp 11-8-2010: No significant hits (1e-5); maizesequence.org: UniGene:Zm.7856; TSA: Zea mays contig43921 mRNA sequence | UniGene:Zm.34885; Hypothetical protein LOC100384826 | RefSeq_dna:NM_001177264; hypothetical protein LOC100384826 (LOC100384826) mRNA | GO:0006355; regulation of transcription DNA-dependent | GO:0003700; transcription factor activity | GO:0003677; DNA binding
GRMZM2G029323_T01	GO:0003700 transcription factor activity//GO:0006355 regulation of transcription, DNA-dependent//GO:0003677 DNA binding		UniRef90 blastp 11-8-2010: C4JBG6_MAIZE Putative uncharacterized protein n=1 (Zea mays) Exp=3e-109; maizesequence.org: Uniprot/SPTREMBL:C4JBG6; Putative uncharacterized protein | UniGene:Zm.21028; Full-length cDNA clone ZM_BFc0039L03 | UniGene:Zm.145982; TSA: Zea mays contig42505 mRNA sequence | GO:0006355; regulation of transcription DNA-dependent | GO:0003700; transcription factor activity | GO…
GRMZM2G176175_T02	GO:0003700 transcription factor activity//GO:0016021 integral to membrane//GO:0006355 regulation of transcription, DNA-dependent//GO:0004969 histamine receptor activity//GO:0003677 DNA binding//GO:0007186 G-protein coupled receptor protein signaling pathway		UniRef90 blastp 11-8-2010: C0L9Q9_MAIZE Sister of indeterminate spikelet 1 (Fragment) n=2 (Zea mays) Exp=2e-69; maizesequence.org: Uniprot/SPTREMBL:C0P4Y8; Putative uncharacterized protein | UniGene:Zm.36855; Sister of indeterminate spikelet 1 | RefSeq_peptide:NP_001139539; sister of indeterminate spikelet 1 | RefSeq_dna:NM_001146067; sister of indeterminate spikelet 1 (sid1) mRNA | GO:0016021; i…
>Li_TCONS_00034371	zma-miR169m-3p
GRMZM2G178958_T01	GO:0004177 aminopeptidase activity//GO:0005622 intracellular//GO:0050825 ice binding//GO:0042309 homoiothermy//GO:0050826 response to freezing//GO:0006508 proteolysis		UniRef90 blastp 11-8-2010: C5XUF6_SORBI Putative uncharacterized protein Sb04g035840 n=1 (Sorghum bicolor) Exp=0; maizesequence.org: Uniprot/SPTREMBL:C0P2V1; Putative uncharacterized protein | UniGene:Zm.4204; Hypothetical protein LOC100381923 | RefSeq_peptide:NP_001168170; hypothetical protein LOC100381923 | RefSeq_dna:NM_001174699; hypothetical protein LOC100381923 (LOC100381923) mRNA | GO:0050…
GRMZM2G078118_T03	GO:0006355 regulation of transcription, DNA-dependent//GO:0005634 nucleus//GO:0004879 ligand-dependent nuclear receptor activity//GO:0003677 DNA binding		UniRef90 blastp 11-8-2010: B4G0D9_MAIZE Putative uncharacterized protein n=1 (Zea mays) Exp=7e-41; maizesequence.org: Uniprot/SPTREMBL:B4G0D9; Putative uncharacterized protein | UniGene:Zm.149929; TSA: Zea mays contig14770 mRNA sequence | RefSeq_peptide:NP_001142179; hypothetical protein LOC100274347 | GO:0006355; regulation of transcription DNA-dependent | GO:0005634; nucleus | GO:0004879; ligan…
GRMZM2G017187_T01	GO:0006355 regulation of transcription, DNA-dependent//GO:0003677 DNA binding		UniRef90 blastp 11-8-2010: No significant hits (1e-5); maizesequence.org: GO:0003677; DNA binding | GO:0006355; regulation of transcription DNA-dependent
GRMZM2G078118_T02	GO:0006355 regulation of transcription, DNA-dependent//GO:0005634 nucleus//GO:0004879 ligand-dependent nuclear receptor activity//GO:0003677 DNA binding		UniRef90 blastp 11-8-2010: B4FL72_MAIZE Putative uncharacterized protein n=1 (Zea mays) Exp=2e-121; maizesequence.org: Uniprot/SPTREMBL:B4FL72; Putative uncharacterized protein | UniGene:Zm.149929; TSA: Zea mays contig14770 mRNA sequence | GO:0006355; regulation of transcription DNA-dependent | GO:0005634; nucleus | GO:0004879; ligand-dependent nuclear receptor activity | GO:0003677; DNA binding
GRMZM2G347043_T01	GO:0045449 regulation of transcription//GO:0003677 DNA binding		UniRef90 blastp 11-8-2010: B5A4B4_MAIZE NAC domain-containing protein 67 n=2 (Andropogoneae) Exp=4e-165; maizesequence.org: Uniprot/SPTREMBL:C0PDM4; Putative uncharacterized protein | Uniprot/SPTREMBL:B5A4B4; NAC domain-containing protein 67NAC1 transcription factor ; | UniGene:Zm.82298; NAC1 transcription factor | RefSeq_peptide:NP_001123932; NAC1 transcription factor | RefSeq_dna:NM_001130460; …
GRMZM2G063492_T01	GO:0006812 cation transport//GO:0016021 integral to membrane//GO:0016020 membrane//GO:0015299 solute:hydrogen antiporter activity//GO:0006814 sodium ion transport//GO:0006835 dicarboxylic acid transport//GO:0006885 regulation of pH//GO:0015385 sodium:hydrogen antiporter activity//GO:0017153 sodium:dicarboxylate symporter activity//GO:0055085 transmembrane transport		UniRef90 blastp 11-8-2010: C0PFZ2_MAIZE Sodium/hydrogen exchanger n=1 (Zea mays) Exp=0; maizesequence.org: GO:0017153; sodium:dicarboxylate symporter activity | GO:0055085; transmembrane transport | RefSeq_dna:NM_001176080; hypothetical protein LOC100383429 (LOC100383429) mRNA | RefSeq_peptide:NP_001169551; hypothetical protein LOC100383429 | UniGene:Zm.95531; Hypothetical protein LOC100383429 | …
>Boerner_Z27kG1_01735	zma-miR160c-3p
GRMZM2G409974_T01	GO:0000160 two-component signal transduction system (phosphorelay)//GO:0000156 two-component response regulator activity//GO:0006355 regulation of transcription, DNA-dependent		UniRef90 blastp 11-8-2010: C5Z5H6_SORBI Putative uncharacterized protein Sb10g005580 n=1 (Sorghum bicolor) Exp=0; maizesequence.org: Uniprot/SPTREMBL:B4FGJ3; Putative uncharacterized protein | Uniprot/SPTREMBL:B4F8Q7; Putative uncharacterized protein | UniGene:Zm.28823; Hypothetical protein LOC100191412 | RefSeq_peptide:NP_001130318; hypothetical protein LOC100191412 | RefSeq_dna:NM_001136846; hy…
GRMZM2G037015_T01	GO:0006644 phospholipid metabolic process//GO:0016042 lipid catabolic process//GO:0050825 ice binding//GO:0042309 homoiothermy//GO:0050826 response to freezing//GO:0004623 phospholipase A2 activity		UniRef90 blastp 11-8-2010: B4F975_MAIZE Putative uncharacterized protein n=1 (Zea mays) Exp=0; maizesequence.org: Uniprot/SPTREMBL:B4F975; Putative uncharacterized protein | UniGene:Zm.85851; Hypothetical protein LOC100191551 | RefSeq_peptide:NP_001130453; hypothetical protein LOC100191551 | RefSeq_dna:NM_001136981; hypothetical protein LOC100191551 (LOC100191551) mRNA | GO:0050826; response to f…
GRMZM2G034840_T02	GO:0006355 regulation of transcription, DNA-dependent//GO:0005634 nucleus//GO:0009725 response to hormone stimulus//GO:0045449 regulation of transcription//GO:0003677 DNA binding		UniRef90 blastp 11-8-2010: C5Y9Z0_SORBI Putative uncharacterized protein Sb06g031900 n=2 (Andropogoneae) Exp=0; maizesequence.org: Uniprot/SPTREMBL:C0PEB3; Putative uncharacterized protein | RefSeq_peptide:NP_001169359; hypothetical protein LOC100383226 | GO:0045449; regulation of transcription | GO:0009725; response to hormone stimulus | GO:0006355; regulation of transcription DNA-dependent | GO…
GRMZM2G360541_T01	GO:0043234 protein complex//GO:0051258 protein polymerization//GO:0007017 microtubule-based process//GO:0003700 transcription factor activity//GO:0007018 microtubule-based movement//GO:0005198 structural molecule activity//GO:0006355 regulation of transcription, DNA-dependent//GO:0006352 transcription initiation//GO:0003677 DNA binding//GO:0016987 sigma factor activity//GO:0005874 microtubule//GO…		UniRef90 blastp 11-8-2010: D1H5T4_VITVI Whole genome shotgun sequence of line PN40024, scaffold_4.assembly12x (Fragment) n=1 (Vitis vinifera) Exp=4e-54; maizesequence.org: GO:0051258; protein polymerization | GO:0043234; protein complex | GO:0016987; sigma factor activity | GO:0007018; microtubule-based movement | GO:0007017; microtubule-based process | GO:0006355; regulation of transcription DNA…
GRMZM2G004696_T01	GO:0005634 nucleus//GO:0045449 regulation of transcription		UniRef90 blastp 11-8-2010: B6TXJ4_MAIZE IAA15-auxin-responsive Aux/IAA family member n=3 (Zea mays) Exp=2e-78; maizesequence.org: RefSeq_peptide:NP_001152494; IAA15 - auxin-responsive Aux/IAA family member | UniGene:Zm.130006; IAA15 - auxin-responsive Aux/IAA family member | UniGene:Zm.85568; Hypothetical protein LOC100193444 | Uniprot/SPTREMBL:B4FF21; Putative uncharacterized protein | Uniprot/S…
GRMZM2G143357_T01	GO:0030976 thiamin pyrophosphate binding//GO:0000287 magnesium ion binding//GO:0003824 catalytic activity//GO:0050660 FAD binding//GO:0050825 ice binding//GO:0042309 homoiothermy//GO:0050826 response to freezing//GO:0003984 acetolactate synthase activity//GO:0009082 branched chain family amino acid biosynthetic process		UniRef90 blastp 11-8-2010: ILVB2_MAIZE Acetolactate synthase 2, chloroplastic n=3 (PACCAD clade) Exp=0; maizesequence.org: GO:0050826; response to freezing | RefSeq_dna:NM_001148702; hypothetical protein LOC100274341 (LOC100274341) mRNA | RefSeq_peptide:NP_001142174; hypothetical protein LOC100274341 | UniGene:Zm.138256; Hypothetical protein LOC100274341 | Uniprot/SPTREMBL:B4G0C6; Putative unchar…
>Li_TCONS_00096947/Li_TCONS_00064018	zma-miR169n-3p
GRMZM2G448213_T01	GO:0006468 protein amino acid phosphorylation//GO:0006355 regulation of transcription, DNA-dependent//GO:0004674 protein serine/threonine kinase activity//GO:0007165 signal transduction//GO:0004871 signal transducer activity//GO:0004672 protein kinase activity//GO:0005524 ATP binding		UniRef90 blastp 11-8-2010: C5Y7W7_SORBI Putative uncharacterized protein Sb05g026530 n=1 (Sorghum bicolor) Exp=0; maizesequence.org: UniGene:Zm.22333; Clone 1419202 mRNA sequence | GO:0007165; signal transduction | GO:0006468; protein amino acid phosphorylation | GO:0006355; regulation of transcription DNA-dependent | GO:0005524; ATP binding | GO:0004871; signal transducer activity | GO:0004674; …
GRMZM2G155954_T05	GO:0050825 ice binding//GO:0042309 homoiothermy//GO:0050826 response to freezing		UniRef90 blastp 11-8-2010: B4FSY0_MAIZE Putative uncharacterized protein n=2 (Zea mays) Exp=0; maizesequence.org: Uniprot/SPTREMBL:B4FSY0; Putative uncharacterized protein | RefSeq_peptide:NP_001141032; hypothetical protein LOC100273111 | GO:0050826; response to freezing | GO:0050825; ice binding | GO:0042309; homoiothermy | EntrezGene:100273111; LOC100273111
>zhang_TCONS_00029225	zma-miR159d-3p:zma-miR159c-3p
GRMZM2G012119_T07	GO:0050825 ice binding//GO:0042309 homoiothermy//GO:0050826 response to freezing		UniRef90 blastp 11-8-2010: C0HH58_MAIZE Putative uncharacterized protein n=1 (Zea mays) Exp=5e-33; maizesequence.org: GO:0042309; homoiothermy | GO:0050825; ice binding | GO:0050826; response to freezing | UniGene:Zm.149275; TSA: Zea mays contig17781 mRNA sequence
>zhang_TCONS_00045504	zma-miR528a-3p:zma-miR528b-3p
GRMZM2G179024_T01	GO:0000160 two-component signal transduction system (phosphorelay)//GO:0000156 two-component response regulator activity//GO:0006355 regulation of transcription, DNA-dependent		UniRef90 blastp 11-8-2010: B4FWH6_MAIZE Putative uncharacterized protein n=1 (Zea mays) Exp=0; maizesequence.org: Uniprot/SPTREMBL:B4FWH6; Putative uncharacterized protein | UniGene:Zm.118086; Hypothetical protein LOC100273598 | RefSeq_peptide:NP_001141486; hypothetical protein LOC100273598 | RefSeq_dna:NM_001148014; hypothetical protein LOC100273598 (LOC100273598) mRNA | GO:0006355; regulation o…
GRMZM2G456452_T01	GO:0005179 hormone activity//GO:0016020 membrane//GO:0051260 protein homooligomerization//GO:0005576 extracellular region//GO:0045449 regulation of transcription//GO:0008270 zinc ion binding//GO:0003677 DNA binding//GO:0007275 multicellular organismal development		UniRef90 blastp 11-8-2010: No significant hits (1e-5); maizesequence.org: Uniprot/SPTREMBL:B6TQH8; Putative uncharacterized protein | UniGene:Zm.122696; Hypothetical protein LOC100277177 | RefSeq_peptide:NP_001144294; hypothetical protein LOC100277177 | RefSeq_dna:NM_001150822; hypothetical protein LOC100277177 (LOC100277177) mRNA | GO:0051260; protein homooligomerization | GO:0045449; regulation…
GRMZM2G154890_T02	GO:0015031 protein transport//GO:0006886 intracellular protein transport//GO:0005622 intracellular//GO:0007264 small GTPase mediated signal transduction//GO:0005525 GTP binding		UniRef90 blastp 11-8-2010: Q0E1L4_ORYSJ Os02g0327100 protein n=6 (Poaceae) Exp=1e-88; maizesequence.org: RefSeq_peptide:NP_001149177; ADP-ribosylation factor | UniGene:Zm.156287; Transcribed locus strongly similar to NP_001149177.1 ADP-ribosylation factor [Zea mays] | Uniprot/SPTREMBL:B6TBI1; ADP-ribosylation factorPutative uncharacterized protein ; | Uniprot/SPTREMBL:C0HGI7; Putative uncharacter…
GRMZM2G125294_T01	GO:0003700 transcription factor activity//GO:0006355 regulation of transcription, DNA-dependent//GO:0043565 sequence-specific DNA binding		UniRef90 blastp 11-8-2010: C5XG21_SORBI Putative uncharacterized protein Sb03g030770 n=1 (Sorghum bicolor) Exp=0; maizesequence.org: UniGene:Zm.25732; Transcribed locus weakly similar to XP_002456116.1 hypothetical protein SORBIDRAFT_03g030782 [Sorghum bicolor] | UniGene:Zm.143188; TSA: Zea mays contig64473 mRNA sequence | GO:0043565; sequence-specific DNA binding | GO:0006355; regulation of tran…
GRMZM2G143402_T01	GO:0050825 ice binding//GO:0042309 homoiothermy//GO:0050826 response to freezing		UniRef90 blastp 11-8-2010: B6T3R7_MAIZE ZIM motif family protein n=3 (Zea mays) Exp=1e-82; maizesequence.org: Uniprot/SPTREMBL:B6T680; ZIM motif family protein | Uniprot/SPTREMBL:B6T3R7; ZIM motif family protein | Uniprot/SPTREMBL:B4FKN1; Putative uncharacterized protein | UniGene:Zm.118202; Clone 9860 mRNA sequence | RefSeq_peptide:NP_001158991; ZIM motif family protein | RefSeq_dna:NM_001165519…
GRMZM2G041462_T01	GO:0043565 sequence-specific DNA binding//GO:0003700 transcription factor activity//GO:0005634 nucleus//GO:0030528 transcription regulator activity//GO:0006355 regulation of transcription, DNA-dependent//GO:0003677 DNA binding		UniRef90 blastp 11-8-2010: C5X657_SORBI Putative uncharacterized protein Sb02g030660 n=2 (Andropogoneae) Exp=4e-100; maizesequence.org: Uniprot/SPTREMBL:C4J8W1; Putative uncharacterized protein | UniGene:Zm.119695; Full-length cDNA clone ZM_BFb0020F23 | GO:0043565; sequence-specific DNA binding | GO:0030528; transcription regulator activity | GO:0006355; regulation of transcription DNA-dependent …
GRMZM2G038356_T01	GO:0006886 intracellular protein transport//GO:0005622 intracellular//GO:0007264 small GTPase mediated signal transduction//GO:0005525 GTP binding		UniRef90 blastp 11-8-2010: Q93W16_ORYSJ Os01g0338000 protein n=8 (Magnoliophyta) Exp=1e-47; maizesequence.org: Uniprot/SPTREMBL:B7ZZP2; Putative uncharacterized protein | Uniprot/SPTREMBL:B6TG58; GTP-binding protein SAR1A | RefSeq_peptide:NP_001149615; GTP-binding protein SAR1A | RefSeq_peptide:NP_001146167; hypothetical protein LOC100279736 | RefSeq_dna:NM_001152695; hypothetical protein LOC1002…
GRMZM2G142645_T01	GO:0050825 ice binding//GO:0042309 homoiothermy//GO:0050826 response to freezing		UniRef90 blastp 11-8-2010: B6U6F0_MAIZE Putative uncharacterized protein n=1 (Zea mays) Exp=2e-58; maizesequence.org: Uniprot/SPTREMBL:B6U6F0; Putative uncharacterized protein | UniGene:Zm.17439; Hypothetical protein LOC100278297 | RefSeq_peptide:NP_001145087; hypothetical protein LOC100278297 | RefSeq_dna:NM_001151615; hypothetical protein LOC100278297 (LOC100278297) mRNA | GO:0050826; response …
GRMZM2G004619_T01	GO:0005634 nucleus//GO:0045449 regulation of transcription//GO:0016818 hydrolase activity, acting on acid anhydrides, in phosphorus-containing anhydrides//GO:0005524 ATP binding		UniRef90 blastp 11-8-2010: B6U737_MAIZE Growth-regulating factor n=3 (Zea mays) Exp=2e-102; maizesequence.org: RefSeq_peptide:NP_001106023; putative growth-regulating factor 4 | UniGene:Zm.95590; LOC100101537 | Uniprot/SPTREMBL:A5HEG3; Putative growth-regulating factor 4 | Uniprot/SPTREMBL:B4FN96; Putative uncharacterized protein | Uniprot/SPTREMBL:B6U737; Growth-regulating factor | RefSeq_dna:NM…
GRMZM2G154890_T01	GO:0015031 protein transport//GO:0006886 intracellular protein transport//GO:0005622 intracellular//GO:0007264 small GTPase mediated signal transduction//GO:0005525 GTP binding		UniRef90 blastp 11-8-2010: Q0E1L4_ORYSJ Os02g0327100 protein n=6 (Poaceae) Exp=1e-88; maizesequence.org: RefSeq_peptide:NP_001149177; ADP-ribosylation factor | UniGene:Zm.156287; Transcribed locus strongly similar to NP_001149177.1 ADP-ribosylation factor [Zea mays] | Uniprot/SPTREMBL:B6TBI1; ADP-ribosylation factorPutative uncharacterized protein ; | Uniprot/SPTREMBL:C0HGI7; Putative uncharacter…
GRMZM2G378121_T01	GO:0005840 ribosome//GO:0005634 nucleus//GO:0050826 response to freezing//GO:0005622 intracellular//GO:0003735 structural constituent of ribosome//GO:0006355 regulation of transcription, DNA-dependent//GO:0050825 ice binding//GO:0042309 homoiothermy//GO:0003677 DNA binding//GO:0006412 translation//GO:0004879 ligand-dependent nuclear receptor activity		UniRef90 blastp 11-8-2010: B6U673_MAIZE Putative uncharacterized protein n=2 (Zea mays) Exp=2e-23; maizesequence.org: GO:0050825; ice binding | GO:0050826; response to freezing | RefSeq_dna:NM_001151608; hypothetical protein LOC100278282 (LOC100278282) mRNA | RefSeq_peptide:NP_001145080; hypothetical protein LOC100278282 | UniGene:Zm.84298; Hypothetical protein LOC100278282 | Uniprot/SPTREMBL:B6U…
GRMZM2G166452_T01	GO:0051260 protein homooligomerization//GO:0016020 membrane//GO:0050825 ice binding//GO:0042309 homoiothermy//GO:0050826 response to freezing		UniRef90 blastp 11-8-2010: No significant hits (1e-5); maizesequence.org: GO:0051260; protein homooligomerization | GO:0050826; response to freezing | GO:0050825; ice binding | GO:0042309; homoiothermy | GO:0016020; membrane
GRMZM2G154029_T03	GO:0005634 nucleus//GO:0045449 regulation of transcription//GO:0030528 transcription regulator activity		UniRef90 blastp 11-8-2010: C5WXP2_SORBI Putative uncharacterized protein Sb01g033470 n=1 (Sorghum bicolor) Exp=2e-111; maizesequence.org: UniGene:Zm.4460; LOC100278019 | UniGene:Zm.148118; TSA: Zea mays contig23132 mRNA sequence | UniGene:Zm.140530; Hypothetical protein LOC100382122 | RefSeq_peptide:NP_001168354; hypothetical protein LOC100382122 | RefSeq_dna:NM_001174883; hypothetical protein LO…
GRMZM2G136769_T01	GO:0015904 tetracycline transport//GO:0005634 nucleus//GO:0015520 tetracycline:hydrogen antiporter activity//GO:0006355 regulation of transcription, DNA-dependent//GO:0046677 response to antibiotic//GO:0003677 DNA binding//GO:0016021 integral to membrane//GO:0004879 ligand-dependent nuclear receptor activity		UniRef90 blastp 11-8-2010: B6T584_MAIZE Ubiquilin-1 n=4 (Andropogoneae) Exp=0; maizesequence.org: Uniprot/SPTREMBL:C0P3N5; Putative uncharacterized protein | UniGene:Zm.2836; Hypothetical protein LOC100382017 | RefSeq_peptide:NP_001168254; hypothetical protein LOC100382017 | RefSeq_dna:NM_001174783; hypothetical protein LOC100382017 (LOC100382017) mRNA | GO:0046677; response to antibiotic | GO:00…
>Li_TCONS_00044327	zma-miR172b-5p:zma-miR172d-5p
GRMZM2G375222_T01	GO:0032968 positive regulation of RNA elongation from RNA polymerase II promoter//GO:0003711 transcription elongation regulator activity		UniRef90 blastp 11-8-2010: C5Z0R7_SORBI Putative uncharacterized protein Sb09g024890 n=1 (Sorghum bicolor) Exp=0; maizesequence.org: GO:0003711; transcription elongation regulator activity | GO:0032968; positive regulation of RNA elongation from RNA polymerase II promoter | UniGene:Zm.121933; TSA: Zea mays contig05958 mRNA sequence | UniGene:Zm.151380; TSA: Zea mays contig07826 mRNA sequence
>Li_TCONS_00044327	zma-miR172c-5p
GRMZM2G171060_T02	GO:0015031 protein transport//GO:0006886 intracellular protein transport//GO:0005622 intracellular//GO:0007264 small GTPase mediated signal transduction//GO:0005525 GTP binding		UniRef90 blastp 11-8-2010: Q8W4C8_ARATH ADP-ribosylation factor-like protein n=9 (Magnoliophyta) Exp=2e-95; maizesequence.org: UniGene:Zm.125032; ADP-ribosylation factor-like protein 8A | UniGene:Zm.4906; Transcribed locus strongly similar to NP_001147766.1 ADP-ribosylation factor-like protein 8A [Zea mays] | Uniprot/SPTREMBL:B4FYG4; Putative uncharacterized protein | Uniprot/SPTREMBL:B6SUV2; ADP…
GRMZM2G122666_T01	GO:0015031 protein transport//GO:0006886 intracellular protein transport//GO:0005622 intracellular//GO:0007264 small GTPase mediated signal transduction//GO:0005525 GTP binding		UniRef90 blastp 11-8-2010: Q9SDK4_ORYSJ Os01g0254000 protein n=6 (Spermatophyta) Exp=6e-87; maizesequence.org: Uniprot/SPTREMBL:Q6PLR8; Putative ras-like small GTP binding ptotein | Uniprot/SPTREMBL:B4FPT6; GTP-binding protein SAR1APutative uncharacterized protein ; | UniGene:Zm.14470; Hypothetical LOC542172 | RefSeq_peptide:NP_001105262; hypothetical protein LOC542172 | RefSeq_dna:NM_001111792; …
GRMZM2G065622_T01	GO:0050825 ice binding//GO:0042309 homoiothermy//GO:0050826 response to freezing		UniRef90 blastp 11-8-2010: C5YZI3_SORBI Putative uncharacterized protein Sb09g002730 n=1 (Sorghum bicolor) Exp=0; maizesequence.org: Uniprot/SPTREMBL:B4FLZ0; Putative uncharacterized protein | UniGene:Zm.79937; LOC100217208 | UniGene:Zm.129579; Transcribed locus moderately similar to XP_002440538.1 hypothetical protein SORBIDRAFT_09g002730 [Sorghum bicolor] | UniGene:Zm.119822; Transcribed locus …
>Li_TCONS_00081252/zhang_TCONS_00063429	zma-miR319a-5p:zma-miR319c-5p
GRMZM5G830932_T02	GO:0003700 transcription factor activity//GO:0006355 regulation of transcription, DNA-dependent//GO:0016987 sigma factor activity//GO:0006352 transcription initiation//GO:0003677 DNA binding		UniRef90 blastp 11-8-2010: No significant hits (1e-5); maizesequence.org: Uniprot/SPTREMBL:C0PCY3; Putative uncharacterized protein | UniGene:Zm.12554; Sigma factor protein | GO:0016987; sigma factor activity | GO:0006355; regulation of transcription DNA-dependent | GO:0006352; transcription initiation | GO:0003700; transcription factor activity | GO:0003677; DNA binding
GRMZM2G029486_T01	GO:0006886 intracellular protein transport//GO:0003924 GTPase activity//GO:0006913 nucleocytoplasmic transport//GO:0005622 intracellular//GO:0006355 regulation of transcription, DNA-dependent//GO:0007165 signal transduction//GO:0005515 protein binding//GO:0015031 protein transport//GO:0007264 small GTPase mediated signal transduction//GO:0008134 transcription factor binding//GO:0005524 ATP bindin…		UniRef90 blastp 11-8-2010: C5X3H5_SORBI Putative uncharacterized protein Sb02g008790 n=2 (Andropogoneae) Exp=8e-77; maizesequence.org: MaizeGDB_GenBank:AY107805; | GO:0015031; protein transport | GO:0008134; transcription factor binding | GO:0007264; small GTPase mediated signal transduction | GO:0007165; signal transduction | GO:0006913; nucleocytoplasmic transport | GO:0006886; intracellular pr…
GRMZM5G830932_T01	GO:0003700 transcription factor activity//GO:0006355 regulation of transcription, DNA-dependent//GO:0016987 sigma factor activity//GO:0006352 transcription initiation//GO:0003677 DNA binding		UniRef90 blastp 11-8-2010: No significant hits (1e-5); maizesequence.org: Uniprot/SPTREMBL:Q8RWR8; Sigma factor protein | RefSeq_peptide:NP_001105185; sigma factor protein | RefSeq_dna:NM_001111715; sigma factor protein (sig3) mRNA | GO:0016987; sigma factor activity | GO:0006355; regulation of transcription DNA-dependent | GO:0006352; transcription initiation | GO:0003700; transcription factor a…
GRMZM2G096389_T03	GO:0005515 protein binding//GO:0030528 transcription regulator activity//GO:0006355 regulation of transcription, DNA-dependent//GO:0008270 zinc ion binding//GO:0006352 transcription initiation//GO:0006413 translational initiation//GO:0003743 translation initiation factor activity		UniRef90 blastp 11-8-2010: B4FZ96_MAIZE Putative uncharacterized protein n=1 (Zea mays) Exp=0; maizesequence.org: GO:0030528; transcription regulator activity | GO:0008270; zinc ion binding | GO:0006413; translational initiation | GO:0006355; regulation of transcription DNA-dependent | GO:0006352; transcription initiation | GO:0005515; protein binding | GO:0003743; translation initiation factor a…
>Boerner_Z27kG1_07658/Boerner_Z27kG1_17312	zma-miR166n-5p
AC194937.3_FGT004	GO:0006886 intracellular protein transport//GO:0006605 protein targeting//GO:0005742 mitochondrial outer membrane translocase complex//GO:0050825 ice binding//GO:0042309 homoiothermy//GO:0050826 response to freezing		UniRef90 blastp 11-8-2010: No significant hits (1e-5); maizesequence.org: Uniprot/SPTREMBL:C4J1J3; Putative uncharacterized protein | GO:0050826; response to freezing | GO:0050825; ice binding | GO:0042309; homoiothermy | GO:0006886; intracellular protein transport | GO:0006605; protein targeting | GO:0005742; mitochondrial outer membrane translocase complex
GRMZM2G025592_T01	GO:0006306 DNA methylation//GO:0005634 nucleus//GO:0006333 chromatin assembly or disassembly//GO:0000785 chromatin//GO:0003677 DNA binding//GO:0003682 chromatin binding		UniRef90 blastp 11-8-2010: CMT2_MAIZE DNA (cytosine-5)-methyltransferase 2 n=6 (Andropogoneae) Exp=0; maizesequence.org: RefSeq_dna:NM_001111508; DNA cytosine methyltransferase MET2a (met2a) mRNA | RefSeq_peptide:NP_001104978; DNA (cytosine-5)-methyltransferase 1 | UniGene:Zm.587; DNA cytosine methyltransferase MET2a | Uniprot/SPTREMBL:B4F838; Putative uncharacterized protein | Uniprot/SPTREMBL:D…
GRMZM5G879527_T03	GO:0005634 nucleus//GO:0045449 regulation of transcription//GO:0030528 transcription regulator activity		UniRef90 blastp 11-8-2010: No significant hits (1e-5); maizesequence.org: Uniprot/SPTREMBL:C0P8F9; Putative uncharacterized protein | Uniprot/SPTREMBL:B7ZX27; Putative uncharacterized protein | RefSeq_peptide:NP_001145730; hypothetical protein LOC100279237 | GO:0045449; regulation of transcription | GO:0030528; transcription regulator activity | GO:0005634; nucleus | EntrezGene:100279237; hypothe…
GRMZM2G052667_T01	GO:0003700 transcription factor activity//GO:0006355 regulation of transcription, DNA-dependent//GO:0003677 DNA binding		UniRef90 blastp 11-8-2010: B6TS80_MAIZE Ethylene response factor n=1 (Zea mays) Exp=2e-143; maizesequence.org: GO:0006355; regulation of transcription DNA-dependent | GO:0003700; transcription factor activity | GO:0003677; DNA binding
GRMZM5G832651_T01	GO:0003700 transcription factor activity//GO:0005634 nucleus//GO:0050826 response to freezing//GO:0050825 ice binding//GO:0042309 homoiothermy//GO:0003677 DNA binding//GO:0045449 regulation of transcription		UniRef90 blastp 11-8-2010: No significant hits (1e-5); maizesequence.org: UniGene:Zm.87565; TSA: Zea mays contig16280 mRNA sequence | UniGene:Zm.84006; LOC100279794 | UniGene:Zm.150310; TSA: Zea mays contig12870 mRNA sequence | UniGene:Zm.127063; TSA: Zea mays contig24236 mRNA sequence | RefSeq_dna:NM_001152752; LOC100279794 (TIDP2811) mRNA | GO:0050826; response to freezing | GO:0050825; ice bin…
GRMZM2G022365_T01	GO:0020037 heme binding//GO:0005634 nucleus//GO:0050826 response to freezing//GO:0006355 regulation of transcription, DNA-dependent//GO:0000785 chromatin//GO:0042309 homoiothermy//GO:0003677 DNA binding//GO:0050825 ice binding//GO:0004879 ligand-dependent nuclear receptor activity		UniRef90 blastp 11-8-2010: Q94IQ8_MAIZE Putative uncharacterized protein n=1 (Zea mays) Exp=2e-59; maizesequence.org: GO:0050825; ice binding | GO:0050826; response to freezing | RefSeq_dna:NM_001111705; methyl binding domain (mbd106) mRNA | RefSeq_peptide:NP_001105175; methyl binding domain | UniGene:Zm.144754; TSA: Zea mays contig52710 mRNA sequence | UniGene:Zm.652; Methyl binding domain | Uni…
>Boerner_Z27kG1_10860/Li_TCONS_00072326/Li_TCONS_00089213	zma-miR394b-3p:zma-miR394a-3p
GRMZM2G303964_T01	GO:0000151 ubiquitin ligase complex//GO:0016567 protein ubiquitination//GO:0050825 ice binding//GO:0005488 binding//GO:0042309 homoiothermy//GO:0050826 response to freezing//GO:0004842 ubiquitin-protein ligase activity		UniRef90 blastp 11-8-2010: B6SP20_MAIZE U-box domain containing protein n=3 (Andropogoneae) Exp=1e-162; maizesequence.org: RefSeq_dna:NM_001153816; U-box domain containing protein (LOC100280896) mRNA | RefSeq_peptide:NP_001147288; U-box domain containing protein | UniGene:Zm.145111; TSA: Zea mays contig49835 mRNA sequence | UniGene:Zm.98799; U-box domain containing protein | Uniprot/SPTREMBL:B6SP…
GRMZM2G021710_T01	GO:0042981 regulation of apoptosis//GO:0005515 protein binding		UniRef90 blastp 11-8-2010: C5YBB1_SORBI Putative uncharacterized protein Sb06g020845 (Fragment) n=1 (Sorghum bicolor) Exp=0; maizesequence.org: GO:0005515; protein binding | GO:0042981; regulation of apoptosis | UniGene:Zm.126528; Full-length cDNA clone ZM_BFb0150L01 | UniGene:Zm.35508; Transcribed locus
>Boerner_Z27kG1_00580	zma-miR171k-5p:zma-miR171h-5p
GRMZM2G156206_T01	GO:0006355 regulation of transcription, DNA-dependent//GO:0005634 nucleus//GO:0004879 ligand-dependent nuclear receptor activity//GO:0003677 DNA binding		UniRef90 blastp 11-8-2010: B4FWX2_MAIZE Putative uncharacterized protein n=1 (Zea mays) Exp=3e-139; maizesequence.org: Uniprot/SPTREMBL:B4FWX2; Putative uncharacterized protein | UniGene:Zm.119761; Hypothetical protein LOC100273673 | RefSeq_peptide:NP_001141557; hypothetical protein LOC100273673 | RefSeq_dna:NM_001148085; hypothetical protein LOC100273673 (LOC100273673) mRNA | GO:0006355; regulat…
GRMZM2G083350_T01	GO:0003700 transcription factor activity//GO:0043565 sequence-specific DNA binding//GO:0045449 regulation of transcription		UniRef90 blastp 11-8-2010: C5XM16_SORBI Putative uncharacterized protein Sb03g003370 n=1 (Sorghum bicolor) Exp=7e-170; maizesequence.org: UniGene:Zm.41580; Full-length cDNA clone ZM_BFc0097G19 | GO:0045449; regulation of transcription | GO:0043565; sequence-specific DNA binding | GO:0003700; transcription factor activity
GRMZM2G423456_T01	GO:0000155 two-component sensor activity//GO:0000156 two-component response regulator activity//GO:0016020 membrane//GO:0016310 phosphorylation//GO:0006355 regulation of transcription, DNA-dependent//GO:0007165 signal transduction//GO:0000160 two-component signal transduction system (phosphorelay)//GO:0016772 transferase activity, transferring phosphorus-containing groups//GO:0005524 ATP binding		UniRef90 blastp 11-8-2010: Q76H00_MAIZE Histidine kinase 2 n=1 (Zea mays) Exp=0; maizesequence.org: Uniprot/SPTREMBL:B4FZQ2; Putative uncharacterized protein | UniGene:Zm.96567; Hypothetical protein LOC100274238 | UniGene:Zm.156652; Full-length cDNA clone ZM_BFb0205M07 | UniGene:Zm.152914; TSA: Zea mays contig00379 mRNA sequence | UniGene:Zm.101104; Hypothetical protein LOC100280357 | RefSeq_pept…
GRMZM2G132367_T01	GO:0043565 sequence-specific DNA binding//GO:0003700 transcription factor activity//GO:0005634 nucleus//GO:0030528 transcription regulator activity//GO:0006355 regulation of transcription, DNA-dependent//GO:0003677 DNA binding		UniRef90 blastp 11-8-2010: B6TID5_MAIZE Homeodomain-leucine zipper transcription factor TaHDZipI-1 n=1 (Zea mays) Exp=1e-142; maizesequence.org: RefSeq_dna:NM_001156336; homeodomain-leucine zipper transcription factor TaHDZipI-1 (LOC100283435) mRNA | RefSeq_peptide:NP_001149808; homeodomain-leucine zipper transcription factor TaHDZipI-1 | UniGene:Zm.137431; Transcribed locus moderately similar to…
GRMZM2G423456_T02	GO:0000155 two-component sensor activity//GO:0000156 two-component response regulator activity//GO:0016020 membrane//GO:0016310 phosphorylation//GO:0006355 regulation of transcription, DNA-dependent//GO:0006821 chloride transport//GO:0007165 signal transduction//GO:0000160 two-component signal transduction system (phosphorelay)//GO:0005247 voltage-gated chloride channel activity//GO:0016772 trans…		UniRef90 blastp 11-8-2010: Q76H00_MAIZE Histidine kinase 2 n=1 (Zea mays) Exp=0; maizesequence.org: GO:0055085; transmembrane transport | MaizeGDB_GenBank:AB102956; product:histidine kinase 2 | RefSeq_dna:NM_001111396; histidine kinase 2 (HK2) mRNA | RefSeq_dna:NM_001148607; hypothetical protein LOC100274238 (LOC100274238) mRNA | RefSeq_peptide:NP_001142079; hypothetical protein LOC100274238 | Un…
GRMZM2G040298_T01	GO:0003700 transcription factor activity//GO:0043565 sequence-specific DNA binding//GO:0045449 regulation of transcription		UniRef90 blastp 11-8-2010: B6U8Z0_MAIZE WRKY14-superfamily of TFs having WRKY and zinc finger domains n=2 (Zea mays) Exp=3e-93; maizesequence.org: Uniprot/SPTREMBL:B6U8Z0; WRKY14-superfamily of TFs having WRKY and zinc finger domains | Uniprot/SPTREMBL:B4FI13; Putative uncharacterized protein | UniGene:Zm.83702; Hypothetical protein LOC100194255 | RefSeq_peptide:NP_001132768; hypothetical protein…
GRMZM2G113332_T02	GO:0005840 ribosome//GO:0005622 intracellular//GO:0003735 structural constituent of ribosome//GO:0030001 metal ion transport//GO:0042309 homoiothermy//GO:0050826 response to freezing//GO:0050825 ice binding//GO:0046872 metal ion binding//GO:0006412 translation		UniRef90 blastp 11-8-2010: B6SQL3_MAIZE Putative uncharacterized protein n=3 (Zea mays) Exp=6e-09; maizesequence.org: GO:0050825; ice binding | GO:0050826; response to freezing | RefSeq_dna:NM_001138079; hypothetical protein LOC100192891 (LOC100192891) mRNA | RefSeq_peptide:NP_001131551; hypothetical protein LOC100192891 | UniGene:Zm.137970; Hypothetical protein LOC100192891 | GO:0046872; metal i…
GRMZM2G095727_T05	GO:0000160 two-component signal transduction system (phosphorelay)//GO:0000156 two-component response regulator activity//GO:0006355 regulation of transcription, DNA-dependent		UniRef90 blastp 11-8-2010: B6SHA1_MAIZE Two-component response regulator-like PRR73 n=3 (Andropogoneae) Exp=0; maizesequence.org: Uniprot/SPTREMBL:B8A2Q1; Putative uncharacterized protein | Uniprot/SPTREMBL:B6SHA1; Two-component response regulator-like PRR73 | UniGene:Zm.4864; Hypothetical protein LOC100280240 | RefSeq_peptide:NP_001146641; hypothetical protein LOC100280240 | RefSeq_dna:NM_001153…
GRMZM2G049915_T01	GO:0005634 nucleus//GO:0006355 regulation of transcription, DNA-dependent//GO:0004969 histamine receptor activity//GO:0045735 nutrient reservoir activity//GO:0003677 DNA binding//GO:0000785 chromatin//GO:0007186 G-protein coupled receptor protein signaling pathway//GO:0016021 integral to membrane		UniRef90 blastp 11-8-2010: No significant hits (1e-5); maizesequence.org: RefSeq_dna:NM_001153981; early nodulin 75 protein (LOC100281062) mRNA | RefSeq_peptide:NP_001105492; proline-rich protein | RefSeq_peptide:NP_001147453; early nodulin 75 protein | UniGene:Zm.138414; Proline-rich protein | UniGene:Zm.142833; Clone 1523261 mRNA sequence | UniGene:Zm.220; Early nodulin 75 protein | UniGene:Zm.…
GRMZM2G113332_T03	GO:0005840 ribosome//GO:0005622 intracellular//GO:0003735 structural constituent of ribosome//GO:0050825 ice binding//GO:0042309 homoiothermy//GO:0050826 response to freezing//GO:0006412 translation		UniRef90 blastp 11-8-2010: B6SQL3_MAIZE Putative uncharacterized protein n=3 (Zea mays) Exp=5e-16; maizesequence.org: GO:0050826; response to freezing | GO:0050825; ice binding | GO:0042309; homoiothermy | GO:0006412; translation | GO:0005840; ribosome | GO:0005622; intracellular | GO:0003735; structural constituent of ribosome
>Li_TCONS_00071752	zma-miR159e-5p
GRMZM2G142806_T01	GO:0032313 regulation of Rab GTPase activity//GO:0005097 Rab GTPase activator activity//GO:0005622 intracellular		UniRef90 blastp 11-8-2010: B6UDP4_MAIZE TBC1 domain family member 22A n=2 (Andropogoneae) Exp=0; maizesequence.org: Uniprot/SPTREMBL:B6UDP4; TBC1 domain family member 22A | UniGene:Zm.7872; TBC1 domain family member 22A | RefSeq_peptide:NP_001152412; TBC1 domain family member 22A | RefSeq_dna:NM_001158940; TBC1 domain family member 22A (LOC100286052) mRNA | GO:0032313; regulation of Rab GTPase ac…
GRMZM2G318180_T01	GO:0045454 cell redox homeostasis//GO:0015035 protein disulfide oxidoreductase activity//GO:0009055 electron carrier activity		UniRef90 blastp 11-8-2010: B6TZK3_MAIZE Grx_I1-glutaredoxin subgroup III n=1 (Zea mays) Exp=6e-42; maizesequence.org: EntrezGene:100284993; Grx_I1 - glutaredoxin subgroup III | Uniprot/SPTREMBL:B6TZK3; Grx_I1-glutaredoxin subgroup III | UniGene:Zm.129174; Grx_I1 - glutaredoxin subgroup III | RefSeq_peptide:NP_001151360; Grx_I1 - glutaredoxin subgroup III | RefSeq_dna:NM_001157888; Grx_I1 - glutar…
GRMZM2G041223_T01	GO:0005634 nucleus//GO:0045449 regulation of transcription//GO:0016818 hydrolase activity, acting on acid anhydrides, in phosphorus-containing anhydrides//GO:0005524 ATP binding		UniRef90 blastp 11-8-2010: C5YF61_SORBI Putative uncharacterized protein Sb06g027465 n=1 (Sorghum bicolor) Exp=6e-145; maizesequence.org: RefSeq_dna:NM_001112555; growth-regulating factor 6-like (GRF6) mRNA | RefSeq_peptide:NP_001106025; putative growth-regulating factor 6 | UniGene:Zm.25395; Growth-regulating factor 6-like | Uniprot/SPTREMBL:A5HEG5; Putative growth-regulating factor 6 | GO:00454…
GRMZM2G178886_T01	GO:0045454 cell redox homeostasis//GO:0015035 protein disulfide oxidoreductase activity//GO:0009055 electron carrier activity		UniRef90 blastp 11-8-2010: B6SRR8_MAIZE Grx_I1-glutaredoxin subgroup III n=1 (Zea mays) Exp=4e-38; maizesequence.org: Uniprot/SPTREMBL:B6SRR8; Grx_I1-glutaredoxin subgroup III | UniGene:Zm.18128; LOC100281053 | UniGene:Zm.139055; TSA: Zea mays contig31475 mRNA sequence | RefSeq_peptide:NP_001147444; LOC100281053 | RefSeq_dna:NM_001153972; LOC100281053 (umc2199) mRNA | GO:0045454; cell redox homeo…
GRMZM2G023237_T01	GO:0045454 cell redox homeostasis//GO:0015035 protein disulfide oxidoreductase activity//GO:0009055 electron carrier activity		UniRef90 blastp 11-8-2010: B6U882_MAIZE Grx_I1-glutaredoxin subgroup III n=1 (Zea mays) Exp=1e-26; maizesequence.org: RefSeq_peptide:NP_001152054; Grx_I1 - glutaredoxin subgroup III | UniGene:Zm.137086; Grx_I1 - glutaredoxin subgroup III | UniGene:Zm.21562; Transcribed locus moderately similar to NP_001152054.1 Grx_I1 - glutaredoxin subgroup III [Zea mays] | Uniprot/SPTREMBL:B6U882; Grx_I1-glutar…
GRMZM2G106673_T05	GO:0006355 regulation of transcription, DNA-dependent//GO:0003677 DNA binding		UniRef90 blastp 11-8-2010: C0P906_MAIZE Putative uncharacterized protein n=1 (Zea mays) Exp=1e-79; maizesequence.org: GO:0003677; DNA binding | GO:0006355; regulation of transcription DNA-dependent
GRMZM2G144196_T01	GO:0003700 transcription factor activity//GO:0006355 regulation of transcription, DNA-dependent//GO:0016987 sigma factor activity//GO:0006352 transcription initiation//GO:0003677 DNA binding		UniRef90 blastp 11-8-2010: Q9ZPL0_MAIZE Sigma factor SIG6 n=2 (Zea mays) Exp=1e-168; maizesequence.org: UniGene:Zm.50059; Transcribed locus | GO:0016987; sigma factor activity | GO:0006355; regulation of transcription DNA-dependent | GO:0006352; transcription initiation | GO:0003700; transcription factor activity | GO:0003677; DNA binding
>Boerner_Z27kG1_02792	zma-miR167f-3p
GRMZM2G097884_T02	GO:0005179 hormone activity//GO:0005634 nucleus//GO:0005199 structural constituent of cell wall//GO:0006355 regulation of transcription, DNA-dependent//GO:0005576 extracellular region//GO:0003677 DNA binding//GO:0004879 ligand-dependent nuclear receptor activity		UniRef90 blastp 11-8-2010: No significant hits (1e-5); maizesequence.org: Uniprot/SPTREMBL:C0PPC0; Putative uncharacterized protein | RefSeq_peptide:NP_001170451; hypothetical protein LOC100384443 | RefSeq_dna:NM_001176980; hypothetical protein LOC100384443 (LOC100384443) mRNA | GO:0006355; regulation of transcription DNA-dependent | GO:0005634; nucleus | GO:0005576; extracellular region | GO:000…
GRMZM2G097884_T01	GO:0015629 actin cytoskeleton//GO:0005634 nucleus//GO:0005199 structural constituent of cell wall//GO:0005198 structural molecule activity//GO:0006355 regulation of transcription, DNA-dependent//GO:0003677 DNA binding//GO:0007155 cell adhesion//GO:0004879 ligand-dependent nuclear receptor activity		UniRef90 blastp 11-8-2010: No significant hits (1e-5); maizesequence.org: GO:0015629; actin cytoskeleton | UniGene:Zm.127472; Clone 1674897 mRNA sequence | UniGene:Zm.156658; Full-length cDNA clone ZM_BFc0116H10 | UniGene:Zm.3244; Clone 1588556 mRNA sequence | Uniprot/SPTREMBL:C4J5K1; Putative uncharacterized protein | GO:0007155; cell adhesion | GO:0006355; regulation of transcription DNA-depend…
GRMZM2G427503_T01	GO:0005975 carbohydrate metabolic process//GO:0016773 phosphotransferase activity, alcohol group as acceptor//GO:0016068 type I hypersensitivity//GO:0050825 ice binding//GO:0042309 homoiothermy//GO:0050826 response to freezing//GO:0005524 ATP binding		UniRef90 blastp 11-8-2010: No significant hits (1e-5); maizesequence.org: Uniprot/SPTREMBL:B6STF0; Putative uncharacterized protein | UniGene:Zm.128105; Hypothetical protein LOC100275451 | RefSeq_peptide:NP_001142990; hypothetical protein LOC100275451 | RefSeq_dna:NM_001149518; hypothetical protein LOC100275451 (LOC100275451) mRNA | GO:0050826; response to freezing | GO:0050825; ice binding | GO:…
>Li_TCONS_00023317	zma-miR169l-5p
GRMZM5G857944_T02	GO:0003700 transcription factor activity//GO:0006355 regulation of transcription, DNA-dependent//GO:0005634 nucleus		UniRef90 blastp 11-8-2010: No significant hits (1e-5); maizesequence.org: Uniprot/SPTREMBL:B6TAG2; Nuclear transcription factor Y subunit A-3 | UniGene:Zm.86073; Nuclear transcription factor Y subunit A-3 | RefSeq_peptide:NP_001149075; nuclear transcription factor Y subunit A-3 | RefSeq_dna:NM_001155603; nuclear transcription factor Y subunit A-3 (LOC100282696) mRNA | GO:0006355; regulation of tr…
GRMZM5G857944_T01	GO:0003700 transcription factor activity//GO:0006355 regulation of transcription, DNA-dependent//GO:0005634 nucleus		UniRef90 blastp 11-8-2010: No significant hits (1e-5); maizesequence.org: GO:0003700; transcription factor activity | GO:0005634; nucleus | GO:0006355; regulation of transcription DNA-dependent
GRMZM2G101791_T02	GO:0006457 protein folding//GO:0005840 ribosome//GO:0017111 nucleoside-triphosphatase activity//GO:0051082 unfolded protein binding//GO:0005622 intracellular//GO:0003735 structural constituent of ribosome//GO:0050825 ice binding//GO:0042309 homoiothermy//GO:0050826 response to freezing//GO:0000166 nucleotide binding//GO:0006412 translation//GO:0005524 ATP binding		UniRef90 blastp 11-8-2010: B7FAD8_ORYSJ cDNA, clone: J100065N04, full insert sequence n=5 (Poaceae) Exp=0; maizesequence.org: GO:0042309; homoiothermy | GO:0050825; ice binding | GO:0050826; response to freezing | GO:0051082; unfolded protein binding | RefSeq_peptide:NP_001140773; hypothetical protein LOC100272848 | Uniprot/SPTREMBL:B4FR53; Putative uncharacterized protein | GO:0017111; nucleosid…
GRMZM2G013206_T01	GO:0005840 ribosome//GO:0005622 intracellular//GO:0003735 structural constituent of ribosome//GO:0050825 ice binding//GO:0042309 homoiothermy//GO:0050826 response to freezing//GO:0005507 copper ion binding//GO:0006412 translation//GO:0009055 electron carrier activity		UniRef90 blastp 11-8-2010: B7ZZQ5_MAIZE Putative uncharacterized protein n=1 (Zea mays) Exp=1e-58; maizesequence.org: GO:0050825; ice binding | GO:0050826; response to freezing | RefSeq_dna:NM_001152701; hypothetical protein LOC100279743 (LOC100279743) mRNA | RefSeq_peptide:NP_001146173; hypothetical protein LOC100279743 | UniGene:Zm.140756; Clone 339685 mRNA sequence | UniGene:Zm.80602; Hypothet…
>Li_TCONS_00011383/Li_TCONS_00024356/Li_TCONS_00074927	zma-miR482-5p
GRMZM2G099319_T01	GO:0003700 transcription factor activity//GO:0006355 regulation of transcription, DNA-dependent//GO:0005634 nucleus//GO:0030528 transcription regulator activity//GO:0043565 sequence-specific DNA binding		UniRef90 blastp 11-8-2010: B4FBI0_MAIZE Putative uncharacterized protein n=1 (Zea mays) Exp=0; maizesequence.org: Uniprot/SPTREMBL:B4FBI0; Putative uncharacterized protein | UniGene:Zm.25481; Hypothetical protein LOC100192481 | RefSeq_peptide:NP_001131173; hypothetical protein LOC100192481 | RefSeq_dna:NM_001137701; hypothetical protein LOC100192481 (LOC100192481) mRNA | GO:0043565; sequence-spec…
GRMZM2G042492_T01	GO:0005840 ribosome//GO:0005634 nucleus//GO:0050826 response to freezing//GO:0005622 intracellular//GO:0003735 structural constituent of ribosome//GO:0006355 regulation of transcription, DNA-dependent//GO:0050825 ice binding//GO:0042309 homoiothermy//GO:0003677 DNA binding//GO:0006412 translation//GO:0004879 ligand-dependent nuclear receptor activity		UniRef90 blastp 11-8-2010: B6TDD4_MAIZE 50S ribosomal protein L34 n=1 (Zea mays) Exp=7e-48; maizesequence.org: GO:0042309; homoiothermy | GO:0050825; ice binding | GO:0050826; response to freezing | RefSeq_dna:NM_001155874; 50S ribosomal protein L34 (LOC100282969) mRNA | RefSeq_peptide:NP_001149346; 50S ribosomal protein L34 | UniGene:Zm.72733; 50S ribosomal protein L34 | Uniprot/SPTREMBL:B6TDD4;…
GRMZM2G146449_T01	GO:0050825 ice binding//GO:0042309 homoiothermy//GO:0050826 response to freezing		UniRef90 blastp 11-8-2010: B6TGE7_MAIZE Putative uncharacterized protein n=2 (Zea mays) Exp=5e-155; maizesequence.org: Uniprot/SPTREMBL:C4J9X2; Putative uncharacterized protein | Uniprot/SPTREMBL:B6TGE7; Putative uncharacterized protein | UniGene:Zm.18546; Hypothetical protein LOC100276680 | UniGene:Zm.155301; Full-length cDNA clone ZM_BFb0133L24 | RefSeq_peptide:NP_001143879; hypothetical protei…
GRMZM2G083836_T02	GO:0005737 cytoplasm//GO:0004812 aminoacyl-tRNA ligase activity//GO:0004815 aspartate-tRNA ligase activity//GO:0042309 homoiothermy//GO:0004816 asparagine-tRNA ligase activity//GO:0006421 asparaginyl-tRNA aminoacylation//GO:0050826 response to freezing//GO:0000166 nucleotide binding//GO:0050825 ice binding//GO:0003676 nucleic acid binding//GO:0006418 tRNA aminoacylation for protein translation//G…		UniRef90 blastp 11-8-2010: B6SVU1_MAIZE Asparaginyl-tRNA synthetase, cytoplasmic 3 n=5 (Andropogoneae) Exp=0; maizesequence.org: GO:0006418; tRNA aminoacylation for protein translation | GO:0006421; asparaginyl-tRNA aminoacylation | GO:0006422; aspartyl-tRNA aminoacylation | GO:0042309; homoiothermy | GO:0050825; ice binding | GO:0050826; response to freezing | GO:0006412; translation | GO:000573…
GRMZM2G042032_T02	GO:0050825 ice binding//GO:0042309 homoiothermy//GO:0050826 response to freezing		UniRef90 blastp 11-8-2010: B6TDH3_MAIZE Putative uncharacterized protein n=1 (Zea mays) Exp=1e-29; maizesequence.org: Uniprot/SPTREMBL:B6TDH3; Putative uncharacterized protein | RefSeq_peptide:NP_001143768; hypothetical protein LOC100276530 | GO:0050826; response to freezing | GO:0050825; ice binding | GO:0042309; homoiothermy | EntrezGene:100276530; LOC100276530
[truncated: 74 more rows]

## Sheet: multicellular organismal proces
>Li_TCONS_00081462	zma-miR398b-3p:zma-miR398a-3p
[truncated: 142 more rows]

## Sheet: cellular process
>Li_TCONS_00047896/Li_TCONS_00047895	zma-miR395b-5p
[truncated: 1,232 more rows]

## Sheet: signaling process
>Li_TCONS_00059484/Li_TCONS_00012571/Boerner_Z27kG1_11801/Boerner_Z27kG1_16385	zma-miR159g-5p:zma-miR159h-5p:zma-miR159i-5p
[truncated: 53 more rows]

## Sheet: metabolic process
Additional file 15. The potential function of lincRNAs as miRNA decoys.
lincRNAs and mRNA that start with '>'	GO function and miRNAs that start with 'zma-miR'
>Li_TCONS_00047896/Li_TCONS_00047895	zma-miR395b-5p
[truncated: 1,355 more rows]

## Sheet: establishment of localization
>Li_TCONS_00047896/Li_TCONS_00047895	zma-miR395b-5p
[truncated: 276 more rows]

[truncated: 17 more sheets: localization, response to stimulus, immune system process, cellular component biogenesis, organelle, macromolecular complex, cell part, cell, organelle part, molecular transducer activity, transcription regulator activit, structural molecule activity, transporter activity, antioxidant activity, catalytic activity, electron carrier activity, binding]
