# Supplementary material for: Genome-wide identification and functional analysis of lincRNAs acting as miRNA targets or decoys in maize
Source: BMC Genomics. 2015 Oct 15;16:793. doi: 10.1186/s12864-015-2024-0 (PMC4608266; doi:10.1186/s12864-015-2024-0)
Supplement: Additional file 19: — The expression of drought-stressed lincRNAs as miRNA targets or decoys. (XLS 22 kb) [file 12864_2015_2024_MOESM19_ESM.xls]

## Sheet: Sheet1
Additional file 19. The expression of drought-stressed lincRNAs as miRNA targets or decoys.The expression of drought-stressed lincRNA in control and drought stress leaves
lincRNAs as miRNA decoys	class	ctl_exp	trt_exp	ctl_rpkm	trt_rpkm	LFC	regulation	P-value	FDR	sig
zhang_TCONS_00029225	intergenic	41	105	0.365741	0.899546	1.29838	up	2.99e-07	6.55e-07	**
zhang_TCONS_00077767	intergenic	2	51	0.0278082	0.681016	4.61411	up	4.49e-13	1.41e-12	**
zhang_TCONS_00045504	intergenic	98	212	3.03021	6.29545	1.05489	up	6.16e-10	1.61e-09	**
zhang_TCONS_00063429	intergenic	60	154	0.52559	1.29557	1.30158	up	4.77e-10	1.25e-09	**
zhang_TCONS_00056321	intergenic	5	27	0.344321	1.78567	2.37464	up	0.000105467	0.000189976	**
zhang_TCONS_00056448	intergenic	2	19	0.162118	1.4791	3.18961	up	0.000174157	0.000308064	**
zhang_TCONS_00028666	intergenic	67	25	2.90727	1.04183	-1.48055	down	3.78e-06	7.66e-06	**
lincRNAs as miRNA targets	class	ctl_exp	trt_exp	ctl_rpkm	trt_rpkm	LFC	regulation	P-value	FDR	sig
zhang_TCONS_00012690	intergenic	682	3532	18.5346	92.1861	2.31432	up	0	0	**
zhang_TCONS_00011169	intergenic	5905	3028	288.998	142.323	-1.02189	down	3.42e-233	1.9e-231	**
zhang_TCONS_00077805	intergenic	41	106	1.2796	3.17718	1.31205	up	2.1e-07	4.64e-07	**
